# Supplementary material for: Site-specific characterization of endogenous SUMOylation across species and organs
Source: Nat Commun. 2018 Jun 25;9:2456. doi: 10.1038/s41467-018-04957-4 (PMC6018634; doi:10.1038/s41467-018-04957-4)
Supplement: Supplementary file 5 — Supplementary Data 2 [file 41467_2018_4957_MOESM5_ESM.xlsx]

## Sheet: Hendriks_Data_S2
Basic protein info			SUMO site info			SUMO KxE site info			Dynamics (HEK, Z-score average, heatmap)				Quantification (HEK)						MS/MS detection			Sites per condition			Sites per enzyme				Advanced identification info													Detection type info
Uniprot	Protein name (primary)	Gene name (primary)	SUMO sites	Position in protein	Score (SUMO target protein)	KxE sites	SUMO fraction in KxE motifs (control)	SUMO fraction in KxE motifs (stress)	HEK_Control	HEK_Heat	HEK_MG132	3-replicate detection for at least one condition in HEK	Ratio (Heat/control, HEK, 2log)	p-value (Heat/control, HEK, -10log)	q-value (FDR -- Heat/control, HEK, s0=1)	Ratio (MG132/control, HEK, 2log)	p-value (MG132/control, HEK, -10log)	q-value (FDR -- MG132/control, HEK, s0=1)	Control	Heat	MG132	Sites (Control)	Sites (heat)	Sites (MG132)	Sites (AspN)	Sites (Trypsin)	Sites (GluC)	Sites (WALP)	Peptides	Razor + unique peptides	Unique peptides	Sequence coverage [%]	Unique + razor sequence coverage [%]	Unique sequence coverage [%]	MS/MS count (SUMO sites)	Intensity (SUMO sites, control)	Intensity (SUMO sites, stress)	MS/MS count (protein)	Intensity (protein, control)	Intensity (protein, stress)	SUMO intensity / total intensity (purity)	ID_HEK_Control_1	ID_HEK_Control_2	ID_HEK_Control_3	ID_HEK_Heat_1	ID_HEK_Heat_2	ID_HEK_Heat_3	ID_HEK_MG132_1	ID_HEK_MG132_2
Q96T23	Remodeling and spacing factor 1 (Rsf-1) (HBV pX-associated protein 8) (Hepatitis B virus X-associated protein) (p325 subunit of RSF chromatin-remodeling complex)	RSF1	45	1294;136;215;236;243;248;252;254;277;284;288;294;305;306;309;316;320;323;327;337;342;358;373;381;390;415;419;426;439;456;463;498;526;565;612;662;670;677;698;709;730;758;761;799;816	1965.73	14	0.948455	0.976685	1.2555	-0.269326	-0.986173	Yes	-1.84658	4.00086	0.000888889	-2.7147	4.12893	0	+	+	+	45	29	13	39	14	5	13	82	82	82	32.3	32.3	32.3	3435	278943876020	147188889480	3652	358000000000	167000000000	0.811681	MS/MS	MS/MS	MS/MS	MS/MS	MS/MS	MS/MS	MS/MS	MS/MS
Q14151	Scaffold attachment factor B2 (SAF-B2)	SAFB2	27	163;188;199;215;225;230;252;284;293;350;355;380;385;388;391;395;398;517;525;541;542;545;551;578;586;65;94	1947.24	12	0.955393	0.96718	1.11846	0.0562617	-1.17472	Yes	-1.53567	3.55211	0.00270216	-3.31536	4.40339	0	+	+	+	27	25	7	20	12	9	14	106	106	51	52.2	52.2	36.7	5614	724615133900	480471093100	8504	994000000000	592000000000	0.759827	MS/MS	MS/MS	MS/MS	MS/MS	MS/MS	MS/MS	MS/MS	MS/MS
P55854	Small ubiquitin-related modifier 3 (SUMO-3) (SMT3 homolog 1) (SUMO-2) (Ubiquitin-like protein SMT3A) (Smt3A)	SUMO3	5	11;20;32;5;7	1886.62	1	0.300285	0.512501	-0.847811	0.704311	0.143501	Yes	1.16623	1.41917	0.0355793	0.74485	0.570631	0.317923	+	+	+	5	5	4	4	4	3	3	37	9	9	100	74.8	43.7	2659	138592277150	400746568700	914	99665304800	256000000000	0.99	MS/MS	MS/MS	MS/MS	MS/MS	MS/MS	MS/MS	MS/MS	MS/MS
Q13428	Treacle protein (Treacher Collins syndrome protein)	TCOF1	35	1065;1120;1238;1244;1248;1259;134;1414;231;308;322;367;37;379;384;444;449;470;507;579;591;600;655;716;725;732;746;755;803;811;820;828;904;909;[Q13428-6]1054	1842.43	6	0.973907	0.971892	0.763396	0.541219	-1.30462	Yes	-0.200747	1.67619	0.794993	-1.86855	3.26115	0.000784641	+	+	+	35	23	4	34	4	3	2	54	54	11	39.2	38.7	10.7	1392	124610803110	69554430980	1671	112000000000	84100000000	0.99	MS/MS	MS/MS	MS/MS	MS/MS	MS/MS	MS/MS	MS/MS	MS/MS
Q9Y4E5	E3 SUMO-protein ligase ZNF451 (EC 6.3.2.-) (Coactivator for steroid receptors) (Zinc finger protein 451)	ZNF451	70	1034;139;144;167;219;220;265;270;275;283;288;301;302;309;316;357;381;409;423;428;434;446;448;454;464;470;585;605;622;643;647;66;664;706;731;748;75;750;77;777;779;790;796;811;817;827;832;843;845;852;971;99;992;993;[Q9Y4E5-4]121;130;138;164;226;240;247;263;272;286;333;490;500;508;522;532	1841.1	4	0.525705	0.312686	-1.30656	0.819836	0.486722	Yes	1.44673	4.37287	0.00274269	1.22009	3.65886	0.00858549	+	+	+	43	63	62	65	23	13	7	137	137	113	76.9	76.9	63	3928	147956354040	487616745730	7313	251000000000	742000000000	0.640053	MS/MS	MS/MS	MS/MS	MS/MS	MS/MS	MS/MS	MS/MS	MS/MS
P11388	DNA topoisomerase 2-alpha (EC 5.99.1.3) (DNA topoisomerase II, alpha isozyme)	TOP2A	73	101;1062;1068;1075;1088;1096;1110;1114;1138;1184;1196;1199;1201;1204;1228;123;1238;1240;1259;1267;1276;1283;1286;131;134;1363;1370;1373;1385;1411;1422;1454;1459;1484;1511;17;207;227;254;261;265;278;287;321;336;346;352;378;386;397;416;418;425;440;466;480;489;499;512;519;520;529;535;584;599;614;622;625;639;655;662;949;96	1821.73	5	0.490516	0.385517	-1.08739	1.17945	-0.0920558	Yes	1.34303	3.908	0.00446885	0.589705	2.46378	0.223687	+	+	+	53	69	49	63	24	12	8	138	138	113	55.9	55.9	48.1	4358	112317109390	214550423600	5722	184000000000	331000000000	0.634694	MS/MS	MS/MS	MS/MS	MS/MS	MS/MS	MS/MS	MS/MS	MS/MS
P04637	Cellular tumor antigen p53 (Antigen NY-CO-13) (Phosphoprotein p53) (Tumor suppressor p53)	TP53	15	120;132;139;24;292;305;319;320;321;357;370;373;381;382;386	1782.8	2	0.0256294	0.0198392	-0.851503	0.378608	0.472895	Yes	1.2315	0.779321	0.0895856	1.32589	0.827839	0.0586839	+	+	+	14	13	14	15	0	0	0	51	51	51	98	98	98	1617	52150636210	200115363790	2787	65413695210	241000000000	0.823286	MS/MS	MS/MS	MS/MS	MS/MS	MS/MS	MS/MS	MS/MS	MS/MS
Q5VZL5	Zinc finger MYM-type protein 4 (Zinc finger protein 262)	ZMYM4	36	1026;1035;1061;1115;1127;1131;1180;1215;1221;1224;1231;1270;1272;1394;1431;1479;149;153;163;195;201;250;260;273;289;414;429;430;443;465;511;757;773;784;931;949	1779.44	5	0.968136	0.878638	-0.393415	1.26359	-0.870174	Yes	0.925059	2.92924	0.0381593	-0.266162	0.940401	0.700779	+	+	+	21	35	19	35	6	6	6	90	90	89	48.5	48.5	47.8	2816	259668421780	235239387520	3712	227000000000	370000000000	0.828991	MS/MS	MS/MS	MS/MS	MS/MS	MS/MS	MS/MS	MS/MS	MS/MS
P05423	DNA-directed RNA polymerase III subunit RPC4 (RNA polymerase III subunit C4) (DNA-directed RNA polymerase III subunit D) (Protein BN51) (RNA polymerase III 47 kDa subunit) (RPC53 homolog)	POLR3D	16	141;142;152;190;199;206;220;231;285;288;302;305;310;328;68;78	1778.59	8	0.852894	0.884178	0.7103	0.616387	-1.32669	Yes	-0.0716298	0.42425	0.931153	-1.55365	4.47945	0.00137952	+	+	+	12	16	12	15	6	6	7	31	31	31	45	45	45	1890	81189140300	77689615540	1934	92900871000	92800000000	0.855563	MS/MS	MS/MS	MS/MS	MS/MS	MS/MS	MS/MS	MS/MS	MS/MS
P49792	E3 SUMO-protein ligase RanBP2 (EC 6.3.2.-) (358 kDa nucleoporin) (Nuclear pore complex protein Nup358) (Nucleoporin Nup358) (Ran-binding protein 2) (RanBP2) (p270)	RANBP2	35	1032;1121;1324;1350;1398;1414;1415;1458;1498;1585;1605;1782;1828;1842;1851;1860;1899;1911;1985;2022;2181;2212;2522;2531;2554;2571;2592;2594;2612;2792;2801;2924;3209;335;822	1775.51	9	0.829937	0.845795	1.20793	-1.03619	-0.171742	Yes	-1.687	4.83431	0.00105449	-1.03716	2.54165	0.02674	+	+	+	33	25	8	33	6	3	2	85	85	61	30.1	30.1	23.4	953	28374960340	15676011260	1356	32147925000	18500000000	0.869749	MS/MS	MS/MS	MS/MS	MS/MS	MS/MS	MS/MS	MS/MS	MS/MS
P07910	Heterogeneous nuclear ribonucleoproteins C1/C2 (hnRNP C1/C2)	HNRNPC	18	176;223;229;232;243;244;250;284;29;30;39;42;50;8;89;94;98;[P07910-2]98	1774.61	3	0.557432	0.356299	0.573541	0.750743	-1.32428	Yes	0.18778	1.04095	0.812836	-2.01111	4.38866	0.000323676	+	+	+	17	17	12	17	6	5	3	47	47	17	76.2	73.9	47.4	1791	105616376880	82924616520	2473	131000000000	127000000000	0.730779	MS/MS	MS/MS	MS/MS	MS/MS	MS/MS	MS/MS	MS/MS	MS/MS
P29590	Protein PML (Promyelocytic leukemia protein) (RING finger protein 71) (Tripartite motif-containing protein 19)	PML	12	160;380;394;400;401;426;460;476;478;490;497;65	1774.13	2	0.947566	0.926392	-0.162352	-0.799008	0.96136	Yes	-0.13633	0.516677	0.872926	0.240625	0.889219	0.734467	+	+	+	11	12	12	12	5	3	2	57	57	57	45.5	43.9	42.2	2044	268547303470	308033961230	5146	357000000000	550000000000	0.635702	MS/MS	MS/MS	MS/MS	MS/MS	MS/MS	MS/MS	MS/MS	MS/MS
Q9ULU4-7	Protein kinase C-binding protein 1 (Cutaneous T-cell lymphoma-associated antigen se14-3) (CTCL-associated antigen se14-3) (Rack7) (Zinc finger MYND domain-containing protein 8)	ZMYND8	17	1125;1164;12;314;410;428;433;473;512;525;550;631;640;665;669;684;844	1761.21	3	0.979987	0.984548	1.24886	-0.259363	-0.989494	Yes	-1.44138	4.1872	0.00287042	-2.13915	3.6906	0.000326942	+	+	+	16	11	3	17	3	2	1	48	48	7	31.8	30.2	9.9	1837	80565448350	41791612950	2081	78828773730	49200000000	0.9557	MS/MS	MS/MS	MS/MS	MS/MS	MS/MS	MS/MS	MS/MS	MS/MS
Q9Y2X3	Nucleolar protein 58 (Nucleolar protein 5)	NOP58	13	206;221;323;37;411;415;426;441;444;467;485;494;497	1760.7	4	0.982391	0.973835	0.850693	0.415986	-1.26668	Yes	-0.276611	0.752228	0.739132	-1.34732	3.12852	0.0059411	+	+	+	12	13	5	12	5	5	4	41	41	41	52.6	52.6	52.6	2280	166702751820	150681959380	2803	168000000000	172000000000	0.933484	MS/MS	MS/MS	MS/MS	MS/MS	MS/MS	MS/MS	MS/MS	MS/MS
P63165	Small ubiquitin-related modifier 1 (SUMO-1) (GAP-modifying protein 1) (GMP1) (SMT3 homolog 3) (Sentrin) (Ubiquitin-homology domain protein PIC1) (Ubiquitin-like protein SMT3C) (Smt3C) (Ubiquitin-like protein UBL1)	SUMO1	10	16;17;23;25;37;39;45;48;7;78	1757.34	1	9.37316e-05	0.00493972	-1.26514	0.658641	0.606496	Yes	2.14715	2.55781	0.000970684	2.08895	2.34772	0.000939837	+	+	+	10	10	10	10	3	4	5	20	20	20	77.2	77.2	77.2	2510	49735096260	246063532530	2720	56730095000	274000000000	0.894381	MS/MS	MS/MS	MS/MS	MS/MS	MS/MS	MS/MS	MS/MS	MS/MS
Q8ND82	Zinc finger protein 280C (Suppressor of hairy wing homolog 3) (Zinc finger protein 633)	ZNF280C	27	113;126;131;167;174;180;187;221;241;266;273;282;289;326;497;5;509;522;55;554;564;574;668;675;723;737;75	1749.42	2	0.939595	0.952456	0.593108	0.676039	-1.26915	Yes	0.0275993	0.178487	0.974295	-0.619755	2.33368	0.200455	+	+	+	25	15	16	25	4	3	3	49	49	49	59.7	59.7	59.7	1682	249042021150	286482988350	2567	315000000000	460000000000	0.691	MS/MS	MS/MS	MS/MS	MS/MS	MS/MS	MS/MS	MS/MS	MS/MS
P78347	General transcription factor II-I (GTFII-I) (TFII-I) (Bruton tyrosine kinase-associated protein 135) (BAP-135) (BTK-associated protein 135) (SRF-Phox1-interacting protein) (SPIN) (Williams-Beuren syndrome chromosomal region 6 protein)	GTF2I	66	114;126;130;140;160;171;177;185;193;219;221;240;266;326;343;345;353;363;372;378;380;435;450;456;465;468;477;488;494;526;539;561;573;582;594;644;645;660;664;670;680;70;715;729;736;74;744;752;756;78;798;806;807;816;822;827;86;861;879;891;896;916;94;982;991;[P78347-3]240	1744.63	11	0.866498	0.687849	-0.656478	1.32533	-0.668856	Yes	2.29663	4.32542	0.000556701	-0.0143445	0.0369176	0.9846	+	+	+	32	65	34	60	17	20	13	160	160	31	94.1	94.1	45.8	8335	145017789070	495296862600	11341	260000000000	979000000000	0.5168	MS/MS	MS/MS	MS/MS	MS/MS	MS/MS	MS/MS	MS/MS	MS/MS
Q86U86	Protein polybromo-1 (hPB1) (BRG1-associated factor 180) (BAF180) (Polybromo-1D)	PBRM1	18	1167;1293;1308;1315;1366;154;1626;1642;34;425;549;569;579;591;638;653;920;96	1725.65	2	0.00242688	0.00641259	1.05048	0.181311	-1.23179	Yes	-1.25064	3.60618	0.00770732	-3.28394	5.54398	0	+	+	+	15	14	2	16	5	3	3	55	55	55	33	33	33	997	143561238710	63716342460	1341	151000000000	73900000000	0.921643	MS/MS	MS/MS	MS/MS	MS/MS	MS/MS	MS/MS	MS/MS	MS/MS
Q13129	Zinc finger protein Rlf (Rearranged L-myc fusion gene protein) (Zn-15-related protein)	RLF	29	1007;1036;1211;1396;1423;1492;1599;1611;1612;1673;1696;1740;1747;1762;1765;1775;1783;1892;205;236;539;631;648;659;693;710;835;839;931	1711.98	9	0.879164	0.848708	0.418128	0.879237	-1.29737	Yes	0.357662	2.54276	0.602382	-1.33064	3.94176	0.00485033	+	+	+	23	22	9	22	6	7	8	69	69	69	32.4	32.4	32.4	1247	42557385090	34483303210	1879	50458170000	43800000000	0.817337	MS/MS	MS/MS	MS/MS	MS/MS	MS/MS	MS/MS	MS/MS	MS/MS
P62979	Ubiquitin -- Ubiquitin-40S ribosomal protein S27a (Ubiquitin carboxyl extension protein 80) [Cleaved into: Ubiquitin]	UBB	6	11;27;33;48;6;63	1710.3	0	0	0	-1.2589	0.276855	0.982042	Yes	2.28484	3.74686	0.000528893	3.334	4.22938	0	+	+	+	5	5	5	5	5	4	2	14	14	9	55.8	55.8	55.8	1092	21258837900	231322546530	1384	18675000000	257000000000	0.916229	MS/MS	MS/MS	MS/MS	MS/MS	MS/MS	MS/MS	MS/MS	MS/MS
Q969R5	Lethal(3)malignant brain tumor-like protein 2 (H-l(3)mbt-like protein 2) (L(3)mbt-like protein 2)	L3MBTL2	5	124;151;541;675;700	1691.7	3	0.987414	0.987275	0.522772	0.778475	-1.30125	Yes	0.166508	0.811074	0.837416	-1.18776	3.35347	0.0107396	+	+	+	3	5	4	5	2	1	2	21	21	20	20.6	20.6	18.4	1075	65438710250	79690975950	1158	64425038200	82700000000	0.986438	MS/MS	MS/MS	MS/MS	MS/MS	MS/MS	MS/MS	MS/MS	MS/MS
Q9UIS9	Methyl-CpG-binding domain protein 1 (CXXC-type zinc finger protein 3) (Methyl-CpG-binding protein MBD1) (Protein containing methyl-CpG-binding domain 1)	MBD1	11	422;440;499;528;538;548;552;558;[Q9UIS9-4]327;436;[K7EN65]134	1690.89	6	0.994391	0.994024	1.26269	-0.358299	-0.904395	Yes	-0.817023	2.80691	0.0753733	-1.09227	3.80364	0.0137901	+	+	+	11	7	7	9	3	3	4	37	37	8	80.8	47	13.8	1891	39055542960	37380210840	2965	46625024900	44100000000	0.842499	MS/MS	MS/MS	MS/MS	MS/MS	MS/MS	MS/MS	MS/MS	MS/MS
Q14149	MORC family CW-type zinc finger protein 3 (Nuclear matrix protein 2) (Zinc finger CW-type coiled-coil domain protein 3)	MORC3	28	139;152;163;17;274;280;329;353;358;386;389;473;48;505;569;587;597;650;651;677;710;762;79;794;806;834;844;855	1688.22	9	0.937018	0.935147	-0.177637	1.22363	-1.046	Yes	1.02871	3.23537	0.0197897	-0.637484	3.01112	0.163647	+	+	+	14	28	21	28	4	2	2	84	84	60	59	59	47	2075	77611376450	156230787110	3536	105000000000	215000000000	0.730757	MS/MS	MS/MS	MS/MS	MS/MS	MS/MS	MS/MS	MS/MS	MS/MS
Q02880	DNA topoisomerase 2-beta (EC 5.99.1.3) (DNA topoisomerase II, beta isozyme)	TOP2B	62	1083;1092;1109;1117;1214;1217;1219;1226;1227;1250;1271;1299;1304;1308;1327;1396;1398;144;1440;1456;1482;152;155;205;212;221;226;228;299;308;327;33;34;342;357;363;367;373;407;42;421;437;439;446;461;471;48;487;510;550;556;600;605;627;635;643;646;683;712;979;[Q02880-2]28;29	1682	9	0.638989	0.456263	-1.18445	0.924311	0.260134	Yes	0.657908	2.52168	0.194583	0.450692	1.8078	0.420075	+	+	+	42	51	50	58	14	12	5	127	102	29	54.6	48.2	20.9	3153	106245775190	158100018890	4306	278000000000	329000000000	0.435496	MS/MS	MS/MS	MS/MS	MS/MS	MS/MS	MS/MS	MS/MS	MS/MS
Q9H0E9	Bromodomain-containing protein 8 (Skeletal muscle abundant protein) (Skeletal muscle abundant protein 2) (Thyroid hormone receptor coactivating protein of 120 kDa) (TrCP120) (p120)	BRD8	12	368;391;469;481;493;509;565;575;604;612;624;646	1679.92	8	0.99422	0.998073	1.05588	0.169599	-1.22548	Yes	-1.05944	3.89888	0.0147988	-2.7271	4.86052	0	+	+	+	11	8	5	12	4	3	4	58	58	58	49	49	49	1849	72826895410	40722353890	3573	106000000000	62500000000	0.673883	MS/MS	MS/MS	MS/MS	MS/MS	MS/MS	MS/MS	MS/MS	MS/MS
P46060	Ran GTPase-activating protein 1 (RanGAP1)	RANGAP1	3	15;452;524	1679.64	1	0.994906	0.995741	0.41276	-1.01569	0.602929	Yes	-1.1612	0.92291	0.0789062	0.154591	0.18958	0.870724	+	+	+	3	2	2	3	1	1	1	13	13	13	26.9	26.9	26.9	414	66188401750	70759029250	543	82084322390	87200000000	0.808979	MS/MS	MS/MS	MS/MS	MS/MS	MS/MS	MS/MS	MS/MS	MS/MS
Q9UBW7	Zinc finger MYM-type protein 2 (Fused in myeloproliferative disorders protein) (Rearranged in atypical myeloproliferative disorder protein) (Zinc finger protein 198)	ZMYM2	44	104;1071;1080;1257;1275;1282;1305;147;297;312;325;328;340;348;366;417;441;477;503;513;529;532;576;588;603;615;638;649;658;665;673;688;700;709;812;829;853;859;88;929;938;98;[Q9UBW7-2]164;166	1675.85	3	0.206463	0.217841	-1.32399	0.75688	0.567113	Yes	1.88245	4.82943	0.000549565	1.71078	4.80586	0.0008	+	+	+	31	42	42	43	9	5	4	99	99	65	62.8	53.9	33	1825	17778240480	65738473820	2824	20908068100	112000000000	0.62838	MS/MS	MS/MS	MS/MS	MS/MS	MS/MS	MS/MS	MS/MS	MS/MS
Q6PJP8	DNA cross-link repair 1A protein (SNM1 homolog A) (hSNM1) (hSNM1A)	DCLRE1A	18	202;236;247;361;417;427;429;467;488;497;508;517;533;536;543;573;668;969	1675.43	0	0	0	1.02529	-1.20923	0.183939	Yes	-1.00293	3.11737	0.0245098	-0.377628	4.45	0.476353	+	+	+	17	11	15	18	2	1	1	45	45	45	36.3	36.3	36.3	789	9808588180	10894995380	1073	12065331730	14600000000	0.776423	MS/MS	MS/MS	MS/MS	MS/MS	MS/MS	MS/MS	MS/MS	MS/MS
P63279	SUMO-conjugating enzyme UBC9 (EC 2.3.2.-) (RING-type E3 SUMO transferase UBC9) (SUMO-protein ligase) (Ubiquitin carrier protein 9) (Ubiquitin carrier protein I) (Ubiquitin-conjugating enzyme E2 I) (Ubiquitin-protein ligase I) (p18)	UBE2I	7	101;153;30;48;49;65;74	1674.17	0	0	0	1.13692	-0.579471	-0.557444	Yes	-0.496016	2.3216	0.410508	-0.489651	1.41768	0.392314	+	+	+	7	7	5	5	4	1	2	30	30	30	85.4	85.4	85.4	671	71572371630	132658904370	1658	87573124300	164000000000	0.811817	MS/MS	MS/MS	MS/MS	MS/MS	MS/MS	MS/MS	MS/MS	MS/MS
Q9UPN9	E3 ubiquitin-protein ligase TRIM33 (EC 2.3.2.27) (Ectodermin homolog) (RET-fused gene 7 protein) (Protein Rfg7) (RING-type E3 ubiquitin transferase TRIM33) (Transcription intermediary factor 1-gamma) (TIF1-gamma) (Tripartite motif-containing protein 33)	TRIM33	23	1043;1057;1067;280;320;329;334;349;378;389;394;468;481;769;774;776;793;796;839;850;861;936;953	1672.58	6	0.981445	0.971448	-0.609261	1.26925	-0.659992	Yes	1.19392	2.80604	0.0113722	-0.0322431	0.0536208	0.971871	+	+	+	7	23	9	23	2	2	2	60	59	58	41.8	41.2	40.3	1577	98490084890	279739323400	2798	157000000000	413000000000	0.66356	MS/MS	MS/MS	MS/MS	MS/MS	MS/MS	MS/MS	MS/MS	MS/MS
O15015	Zinc finger protein 646	ZNF646	7	1135;1157;1168;1178;534;557;796	1672.08	5	0.983806	0.994012	1.28814	-0.380264	-0.907873	Yes	-1.50132	4.67655	0.00201035	-1.9761	4.14444	0.000313346	+	+	+	7	6	5	7	2	2	3	26	26	26	14.3	14.3	14.3	721	9878247800	4807380800	807	10853375490	5240000000	0.912526	MS/MS	MS/MS	MS/MS	MS/MS	MS/MS	MS/MS	MS/MS	MS/MS
P11474	Steroid hormone receptor ERR1 (Estrogen receptor-like 1) (Estrogen-related receptor alpha) (ERR-alpha) (Nuclear receptor subfamily 3 group B member 1)	ESRRA	4	14;403;51;68	1643.63	3	0.9898	0.976646	1.28824	-0.528828	-0.75941	Yes	-0.978302	2.68671	0.0324291	-1.10245	3.31728	0.0146727	+	+	+	4	4	4	4	2	1	2	12	12	11	29.4	29.4	29.4	597	18357764890	12741411110	690	19076404010	14000000000	0.940222	MS/MS	MS/MS	MS/MS	MS/MS	MS/MS	MS/MS	MS/MS	MS/MS
Q8N257	Histone H2B type 3-B (H2B type 12)	HIST3H2BB	3	109;117;12	1641.79	0	0	0	-0.143167	-0.0706849	0.213852	Yes	0.0199903	0.0229587	0.983005	0.0984643	0.247867	0.910167	+	+	+	3	3	3	3	0	0	0	20	5	5	79.4	31.9	31.9	365	34936984270	43811535730	231	21470086000	14300000000	0.99	MS/MS	MS/MS	MS/MS	MS/MS	MS/MS	MS/MS	MS/MS	MS/MS
Q6AHZ1	Zinc finger protein 518A	ZNF518A	45	1006;101;1015;1048;1054;1060;1075;1083;1091;1102;1108;1121;1134;1185;123;1397;1417;1446;357;373;392;416;425;433;448;464;509;524;54;596;6;600;606;64;692;713;825;834;858;889;902;904;927;986;994	1640.84	8	0.79081	0.696505	-1.31685	0.792856	0.52399	Yes	1.54782	5.86743	0.00141086	1.35056	3.98495	0.0046255	+	+	+	25	41	40	44	4	1	1	74	74	74	47.7	47.7	47.7	907	10175854480	39439259820	1270	11826297400	50100000000	0.801196	MS/MS	MS/MS	MS/MS	MS/MS	MS/MS	MS/MS	MS/MS	MS/MS
Q49A26	Putative oxidoreductase GLYR1 (EC 1.-.-.-) (3-hydroxyisobutyrate dehydrogenase-like protein) (Cytokine-like nuclear factor N-PAC) (Glyoxylate reductase 1 homolog) (Nuclear protein NP60) (Nuclear protein of 60 kDa)	GLYR1	13	135;176;179;190;201;211;227;237;238;240;269;495;56	1627	2	0.00112734	0.0105517	1.2762	-0.324333	-0.951869	Yes	-1.52349	3.86345	0.00249818	-2.12082	5.6238	0	+	+	+	12	11	7	9	5	3	6	25	25	25	41.5	41.5	41.5	591	21763143490	19978671810	773	25946570200	22200000000	0.866974	MS/MS	MS/MS	MS/MS	MS/MS	MS/MS	MS/MS	MS/MS	MS/MS
P29374	AT-rich interactive domain-containing protein 4A (ARID domain-containing protein 4A) (Retinoblastoma-binding protein 1) (RBBP-1)	ARID4A	14	245;256;297;321;332;444;481;488;512;513;718;759;836;943	1626.22	7	0.92488	0.434879	0.867396	0.44158	-1.30898	Yes	-0.64727	4.7822	0.156389	-3.30824	5.70203	0	+	+	+	10	10	5	13	5	0	1	42	42	41	26.9	26.9	26.1	532	16599045260	18405039540	1024	20873059200	21200000000	0.831983	MS/MS	MS/MS	MS/MS	MS/MS	MS/MS	MS/MS	MS/MS	MS/MS
Q9UHL9	General transcription factor II-I repeat domain-containing protein 1 (GTF2I repeat domain-containing protein 1) (General transcription factor III) (MusTRD1/BEN) (Muscle TFII-I repeat domain-containing protein 1) (Slow-muscle-fiber enhancer-binding protein) (USE B1-binding protein) (Williams-Beuren syndrome chromosomal region 11 protein) (Williams-Beuren syndrome chromosomal region 12 protein)	GTF2IRD1	20	212;225;271;294;308;337;379;443;495;579;588;593;638;648;684;724;735;787;807;829	1613.87	3	0.867588	0.787721	-1.28853	0.601196	0.687337	Yes	0.59832	2.73152	0.249787	0.625594	2.62067	0.183554	+	+	+	15	19	18	19	6	9	4	62	62	62	51.7	51.7	51.7	1669	41534618840	68512001260	2894	75422445000	120000000000	0.563122	MS/MS	MS/MS	MS/MS	MS/MS	MS/MS	MS/MS	MS/MS	MS/MS
Q14839	Chromodomain-helicase-DNA-binding protein 4 (CHD-4) (EC 3.6.4.12) (ATP-dependent helicase CHD4) (Mi-2 autoantigen 218 kDa protein) (Mi2-beta)	CHD4	37	1057;1063;1191;1212;1239;1252;1304;146;1528;1529;1565;1572;1584;1606;1617;1624;1636;1643;1647;1660;1663;1670;1693;1837;1844;192;200;297;509;533;594;604;618;635;668;696;711	1607.75	11	0.798807	0.737828	0.223719	1.01637	-1.24008	Yes	0.595004	2.30637	0.273261	-1.09881	3.505	0.0143776	+	+	+	21	37	12	33	10	4	12	115	115	91	47.6	47.6	40.3	1835	36726383380	43323751920	3467	55535950000	86800000000	0.562403	MS/MS	MS/MS	MS/MS	MS/MS	MS/MS	MS/MS	MS/MS	MS/MS
Q9ULM3	YEATS domain-containing protein 2	YEATS2	21	1110;113;1130;1167;1222;1285;189;364;41;552;572;577;592;630;644;649;719;9;906;923;930	1604.74	8	0.979827	0.956532	-0.0717359	1.15821	-1.08648	Yes	0.583129	2.11045	0.298332	-0.481097	2.89137	0.344074	+	+	+	9	20	15	21	5	4	3	51	51	51	32.7	32.7	32.7	2516	26495290920	63591122090	2191	36840542000	80300000000	0.769046	MS/MS	MS/MS	MS/MS	MS/MS	MS/MS	MS/MS	MS/MS	MS/MS
Q14692	Ribosome biogenesis protein BMS1 homolog (Ribosome assembly protein BMS1 homolog)	BMS1	9	399;415;418;646;652;659;691;762;810	1601.29	5	0.926649	0.911663	-0.580824	1.27853	-0.697704	Yes	1.00317	3.21187	0.0236921	-0.0630595	0.148731	0.945377	+	+	+	9	9	7	9	2	1	5	36	36	36	27.7	27.7	27.7	718	9205018230	20693237570	1174	11931206800	28000000000	0.748744	MS/MS	MS/MS	MS/MS	MS/MS	MS/MS	MS/MS	MS/MS	MS/MS
P37275	Zinc finger E-box-binding homeobox 1 (NIL-2-A zinc finger protein) (Negative regulator of IL2) (Transcription factor 8) (TCF-8)	ZEB1	11	108;290;347;38;493;494;504;515;548;553;774	1601.17	5	0.861906	0.89081	0.764764	0.486288	-1.25105	Yes	-0.0896619	0.537938	0.914236	-0.64904	2.36003	0.173565	+	+	+	11	10	8	11	3	3	2	41	41	38	31.8	31.8	29.4	1189	21825065860	36516927540	1499	35189957700	53700000000	0.65634	MS/MS	MS/MS	MS/MS	MS/MS	MS/MS	MS/MS	MS/MS	MS/MS
Q06265	Exosome complex component RRP45 (Autoantigen PM/Scl 1) (Exosome component 9) (P75 polymyositis-scleroderma overlap syndrome-associated autoantigen) (Polymyositis/scleroderma autoantigen 1) (Polymyositis/scleroderma autoantigen 75 kDa) (PM/Scl-75)	EXOSC9	2	297;419	1600.52	2	1	1	-0.488377	1.13835	-0.649975	Yes	0.688663	1.97642	0.193732	-0.0684115	0.120028	0.942941	+	+	+	2	2	2	2	1	0	0	14	14	14	21	21	21	432	18199275630	41092064370	515	21622291000	43300000000	0.913266	MS/MS	MS/MS	MS/MS	MS/MS	MS/MS	MS/MS	MS/MS	MS/MS
P61956	Small ubiquitin-related modifier 2 (SUMO-2) (HSMT3) (SMT3 homolog 2) (SUMO-3) (Sentrin-2) (Ubiquitin-like protein SMT3B) (Smt3B)	SUMO2	8	11;21;33;35;42;45;5;7	1599.04	1	0.315794	0.480726	-0.999456	0.824828	0.174629	Yes	0.576136	2.28218	0.298189	0.370794	0.846855	0.57996	+	+	+	8	8	8	8	6	8	4	41	41	17	100	100	61.3	5088	418304672970	1308234841080	21930	2730000000000	4110000000000	0.252418	MS/MS	MS/MS	MS/MS	MS/MS	MS/MS	MS/MS	MS/MS	MS/MS
Q9NYF8	Bcl-2-associated transcription factor 1 (Btf)	BCLAF1	16	332;437;462;475;483;491;501;536;548;550;567;580;676;778;831;842	1598.22	5	0.988191	0.988929	1.1029	0.0780055	-1.18091	Yes	-0.887479	5.35907	0.0315515	-1.9776	3.89369	0.000497154	+	+	+	16	12	5	14	6	1	3	29	28	7	26.2	24.6	10.1	408	41475331940	31906992860	650	54391241420	43800000000	0.747341	MS/MS	MS/MS	MS/MS	MS/MS	MS/MS	MS/MS	MS/MS	MS/MS
O60832	H/ACA ribonucleoprotein complex subunit 4 (EC 5.4.99.-) (CBF5 homolog) (Dyskerin) (Nopp140-associated protein of 57 kDa) (Nucleolar protein NAP57) (Nucleolar protein family A member 4) (snoRNP protein DKC1)	DKC1	12	11;20;39;394;413;424;43;433;467;468;61;80	1592.72	5	0.762384	0.786916	-0.0456086	-0.511693	0.557301	Yes	-0.0800044	0.218248	0.927269	0.103491	0.256669	0.906574	+	+	+	10	10	9	11	6	2	2	24	24	24	39.7	39.7	39.7	654	16600979380	18240565720	972	18631787720	23000000000	0.836898	MS/MS	MS/MS	MS/MS	MS/MS	MS/MS	MS/MS	MS/MS	MS/MS
Q86UP3	Zinc finger homeobox protein 4 (Zinc finger homeodomain protein 4) (ZFH-4)	ZFHX4	21	1149;1258;1284;1293;1299;1304;146;1546;1580;1790;1824;2694;2729;2789;2818;3154;3329;3351;403;463;[Q86UP3-2]1180	1591.47	12	0.888855	0.915901	0.386572	0.898847	-1.28542	Yes	0.305616	1.87456	0.678446	-0.997486	3.58248	0.0230096	+	+	+	20	17	11	20	1	1	2	47	47	3	22.3	15.4	2.1	485	4909976300	5982425600	749	7313284730	8130000000	0.705316	MS/MS	MS/MS	MS/MS	MS/MS	MS/MS	MS/MS	MS/MS	MS/MS
Q8IWI9	MAX gene-associated protein (MAX dimerization protein 5)	MGA	50	1162;1184;1199;1291;1310;1350;1396;1425;1448;1461;1502;178;1930;1946;2074;2096;2100;2120;2155;2164;2188;2199;2245;2329;2339;2365;2418;2507;256;2590;2896;2949;2970;3002;329;349;382;4;403;432;444;465;570;59;592;598;654;817;899;966	1588.31	13	0.755432	0.757795	-0.128898	1.1921	-1.06321	Yes	0.641313	2.82595	0.200004	-0.453583	1.97921	0.40795	+	+	+	31	49	26	47	6	4	4	122	122	122	40.7	40.7	40.7	1303	20109394840	40443718420	2882	42726742300	69800000000	0.538122	MS/MS	MS/MS	MS/MS	MS/MS	MS/MS	MS/MS	MS/MS	MS/MS
Q8NAF0	Zinc finger protein 579	ZNF579	2	508;551	1585.22	1	0.967593	0.888161	1.14011	-0.15793	-0.982184	Yes	-0.681433	1.80099	0.211295	-1.11414	2.13415	0.0246528	+	+	+	2	2	2	2	0	0	0	7	7	7	11.9	11.9	11.9	359	8037860180	3255739820	381	7354355400	4210000000	0.976587	MS/MS	MS/MS	MS/MS	MS/MS	MS/MS	MS/MS	MS/MS	MS/MS
Q9H2P0	Activity-dependent neuroprotector homeobox protein (Activity-dependent neuroprotective protein)	ADNP	25	1035;1096;144;203;231;274;39;408;427;592;606;616;617;621;716;72;728;731;745;817;819;829;835;914;926	1573.59	3	0.349602	0.371406	0.392337	0.888954	-1.28129	Yes	0.356806	1.52726	0.625076	-1.20246	3.54714	0.00938006	+	+	+	21	21	11	22	8	4	3	43	43	43	40.4	40.4	40.4	648	8698953280	11165646120	1034	12054329000	15700000000	0.71573	MS/MS	MS/MS	MS/MS	MS/MS	MS/MS	MS/MS	MS/MS	MS/MS
Q12830	Nucleosome-remodeling factor subunit BPTF (Bromodomain and PHD finger-containing transcription factor) (Fetal Alz-50 clone 1 protein) (Fetal Alzheimer antigen)	BPTF	18	1020;1059;1065;1086;1088;1135;1138;1149;1209;1215;1236;1345;1459;1730;1844;833;847;995	1567.86	7	0.910515	0.875106	0.987567	0.274135	-1.2617	Yes	-0.828641	4.50941	0.0499693	-2.61249	4.50478	0	+	+	+	13	14	5	17	3	1	4	38	38	38	12.4	12.4	12.4	459	13461188240	9020730960	576	15760027900	9650000000	0.884766	MS/MS	MS/MS	MS/MS	MS/MS	MS/MS	MS/MS	MS/MS	MS/MS
Q9UIG0	Tyrosine-protein kinase BAZ1B (EC 2.7.10.2) (Bromodomain adjacent to zinc finger domain protein 1B) (Williams syndrome transcription factor) (Williams-Beuren syndrome chromosomal region 10 protein) (Williams-Beuren syndrome chromosomal region 9 protein) (hWALp2)	BAZ1B	18	1089;1107;1129;1144;1318;225;231;297;335;343;352;371;483;576;63;785;822;826	1564.07	3	0.791947	0.668642	0.341897	0.939846	-1.28174	Yes	0.541874	2.70665	0.326856	-1.47138	4.66528	0.00236607	+	+	+	13	17	3	17	4	3	1	39	39	39	25	25	25	466	11253547780	11117817940	576	11248621900	13400000000	0.907611	MS/MS	MS/MS	MS/MS	MS/MS	MS/MS	MS/MS	MS/MS	MS/MS
Q5PSV4	Breast cancer metastasis-suppressor 1-like protein (BRMS1-homolog protein p40) (BRMS1-like protein p40)	BRMS1L	2	240;246	1552.21	2	1	1	0.814045	0.461954	-1.276	Yes	-0.279888	0.638529	0.742002	-1.66144	2.84466	0.00253875	+	+	+	2	2	2	2	1	0	1	6	6	6	16.7	16.7	16.7	185	14435598570	14649663430	182	13751834000	14400000000	0.99	MS/MS	MS/MS	MS/MS	MS/MS	MS/MS	MS/MS	MS/MS	MS/MS
O15446	DNA-directed RNA polymerase I subunit RPA34 (A34.5) (Antisense to ERCC-1 protein) (ASE-1) (CD3-epsilon-associated protein) (CAST) (CD3E-associated protein) (RNA polymerase I-associated factor PAF49)	CD3EAP	3	270;314;355	1544.74	2	0.994392	0.987804	1.19185	-0.11845	-1.0734	Yes	-1.8306	3.07287	0.00132301	-3.16475	3.68301	0	+	+	+	3	3	2	3	2	2	1	16	16	16	23.5	23.5	23.5	714	13554027330	4264671170	1273	20689705000	7540000000	0.631204	MS/MS	MS/MS	MS/MS	MS/MS	MS/MS	MS/MS	MS/MS	MS/MS
Q92766	Ras-responsive element-binding protein 1 (RREB-1) (Finger protein in nuclear bodies) (Raf-responsive zinc finger protein LZ321) (Zinc finger motif enhancer-binding protein 1) (Zep-1)	RREB1	9	347;361;397;551;593;615;857;885;913	1538.03	3	0.926103	0.843791	0.354846	0.87938	-1.23423	Yes	0.173957	1.44921	0.823652	-0.527002	2.05503	0.311966	+	+	+	8	8	6	9	3	1	1	32	32	32	18.6	18.6	18.6	551	11203097880	12556681620	989	13846669790	20800000000	0.685774	MS/MS	MS/MS	MS/MS	MS/MS	MS/MS	MS/MS	MS/MS	MS/MS
Q9UQR0	Sex comb on midleg-like protein 2	SCML2	25	13;161;162;166;173;177;184;19;248;252;270;318;332;40;497;513;518;536;545;592;599;605;621;64;680	1536.58	6	0.85361	0.684046	-0.370194	1.29363	-0.923436	Yes	3.99149	5.68986	0	-1.32722	4.28328	0.00461312	+	+	+	8	25	5	24	4	6	1	59	59	58	60.7	60.7	59.1	971	5784836610	80070987990	1154	5095739300	94400000000	0.86291	MS/MS	MS/MS	MS/MS	MS/MS	MS/MS	MS/MS	MS/MS	MS/MS
Q96C00	Zinc finger and BTB domain-containing protein 9	ZBTB9	5	286;293;307;311;372	1536.02	3	0.930846	0.779506	-1.06514	-0.14768	1.21282	Yes	1.11598	2.7006	0.0167286	2.77087	4.49406	0	+	+	+	5	5	5	5	1	2	2	17	17	17	20.7	20.7	20.7	540	3983168060	13776368340	681	4851331000	20300000000	0.706107	MS/MS	MS/MS	MS/MS	MS/MS	MS/MS	MS/MS	MS/MS	MS/MS
Q9H307	Pinin (140 kDa nuclear and cell adhesion-related phosphoprotein) (Desmosome-associated protein) (Domain-rich serine protein) (DRS protein) (DRSP) (Melanoma metastasis clone A protein) (Nuclear protein SDK3) (SR-like protein)	PNN	12	108;109;121;157;262;304;359;365;397;464;528;536	1532.74	4	0.551041	0.628209	0.992574	0.263639	-1.25621	Yes	-0.696813	2.47724	0.16036	-2.14969	4.91144	0	+	+	+	10	11	6	11	1	0	3	28	28	28	37	37	37	412	6108075730	5347584270	629	8481833400	8060000000	0.692527	MS/MS	MS/MS	MS/MS	MS/MS	MS/MS	MS/MS	MS/MS	MS/MS
O15164	Transcription intermediary factor 1-alpha (TIF1-alpha) (EC 2.3.2.27) (E3 ubiquitin-protein ligase TRIM24) (RING finger protein 82) (RING-type E3 ubiquitin transferase TIF1-alpha) (Tripartite motif-containing protein 24)	TRIM24	17	1012;1050;205;228;285;336;436;602;7;711;723;741;801;820;875;892;899	1528.71	6	0.992662	0.988328	1.27457	-0.322266	-0.952302	Yes	-1.00127	4.30694	0.0178621	-1.39633	4.3628	0.0035478	+	+	+	13	15	8	16	3	3	3	54	53	53	43.4	43.4	43.4	1723	122052282290	96708073210	3796	270000000000	242000000000	0.427266	MS/MS	MS/MS	MS/MS	MS/MS	MS/MS	MS/MS	MS/MS	MS/MS
Q8IX12	Cell division cycle and apoptosis regulator protein 1 (Cell cycle and apoptosis regulatory protein 1) (CARP-1) (Death inducer with SAP domain)	CCAR1	3	1012;1016;1067	1527.1	1	0.941076	0.977594	1.18714	-0.136206	-1.05093	Yes	-0.991421	3.52676	0.0230864	-1.67671	3.09594	0.00187934	+	+	+	2	3	3	3	1	1	0	27	27	27	21	21	21	916	57071273390	41661419610	1446	80143685800	42300000000	0.806352	MS/MS	MS/MS	MS/MS	MS/MS	MS/MS	MS/MS	MS/MS	MS/MS
O43290	U4/U6.U5 tri-snRNP-associated protein 1 (SNU66 homolog) (hSnu66) (Squamous cell carcinoma antigen recognized by T-cells 1) (SART-1) (hSART-1) (U4/U6.U5 tri-snRNP-associated 110 kDa protein) (allergen Hom s 1)	SART1	6	141;147;188;329;454;709	1526.64	3	0.998178	0.998239	0.77954	0.508931	-1.28847	Yes	-0.331498	1.7501	0.648341	-2.53333	2.85934	0	+	+	+	6	6	3	6	3	0	1	34	34	34	29.9	29.9	29.9	573	53946203870	38490593830	952	81515650000	62400000000	0.642298	MS/MS	MS/MS	MS/MS	MS/MS	MS/MS	MS/MS	MS/MS	MS/MS
Q9UKV3	Apoptotic chromatin condensation inducer in the nucleus (Acinus)	ACIN1	12	1107;305;315;362;375;494;506;532;732;811;872;879	1525.85	6	0.89346	0.859485	1.14806	0.0116069	-1.15967	Yes	-1.31292	5.09703	0.00406504	-2.66606	6.54762	0	+	+	+	12	8	5	11	3	3	2	34	34	34	28.1	28.1	28.1	731	25829679860	12434790540	1207	42097231000	20300000000	0.61324	MS/MS	MS/MS	MS/MS	MS/MS	MS/MS	MS/MS	MS/MS	MS/MS
Q9Y4A5	Transformation/transcription domain-associated protein (350/400 kDa PCAF-associated factor) (PAF350/400) (STAF40) (Tra1 homolog)	TRRAP	8	1222;2059;2543;2724;3111;568;932;[F2Z2U4]568	1525.5	2	0.934207	0.907803	1.13833	-0.10166	-1.03667	Yes	-0.647504	1.80273	0.24334	-1.13575	3.03827	0.014151	+	+	+	7	6	7	8	1	1	1	38	38	18	11.1	10.7	9.4	398	38780734620	25682166980	963	66872885800	50100000000	0.551093	MS/MS	MS/MS	MS/MS	MS/MS	MS/MS	MS/MS	MS/MS	MS/MS
Q9H2Y7	Zinc finger protein 106 (Zfp-106) (Zinc finger protein 474)	ZNF106	37	1200;1265;1292;1299;1380;1384;1454;1486;1504;1573;1585;1737;287;371;377;437;451;461;477;492;515;578;603;625;633;671;684;69;705;721;739;884;905;911;953;[Q9H2Y7-2]6;[H3BS99]286	1524.62	6	0.0665247	0.111549	-0.445476	1.30165	-0.856172	Yes	0.857278	3.68936	0.0471797	-0.20152	1.67917	0.771002	+	+	+	30	36	20	35	4	4	4	130	130	29	62.1	53.7	19.9	2011	109302608370	232811944290	6448	376000000000	874000000000	0.273692	MS/MS	MS/MS	MS/MS	MS/MS	MS/MS	MS/MS	MS/MS	MS/MS
P39880	Protein CASP	CUX1	5	379;785;786;811;842	1516.25	3	0.642672	0.636728	1.14656	-0.0166657	-1.1299	Yes	-1.3955	2.95279	0.00525413	-2.73102	4.04773	0	+	+	+	5	5	4	4	3	2	0	17	17	17	13	13	13	415	12782506330	7528928170	581	15114898400	10100000000	0.805533	MS/MS	MS/MS	MS/MS	MS/MS	MS/MS	MS/MS	MS/MS	MS/MS
A6NHR9	Structural maintenance of chromosomes flexible hinge domain-containing protein 1 (SMC hinge domain-containing protein 1)	SMCHD1	27	1004;1029;1223;1349;1367;1374;1437;1703;177;1897;1918;1966;1976;2002;448;450;497;534;536;554;580;732;771;784;812;905;965	1515.65	2	0.0883054	0.108508	0.102465	1.09105	-1.19351	Yes	0.478329	3.57254	0.404469	-0.627063	3.32285	0.166027	+	+	+	13	26	13	25	3	4	5	52	52	52	31.4	31.4	31.4	529	16050764950	25620037450	860	22565784900	28200000000	0.820844	MS/MS	MS/MS	MS/MS	MS/MS	MS/MS	MS/MS	MS/MS	MS/MS
O94864	STAGA complex 65 subunit gamma (Adenocarcinoma antigen ART1) (SPTF-associated factor 65 gamma) (STAF65gamma) (Suppressor of Ty 7-like)	SUPT7L	3	121;276;343	1508.81	2	0.0286809	0.217939	-0.536727	1.27939	-0.742663	Yes	0.807276	3.1171	0.0734407	-0.09154	0.294691	0.913976	+	+	+	3	3	3	3	0	3	1	30	30	30	51.2	51.2	51.2	331	23968780200	17887384600	1078	32093205100	34000000000	0.63329	MS/MS	MS/MS	MS/MS	MS/MS	MS/MS	MS/MS	MS/MS	MS/MS
Q14202	Zinc finger MYM-type protein 3 (Zinc finger protein 261)	ZMYM3	21	1072;1242;250;328;345;461;519;653;778;786;804;808;836;847;861;911;920;984;[Q14202-2]778;786;796	1499.97	4	0.486362	0.295602	-1.03968	1.06557	-0.0258874	Yes	1.41926	3.13249	0.00447485	0.68345	1.05531	0.243522	+	+	+	16	17	9	21	3	1	0	45	45	4	37.9	37.9	5	495	3639024010	11700186590	652	4225270000	19200000000	0.654815	MS/MS	MS/MS	MS/MS	MS/MS	MS/MS	MS/MS	MS/MS	MS/MS
Q8N1G0	Zinc finger protein 687	ZNF687	10	222;264;285;336;372;435;439;451;464;902	1493.82	3	0.943486	0.846533	0.883613	0.38822	-1.27183	Yes	-0.471959	2.05492	0.454406	-2.05348	3.16739	0.00056051	+	+	+	10	10	4	10	1	3	3	42	42	42	32.7	32.7	32.7	693	14523317670	7791018230	1398	27307980000	19300000000	0.478766	MS/MS	MS/MS	MS/MS	MS/MS	MS/MS	MS/MS	MS/MS	MS/MS
Q9HCI6	E3 SUMO-protein ligase KIAA1586 (EC 6.3.2.-)	KIAA1586	20	119;126;140;173;224;237;248;258;399;456;460;467;573;67;680;692;753;787;82;85	1492.15	2	0	0.00207826	-1.016	-0.231662	1.24766	Yes	0.945241	3.18184	0.0323225	2.72804	4.9193	0	+	+	+	8	7	20	20	0	0	0	42	41	41	42.1	39.1	39.1	821	4225478690	25780658310	866	4158880200	27200000000	0.956863	MS/MS	MS/MS	MS/MS	MS/MS	MS/MS	MS/MS	MS/MS	MS/MS
Q6FI13	Histone H2A type 2-A (Histone H2A.2) (Histone H2A/o)	HIST2H2AA3;HIST2H2AA4	6	119;120;126;6;76;96	1490.67	1	0.851896	0.918071	0.766375	-1.15499	0.388612	Yes	-0.498816	1.6614	0.438845	-0.0980733	0.335632	0.90826	+	+	+	6	6	4	5	2	0	0	20	15	1	76.9	68.5	22.3	269	26914802730	24326187270	943	45007170000	58500000000	0.495048	MS/MS	MS/MS	MS/MS	MS/MS	MS/MS	MS/MS	MS/MS	MS/MS
Q9BQI6	SMC5-SMC6 complex localization factor protein 1 (Ankyrin repeat domain-containing protein 32) (BRCT domain-containing protein 1) (Smc5/6 localization factor 1)	SLF1	15	1020;157;183;223;235;25;266;267;281;348;565;7;725;78;931	1482.51	2	0.586999	0.470881	-0.331804	-0.911263	1.24307	Yes	-0.240814	1.06181	0.763295	0.65449	3.04961	0.148179	+	+	+	12	6	12	15	1	0	0	22	22	22	22.4	22.4	22.4	309	3880462190	7487023710	369	4837691300	9390000000	0.798969	MS/MS	MS/MS	MS/MS	MS/MS	MS/MS	MS/MS	MS/MS	MS/MS
Q15424	Scaffold attachment factor B1 (SAF-B) (SAF-B1) (HSP27 estrogen response element-TATA box-binding protein) (HSP27 ERE-TATA-binding protein)	SAFB	9	172;186;216;381;392;399;483;543;578	1482.46	1	0.117351	0.105628	1.09023	0.0323494	-1.12258	Yes	-1.40498	2.39734	0.00771722	-2.93885	2.83653	0	+	+		9	8	0	7	3	4	1	81	26	26	40.7	24.6	24.6	252	5071772720	1590219680	492	7970166760	2890000000	0.613434	MS/MS	MS/MS	MS/MS	MS/MS	MS/MS	MS/MS	MS/MS	MS/MS
Q92797	Symplekin	SYMPK	9	1103;1239;128;359;361;473;483;562;909	1481.5	5	0.984346	0.972535	0.0893166	1.09356	-1.18287	Yes	1.01798	3.11218	0.0224965	-1.28959	2.72047	0.00917333	+	+	+	6	8	4	8	5	2	2	37	37	37	30.9	30.9	30.9	943	11626393420	14467164380	1160	12986666000	19800000000	0.795859	MS/MS	MS/MS	MS/MS	MS/MS	MS/MS	MS/MS	MS/MS	MS/MS
P20585	DNA mismatch repair protein Msh3 (hMSH3) (Divergent upstream protein) (DUP) (Mismatch repair protein 1) (MRP1)	MSH3	10	122;165;178;187;215;316;336;349;484;557	1479.43	0	0	0	1.20771	-0.254467	-0.953248	Yes	-3.42301	1.89313	0.000513308	-5.05888	2.49995	0	+	+	+	9	6	4	10	0	0	0	20	20	20	16.1	16.1	16.1	148	6515587950	3319516450	267	8381799100	4130000000	0.786066	MS/MS	MS/MS	MS/MS	MS/MS	MS/MS	MS/MS	MS/MS	MS/MS
P31948	Stress-induced-phosphoprotein 1 (STI1) (Hsc70/Hsp90-organizing protein) (Hop) (Renal carcinoma antigen NY-REN-11) (Transformation-sensitive protein IEF SSP 3521)	STIP1	2	123;210	1478.45	1	0.112055	0.188213	1.0058	-0.16528	-0.840518	Yes	-0.480844	0.889599	0.533155	-0.758097	1.80885	0.12488	+	+	+	2	2	2	2	1	1	0	18	18	18	32	32	32	156	4040349830	3839059170	253	4414594900	4120000000	0.923232	MS/MS	MS/MS	MS/MS	MS/MS	MS/MS	MS/MS	MS/MS	MS/MS
Q7L7L0	Histone H2A type 3	HIST3H2A	1	120	1475.7	1	1	1				No							+	+	+	1	1	1	1	0	0	1	15	4	3	72.3	25.4	18.3	15	20545538970	21327643630	80	3287354400	1920000000	0.99	matching	matching	matching	matching	matching	matching	matching	matching
P09874	Poly [ADP-ribose] polymerase 1 (PARP-1) (EC 2.4.2.30) (ADP-ribosyltransferase diphtheria toxin-like 1) (ARTD1) (NAD(+) ADP-ribosyltransferase 1) (ADPRT 1) (Poly[ADP-ribose] synthase 1)	PARP1	57	1010;105;142;148;15;165;182;192;203;22;249;262;269;320;324;331;337;346;388;394;400;409;414;418;425;433;467;486;498;505;512;518;528;551;564;616;621;629;637;653;654;662;664;674;695;700;703;747;748;761;802;819;838;87;933;940;97	1468.64	9	0.844192	0.772473	-0.860732	1.31024	-0.449509	Yes	3.67828	6.01113	0	0.696734	2.73207	0.126617	+	+	+	8	57	16	54	7	8	3	123	123	122	71.3	71.3	71.3	1441	10071427460	269535269990	2798	39900259100	465000000000	0.553786	MS/MS	MS/MS	MS/MS	MS/MS	MS/MS	MS/MS	MS/MS	MS/MS
Q6P2D0	Zinc finger protein 1 homolog (Zfp-1) (Zinc finger protein 475)	ZFP1	3	105;145;74	1467.86	1	0.945897	0.979313	1.07194	-0.0589205	-1.01302	Yes	-1.01829	1.50984	0.0578607	-1.87741	2.21428	0.00226995	+	+	+	3	2	2	3	1	1	0	5	5	5	14.2	14.2	14.2	136	3932234140	3358732860	145	4158470800	3380000000	0.967168	MS/MS	MS/MS	MS/MS	MS/MS	MS/MS	MS/MS	MS/MS	MS/MS
Q8TDN6	Ribosome biogenesis protein BRX1 homolog (Brix domain-containing protein 2)	BRIX1	4	160;314;322;326	1466.95	1	0.764168	0.784584	-0.435062	1.28517	-0.850104	Yes	1.12286	3.13864	0.0131957	-0.270914	1.04906	0.691092	+	+	+	4	4	4	4	1	2	0	17	17	17	42.8	42.8	42.8	388	4224472310	11253157190	524	5330255400	12600000000	0.863213	MS/MS	MS/MS	MS/MS	MS/MS	MS/MS	MS/MS	MS/MS	MS/MS
Q9UHF7	Zinc finger transcription factor Trps1 (Tricho-rhino-phalangeal syndrome type I protein) (Zinc finger protein GC79)	TRPS1	7	1040;1192;1201;645;737;766;850	1465.14	5	0.991245	0.994027	0.738037	0.586968	-1.325	Yes	-0.126492	0.673585	0.877342	-1.7274	6.87192	0.00056102	+	+	+	7	7	3	7	3	1	1	18	18	18	15.5	15.5	15.5	258	5370871340	5631021060	362	6459958900	6810000000	0.829083	MS/MS	MS/MS	MS/MS	MS/MS	MS/MS	MS/MS	MS/MS	MS/MS
Q9UGU0	Transcription factor 20 (TCF-20) (Nuclear factor SPBP) (Protein AR1) (Stromelysin-1 PDGF-responsive element-binding protein) (SPRE-binding protein)	TCF20	9	1098;1446;1495;1510;1524;1613;1615;844;929	1463.81	5	0.940763	0.96187	1.00948	0.216824	-1.22631	Yes	-0.614918	2.01278	0.264949	-1.73445	3.62502	0.000935275	+	+	+	9	9	4	9	4	2	2	34	34	33	18.1	18.1	17.5	611	7132045590	4302953510	1110	12509996000	8670000000	0.539896	MS/MS	MS/MS	MS/MS	MS/MS	MS/MS	MS/MS	MS/MS	MS/MS
Q13111	Chromatin assembly factor 1 subunit A (CAF-1 subunit A) (Chromatin assembly factor I p150 subunit) (CAF-I 150 kDa subunit) (CAF-I p150) (hp150)	CHAF1A	25	135;162;168;182;234;236;254;304;459;467;47;510;513;544;64;658;674;685;702;724;795;850;870;872;884	1463.13	1	0.93384	0.880092	0.623162	0.705394	-1.32856	Yes	0.085303	0.654502	0.917694	-2.02461	4.72109	0.000216769	+	+	+	17	23	11	24	1	2	0	64	64	64	57.2	57.2	57.2	960	86614209050	92167771350	2374	273000000000	281000000000	0.322711	MS/MS	MS/MS	MS/MS	MS/MS	MS/MS	MS/MS	MS/MS	MS/MS
P30414	NK-tumor recognition protein (NK-TR protein) (Natural-killer cells cyclophilin-related protein) [Includes: Putative peptidyl-prolyl cis-trans isomerase (PPIase) (EC 5.2.1.8) (Rotamase)]	NKTR	12	1033;1057;1163;1177;1210;1225;1258;578;581;656;666;95	1461.47	6	0.46188	0.424654	-1.14109	-0.0204299	1.16152	Yes	0.777113	3.78763	0.0770309	1.59673	6.36558	0.000867987	+	+	+	9	11	11	12	2	0	0	29	29	28	18.5	18.5	18	338	2505576570	10099714430	443	2873135300	12500000000	0.819956	MS/MS	MS/MS	MS/MS	MS/MS	MS/MS	MS/MS	MS/MS	MS/MS
Q9NWK9	Box C/D snoRNA protein 1 (Serologically defined breast cancer antigen NY-BR-75) (Zinc finger HIT domain-containing protein 6)	ZNHIT6	15	118;138;141;143;153;162;173;183;200;249;375;446;459;464;79	1461.14	11	0.997505	0.995	-1.30908	0.861749	0.447332	Yes	5.48524	5.86837	0	4.43809	4.82091	0	+	+	+	4	15	12	15	3	4	3	31	31	31	44.5	44.5	44.5	879	1665726450	110962302050	1164	2391073900	133000000000	0.831872	MS/MS	MS/MS	MS/MS	MS/MS	MS/MS	MS/MS	MS/MS	MS/MS
Q8N5C6	S1 RNA-binding domain-containing protein 1	SRBD1	13	134;166;167;182;185;342;357;404;551;671;819;84;955	1459.7	6	1	0.977071	-0.849132	1.30847	-0.459338	Yes	2.90141	4.96177	0.000151163	0.524171	1.87584	0.324667	+	+	+	5	13	7	13	2	2	1	39	39	39	32.2	32.2	32.2	548	3575038260	26441522840	716	3604563520	31100000000	0.864917	MS/MS	MS/MS	MS/MS	MS/MS	MS/MS	MS/MS	MS/MS	MS/MS
P46100	Transcriptional regulator ATRX (EC 3.6.4.12) (ATP-dependent helicase ATRX) (X-linked helicase II) (X-linked nuclear protein) (XNP) (Znf-HX)	ATRX	47	10;1004;1227;123;138;1488;1498;153;1530;1536;1546;1559;1580;1584;1646;1650;17;1706;1725;1774;1802;1818;1825;1830;1867;1899;1982;1987;2067;2072;2076;2096;2097;2261;2272;2283;2385;2490;438;499;589;61;623;882;911;[A0A096LNX6]119;[A0A096LNL9]859	1458.72	16	0.860581	0.691585	-1.04012	1.19739	-0.157268	Yes	1.60478	3.30622	0.00229158	0.633197	1.86802	0.209832	+	+	+	23	45	31	41	8	10	8	100	100	69	33.2	33.2	22.6	1932	24329235770	104081426630	2828	67486196860	264000000000	0.387379	MS/MS	MS/MS	MS/MS	MS/MS	MS/MS	MS/MS	MS/MS	MS/MS
Q15047	Histone-lysine N-methyltransferase SETDB1 (EC 2.1.1.43) (ERG-associated protein with SET domain) (ESET) (Histone H3-K9 methyltransferase 4) (H3-K9-HMTase 4) (Lysine N-methyltransferase 1E) (SET domain bifurcated 1)	SETDB1	14	1032;1038;1050;1069;1149;182;228;239;349;355;402;715;978;980	1458.14	3	0.846551	0.803916	-1.17182	1.13302	0.0387967	Yes	3.73981	5.88714	0	1.96433	4.4926	0.000316716	+	+	+	6	14	10	13	3	3	4	35	35	15	31	29.1	14.3	575	2203101310	29373430590	736	2557268310	37600000000	0.786322	MS/MS	MS/MS	MS/MS	MS/MS	MS/MS	MS/MS	MS/MS	MS/MS
Q9ULV3	Cip1-interacting zinc finger protein (CDKN1A-interacting zinc finger protein 1) (Nuclear protein NP94) (Zinc finger protein 356)	CIZ1	11	208;280;291;340;343;373;401;588;705;777;830	1455.22	0	0	0	1.05647	0.116738	-1.1732	Yes	-0.80104	3.38233	0.070835	-1.90061	2.85721	0.000937551	+	+	+	10	8	2	10	0	0	1	21	21	21	31.3	31.3	31.3	155	3921428670	3231635030	257	5964111550	3480000000	0.75741	MS/MS	MS/MS	MS/MS	MS/MS	MS/MS	MS/MS	MS/MS	MS/MS
P82979	SAP domain-containing ribonucleoprotein (Cytokine-induced protein of 29 kDa) (Nuclear protein Hcc-1) (Proliferation-associated cytokine-inducible protein CIP29)	SARNP	3	17;66;73	1454.66	2	0.657949	0.729905	1.17542	-0.049639	-1.12578	Yes	-1.53429	3.93153	0.00221701	-2.88206	4.97477	0	+	+	+	3	3	2	2	0	0	1	16	16	16	31.5	31.5	31.5	310	5331299500	2443677500	480	7251512200	3210000000	0.743198	MS/MS	MS/MS	MS/MS	MS/MS	MS/MS	MS/MS	MS/MS	MS/MS
Q9NPI1	Bromodomain-containing protein 7 (75 kDa bromodomain protein) (Protein CELTIX-1)	BRD7	12	119;127;197;201;21;212;241;305;307;389;497;613	1451.36	2	0.745704	0.687357	1.13525	0.00594658	-1.1412	Yes	-0.983068	2.36893	0.0361101	-1.98167	3.54715	0.00056462	+	+	+	11	9	7	11	2	1	3	29	29	29	39.8	39.8	39.8	403	5586452870	2682415530	613	9769999300	5060000000	0.557577	MS/MS	MS/MS	MS/MS	MS/MS	MS/MS	MS/MS	MS/MS	MS/MS
Q9NX24	H/ACA ribonucleoprotein complex subunit 2 (Nucleolar protein family A member 2) (snoRNP protein NHP2)	NHP2	4	111;130;3;5	1449.06	0	0	0	0.786471	0.424098	-1.21057	Yes	-0.126086	0.430689	0.882051	-0.69486	2.19391	0.144787	+	+	+	2	3	4	4	1	2	1	18	18	18	71.2	71.2	71.2	934	103140149440	88888247490	1278	192000000000	194000000000	0.497483	MS/MS	MS/MS	MS/MS	MS/MS	MS/MS	MS/MS	MS/MS	MS/MS
Q5W0J0	Ras-related protein Rab-18	RAB18	2	138;97	1448.61	0	0	0	0.732894	0.550926	-1.28382	Yes	-0.121937	0.32832	0.888533	-1.3514	2.88102	0.00663544	+	+	+	2	2	2	2	1	0	1	8	8	8	38.5	38.5	38.5	149	3126696920	3353067080	181	3370424490	3560000000	0.934974	MS/MS	MS/MS	MS/MS	MS/MS	MS/MS	MS/MS	MS/MS	MS/MS
Q5T0B9	Zinc finger protein 362	ZNF362	1	198	1446.5	1	1	1	0.079748	1.07007	-1.14982	Yes	0.597699	2.80477	0.248039	-0.742092	1.78067	0.133827	+	+	+	1	1	1	1	0	0	1	5	4	4	11	11	11	172	1637994890	3304255110	184	1763788140	3530000000	0.933594	MS/MS	MS/MS	MS/MS	MS/MS	MS/MS	MS/MS	MS/MS	MS/MS
Q16649	Nuclear factor interleukin-3-regulated protein (E4 promoter-binding protein 4) (Interleukin-3 promoter transcriptional activator) (Interleukin-3-binding protein 1) (Transcriptional activator NF-IL3A)	NFIL3	10	156;180;214;219;306;314;337;394;412;419	1445.95	3	0.948482	0.938068	1.00599	-1.18558	0.17959	Yes	-0.645588	3.03122	0.189016	-0.243439	1.46333	0.715147	+	+	+	8	9	4	9	3	2	0	23	23	23	45.5	45.5	45.5	592	12277609330	11233881870	972	17141926600	19200000000	0.646952	MS/MS	MS/MS	MS/MS	MS/MS	MS/MS	MS/MS	MS/MS	MS/MS
Q8TD17	Zinc finger protein 398 (Zinc finger DNA-binding protein p52/p71)	ZNF398	3	234;265;299	1445.34	2	1	0.992519	-1.31663	0.565999	0.750631	Yes	1.25359	4.07103	0.00664847	1.37653	4.09677	0.00422512	+	+	+	2	2	3	3	0	0	0	11	9	9	28.5	28.5	28.5	312	2107671900	16206568100	426	3302268590	14600000000	0.99	MS/MS	MS/MS	MS/MS	MS/MS	MS/MS	MS/MS	MS/MS	MS/MS
Q8WWQ0	PH-interacting protein (PHIP) (IRS-1 PH domain-binding protein) (WD repeat-containing protein 11)	PHIP	14	1276;1323;1393;1470;1528;1533;1550;1613;1642;1644;1670;1724;421;767	1444.32	3	0.473259	0.485071	1.05636	0.157032	-1.21339	Yes	-0.961009	2.75199	0.0343458	-2.42543	4.06604	0	+	+	+	14	9	2	10	5	1	1	39	39	38	28.8	28.8	28.3	333	8181820580	5961622420	697	15049950600	8130000000	0.610158	MS/MS	MS/MS	MS/MS	MS/MS	MS/MS	MS/MS	MS/MS	MS/MS
Q6NSZ9	Zinc finger and SCAN domain-containing protein 25 (Zinc finger protein 498)	ZSCAN25	1	22	1441.35	1	1	1	1.19446	-0.337992	-0.856466	Yes	-1.47251	3.0416	0.00390224	-1.9707	2.09653	0.00187509	+	+	+	1	1	1	1	1	1	0	10	9	3	20.4	18.8	11.8	501	3761531820	2590792580	382	5293914500	2950000000	0.770547	MS/MS	MS/MS	MS/MS	MS/MS	MS/MS	MS/MS	MS/MS	MS/MS
O75533	Splicing factor 3B subunit 1 (Pre-mRNA-splicing factor SF3b 155 kDa subunit) (SF3b155) (Spliceosome-associated protein 155) (SAP 155)	SF3B1	15	1008;182;213;214;240;252;290;298;413;430;468;656;807;81;816	1438.52	2	0.00512101	0.00581257	0.871508	0.391734	-1.26324	Yes	-0.174658	0.868462	0.829356	-0.777142	3.91059	0.0668004	+	+	+	13	11	4	13	3	2	2	66	66	66	49.1	49.1	49.1	903	56650359440	46347823060	2949	118000000000	125000000000	0.423861	MS/MS	MS/MS	MS/MS	MS/MS	MS/MS	MS/MS	MS/MS	MS/MS
Q9NZI7	Upstream-binding protein 1 (Transcription factor LBP-1)	UBP1	1	47	1434.61	1	1	1	-0.176511	1.11765	-0.941137	Yes	1.19877	1.22822	0.0409042	-0.70827	0.699745	0.297642	+	+	+	1	1	1	1	0	0	0	15	9	9	29.1	18.9	18.9	338	917439860	1286260140	109	505150700	1470000000	0.99	MS/MS	MS/MS	MS/MS	MS/MS	MS/MS	MS/MS	MS/MS	MS/MS
P59923	Zinc finger protein 445 (Zinc finger protein 168) (Zinc finger protein with KRAB and SCAN domains 15)	ZNF445	7	27;320;374;375;654;832;956	1431.78	3	0.988227	0.986494	0.212541	-0.910845	0.698303	Yes	-0.287903	0.894668	0.722861	0.124492	0.246016	0.889147	+	+	+	7	2	5	6	0	1	1	18	18	18	19.8	19.8	19.8	186	6138846060	9911219210	274	8082403770	12600000000	0.776025	MS/MS	MS/MS	MS/MS	MS/MS	MS/MS	MS/MS	MS/MS	MS/MS
Q9Y462	Zinc finger protein 711 (Zinc finger protein 6)	ZNF711	5	224;235;250;296;563	1430.98	2	0.906637	0.795927	1.13344	-0.388586	-0.744857	Yes	-0.759209	1.56976	0.167017	-0.936921	1.92235	0.0552623	+	+	+	5	5	3	4	1	1	1	21	21	19	30.6	30.6	26.7	178	6058481110	4158961290	373	8487360800	6600000000	0.677219	MS/MS	MS/MS	MS/MS	MS/MS	MS/MS	MS/MS	MS/MS	MS/MS
Q86V15	Zinc finger protein castor homolog 1 (Castor-related protein) (Putative survival-related protein) (Zinc finger protein 693)	CASZ1	4	260;288;910;975	1430.31	3	0.826236	0.776194	0.956813	0.314236	-1.27105	Yes	-0.714389	2.69445	0.136909	-2.47684	4.43581	0	+	+	+	4	4	1	4	0	0	0	18	18	18	16.7	16.7	16.7	347	4363709400	3088600600	431	7600071800	5820000000	0.555311	MS/MS	MS/MS	MS/MS	MS/MS	MS/MS	MS/MS	MS/MS	MS/MS
Q96MF7	E3 SUMO-protein ligase NSE2 (EC 6.3.2.-) (MMS21 homolog) (hMMS21) (Non-structural maintenance of chromosomes element 2 homolog) (Non-SMC element 2 homolog)	NSMCE2	12	101;107;114;125;130;173;183;207;63;80;90;96	1430.02	2	0.725919	0.601604	-1.28672	0.860844	0.425872	Yes	5.27863	3.48741	0	4.20948	3.24011	0	+	+	+	5	12	9	11	5	4	3	18	18	18	71.7	71.7	71.7	333	1053720060	27538138640	372	931963930	29900000000	0.927345	MS/MS	MS/MS	MS/MS	MS/MS	MS/MS	MS/MS	MS/MS	MS/MS
Q99590	Protein SCAF11 (CTD-associated SR protein 11) (Renal carcinoma antigen NY-REN-40) (SC35-interacting protein 1) (SR-related and CTD-associated factor 11) (SRSF2-interacting protein) (Serine/arginine-rich splicing factor 2-interacting protein) (Splicing factor, arginine/serine-rich 2-interacting protein) (Splicing regulatory protein 129) (SRrp129)	SCAF11	8	1178;493;538;596;601;610;676;766	1428.8	5	0.924344	0.973583	1.15379	-1.0758	-0.0779937	Yes	-2.17541	2.89782	0.000537415	-1.20185	2.93828	0.0116321	+	+	+	7	5	2	7	2	0	2	24	24	24	16	16	16	176	2240767230	996154070	296	2754788090	1520000000	0.757212	MS/MS	MS/MS	MS/MS	MS/MS	MS/MS	MS/MS	MS/MS	MS/MS
Q9BYE7	Polycomb group RING finger protein 6 (Mel18 and Bmi1-like RING finger) (RING finger protein 134)	PCGF6	1	223	1427.74	0	0	0	0.930225	0.210748	-1.14097	Yes	-0.409094	1.32324	0.572746	-1.17768	2.03064	0.0211681	+	+	+	1	1	1	1	1	1	0	3	3	3	12.3	12.3	12.3	168	3729770080	3267222520	188	3752017000	3330000000	0.987994	MS/MS	MS/MS	MS/MS	MS/MS	MS/MS	MS/MS	MS/MS	MS/MS
Q8WXI9	Transcriptional repressor p66-beta (GATA zinc finger domain-containing protein 2B) (p66/p68)	GATAD2B	9	193;199;353;432;454;467;498;66;78	1426.93	3	0.15556	0.327367	-0.148477	1.19427	-1.04579	Yes	0.903042	2.62333	0.0497529	-0.603474	1.82311	0.240972	+	+	+	7	9	6	9	0	2	1	15	15	15	27.6	27.6	27.6	226	2035390860	4349370740	338	2723351060	7250000000	0.640182	MS/MS	MS/MS	MS/MS	MS/MS	MS/MS	MS/MS	MS/MS	MS/MS
Q9UKX7	Nuclear pore complex protein Nup50 (50 kDa nucleoporin) (Nuclear pore-associated protein 60 kDa-like) (Nucleoporin Nup50)	NUP50	1	353	1423.48	1	1	1	1.29959	-0.498709	-0.800883	Yes	-1.45734	3.46124	0.00364414	-1.70222	3.78106	0.00102564	+	+	+	1	1	1	1	0	0	0	5	5	5	12.3	12.3	12.3	205	3638335570	1859364430	243	3953715420	2430000000	0.861207	MS/MS	MS/MS	MS/MS	MS/MS	MS/MS	MS/MS	MS/MS	MS/MS
O94916	Nuclear factor of activated T-cells 5 (NF-AT5) (T-cell transcription factor NFAT5) (Tonicity-responsive enhancer-binding protein) (TonE-binding protein) (TonEBP)	NFAT5	8	276;317;458;556;557;603;[O94916-4]573;574	1423.33	6	0.910223	0.897449	-0.0939547	1.19132	-1.09737	Yes	1.41645	3.2669	0.00441779	-1.10582	3.10701	0.0156873	+	+	+	5	8	3	8	3	2	0	15	15	3	12.3	12.3	3.8	375	4170053410	12151890890	535	6115072200	15700000000	0.748196	MS/MS	MS/MS	MS/MS	MS/MS	MS/MS	MS/MS	MS/MS	MS/MS
O75152	Zinc finger CCCH domain-containing protein 11A	ZC3H11A	28	114;124;140;178;205;215;221;231;310;359;381;472;478;540;553;595;60;619;635;650;654;659;684;699;712;753;77;99	1421.81	5	0.972532	0.686544	-1.12589	1.17976	-0.0538705	Yes	4.8224	6.3536	0	2.24219	4.80857	0	+	+	+	3	28	11	28	2	5	3	54	54	54	62.3	62.3	62.3	912	3551501000	52400994000	1178	4227940000	61500000000	0.851274	MS/MS	MS/MS	MS/MS	MS/MS	MS/MS	MS/MS	MS/MS	MS/MS
P0C1Z6	TCF3 fusion partner (INO80 complex subunit F) (Protein FB1)	TFPT	1	216	1418.18	1	1	1	-0.718331	1.29779	-0.579461	Yes	1.68808	3.07754	0.0018425	0.116275	0.431108	0.889538	+	+	+	1	1	1	1	0	1	0	3	3	3	15.6	15.6	15.6	211	4458789430	14162209570	276	5199391170	17500000000	0.82033	MS/MS	MS/MS	MS/MS	MS/MS	MS/MS	MS/MS	MS/MS	MS/MS
P29375	Lysine-specific demethylase 5A (EC 1.14.11.-) (Histone demethylase JARID1A) (Jumonji/ARID domain-containing protein 1A) (Retinoblastoma-binding protein 2) (RBBP-2)	KDM5A	10	1007;106;1151;1382;141;191;238;247;847;982	1416.94	3	0.745638	0.759956	-1.25183	0.810469	0.44136	Yes	1.64357	4.15071	0.00141303	1.3494	2.14315	0.0108415	+	+	+	5	7	10	10	1	1	0	32	29	29	24.3	22.1	22.1	280	2239480840	10255567860	355	2739417600	11200000000	0.896382	MS/MS	MS/MS	MS/MS	MS/MS	MS/MS	MS/MS	MS/MS	MS/MS
Q9NS73	MAP3K12-binding inhibitory protein 1 (MAPK upstream kinase-binding inhibitory protein) (MUK-binding inhibitory protein)	MBIP	9	112;129;153;208;212;235;301;304;94	1416.73	2	0.0996467	0.186813	0.968623	-0.0598007	-0.908823	Yes	-0.254505	0.966289	0.750091	-0.464612	1.46011	0.420679	+	+	+	9	7	8	9	1	0	1	23	23	23	55.8	55.8	55.8	440	5186281170	4931195830	456	7693868500	10200000000	0.565416	MS/MS	MS/MS	MS/MS	MS/MS	MS/MS	MS/MS	MS/MS	MS/MS
Q12873	Chromodomain-helicase-DNA-binding protein 3 (CHD-3) (EC 3.6.4.12) (ATP-dependent helicase CHD3) (Mi-2 autoantigen 240 kDa protein) (Mi2-alpha) (Zinc finger helicase) (hZFH)	CHD3	18	1027;1216;1222;1230;1238;1246;1298;1308;1573;1582;1592;1704;1988;433;511;627;644;677	1415.41	10	0.951835	0.900005	-0.374101	1.28114	-0.907039	Yes	2.58305	3.16724	0.00055102	-0.831662	1.45674	0.110899	+	+	+	6	18	4	13	4	1	5	54	33	23	27.9	17	13.7	366	3470159160	8846327340	372	1748030610	9150000000	0.99	MS/MS	MS/MS	MS/MS	MS/MS	MS/MS	MS/MS	MS/MS	MS/MS
P52272	Heterogeneous nuclear ribonucleoprotein M (hnRNP M)	HNRNPM	28	110;120;126;134;143;145;17;242;277;285;322;345;37;381;388;55;667;672;685;69;692;698;716;83;94;[M0R0N3]159;163;[P52272-2]159	1414.41	5	0.958753	0.656441	-1.3055	0.440532	0.864965	Yes	2.29025	4.45435	0.0005625	2.84698	4.79878	0	+	+	+	5	25	26	28	9	6	6	115	115	25	95.2	95.2	36	3108	11147409200	553005047610	5513	45706055800	1100000000000	0.492406	MS/MS	MS/MS	MS/MS	MS/MS	MS/MS	MS/MS	MS/MS	MS/MS
Q9UJQ4	Sal-like protein 4 (Zinc finger protein 797) (Zinc finger protein SALL4)	SALL4	9	146;156;175;290;316;372;436;475;838	1413.48	2	0.147145	0.184286	0.716271	0.237508	-0.953779	Yes	-1.01053	0.452203	0.310469	-3.52498	1.24793	0.00102729	+	+	+	9	6	1	6	5	2	0	19	17	17	21.4	19.8	19.8	165	2637171470	1891537530	255	3883124190	2860000000	0.671604	MS/MS	MS/MS	MS/MS	MS/MS	MS/MS	MS/MS	MS/MS	matching
Q9Y230	RuvB-like 2 (EC 3.6.4.12) (48 kDa TATA box-binding protein-interacting protein) (48 kDa TBP-interacting protein) (51 kDa erythrocyte cytosolic protein) (ECP-51) (INO80 complex subunit J) (Repressing pontin 52) (Reptin 52) (TIP49b) (TIP60-associated protein 54-beta) (TAP54-beta)	RUVBL2	6	223;269;427;444;456;9	1412.9	2	0.953927	0.895304	-0.69731	0.110355	0.586955	Yes	0.105039	0.512135	0.899109	0.167022	0.789766	0.824877	+	+	+	3	6	6	6	1	0	1	21	21	21	41.7	41.7	41.7	428	9835473950	6712694050	716	9354272000	16900000000	0.630304	MS/MS	MS/MS	MS/MS	MS/MS	MS/MS	MS/MS	MS/MS	MS/MS
Q16514	Transcription initiation factor TFIID subunit 12 (Transcription initiation factor TFIID 20/15 kDa subunits) (TAFII-20/TAFII-15) (TAFII20/TAFII15)	TAF12	1	19	1412.23	1	1	1				No							+	+	+	1	1	1	1	0	0	0	2	2	2	37.9	37.9	37.9	120	2081581280	4176118720	121	2090864000	4190000000	0.99	MS/MS	MS/MS	MS/MS	MS/MS	MS/MS	MS/MS	MS/MS	MS/MS
P17676	CCAAT/enhancer-binding protein beta (C/EBP beta) (Liver activator protein) (LAP) (Liver-enriched inhibitory protein) (LIP) (Nuclear factor NF-IL6) (Transcription factor 5) (TCF-5)	CEBPB	5	174;185;242;260;262	1411.4	1	0.55481	0.802501	-0.872078	0.374527	0.497551	Yes	0.178842	1.08071	0.822286	0.196491	0.780035	0.792124	+	+	+	5	5	3	4	2	1	1	10	10	10	37.6	37.6	37.6	404	3219972660	5100539340	508	4239984610	8440000000	0.656193	MS/MS	MS/MS	MS/MS	MS/MS	MS/MS	MS/MS	MS/MS	MS/MS
Q96FV9	THO complex subunit 1 (Tho1) (Nuclear matrix protein p84) (p84N5) (hTREX84)	THOC1	5	31;528;541;580;595	1410.33	0	0	0	0.846198	0.457887	-1.30409	Yes	-0.555099	1.74874	0.356404	-3.07388	4.20186	0	+	+	+	4	5	2	5	3	1	1	14	14	14	22.1	22.1	22.1	312	3399036870	2615646530	375	4625662600	3450000000	0.744791	MS/MS	MS/MS	MS/MS	MS/MS	MS/MS	MS/MS	MS/MS	MS/MS
Q8TAD8	Smad nuclear-interacting protein 1 (FHA domain-containing protein SNIP1)	SNIP1	1	30	1409.74	1	1	1	0.638921	0.684954	-1.32388	Yes	0.0372162	0.134236	0.967265	-1.58686	4.11296	0.00138378	+	+	+	1	1	1	1	1	1	1	26	26	26	50.5	50.5	50.5	534	15995799410	30391060590	1150	40589127000	45900000000	0.536332	MS/MS	MS/MS	MS/MS	MS/MS	MS/MS	MS/MS	MS/MS	MS/MS
Q9NTI5	Sister chromatid cohesion protein PDS5 homolog B (Androgen-induced proliferation inhibitor) (Androgen-induced prostate proliferative shutoff-associated protein AS3)	PDS5B	6	1228;1303;379;380;427;523	1405.85	1	0.408184	0.282569	1.00385	-0.501524	-0.502327	Yes	-0.841632	1.04757	0.178249	-0.84208	1.85059	0.085675	+	+	+	6	5	4	6	0	0	1	26	21	21	20.1	16.4	16.4	137	2202952450	3228075550	241	3168040240	4020000000	0.755564	MS/MS	MS/MS	MS/MS	MS/MS	MS/MS	MS/MS	MS/MS	MS/MS
P43243	Matrin-3	MATR3	28	132;245;269;3;464;478;479;487;491;515;522;524;555;565;574;602;617;625;630;640;711;716;719;736;770;844;[Q68E03]152;155	1405.4	7	0.894768	0.699115	-0.320667	1.27589	-0.955218	Yes	2.06458	4.03561	0.000574024	-0.820569	3.42986	0.0578767	+	+	+	14	28	9	22	7	9	9	73	73	32	54.4	53.9	47.8	1393	16943542660	49844028540	2602	41785459800	146000000000	0.355659	MS/MS	MS/MS	MS/MS	MS/MS	MS/MS	MS/MS	MS/MS	MS/MS
O60315	Zinc finger E-box-binding homeobox 2 (Smad-interacting protein 1) (SMADIP1) (Zinc finger homeobox protein 1b)	ZEB2	12	114;391;475;555;611;624;632;713;734;774;866;878	1403.09	3	0.891406	0.687338	-0.0375435	1.11335	-1.07581	Yes	1.32133	3.74123	0.00526803	-1.19202	1.34248	0.0363616	+	+	+	7	11	6	11	1	1	0	33	30	30	28	25.9	25.9	246	4979996940	9022364060	354	5749962900	12600000000	0.763073	MS/MS	MS/MS	MS/MS	MS/MS	MS/MS	MS/MS	MS/MS	MS/MS
Q96K83	Zinc finger protein 521 (Early hematopoietic zinc finger protein) (LYST-interacting protein 3)	ZNF521	1	1146	1402.72	1	1	1	0.745535	0.568469	-1.314	Yes	-0.148287	0.485894	0.86245	-1.7248	4.96102	0.000721311	+	+	+	1	1	1	1	0	0	0	9	9	9	12	12	12	217	6808644010	5314355990	314	8925415800	10200000000	0.633869	MS/MS	MS/MS	MS/MS	MS/MS	MS/MS	MS/MS	MS/MS	MS/MS
Q4LE39	AT-rich interactive domain-containing protein 4B (ARID domain-containing protein 4B) (180 kDa Sin3-associated polypeptide) (Sin3-associated polypeptide p180) (Breast cancer-associated antigen BRCAA1) (Histone deacetylase complex subunit SAP180) (Retinoblastoma-binding protein 1-like 1)	ARID4B	9	1062;429;437;440;492;503;517;681;751	1401.05	5	0.973797	0.990505	0.975888	0.280789	-1.25668	Yes	-0.923288	2.2643	0.0523131	-2.96548	4.14727	0	+	+	+	9	6	3	8	4	1	4	29	28	28	23	22.2	22.2	542	12457667520	7981660480	918	26332010000	15800000000	0.485126	MS/MS	MS/MS	MS/MS	MS/MS	MS/MS	MS/MS	MS/MS	MS/MS
Q92793	CREB-binding protein (EC 2.3.1.48)	CREBBP	6	1033;1042;1060;1203;315;998	1399.86	5	1	0.982606	0.423927	0.441403	-0.86533	Yes	0.00899951	0.00660988	0.992994	-0.663909	0.827032	0.298544	+	+	+	4	5	3	6	0	0	1	22	22	15	9.8	9.8	6.7	199	3075631410	2322631590	304	3293471690	3900000000	0.750439	MS/MS	MS/MS	MS/MS	MS/MS	MS/MS	MS/MS	MS/MS	MS/MS
P49711	Transcriptional repressor CTCF (11-zinc finger protein) (CCCTC-binding factor) (CTCFL paralog)	CTCF	5	18;250;349;689;74	1399.19	2	0.997916	0.998717	1.20099	-0.146579	-1.05441	Yes	-1.27361	3.09526	0.00824066	-2.13161	3.79587	0.000214792	+	+	+	5	3	1	4	1	1	2	40	40	39	42	42	42	618	48373257600	27379789200	1658	92900103700	65000000000	0.479753	MS/MS	MS/MS	MS/MS	MS/MS	MS/MS	MS/MS	MS/MS	MS/MS
Q8N3X1	Formin-binding protein 4 (Formin-binding protein 30)	FNBP4	3	335;348;519	1398.68	3	1	1	1.08645	0.0811373	-1.16759	Yes	-1.0053	1.99312	0.0403394	-2.254	4.17618	0	+	+	+	3	3	2	3	2	0	1	4	4	4	4.8	4.8	4.8	125	1465255470	1648113530	146	1709411700	1810000000	0.884628	MS/MS	MS/MS	MS/MS	MS/MS	MS/MS	MS/MS	MS/MS	MS/MS
Q9UBC3-2	DNA (cytosine-5)-methyltransferase 3B (Dnmt3b) (EC 2.1.1.37) (DNA methyltransferase HsaIIIB) (DNA MTase HsaIIIB) (M.HsaIIIB)	DNMT3B	16	221;232;268;276;341;349;358;377;380;408;577;597;603;613;614;89	1398.12	1	0.727409	0.688922	-1.32649	0.599875	0.726611	Yes	1.59282	6.34572	0.0011253	1.69761	4.59763	0.000785297	+	+	+	4	14	16	16	1	2	0	45	45	41	48.4	48.4	45.7	450	5190579570	33137418230	849	6698809700	49400000000	0.683223	MS/MS	MS/MS	MS/MS	MS/MS	MS/MS	MS/MS	MS/MS	MS/MS
Q96JN0-3	Ligand-dependent corepressor (LCoR) (Mblk1-related protein 2)	LCOR	13	1290;345;374;391;488;528;543;570;969;976;[Q96JN0]232;254;414	1398.09	3	0.22816	0.183362	1.19594	-0.2126	-0.983335	Yes	-0.784198	2.06348	0.113544	-1.2133	2.69056	0.0125801	+	+	+	11	8	7	13	0	1	2	36	36	36	27.4	27.4	27.4	193	2746547080	2003150020	403	4235661400	4080000000	0.571175	MS/MS	MS/MS	MS/MS	MS/MS	MS/MS	MS/MS	MS/MS	MS/MS
Q9UQR1	Zinc finger protein 148 (Transcription factor ZBP-89) (Zinc finger DNA-binding protein 89)	ZNF148	6	115;291;356;402;424;456	1396.06	2	0.978445	0.975183	0.818749	0.449472	-1.26822	Yes	-0.311217	0.911227	0.699461	-1.75884	2.76662	0.0018035	+	+	+	4	6	1	5	2	1	0	21	21	21	25.6	25.6	25.6	361	17461578280	18517230820	933	33609149700	33400000000	0.536924	MS/MS	MS/MS	MS/MS	MS/MS	MS/MS	MS/MS	MS/MS	MS/MS
O60885	Bromodomain-containing protein 4 (Protein HUNK1)	BRD4	6	1111;1153;378;585;694;99	1392.44	2	0.989869	0.990584	-0.472402	1.29382	-0.821423	Yes	1.84013	3.05113	0.00132506	-0.363625	0.735898	0.599092	+	+	+	3	6	1	5	2	1	0	22	21	19	16.4	15.9	14.2	441	9836405540	34628057860	498	10862118800	34900000000	0.971643	MS/MS	MS/MS	MS/MS	MS/MS	MS/MS	MS/MS	MS/MS	MS/MS
Q4VC05	B-cell CLL/lymphoma 7 protein family member A	BCL7A	3	106;199;70	1389.8	2	0.959346	1	0.953184	0.250033	-1.20322	Yes	-1.23463	2.4527	0.0117604	-3.78633	2.4975	0	+	+	+	3	2	1	3	0	0	0	6	6	6	36.2	36.2	36.2	85	955388050	372911950	89	1036290830	363000000	0.949267	MS/MS	MS/MS	MS/MS	MS/MS	MS/MS	MS/MS	MS/MS	MS/MS
P62807	Histone H2B type 1-C/E/F/G/I (Histone H2B.1 A) (Histone H2B.a) (H2B/a) (Histone H2B.g) (H2B/g) (Histone H2B.h) (H2B/h) (Histone H2B.k) (H2B/k) (Histone H2B.l) (H2B/l)	HIST1H2BC;HIST1H2BE;HIST1H2BF;HIST1H2BG;HIST1H2BI	8	109;117;12;121;21;44;58;6	1389.21	0	0	0	0.747591	0.518984	-1.26658	Yes	-0.0790799	0.351297	0.925639	-0.696742	2.85598	0.123428	+	+	+	8	8	6	8	0	0	0	26	26	0	88.9	88.9	0	702	49941936930	66523793070	1769	168000000000	290000000000	0.254292	MS/MS	MS/MS	MS/MS	MS/MS	MS/MS	MS/MS	MS/MS	MS/MS
Q8NB50	Zinc finger protein 62 homolog (Zfp-62)	ZFP62	1	82	1389.11	1	1	1	1.24937	-0.581096	-0.668277	Yes	-4.11613	2.58363	0.000144847	-4.31217	2.33924	0	+	+	+	1	1	1	1	0	0	0	2	2	2	4.8	4.8	4.8	84	1096787670	1373112330	88	1124381650	1370000000	0.99	MS/MS	MS/MS	MS/MS	MS/MS	MS/MS	MS/MS	MS/MS	MS/MS
P46013	Proliferation marker protein Ki-67 (Antigen identified by monoclonal antibody Ki-67) (Antigen KI-67) (Antigen Ki67)	MKI67	90	1004;1022;1035;1043;1087;1093;1130;114;1165;1172;1178;1188;1197;1208;1245;1307;1319;1330;1337;136;1409;145;1460;150;1549;1561;1572;160;1651;1681;1703;172;1734;1805;1895;1927;2009;204;2067;219;2280;239;2398;245;2492;2500;2613;263;2734;274;2852;295;2967;3217;331;346;360;379;404;414;421;458;466;50;502;528;537;548;552;560;587;600;608;678;697;721;745;749;760;764;818;850;857;886;892;906;933;939;957;[P4…	1388.95	18	0.887022	0.519811	-1.21117	1.07824	0.132925	Yes	4.72834	4.85147	0	2.77597	3.82534	0	+	+	+	14	88	51	84	13	10	5	184	184	32	50.6	50.6	12.9	1540	1792235590	90832651510	2709	5437302400	163000000000	0.549907	MS/MS	MS/MS	MS/MS	MS/MS	MS/MS	MS/MS	MS/MS	MS/MS
O95983	Methyl-CpG-binding domain protein 3 (Methyl-CpG-binding protein MBD3)	MBD3	4	109;202;46;90	1388.94	0	0	0	0.939798	0.336147	-1.27594	Yes	-0.709487	3.10367	0.127957	-2.60422	3.9712	0	+	+	+	4	4	2	4	0	0	1	11	11	11	41.9	41.9	41.9	106	2070762000	1543292300	191	3113405740	2260000000	0.672582	MS/MS	MS/MS	MS/MS	MS/MS	MS/MS	MS/MS	MS/MS	MS/MS
A0A140TA74	Sal-like protein 3 (Zinc finger protein 796) (Zinc finger protein SALL3) (hSALL3)	SALL3	10	406;512;591;640;816;930;953;986;[A0A140TA70]1062;663	1388.39	5	0.782459	0.892213	1.22865	-0.195243	-1.03341	Yes	-3.16048	3.09713	0.000505	-5.02088	6.44801	0	+	+	+	10	5	4	10	0	0	0	43	38	5	33.7	30.6	3.8	264	5961681510	2367120890	700	16379798500	6970000000	0.356697	MS/MS	MS/MS	MS/MS	MS/MS	MS/MS	MS/MS	MS/MS	MS/MS
P55265	Double-stranded RNA-specific adenosine deaminase (DRADA) (EC 3.5.4.37) (136 kDa double-stranded RNA-binding protein) (p136) (Interferon-inducible protein 4) (IFI-4) (K88DSRBP)	ADAR	15	1003;1219;384;408;418;580;595;665;678;712;715;763;798;875;944	1385.63	5	0.967591	0.94673	0.55108	0.766717	-1.3178	Yes	0.209824	0.868513	0.797388	-1.81849	4.19467	0.000737213	+	+	+	9	13	5	15	3	1	1	50	50	15	52.6	52.6	15.6	733	26533056340	28691668460	1358	62854224920	67500000000	0.423651	MS/MS	MS/MS	MS/MS	MS/MS	MS/MS	MS/MS	MS/MS	MS/MS
Q9UKY1	Zinc fingers and homeoboxes protein 1	ZHX1	12	159;210;215;338;441;454;485;499;558;629;641;657	1385.07	4	0.701142	0.739774	-0.534472	1.30605	-0.771579	Yes	2.37562	4.63706	0.000586957	-0.30604	0.565009	0.682511	+	+	+	7	11	3	9	3	3	3	31	31	31	28.2	28.2	28.2	427	2288234210	13968488890	586	4329166500	18700000000	0.705919	MS/MS	MS/MS	MS/MS	MS/MS	MS/MS	MS/MS	MS/MS	MS/MS
P61964	WD repeat-containing protein 5 (BMP2-induced 3-kb gene protein)	WDR5	4	27;46;6;7	1383.13	1	0.742246	0.810329	0.59409	0.621869	-1.21596	Yes	0.0130704	0.0214754	0.987153	-0.851642	1.93534	0.0783001	+	+	+	3	4	3	3	2	0	1	11	11	11	57.1	57.1	57.1	278	8120601220	13936126680	529	15882433920	24000000000	0.553044	MS/MS	MS/MS	MS/MS	MS/MS	MS/MS	MS/MS	MS/MS	MS/MS
Q14676	Mediator of DNA damage checkpoint protein 1 (Nuclear factor with BRCT domains 1)	MDC1	11	1413;1722;1749;1790;1806;1840;1852;1894;2075;384;616	1382.91	6	0.990617	0.988546	0.979409	0.279432	-1.25884	Yes	-0.591727	3.59917	0.234965	-1.89211	3.95451	0.000650995	+	+	+	8	10	5	11	2	1	1	56	56	56	29.3	29.3	29.3	760	22631259460	21792458440	1542	65953389360	50400000000	0.3818	MS/MS	MS/MS	MS/MS	MS/MS	MS/MS	MS/MS	MS/MS	MS/MS
P43694	Transcription factor GATA-4 (GATA-binding factor 4)	GATA4	2	365;[E9PKS4]159	1382.58	2	1	1	0.0427762	0.891875	-0.934652	Yes	0.564206	0.605472	0.508909	-0.649477	0.725827	0.33515	+	+	+	2	1	1	2	0	0	0	4	4	3	31.8	31.8	19.5	72	1630295270	3652408730	77	1647413500	3820000000	0.966216	MS/MS	MS/MS	MS/MS	MS/MS	MS/MS	MS/MS	MS/MS	MS/MS
O43513	Mediator of RNA polymerase II transcription subunit 7 (hMED7) (Activator-recruited cofactor 34 kDa component) (ARC34) (Cofactor required for Sp1 transcriptional activation subunit 9) (CRSP complex subunit 9) (Mediator complex subunit 7) (RNA polymerase transcriptional regulation mediator subunit 7 homolog) (Transcriptional coactivator CRSP33)	MED7	1	185	1381.22	1	1	1	0.91215	0.33497	-1.24712	Yes	-0.524961	2.33621	0.365888	-1.96392	2.86189	0.000783333	+	+	+	1	1	1	1	1	1	0	7	7	7	26.2	26.2	26.2	221	8764940010	11097725290	456	15872031000	14000000000	0.664925	MS/MS	MS/MS	MS/MS	MS/MS	MS/MS	MS/MS	MS/MS	MS/MS
Q9C091	GREB1-like protein	GREB1L	3	1183;1408;1660	1380.64	2	0.0261236	0.0578399	-1.11246	1.17618	-0.0637146	Yes	2.26939	5.1638	0.000576923	1.03993	2.72254	0.0248993	+	+	+	3	3	3	3	0	1	0	13	13	13	9.4	9.4	9.4	106	1452232920	10121109080	216	2388381000	13200000000	0.742434	MS/MS	MS/MS	MS/MS	MS/MS	MS/MS	MS/MS	MS/MS	MS/MS
Q9UGL1	Lysine-specific demethylase 5B (EC 1.14.11.-) (Cancer/testis antigen 31) (CT31) (Histone demethylase JARID1B) (Jumonji/ARID domain-containing protein 1B) (PLU-1) (Retinoblastoma-binding protein 2 homolog 1) (RBP2-H1)	KDM5B	16	1121;1136;1166;119;196;209;242;266;274;278;446;51;769;80;809;995	1380.45	4	0.964231	0.903037	-0.545788	-0.765334	1.31112	Yes	-0.126436	1.19999	0.87461	1.06939	3.37142	0.0177048	+	+	+	6	4	14	15	1	1	2	47	47	4	29.1	29.1	2.8	507	8159882340	11481630560	776	9633536100	17700000000	0.718587	MS/MS	MS/MS	MS/MS	MS/MS	MS/MS	MS/MS	MS/MS	MS/MS
P41229	Lysine-specific demethylase 5C (EC 1.14.11.-) (Histone demethylase JARID1C) (Jumonji/ARID domain-containing protein 1C) (Protein SmcX) (Protein Xe169)	KDM5C	14	101;1092;1127;1151;191;229;244;274;282;295;377;459;657;687	1380.19	3	0.922711	0.42408	-1.21773	0.708074	0.509658	Yes	1.45831	2.60676	0.00526107	1.30806	1.86488	0.0145693	+	+	+	4	11	14	14	2	1	0	33	32	31	24.3	23.2	23.2	349	2398988270	13366684930	478	2991302400	14700000000	0.891154	MS/MS	MS/MS	MS/MS	MS/MS	MS/MS	MS/MS	MS/MS	MS/MS
Q5JSL0	High mobility group nucleosome-binding domain-containing protein 5 (Nucleosome-binding protein 1)	HMGN5	3	101;124;67	1378.79	3	1	1	0.997575	0.25641	-1.25399	Yes	-0.517157	3.56943	0.340639	-1.57105	4.33718	0.00138592	+	+	+	3	3	2	3	1	0	2	4	4	4	27.7	27.7	27.7	89	514632100	349922100	89	480498240	384000000	0.99	MS/MS	MS/MS	MS/MS	MS/MS	MS/MS	MS/MS	MS/MS	MS/MS
Q96N64	PWWP domain-containing protein 2A	PWWP2A	4	208;212;232;261	1378.34	2	0.702982	0.598292	1.23333	-0.22738	-1.00595	Yes	-1.63639	3.68995	0.00163186	-2.5086	3.67512	0	+	+	+	4	3	3	4	1	1	0	14	14	14	19	19	19	194	7615028810	3828181190	518	15649353000	7200000000	0.500811	MS/MS	MS/MS	MS/MS	MS/MS	MS/MS	MS/MS	MS/MS	MS/MS
Q9UJX5	Anaphase-promoting complex subunit 4 (APC4) (Cyclosome subunit 4)	ANAPC4	3	480;772;798	1376.89	3	1	1	1.25458	-0.51358	-0.741002	Yes	-0.719751	2.5547	0.137935	-0.812326	2.37188	0.0783531	+	+	+	2	2	3	3	1	0	0	11	11	11	9.3	9.3	9.3	278	1822058740	1537665460	329	1887112500	2220000000	0.818026	MS/MS	MS/MS	MS/MS	MS/MS	MS/MS	MS/MS	MS/MS	MS/MS
Q9BVP2	Guanine nucleotide-binding protein-like 3 (E2-induced gene 3 protein) (Novel nucleolar protein 47) (NNP47) (Nucleolar GTP-binding protein 3) (Nucleostemin)	GNL3	16	114;171;172;185;196;237;242;253;267;275;332;434;444;467;91;99	1373.09	4	0.194704	0.513565	-0.831161	1.30389	-0.47273	Yes	5.47153	3.91284	0	0.918557	1.04614	0.115939	+	+	+	3	16	4	16	4	4	2	31	31	31	51	51	51	413	1104045170	37641272230	519	1056795700	42200000000	0.895705	MS/MS	MS/MS	MS/MS	MS/MS	MS/MS	MS/MS	MS/MS	MS/MS
Q92794	Histone acetyltransferase KAT6A (EC 2.3.1.48) (MOZ, YBF2/SAS3, SAS2 and TIP60 protein 3) (MYST-3) (Monocytic leukemia zinc finger protein) (Runt-related transcription factor-binding protein 2) (Zinc finger protein 220)	KAT6A	5	1276;1342;463;834;885	1370.92	3	0.965335	0.988432	0.63773	0.685525	-1.32325	Yes	0.0508595	0.302992	0.952895	-2.08671	3.97536	0.000327273	+	+	+	4	4	2	5	0	0	1	17	16	16	6.5	6.1	6.1	155	2247817960	3115964040	290	3481505700	4890000000	0.640719	MS/MS	MS/MS	MS/MS	MS/MS	MS/MS	MS/MS	MS/MS	MS/MS
Q9NS91	E3 ubiquitin-protein ligase RAD18 (EC 2.3.2.27) (Postreplication repair protein RAD18) (hHR18) (hRAD18) (RING finger protein 73) (RING-type E3 ubiquitin transferase RAD18)	RAD18	25	102;110;115;127;151;156;161;168;170;186;197;230;245;271;276;318;328;347;363;370;376;383;406;462;57	1370.68	1	0.094988	0.0357046	-1.15205	-0.000464013	1.15251	Yes	2.05124	4.23325	0.000492701	4.10497	5.4759	0	+	+	+	5	15	25	25	1	1	0	42	42	42	64.2	64.2	64.2	428	1174020580	20105605720	627	1299386740	27700000000	0.733796	MS/MS	MS/MS	MS/MS	MS/MS	MS/MS	MS/MS	MS/MS	MS/MS
O95644	Nuclear factor of activated T-cells, cytoplasmic 1 (NF-ATc1) (NFATc1) (NFAT transcription complex cytosolic component) (NF-ATc) (NFATc)	NFATC1	3	349;702;914	1368.67	3	1	1	0.139975	1.0501	-1.19007	Yes	0.532583	2.32682	0.354647	-0.778313	2.33742	0.0948859	+	+	+	2	3	1	3	0	0	0	12	12	12	22.9	22.9	22.9	91	3584166440	4865713560	153	3968868200	6110000000	0.838376	MS/MS	MS/MS	MS/MS	MS/MS	MS/MS	MS/MS	MS/MS	MS/MS
Q5UIP0	Telomere-associated protein RIF1 (Rap1-interacting factor 1 homolog)	RIF1	24	1027;1036;1057;1117;1376;1512;1588;1591;1596;1801;1880;1889;2119;2342;2367;43;521;539;799;870;929;952;959;994	1368.28	9	0.959922	0.661196	-0.659651	1.29826	-0.638609	Yes	2.14879	3.01076	0.000540633	0.0230929	0.0274421	0.97922	+	+	+	8	22	7	23	0	0	2	41	41	41	18.6	18.6	18.6	232	1192971550	6939874580	293	1342889760	7560000000	0.913506	MS/MS	MS/MS	MS/MS	MS/MS	MS/MS	MS/MS	MS/MS	MS/MS
Q01780	Exosome component 10 (EC 3.1.13.-) (Autoantigen PM/Scl 2) (P100 polymyositis-scleroderma overlap syndrome-associated autoantigen) (Polymyositis/scleroderma autoantigen 100 kDa) (PM/Scl-100) (Polymyositis/scleroderma autoantigen 2)	EXOSC10	21	102;150;178;186;19;201;210;218;274;37;483;539;583;591;592;633;710;725;793;826;873	1367.78	2	0.947178	0.841325	-0.590137	1.31426	-0.724122	Yes	1.09899	3.61821	0.0125617	-0.0773201	0.362122	0.92695	+	+	+	8	21	6	21	1	5	0	64	64	64	57.6	57.6	57.6	828	35836333500	79888452700	2113	77805482900	166000000000	0.47466	MS/MS	MS/MS	MS/MS	MS/MS	MS/MS	MS/MS	MS/MS	MS/MS
Q6IQ32	Activity-dependent neuroprotector homeobox protein 2 (ADNP homeobox protein 2) (Zinc finger protein 508)	ADNP2	12	1010;1018;1032;1106;146;171;262;731;740;858;909;979	1367.64	1	0.879458	0.599516	-1.25643	0.857243	0.399186	Yes	1.7625	2.65709	0.00209735	1.38055	2.3761	0.00841405	+	+	+	7	11	9	12	3	3	1	31	31	31	23.7	23.7	23.7	265	8094175030	11072986570	568	9208128500	27600000000	0.520732	MS/MS	MS/MS	MS/MS	MS/MS	MS/MS	MS/MS	MS/MS	MS/MS
Q68E01	Integrator complex subunit 3 (Int3) (SOSS complex subunit A) (Sensor of single-strand DNA complex subunit A) (SOSS-A) (Sensor of ssDNA subunit A)	INTS3	4	508;549;558;986	1367.49	2	0.867016	0.881704	0.476905	0.69407	-1.17097	Yes	0.186251	0.271303	0.845044	-1.4133	1.68724	0.0129983	+	+	+	3	4	2	4	1	1	0	18	18	18	16.9	16.9	16.9	377	4668313470	5325996530	550	5360171900	6750000000	0.825282	MS/MS	MS/MS	MS/MS	MS/MS	MS/MS	MS/MS	MS/MS	MS/MS
Q96HW7	Integrator complex subunit 4 (Int4)	INTS4	3	15;688;791	1367.16	0	0	0	0.816924	0.475385	-1.29231	Yes	-0.318724	0.986043	0.69018	-1.96833	3.39077	0.000744435	+	+	+	2	2	2	3	0	0	0	10	10	10	10.4	10.4	10.4	197	14754039590	9981607410	252	15101601000	11400000000	0.933364	MS/MS	MS/MS	MS/MS	MS/MS	MS/MS	MS/MS	MS/MS	MS/MS
O00566	U3 small nucleolar ribonucleoprotein protein MPP10 (M phase phosphoprotein 10)	MPHOSPH10	7	179;350;382;394;479;555;632	1366.27	2	0.0846099	0.0830309	0.168329	1.04163	-1.20996	Yes	0.671263	2.11698	0.200746	-1.05942	3.34749	0.018794	+	+	+	7	5	4	6	2	1	2	12	12	12	14	14	14	147	1255591470	2634591530	188	1370588600	2970000000	0.896234	MS/MS	MS/MS	MS/MS	MS/MS	MS/MS	MS/MS	MS/MS	MS/MS
P49750	YLP motif-containing protein 1 (Nuclear protein ZAP3) (ZAP113)	YLPM1	10	1401;1457;1686;1829;1833;331;699;716;788;858	1365.21	7	0.192854	0.195637	0.848288	0.461142	-1.30943	Yes	-0.510707	2.0015	0.405065	-2.84637	5.16739	0	+	+	+	9	8	1	9	2	1	1	26	26	26	16.5	16.5	16.5	149	2418526360	1384838740	311	3277619700	2130000000	0.703334	MS/MS	MS/MS	MS/MS	MS/MS	MS/MS	MS/MS	MS/MS	MS/MS
Q9NXR8	Inhibitor of growth protein 3 (p47ING3)	ING3	4	165;167;66;79	1365.01	1	0.376474	0.392854	0.711408	-0.941352	0.229944	Yes	-0.840253	1.08394	0.172204	-0.244773	0.60321	0.745481	+	+	+	2	2	4	4	1	0	0	7	7	7	15.4	15.4	15.4	167	2149496090	3386146910	150	1534673800	2810000000	0.99	MS/MS	MS/MS	MS/MS	MS/MS	MS/MS	MS/MS	MS/MS	MS/MS
O75925	E3 SUMO-protein ligase PIAS1 (EC 6.3.2.-) (DEAD/H box-binding protein 1) (Gu-binding protein) (GBP) (Protein inhibitor of activated STAT protein 1) (RNA helicase II-binding protein)	PIAS1	16	117;137;152;238;30;315;369;40;408;419;420;453;46;56;58;68	1363.95	2	0.313982	0.475133	-1.33185	0.672267	0.659583	Yes	4.38467	5.69603	0	4.35692	6.13243	0	+	+	+	5	15	15	15	4	7	2	47	47	46	59.1	59.1	57.9	1599	4186959350	156193849150	3354	8051666400	366000000000	0.428766	MS/MS	MS/MS	MS/MS	MS/MS	MS/MS	MS/MS	MS/MS	MS/MS
Q12888	TP53-binding protein 1 (53BP1) (p53-binding protein 1) (p53BP1)	TP53BP1	30	1091;1097;1129;1141;1175;1308;1332;1340;1360;1365;1434;1559;1669;1685;1690;217;498;527;558;605;680;780;808;817;868;873;930;934;972;984	1362.69	4	0.68956	0.696598	0.714401	0.613376	-1.32778	Yes	-0.126419	0.82424	0.875802	-2.55552	4.78439	0	+	+	+	26	25	4	28	6	6	4	92	92	28	43.8	43.8	23.2	716	10939111320	8966718280	2330	47482704120	39000000000	0.230171	MS/MS	MS/MS	MS/MS	MS/MS	MS/MS	MS/MS	MS/MS	MS/MS
O75400	Pre-mRNA-processing factor 40 homolog A (Fas ligand-associated factor 1) (Formin-binding protein 11) (Formin-binding protein 3) (Huntingtin yeast partner A) (Huntingtin-interacting protein 10) (HIP-10) (Huntingtin-interacting protein A) (Renal carcinoma antigen NY-REN-6)	PRPF40A	4	241;375;376;718	1358.9	3	0.999242	0.94316	-0.730436	1.16308	-0.432641	Yes	1.06344	3.49311	0.0159068	0.167248	0.219841	0.856631	+	+	+	1	4	1	4	1	2	1	16	16	6	14.3	14.3	9.5	178	3279865250	5018475250	329	3251907680	6790000000	0.826371	MS/MS	MS/MS	MS/MS	MS/MS	MS/MS	MS/MS	MS/MS	MS/MS
Q7Z5J4	Retinoic acid-induced protein 1	RAI1	9	1328;1417;1425;1500;811;819;901;911;950	1358.18	6	0.964206	0.980468	0.977861	0.252518	-1.23038	Yes	-0.627354	1.72479	0.272708	-1.90992	3.6512	0.000742451	+	+	+	9	8	3	8	5	0	1	25	24	24	14.8	14	14	272	2886726570	2003684430	498	6775604700	3640000000	0.469527	MS/MS	MS/MS	MS/MS	MS/MS	MS/MS	MS/MS	MS/MS	MS/MS
Q9Y2K1	Zinc finger and BTB domain-containing protein 1	ZBTB1	5	125;265;328;340;487	1357.33	2	0.999612	0.996069	-1.22053	0.460129	0.760398	Yes	2.50499	1.80626	0.00119182	2.95254	2.06063	0.000324975	+	+	+	3	3	4	4	2	1	1	14	14	14	25.8	25.8	25.8	268	5067908120	18846711580	314	4724733800	19800000000	0.975122	MS/MS	MS/MS	MS/MS	MS/MS	MS/MS	MS/MS	MS/MS	MS/MS
Q9H582	Zinc finger protein 644 (Zinc finger motif enhancer-binding protein 2) (Zep-2)	ZNF644	31	1031;1050;1088;1157;1165;1176;1222;213;263;346;388;39;553;589;641;645;662;676;707;712;718;720;743;762;763;795;835;843;894;896;948	1355.1	9	0.935742	0.63325	-1.11094	1.17727	-0.0663317	Yes	1.89943	4.15873	0.000726351	0.867122	2.74006	0.0542399	+	+	+	17	31	20	28	3	6	6	63	63	63	46.4	46.4	46.4	792	6701718450	25236289250	1768	19187581600	68700000000	0.363396	MS/MS	MS/MS	MS/MS	MS/MS	MS/MS	MS/MS	MS/MS	MS/MS
Q96RL1	BRCA1-A complex subunit RAP80 (Receptor-associated protein 80) (Retinoid X receptor-interacting protein 110) (Ubiquitin interaction motif-containing protein 1)	UIMC1	22	112;146;166;188;20;215;232;245;308;31;318;345;358;382;387;587;607;635;642;697;75;90	1353.96	3	0.0814236	0.133265	-1.25197	0.236225	1.01575	Yes	2.11294	4.92506	0.000530452	3.21971	5.18038	0	+	+	+	12	17	21	21	0	1	1	60	60	60	65	65	65	775	2096339300	24230729900	1441	5129083130	63300000000	0.384735	MS/MS	MS/MS	MS/MS	MS/MS	MS/MS	MS/MS	MS/MS	MS/MS
Q92785	Zinc finger protein ubi-d4 (Apoptosis response zinc finger protein) (BRG1-associated factor 45D) (BAF45D) (D4, zinc and double PHD fingers family 2) (Protein requiem)	DPF2	4	10;107;108;99	1353.07	1	0.0478138	0.0469296	0.863482	-0.0625228	-0.800959	Yes	-0.504052	0.590579	0.562836	-0.906006	1.17671	0.10596	+	+	+	4	3	2	3	2	1	1	13	13	13	25.2	25.2	25.2	142	5917103020	4803790280	305	9484947600	7240000000	0.641012	MS/MS	MS/MS	MS/MS	MS/MS	MS/MS	MS/MS	MS/MS	MS/MS
B1APH0	Zinc finger protein basonuclin-2	BNC2	5	16;329;349;574;61	1348.64	4	0.989542	0.995418	0.353788	0.744655	-1.09844	Yes	0.195756	0.338311	0.830726	-0.727313	1.35507	0.175446	+	+	+	5	4	2	5	1	2	0	19	19	18	55.8	25.6	25.6	302	2301265000	3126161700	460	3960581000	3920000000	0.688709	MS/MS	MS/MS	MS/MS	MS/MS	MS/MS	MS/MS	MS/MS	MS/MS
Q9UHX1	Poly(U)-binding-splicing factor PUF60 (60 kDa poly(U)-binding-splicing factor) (FUSE-binding protein-interacting repressor) (FBP-interacting repressor) (Ro-binding protein 1) (RoBP1) (Siah-binding protein 1) (Siah-BP1)	PUF60	4	419;43;458;[Q9UHX1-5]14	1347.89	4	1	1	-0.412624	1.16496	-0.752338	Yes	0.514928	2.04261	0.395169	-0.110884	0.276884	0.899224	+	+	+	4	4	3	4	0	0	2	18	18	7	36	36	10.9	235	3757236300	4581492900	439	7726700100	9560000000	0.482378	MS/MS	MS/MS	MS/MS	MS/MS	MS/MS	MS/MS	MS/MS	MS/MS
Q9H040	SprT-like domain-containing protein Spartan (DNA damage protein targeting VCP) (DVC1) (Protein with SprT-like domain at the N terminus) (Spartan)	SPRTN	14	211;213;227;239;241;256;271;280;303;384;423;435;482;484	1345.46	3	0.878387	0.839755	-1.10517	0.151676	0.953494	Yes	3.7362	1.48648	0.000542955	6.11974	2.14029	0	+	+	+	3	10	14	14	2	0	0	27	27	27	35.4	35.4	35.4	381	810850150	58786015850	466	766077450	61900000000	0.951023	MS/MS	MS/MS	MS/MS	MS/MS	MS/MS	MS/MS	MS/MS	MS/MS
Q8WUU5	GATA zinc finger domain-containing protein 1 (Ocular development-associated gene protein)	GATAD1	1	262	1345.11	0	0	0	-0.114503	0.534786	-0.420283	Yes	0.611773	0.312499	0.601227	-0.288112	0.169861	0.79235	+	+	+	1	1	1	1	0	1	0	2	2	2	8.6	8.6	8.6	74	470539720	4552229180	76	2144099700	3510000000	0.888341	MS/MS	MS/MS	MS/MS	MS/MS	MS/MS	MS/MS	MS/MS	MS/MS
O14776	Transcription elongation regulator 1 (TATA box-binding protein-associated factor 2S) (Transcription factor CA150)	TCERG1	8	1000;474;503;507;586;608;640;841	1344.41	3	0.989317	0.919069	-0.815759	1.22596	-0.410204	Yes	2.31337	2.22538	0.000969106	0.459512	0.487691	0.551735	+	+	+	2	8	5	7	1	2	3	14	14	14	16.4	16.4	16.4	369	1790107780	10330968320	343	2357357100	11700000000	0.862259	MS/MS	MS/MS	MS/MS	MS/MS	MS/MS	MS/MS	MS/MS	MS/MS
O14529	Homeobox protein cut-like 2 (Homeobox protein cux-2)	CUX2	5	1124;1132;1299;1329;390	1344.3	4	0.981418	0.909274	1.03567	0.148059	-1.18373	Yes	-0.629484	2.22198	0.237083	-1.57397	2.94327	0.00266099	+	+	+	3	2	3	5	0	0	0	17	17	17	15.2	15.2	15.2	172	4275040360	5185519740	260	6194407000	6110000000	0.768876	MS/MS	MS/MS	MS/MS	MS/MS	MS/MS	MS/MS	MS/MS	MS/MS
Q2TB10	Zinc finger protein 800	ZNF800	3	126;132;409	1344.23	3	1	1	1.28693	-0.780803	-0.506128	Yes	-1.65213	2.96409	0.00250729	-1.43266	3.16849	0.00447202	+	+	+	3	3	2	2	2	2	0	14	14	14	16.3	16.3	16.3	304	9673830110	6239877290	1000	26807847000	19300000000	0.345141	MS/MS	MS/MS	MS/MS	MS/MS	MS/MS	MS/MS	MS/MS	MS/MS
P12956	X-ray repair cross-complementing protein 6 (EC 3.6.4.-) (EC 4.2.99.-) (5'-deoxyribose-5-phosphate lyase Ku70) (5'-dRP lyase Ku70) (70 kDa subunit of Ku antigen) (ATP-dependent DNA helicase 2 subunit 1) (ATP-dependent DNA helicase II 70 kDa subunit) (CTC box-binding factor 75 kDa subunit) (CTC75) (CTCBF) (DNA repair protein XRCC6) (Lupus Ku autoantigen protein p70) (Ku70) (Thyroid-lupus autoantige…	XRCC6	23	100;114;123;287;297;299;317;331;338;351;357;424;451;461;510;516;526;539;556;565;570;575;9	1343.64	4	0.544287	0.450106	-1.28279	0.930258	0.352532	Yes	3.56454	4.51305	0	2.63401	3.71661	0	+	+	+	3	22	22	22	2	1	3	59	59	59	68.1	68.1	68.1	672	3301254550	49464432050	1510	5071577500	104000000000	0.483771	MS/MS	MS/MS	MS/MS	MS/MS	MS/MS	MS/MS	MS/MS	MS/MS
Q9NW64	Pre-mRNA-splicing factor RBM22 (RNA-binding motif protein 22) (Zinc finger CCCH domain-containing protein 16)	RBM22	2	139;324	1343.44	1	0.988201	0.99007	1.17124	-0.0399857	-1.13126	Yes	-0.774769	3.99495	0.0754976	-1.47281	5.78887	0.00180625	+	+	+	2	2	1	2	0	1	1	13	13	13	25.2	25.2	25.2	202	5430298260	3198351440	428	9470412340	6900000000	0.527088	MS/MS	MS/MS	MS/MS	MS/MS	MS/MS	MS/MS	MS/MS	MS/MS
Q8IX15	Homeobox and leucine zipper protein Homez (Homeodomain leucine zipper-containing factor)	HOMEZ	3	182;202;274	1342.31	2	1	0.994156	-0.896564	1.27979	-0.383223	Yes	2.27261	3.59413	0.000517241	0.536044	1.27737	0.353468	+	+	+	2	3	2	3	1	1	1	16	16	16	43.5	43.5	43.5	423	6167191760	23291580240	645	9775539700	44400000000	0.543765	MS/MS	MS/MS	MS/MS	MS/MS	MS/MS	MS/MS	MS/MS	MS/MS
P62316	Small nuclear ribonucleoprotein Sm D2 (Sm-D2) (snRNP core protein D2)	SNRPD2	3	118;18;8	1340.42	2	0.987905	0.999317	1.09323	-1.12758	0.034346	Yes	-0.683242	3.39731	0.14353	-0.325771	1.61615	0.59607	+	+	+	3	1	2	3	1	1	1	9	9	9	64.4	64.4	64.4	299	4628883100	3518142000	424	7099813000	8220000000	0.531797	MS/MS	MS/MS	MS/MS	MS/MS	MS/MS	MS/MS	MS/MS	MS/MS
Q9H165	B-cell lymphoma/leukemia 11A (BCL-11A) (B-cell CLL/lymphoma 11A) (COUP-TF-interacting protein 1) (Ecotropic viral integration site 9 protein homolog) (EVI-9) (Zinc finger protein 856)	BCL11A	10	123;130;164;437;464;620;833;93;94;[Q9H165-6]123	1338.86	4	0.972625	0.942605	0.930804	0.3452	-1.276	Yes	-0.483538	2.92261	0.409965	-1.82218	3.81183	0.000804795	+	+	+	10	6	4	9	1	1	1	36	36	6	40.6	40.6	11.5	647	11959794320	8058254880	982	28697644870	27400000000	0.356843	MS/MS	MS/MS	MS/MS	MS/MS	MS/MS	MS/MS	MS/MS	MS/MS
Q93079	Histone H2B type 1-H (Histone H2B.j) (H2B/j)	HIST1H2BH	1	6	1335.5	0	0	0	1.03836	-0.314174	-0.724185	Yes	-2.85731	0.950001	0.00566842	-3.72348	1.50609	0.000582231	+	+	+	1	1	1	1	0	0	0	26	2	0	88.9	9.5	0	39	2085031620	1073668380	39	2144461000	1010000000	0.99	MS/MS	MS/MS	MS/MS	MS/MS	MS/MS	MS/MS	MS/MS	MS/MS
Q86UZ6	Zinc finger and BTB domain-containing protein 46 (BTB-ZF protein expressed in effector lymphocytes) (BZEL) (BTB/POZ domain-containing protein 4) (Zinc finger protein 340)	ZBTB46	1	229	1334.5	1	1	1	-1.23335	0.945429	0.287922	Yes	1.75163	3.06074	0.00164048	1.22303	2.26834	0.0146024	+	+	+	1	1	1	1	1	1	1	8	8	8	9	9	9	179	798742330	4582532570	285	1157597400	5700000000	0.784717	MS/MS	MS/MS	MS/MS	MS/MS	MS/MS	MS/MS	MS/MS	MS/MS
P83916	Chromobox protein homolog 1 (HP1Hsbeta) (Heterochromatin protein 1 homolog beta) (HP1 beta) (Heterochromatin protein p25) (M31) (Modifier 1 protein) (p25beta)	CBX1	4	150;33;72;99	1334.35	0	0	0	0.883287	0.334782	-1.21807	Yes	-0.227119	0.913551	0.779077	-0.870108	2.51604	0.0571591	+	+	+	4	4	3	4	1	0	0	17	15	15	58.9	53	53	109	2801815380	1880739620	302	4206097500	4440000000	0.54158	MS/MS	MS/MS	MS/MS	MS/MS	MS/MS	MS/MS	MS/MS	MS/MS
O75691	Small subunit processome component 20 homolog (Down-regulated in metastasis protein) (Novel nucleolar protein 73) (NNP73) (Protein Key-1A6)	UTP20	6	1760;2168;2235;2456;2579;2610	1332.29	1	0.021428	0.0894519	0.487472	0.804415	-1.29189	Yes	0.187409	0.780123	0.818003	-1.05214	3.5286	0.0186866	+	+	+	4	6	2	5	1	0	1	25	25	25	10.7	10.7	10.7	147	2219996320	1684589680	317	2844344670	2720000000	0.701715	MS/MS	MS/MS	MS/MS	MS/MS	MS/MS	MS/MS	MS/MS	MS/MS
Q9UKL0	REST corepressor 1 (Protein CoREST)	RCOR1	4	180;297;298;466	1331.95	1	0.649956	0.784558	1.06426	0.142219	-1.20648	Yes	-0.37374	3.32696	0.568409	-0.920422	3.85025	0.0309681	+	+	+	4	3	3	4	2	1	0	16	16	12	29.5	29.5	22.1	283	3291558370	3293886830	448	5832731400	5030000000	0.606242	MS/MS	MS/MS	MS/MS	MS/MS	MS/MS	MS/MS	MS/MS	MS/MS
Q7Z6I8	UPF0461 protein C5orf24	C5orf24	6	146;17;184;41;49;75	1326.7	1	0.914204	0.924831	1.21217	-0.152546	-1.05962	Yes	-1.52881	5.08863	0.00163063	-2.54495	3.91778	0	+	+	+	6	5	2	6	2	0	0	11	11	11	63.3	63.3	63.3	377	24144201140	9562950860	922	76085000000	41200000000	0.287395	MS/MS	MS/MS	MS/MS	MS/MS	MS/MS	MS/MS	MS/MS	MS/MS
Q8N264	Rho GTPase-activating protein 24 (Filamin-A-associated RhoGAP) (FilGAP) (RAC1- and CDC42-specific GTPase-activating protein of 72 kDa) (RC-GAP72) (Rho-type GTPase-activating protein 24) (RhoGAP of 73 kDa) (Sarcoma antigen NY-SAR-88) (p73RhoGAP)	ARHGAP24	3	282;667;[Q8N264-5]43	1325.23	0	0	0	-1.29688	0.844731	0.452145	Yes	5.20998	3.6318	0	4.25492	4.22759	0	+	+	+	2	3	1	1	1	0	1	1	1	1	2.6	2.6	2.6	13	9186839590	11726460410	11	8567445120	11100000000	0.99	matching	matching	matching	MS/MS	matching	MS/MS	MS/MS	MS/MS
Q969G3	SWI/SNF-related matrix-associated actin-dependent regulator of chromatin subfamily E member 1 (BRG1-associated factor 57) (BAF57)	SMARCE1	6	131;146;166;277;328;92	1325.17	3	0.382103	0.796246	0.724596	0.232896	-0.957492	Yes	-0.662561	0.463753	0.49038	-2.2666	1.12258	0.00618551	+	+	+	5	5	1	5	1	0	1	11	11	11	38.8	38.8	38.8	90	1004314730	1838881070	112	1265849100	1970000000	0.878655	MS/MS	MS/MS	MS/MS	MS/MS	matching	MS/MS	MS/MS	matching
O75928	E3 SUMO-protein ligase PIAS2 (EC 6.3.2.-) (Androgen receptor-interacting protein 3) (ARIP3) (DAB2-interacting protein) (DIP) (Msx-interacting zinc finger protein) (Miz1) (PIAS-NY protein) (Protein inhibitor of activated STAT x) (Protein inhibitor of activated STAT2)	PIAS2	16	127;149;162;237;249;326;380;430;431;435;443;452;46;489;56;79	1324.44	2	0.363169	0.505437	-1.31868	0.822719	0.495958	Yes	4.28663	5.96206	0	3.63252	5.84557	0	+	+	+	5	16	13	15	2	4	1	31	30	30	50.1	48.8	48.8	824	2082800170	63298574130	1590	4202065680	118000000000	0.535027	MS/MS	MS/MS	MS/MS	MS/MS	MS/MS	MS/MS	MS/MS	MS/MS
Q9BSI4	TERF1-interacting nuclear factor 2 (TRF1-interacting nuclear protein 2)	TINF2	4	302;306;341;353	1322.45	2	0.911396	0.901313	0.644111	0.660868	-1.30498	Yes	0.0121148	0.0250185	0.987218	-1.40909	3.59739	0.00419918	+	+	+	3	4	2	4	2	1	0	7	7	7	24	24	24	91	1410570630	1790749670	162	1720337070	2080000000	0.842378	MS/MS	MS/MS	MS/MS	MS/MS	MS/MS	MS/MS	MS/MS	MS/MS
Q96DT7	Zinc finger and BTB domain-containing protein 10 (Zinc finger protein RIN ZF)	ZBTB10	8	468;515;617;660;672;684;696;706	1321.96	4	0.963625	0.940395	0.226552	1.01651	-1.24306	Yes	0.455057	3.30064	0.444601	-0.846572	3.44697	0.0509829	+	+	+	7	8	6	8	0	1	4	26	26	26	35.9	35.9	35.9	579	6415958770	10547829230	1200	21541730000	34600000000	0.30216	MS/MS	MS/MS	MS/MS	MS/MS	MS/MS	MS/MS	MS/MS	MS/MS
Q07666	KH domain-containing, RNA-binding, signal transduction-associated protein 1 (GAP-associated tyrosine phosphoprotein p62) (Src-associated in mitosis 68 kDa protein) (Sam68) (p21 Ras GTPase-activating protein-associated p62) (p68)	KHDRBS1	7	102;131;175;185;194;200;96	1321.42	1	0.19185	0.226114	0.113938	1.08561	-1.19955	Yes	0.833396	2.87865	0.0668889	-1.12657	3.87377	0.0121105	+	+	+	2	7	3	7	2	1	1	19	19	19	37.6	37.6	37.6	450	5911992820	8583809180	588	10036945350	16600000000	0.544199	MS/MS	MS/MS	MS/MS	MS/MS	MS/MS	MS/MS	MS/MS	MS/MS
Q8IYB3	Serine/arginine repetitive matrix protein 1 (SR-related nuclear matrix protein of 160 kDa) (SRm160) (Ser/Arg-related nuclear matrix protein)	SRRM1	3	231;249;869	1321.34	2	0.998603	0.998426	1.17272	-0.066166	-1.10655	Yes	-1.43855	3.08007	0.00441481	-2.64662	4.17617	0	+	+	+	3	2	1	3	2	1	1	10	10	10	10.1	10.1	10.1	180	4015684150	2099406050	279	5710051840	3000000000	0.702073	MS/MS	MS/MS	MS/MS	MS/MS	MS/MS	MS/MS	MS/MS	MS/MS
Q9BSM1	Polycomb group RING finger protein 1 (Nervous system Polycomb-1) (NSPc1) (RING finger protein 68)	PCGF1	5	24;255;80;88;99	1320.82	0	0	0	-0.998847	1.23799	-0.23914	Yes	1.9916	4.11978	0.000558798	0.676415	2.1248	0.162508	+	+	+	4	5	4	5	1	1	0	11	11	11	40.9	40.9	40.9	164	1565355600	8000724400	289	2572923360	13000000000	0.614276	MS/MS	MS/MS	MS/MS	MS/MS	MS/MS	MS/MS	MS/MS	MS/MS
Q99958	Forkhead box protein C2 (Forkhead-related protein FKHL14) (Mesenchyme fork head protein 1) (MFH-1 protein) (Transcription factor FKH-14)	FOXC2	1	214	1320.52	1	1	1	-0.394652	1.11921	-0.724557	Yes	1.62726	1.63234	0.00825111	-0.354616	0.217606	0.72956	+	+		1	1	0	1	1	0	0	7	7	5	25.1	25.1	21	94	955895750	1542719650	111	1064491000	2140000000	0.779723	matching	matching	matching	MS/MS	MS/MS	MS/MS	matching	matching
Q9BUA3	Uncharacterized protein C11orf84	C11orf84	5	18;220;374;4;48	1320.35	3	0.997501	0.891802	0.294174	0.950901	-1.24508	Yes	0.296554	2.06852	0.686894	-0.695069	2.55526	0.131492	+	+	+	2	5	4	5	0	1	1	23	23	23	48.6	48.6	48.6	260	6236853120	7436718880	748	12430380200	19000000000	0.435043	MS/MS	MS/MS	MS/MS	MS/MS	MS/MS	MS/MS	MS/MS	MS/MS
Q8IX21	SMC5-SMC6 complex localization factor protein 2 (Smc5/6 localization factor 1)	SLF2	11	282;381;438;472;500;60;641;647;687;75;903	1317.94	0	0	0	-0.779778	1.22613	-0.446355	Yes	0.529357	2.21257	0.36542	0.0879898	0.355581	0.915447	+	+	+	9	5	6	11	0	0	0	27	27	27	28.2	28.2	28.2	120	2073379080	3980645920	355	3494380700	7970000000	0.528073	MS/MS	MS/MS	MS/MS	MS/MS	MS/MS	MS/MS	MS/MS	MS/MS
Q13185	Chromobox protein homolog 3 (HECH) (Heterochromatin protein 1 homolog gamma) (HP1 gamma) (Modifier 2 protein)	CBX3	7	10;103;154;21;34;5;81	1316.83	1	0.856126	0.871492	-0.359732	1.23292	-0.873191	Yes	0.571071	3.20215	0.271497	-0.184109	0.655136	0.809012	+	+	+	6	7	4	6	1	1	1	19	19	16	73.8	73.8	62.8	223	4958286050	10238445250	712	11050438500	22200000000	0.457039	MS/MS	MS/MS	MS/MS	MS/MS	MS/MS	MS/MS	MS/MS	MS/MS
Q9Y6X9	MORC family CW-type zinc finger protein 2 (Zinc finger CW-type coiled-coil domain protein 1)	MORC2	5	580;652;767;932;948	1315.83	1	0.980965	0.980239	0.83191	0.360189	-1.1921	Yes	-0.355689	0.83228	0.662282	-1.52615	2.00349	0.00679245	+	+	+	3	4	2	5	1	0	0	11	11	11	11	11	11	29	3034950920	2210440080	78	3138275100	2680000000	0.901537	MS/MS	MS/MS	MS/MS	MS/MS	MS/MS	MS/MS	MS/MS	MS/MS
Q86YI8	PHD finger protein 13 (Survival time-associated PHD finger protein in ovarian cancer 1) (SPOC1)	PHF13	2	141;193	1314.58	2	1	1	0.896173	-0.185107	-0.711066	Yes	-0.725888	0.721677	0.338755	-1.07898	1.27477	0.0549724	+	+	+	2	2	1	2	0	0	0	4	4	4	16.3	16.3	16.3	49	945974330	595085670	74	980689300	658000000	0.940422	MS/MS	MS/MS	MS/MS	MS/MS	MS/MS	MS/MS	matching	MS/MS
P49959	Double-strand break repair protein MRE11 (Double-strand break repair protein MRE11A) (Meiotic recombination 11 homolog 1) (MRE11 homolog 1) (Meiotic recombination 11 homolog A) (MRE11 homolog A)	MRE11	12	171;255;327;360;416;420;467;475;609;625;661;673	1314.11	1	0.460327	0.384901	-0.878685	0.749659	0.129026	Yes	0.509432	0.980407	0.490537	0.315266	0.57997	0.671492	+	+	+	9	10	10	12	1	0	0	46	46	46	55.2	55.2	55.2	353	3030545010	5994533490	891	6149286100	16400000000	0.400238	MS/MS	MS/MS	MS/MS	MS/MS	MS/MS	MS/MS	MS/MS	MS/MS
Q53GS9	U4/U6.U5 tri-snRNP-associated protein 2 (Inactive ubiquitin-specific peptidase 39) (SAD1 homolog) (U4/U6.U5 tri-snRNP-associated 65 kDa protein) (65K)	USP39	4	29;358;51;73	1313.86	3	0.998441	0.999657	1.11551	0.0509741	-1.16648	Yes	-0.967785	2.72287	0.0332337	-2.07459	4.65736	0.000130115	+	+	+	4	2	2	4	0	2	2	31	31	31	38.8	38.8	38.8	336	37796916640	25730733360	895	95455773000	69700000000	0.384653	MS/MS	MS/MS	MS/MS	MS/MS	MS/MS	MS/MS	MS/MS	MS/MS
O75150	E3 ubiquitin-protein ligase BRE1B (BRE1-B) (EC 2.3.2.27) (95 kDa retinoblastoma-associated protein) (RBP95) (RING finger protein 40) (RING-type E3 ubiquitin transferase BRE1B)	RNF40	15	27;271;420;50;547;578;579;611;748;801;818;830;847;874;940	1313.64	6	0.995053	0.965372	-1.31986	0.552253	0.767606	Yes	5.80937	3.9637	0	6.47764	4.17662	0	+	+	+	4	12	15	15	1	1	0	54	54	6	46.9	46.9	10.3	634	941696720	61593763280	1052	1117871550	90300000000	0.684062	MS/MS	MS/MS	MS/MS	MS/MS	MS/MS	MS/MS	MS/MS	MS/MS
Q9UBT2	SUMO-activating enzyme subunit 2 (EC 6.3.2.-) (Anthracycline-associated resistance ARX) (Ubiquitin-like 1-activating enzyme E1B) (Ubiquitin-like modifier-activating enzyme 2)	UBA2	21	153;164;190;236;245;257;271;277;308;316;371;409;420;427;447;472;486;617;630;72;77	1311.37	2	0.0111555	0.0101768	-0.848315	0.268982	0.579333	Yes	0.129926	0.649955	0.874622	0.166016	1.53056	0.816461	+	+	+	10	20	11	16	6	4	3	46	46	46	60.5	60.5	60.5	453	10713848070	19808243630	1836	36134275000	62400000000	0.309761	MS/MS	MS/MS	MS/MS	MS/MS	MS/MS	MS/MS	MS/MS	MS/MS
Q03933	Heat shock factor protein 2 (HSF 2) (Heat shock transcription factor 2) (HSTF 2)	HSF2	15	120;128;135;139;151;159;2;210;218;420;440;51;82;97;[Q03933-2]396	1311.1	3	0.996998	0.918801	-1.2708	0.412134	0.858663	Yes	2.42119	2.71785	0.000570397	3.06359	2.96843	0	+	+	+	4	13	15	15	1	1	0	32	32	32	47.5	47.5	47.5	555	13899852270	70190084730	871	23331730000	146000000000	0.496599	MS/MS	MS/MS	MS/MS	MS/MS	MS/MS	MS/MS	MS/MS	MS/MS
Q9NYD6	Homeobox protein Hox-C10 (Homeobox protein Hox-3I)	HOXC10	3	106;215;254	1310.92	3	1	1	-1.01931	1.22375	-0.204437	Yes	3.10889	3.84758	0.000145049	1.12942	1.76539	0.0290052	+	+	+	3	3	3	3	2	1	1	8	8	8	23.4	23.4	23.4	209	540668520	3122123480	229	588420710	4710000000	0.691299	MS/MS	MS/MS	MS/MS	MS/MS	MS/MS	MS/MS	MS/MS	MS/MS
Q96ST3	Paired amphipathic helix protein Sin3a (Histone deacetylase complex subunit Sin3a) (Transcriptional corepressor Sin3a)	SIN3A	14	1271;367;391;457;525;535;563;569;601;686;702;747;852;865	1310.54	1	0	0.00763003	0.177172	1.04558	-1.22275	Yes	1.25179	3.2399	0.00825189	-2.01796	3.24103	0.000648065	+	+	+	6	13	1	13	0	0	1	31	31	27	30.9	30.9	27.7	68	3259808390	2711261610	193	3730901490	4850000000	0.695856	MS/MS	MS/MS	MS/MS	MS/MS	MS/MS	MS/MS	MS/MS	MS/MS
P46087	Probable 28S rRNA (cytosine(4447)-C(5))-methyltransferase (EC 2.1.1.-) (Nucleolar protein 1) (Nucleolar protein 2 homolog) (Proliferating-cell nucleolar antigen p120) (Proliferation-associated nucleolar protein p120)	NOP2	3	202;615;757	1309.88	2	1	0.996536	-0.616136	1.30604	-0.689905	Yes	1.61354	3.69095	0.00175559	-0.061924	0.126844	0.947471	+	+	+	2	3	2	3	1	1	1	17	17	17	28.2	28.2	28.2	275	2202633880	6932806120	492	3097385450	10200000000	0.68701	MS/MS	MS/MS	MS/MS	MS/MS	MS/MS	MS/MS	MS/MS	MS/MS
Q8WYQ5	Microprocessor complex subunit DGCR8 (DiGeorge syndrome critical region 8)	DGCR8	4	424;500;707;723	1309.43	2	0.916264	0.969446	1.07359	0.114905	-1.18849	Yes	-1.48285	3.36261	0.00335967	-3.49889	3.5392	0	+	+		4	4	0	3	2	1	0	10	10	10	15	15	15	52	1127012520	862448980	125	1610175550	1030000000	0.753534	MS/MS	MS/MS	MS/MS	MS/MS	MS/MS	MS/MS	matching	matching
P15408	Fos-related antigen 2 (FRA-2)	FOSL2	2	222;35	1308.99	1	0.99974	0.999362	0.419816	-1.09375	0.673932	Yes	-2.36894	1.09913	0.00584152	0.397728	0.646534	0.574681	+	+	+	1	2	1	2	1	1	1	8	8	8	49.5	49.5	49.5	764	12241814760	11675034240	1026	25938193000	25500000000	0.464963	MS/MS	MS/MS	MS/MS	matching	matching	matching	MS/MS	MS/MS
Q9H9B1	Histone-lysine N-methyltransferase EHMT1 (EC 2.1.1.-) (EC 2.1.1.43) (Euchromatic histone-lysine N-methyltransferase 1) (Eu-HMTase1) (G9a-like protein 1) (GLP) (GLP1) (Histone H3-K9 methyltransferase 5) (H3-K9-HMTase 5) (Lysine N-methyltransferase 1D)	EHMT1	14	190;22;231;234;492;528;559;568;644;659;684;717;731;734	1308.31	3	0.366012	0.484871	0.00546918	1.12759	-1.13306	Yes	0.652612	2.42545	0.20327	-0.662155	2.43292	0.160752	+	+	+	13	12	8	12	3	5	3	48	48	48	31.6	31.6	31.6	656	6574741030	15172346070	1727	36912492100	51900000000	0.244865	MS/MS	MS/MS	MS/MS	MS/MS	MS/MS	MS/MS	MS/MS	MS/MS
Q99459	Cell division cycle 5-like protein (Cdc5-like protein) (Pombe cdc5-related protein)	CDC5L	3	135;219;487	1306.66	0	0	0	-0.982872	1.22489	-0.242014	Yes	1.04394	4.40821	0.0146939	0.350316	1.30434	0.574683	+	+	+	3	3	3	3	0	0	1	11	11	11	15	15	15	61	506694350	1230923150	91	623015700	1420000000	0.850516	MS/MS	MS/MS	MS/MS	MS/MS	MS/MS	MS/MS	MS/MS	MS/MS
O95785	Protein Wiz (Widely-interspaced zinc finger-containing protein) (Zinc finger protein 803)	WIZ	16	1112;1175;1177;1186;1282;1343;1356;1370;1372;1382;1477;1523;1534;1560;1630;955	1306.02	6	0.964874	0.97536	0.807347	0.497613	-1.30496	Yes	-0.147209	1.54282	0.850545	-1.00393	3.77923	0.0217025	+	+	+	16	15	6	13	2	0	5	64	64	20	45.8	28.4	26.2	589	20429891810	22566239190	2237	90241193400	104000000000	0.221354	MS/MS	MS/MS	MS/MS	MS/MS	MS/MS	MS/MS	MS/MS	MS/MS
O60264	SWI/SNF-related matrix-associated actin-dependent regulator of chromatin subfamily A member 5 (SWI/SNF-related matrix-associated actin-dependent regulator of chromatin A5) (EC 3.6.4.-) (Sucrose nonfermenting protein 2 homolog) (hSNF2H)	SMARCA5	25	1018;112;129;132;160;176;238;314;440;484;644;665;694;71;722;724;735;758;767;814;819;83;834;836;929	1303.9	4	0.184636	0.387366	0.104124	1.0901	-1.19422	Yes	1.04306	4.31449	0.014781	-1.37352	3.13636	0.0053715	+	+	+	15	25	6	22	3	4	3	68	68	56	54.1	54.1	48.9	416	3854824850	9456292550	1028	15803861500	26200000000	0.316902	MS/MS	MS/MS	MS/MS	MS/MS	MS/MS	MS/MS	MS/MS	MS/MS
Q13263	Transcription intermediary factor 1-beta (TIF1-beta) (E3 SUMO-protein ligase TRIM28) (EC 2.3.2.27) (KRAB-associated protein 1) (KAP-1) (KRAB-interacting protein 1) (KRIP-1) (Nuclear corepressor KAP-1) (RING finger protein 96) (RING-type E3 ubiquitin transferase TIF1-beta) (Tripartite motif-containing protein 28)	TRIM28	28	121;185;188;213;254;261;272;296;304;319;337;366;377;390;400;407;434;469;484;507;554;575;676;695;750;774;779;804	1302.46	3	0.125436	0.133122	0.0897206	1.08759	-1.17731	Yes	0.576937	2.53472	0.285112	-0.732558	2.79931	0.103944	+	+	+	18	27	17	27	6	7	4	116	116	115	87.4	87.4	87.4	2493	60324384350	123293306950	7161	670000000000	1030000000000	0.10801	MS/MS	MS/MS	MS/MS	MS/MS	MS/MS	MS/MS	MS/MS	MS/MS
Q15596	Nuclear receptor coactivator 2 (NCoA-2) (Class E basic helix-loop-helix protein 75) (bHLHe75) (Transcriptional intermediary factor 2) (hTIF2)	NCOA2	17	236;239;259;279;293;306;393;558;576;583;640;648;731;755;765;785;788	1300.61	5	0.99112	0.924262	-1.05299	1.23237	-0.17938	Yes	7.08557	5.6863	0	2.70856	3.9317	0	+	+	+	2	17	4	15	2	1	5	43	43	41	29.5	29.5	28.3	523	736293350	45434487650	746	956930520	54600000000	0.831053	MS/MS	MS/MS	MS/MS	MS/MS	MS/MS	MS/MS	MS/MS	MS/MS
Q9H972	Uncharacterized protein C14orf93	C14orf93	3	104;345;533	1300.57	2	0.972514	0.986634	0.673528	-0.819393	0.145865	Yes	-1.12918	0.820538	0.10463	-0.3991	0.859353	0.547459	+	+	+	2	3	1	3	1	0	1	9	9	9	20.6	20.6	20.6	131	1699422560	3014343840	155	1885574680	3170000000	0.93239	MS/MS	MS/MS	MS/MS	MS/MS	MS/MS	MS/MS	MS/MS	MS/MS
O15212	Prefoldin subunit 6 (Protein Ke2)	PFDN6	2	44;66	1299.75	2	1	1	-1.32811	0.616984	0.711128	Yes	3.11713	4.71672	0.000162754	3.268	5.62298	0	+	+	+	1	2	2	2	0	0	0	7	7	7	41.1	41.1	41.1	120	511747830	3329506170	129	529629940	3760000000	0.895474	MS/MS	MS/MS	MS/MS	MS/MS	MS/MS	MS/MS	MS/MS	MS/MS
Q8NAP3	Zinc finger and BTB domain-containing protein 38	ZBTB38	18	1017;1132;1183;145;259;308;43;550;557;572;654;758;814;821;842;867;977;981	1299.6	3	0.786458	0.834071	0.964972	0.253718	-1.21869	Yes	-0.335489	1.27355	0.659209	-1.03001	3.19391	0.0218314	+	+	+	14	15	1	14	6	3	3	40	40	40	32.1	32.1	32.1	175	5271495270	5873616330	1008	16368956000	14000000000	0.36699	MS/MS	MS/MS	MS/MS	MS/MS	MS/MS	MS/MS	MS/MS	MS/MS
P54132	Bloom syndrome protein (EC 3.6.4.12) (DNA helicase, RecQ-like type 2) (RecQ2) (RecQ protein-like 3)	BLM	36	105;1082;1125;116;1186;1199;129;1372;138;1395;1411;167;185;195;205;225;285;339;344;347;451;476;484;498;514;531;578;588;604;640;653;755;769;839;87;91	1299.33	4	0.0663368	0.101304	-1.30221	0.896913	0.405292	Yes	3.61283	6.54288	0	2.80517	6.19841	0	+	+	+	5	36	29	36	0	3	0	68	68	67	45.1	45.1	44.3	466	585978320	17433353980	794	1121640880	28100000000	0.616643	MS/MS	MS/MS	MS/MS	MS/MS	MS/MS	MS/MS	MS/MS	MS/MS
P04150	Glucocorticoid receptor (GR) (Nuclear receptor subfamily 3 group C member 1)	NR3C1	10	246;254;277;293;296;348;498;677;681;703	1298.88	3	0.967534	0.852447	-1.25268	1.00546	0.247229	Yes	6.93154	4.65455	0	4.60411	3.82015	0	+	+	+	3	10	8	9	3	4	3	23	23	23	40.3	40.3	40.3	432	485111660	25748645740	603	474046710	31400000000	0.823044	MS/MS	MS/MS	MS/MS	MS/MS	MS/MS	MS/MS	MS/MS	MS/MS
Q8NA56	Tetratricopeptide repeat protein 29 (TPR repeat protein 29) (Protein TBPP2A) (Testis development protein NYD-SP14)	TTC29	1	472	1297.84	1	1	1				No							+	+		1	1	0	0	0	0	1	1	1	1	2.1	2.1	2.1	29	4486665100	4566234900	29	4500340000	4550000000	0.99
Q92618	Zinc finger protein 516	ZNF516	3	1043;643;681	1297.18	2	0.992301	0.995241	-1.15291	0.868938	0.283972	Yes	0.649272	2.06228	0.225331	0.461423	1.50587	0.421663	+	+	+	3	2	3	3	1	0	0	14	14	14	11	11	11	366	3006481190	8659809810	557	7011205900	20100000000	0.430313	MS/MS	MS/MS	MS/MS	MS/MS	MS/MS	MS/MS	MS/MS	MS/MS
Q6UN15	Pre-mRNA 3'-end-processing factor FIP1 (hFip1) (FIP1-like 1 protein) (Factor interacting with PAP) (Rearranged in hypereosinophilia)	FIP1L1	4	104;123;254;[Q6UN15-3]195	1296.93	1	0.497136	0.603685	0.203296	1.01054	-1.21384	Yes	0.579814	1.79542	0.322488	-1.01787	3.03065	0.0246397	+	+	+	3	4	2	4	1	0	0	12	12	4	34.8	34.8	18.1	125	792735830	1074138070	197	1373509800	2030000000	0.548514	MS/MS	MS/MS	MS/MS	MS/MS	MS/MS	MS/MS	MS/MS	MS/MS
Q9Y2W2	WW domain-binding protein 11 (WBP-11) (Npw38-binding protein) (NpwBP) (SH3 domain-binding protein SNP70) (Splicing factor that interacts with PQBP-1 and PP1)	WBP11	4	168;557;565;572	1296.44	1	0.266155	0.216317	1.17284	-0.305827	-0.867014	Yes	-3.23141	1.47351	0.00096129	-4.45781	4.7212	0	+	+		4	3	0	4	0	0	0	11	11	11	13.3	13.3	13.3	53	726793520	264058480	85	977854000	297000000	0.777228	MS/MS	MS/MS	MS/MS	MS/MS	MS/MS	matching	matching	matching
Q9NV88	Integrator complex subunit 9 (Int9) (Protein related to CPSF subunits of 74 kDa) (RC-74)	INTS9	9	170;354;459;515;532;550;579;58;582	1295.9	1	0	0.0187819	-1.32487	0.706151	0.618715	Yes	3.23909	4.51251	0.000169381	3.09965	4.10109	0	+	+	+	1	9	7	9	0	1	0	21	21	21	31.2	31.2	31.2	312	615028680	17518950320	415	775244400	19600000000	0.890001	MS/MS	MS/MS	MS/MS	MS/MS	MS/MS	MS/MS	MS/MS	MS/MS
P08047	Transcription factor Sp1	SP1	2	16;712	1295.26	1	1	0.995917	0.078735	0.937249	-1.01598	Yes	0.57251	0.746319	0.465592	-0.730026	0.882922	0.239198	+	+	+	1	2	1	2	0	1	0	5	5	4	11.1	11.1	11.1	193	2678864660	5702846340	226	2848100700	6050000000	0.941966	MS/MS	MS/MS	MS/MS	MS/MS	MS/MS	MS/MS	MS/MS	MS/MS
Q969J2	Zinc finger protein with KRAB and SCAN domains 4 (P373c6.1) (Zinc finger protein 307) (Zinc finger protein 427)	ZKSCAN4	4	178;222;249;26	1292.96	4	1	1	0.00408377	1.11665	-1.12074	Yes	0.508604	1.87275	0.413433	-0.514205	1.82508	0.339617	+	+	+	3	3	3	4	0	0	0	10	9	9	20.7	19.1	19.1	170	2087708360	3377411640	292	2880073000	4620000000	0.728676	MS/MS	MS/MS	MS/MS	MS/MS	MS/MS	MS/MS	MS/MS	MS/MS
Q99592	Zinc finger and BTB domain-containing protein 18 (58 kDa repressor protein) (Transcriptional repressor RP58) (Translin-associated zinc finger protein 1) (TAZ-1) (Zinc finger protein 238) (Zinc finger protein C2H2-171)	ZBTB18	1	273	1290.27	1	1	1	-0.340044	1.06137	-0.72133	Yes	1.19591	4.07962	0.00821465	-0.325373	0.221541	0.745514	+	+	+	1	1	1	1	0	0	0	3	3	3	7.7	7.7	7.7	97	1172031900	3724468110	153	1289975630	4180000000	0.895159	MS/MS	MS/MS	MS/MS	MS/MS	MS/MS	MS/MS	MS/MS	MS/MS
Q5T5X7	BEN domain-containing protein 3	BEND3	8	129;15;158;176;20;512;528;792	1288.4	3	0.784221	0.775286	0.497775	0.812945	-1.31072	Yes	0.316542	1.54126	0.672991	-1.81636	3.7407	0.000798641	+	+	+	6	8	4	8	1	2	1	32	32	32	29.7	29.7	29.7	544	7158095780	7337940320	1368	23742705600	28000000000	0.280156	MS/MS	MS/MS	MS/MS	MS/MS	MS/MS	MS/MS	MS/MS	MS/MS
Q99081	Transcription factor 12 (TCF-12) (Class B basic helix-loop-helix protein 20) (bHLHb20) (DNA-binding protein HTF4) (E-box-binding protein) (Transcription factor HTF-4)	TCF12	5	519;550;571;609;653	1284.46	3	0.986295	0.96415	0.0168666	0.919867	-0.936733	Yes	2.64436	3.60653	0.00045039	-2.79253	0.624924	0.0226372	+	+	+	2	5	1	5	2	1	1	9	9	9	33.5	33.5	33.5	182	2222728110	8870767390	272	2494118840	11200000000	0.810092	MS/MS	MS/MS	MS/MS	MS/MS	MS/MS	MS/MS	MS/MS	MS/MS
Q9H8E8	Cysteine-rich protein 2-binding protein (CSRP2-binding protein) (ADA2A-containing complex subunit 2) (ATAC2) (CRP2-binding partner) (CRP2BP) (Lysine acetyltransferase 14)	KAT14	6	225;411;420;446;454;564	1284.4	1	0.912059	0.83981	1.06236	0.127484	-1.18985	Yes	-0.813866	1.88599	0.107028	-1.96068	4.108	0.000417625	+	+	+	5	6	2	5	1	1	2	17	17	17	16.8	16.8	16.8	610	11064310920	6689032980	814	25295299400	20900000000	0.384311	MS/MS	MS/MS	MS/MS	MS/MS	MS/MS	MS/MS	MS/MS	MS/MS
Q8N680	Zinc finger and BTB domain-containing protein 2	ZBTB2	7	100;147;154;240;446;455;505	1283.16	1	0.904631	0.962015	0.770639	0.543148	-1.31379	Yes	-0.189453	0.728954	0.817574	-1.7359	3.90338	0.000865844	+	+	+	6	7	2	7	1	1	0	26	26	26	49.4	49.4	49.4	395	14895423460	26618532540	1195	71892968000	73400000000	0.285726	MS/MS	MS/MS	MS/MS	MS/MS	MS/MS	MS/MS	MS/MS	MS/MS
P19338	Nucleolin (Protein C23)	NCL	18	116;124;228;295;297;324;362;370;377;403;437;513;545;572;577;589;610;639	1281.8	4	0.693752	0.817234	-0.823316	1.29358	-0.470261	Yes	2.16924	3.36185	0.000566816	0.361785	1.42955	0.555747	+	+	+	4	18	5	18	2	1	2	43	43	43	43.5	43.5	43.5	316	518065920	16478159080	759	3450903700	25600000000	0.58505	MS/MS	MS/MS	MS/MS	MS/MS	MS/MS	MS/MS	MS/MS	MS/MS
Q9UEY8	Gamma-adducin (Adducin-like protein 70)	ADD3	3	470;476;484	1280.13	2	0.698735	0.671918	0.730577	-1.18591	0.455335	Yes	-1.04856	2.62083	0.0238172	-0.150592	0.256456	0.864909	+	+	+	1	3	3	3	0	0	0	11	11	11	18.2	18.2	18.2	26	845423490	1323216510	107	816183900	1550000000	0.916514	MS/MS	MS/MS	MS/MS	MS/MS	MS/MS	MS/MS	MS/MS	MS/MS
Q03252	Lamin-B2	LMNB2	9	195;255;275;285;326;393;489;504;81	1278.56	2	0.305714	0.210071	1.03851	0.109837	-1.14835	Yes	-0.710342	1.34885	0.227543	-1.67273	2.65257	0.00265116	+	+		9	4	0	8	1	0	0	19	19	19	26.8	26.8	26.8	47	645058970	595912030	79	954206300	844000000	0.690116	MS/MS	MS/MS	MS/MS	MS/MS	MS/MS	MS/MS	matching	matching
Q15326	Zinc finger MYND domain-containing protein 11 (Adenovirus 5 E1A-binding protein) (Bone morphogenetic protein receptor-associated molecule 1) (Protein BS69)	ZMYND11	5	297;366;407;408;61	1277.74	3	0.992145	0.945465	1.15252	-0.959892	-0.192624	Yes	-2.1805	2.33872	0.00105196	-1.3885	2.20961	0.00909312	+	+	+	4	2	2	4	3	0	1	14	14	14	23	23	23	314	4837016800	1985035200	490	10972974600	4650000000	0.436668	MS/MS	MS/MS	MS/MS	MS/MS	MS/MS	MS/MS	MS/MS	MS/MS
Q5BKZ1	DBIRD complex subunit ZNF326 (Zinc finger protein 326) (Zinc finger protein interacting with mRNPs and DBC1)	ZNF326	7	254;383;401;426;442;459;467	1277.48	3	0.85026	0.965857	-1.10503	1.17334	-0.0683143	Yes	2.33294	3.82614	0.00054326	1.06155	2.81726	0.0218578	+	+	+	3	7	3	7	1	1	1	25	25	25	47.8	47.8	47.8	200	369651900	14681105700	367	1010455470	17700000000	0.804404	MS/MS	MS/MS	MS/MS	MS/MS	MS/MS	MS/MS	MS/MS	MS/MS
Q13569	G/T mismatch-specific thymine DNA glycosylase (EC 3.2.2.29) (Thymine-DNA glycosylase) (hTDG)	TDG	6	184;201;246;248;258;330	1277.13	1	1	0.983572	-0.784229	0.468501	0.315728	Yes	3.34984	0.606459	0.0168936	2.94132	0.51937	0.0358252	+	+	+	1	5	4	6	1	0	0	12	12	12	35	35	35	80	17681257780	30136849220	131	20262888000	28700000000	0.976619	MS/MS	MS/MS	MS/MS	MS/MS	MS/MS	MS/MS	MS/MS	MS/MS
Q8NG31	Kinetochore scaffold 1 (ALL1-fused gene from chromosome 15q14 protein) (AF15q14) (Bub-linking kinetochore protein) (Blinkin) (Cancer susceptibility candidate gene 5 protein) (Cancer/testis antigen 29) (CT29) (Kinetochore-null protein 1) (Protein CASC5) (Protein D40/AF15q14)	KNL1	51	1007;1064;1131;1165;1214;1256;1281;1295;1351;1355;1441;1495;1515;1530;1534;1556;1584;1762;1778;1838;189;202;2060;2067;2089;2106;213;2214;238;288;393;467;487;514;526;557;570;589;726;737;749;757;764;777;810;830;846;861;883;895;953	1276.03	5	0.969259	0.667967	-1.31	0.86846	0.441538	Yes	5.86513	8.23084	0	4.71571	6.53065	0	+	+	+	1	51	29	46	4	6	7	94	94	94	41.9	41.9	41.9	621	629138790	33766533710	1169	626288700	50400000000	0.674077	MS/MS	MS/MS	MS/MS	MS/MS	MS/MS	MS/MS	MS/MS	MS/MS
Q6PKG0	La-related protein 1 (La ribonucleoprotein domain family member 1)	LARP1	2	311;703	1275.88	2	1	1	0.427567	0.235477	-0.663044	Yes	-0.0345866	0.101229	0.970941	-0.196369	0.603343	0.798244	+	+	+	2	2	2	2	1	0	0	14	14	11	16.9	16.9	13.8	166	1969611550	1930996450	400	3345054800	4380000000	0.504929	MS/MS	MS/MS	MS/MS	MS/MS	MS/MS	MS/MS	MS/MS	MS/MS
Q92784	Zinc finger protein DPF3 (BRG1-associated factor 45C) (BAF45C) (Zinc finger protein cer-d4)	DPF3	1	99	1274.8	1	1	1	1.04793	-0.241564	-0.806365	Yes	-2.92206	1.0775	0.00370055	-4.20193	2.16728	0	+	+	+	1	1	1	1	0	0	0	4	4	4	5.8	5.8	5.8	26	834273200	274726800	27	963646600	188000000	0.962969	MS/MS	MS/MS	MS/MS	MS/MS	MS/MS	matching	MS/MS	matching
Q96CB8	Integrator complex subunit 12 (Int12) (PHD finger protein 22)	INTS12	13	117;122;15;225;229;242;254;309;320;329;341;347;68	1274.49	3	0.9982	0.6614	-1.19961	0.866166	0.333448	Yes	3.9103	2.13605	0.00045805	2.90192	1.66918	0.000720069	+	+	+	2	12	12	13	1	2	0	10	10	10	32.7	32.7	32.7	238	981166210	9856774690	242	908997300	9970000000	0.99	MS/MS	MS/MS	MS/MS	MS/MS	MS/MS	MS/MS	MS/MS	MS/MS
Q9HCK0	Zinc finger and BTB domain-containing protein 26 (Zinc finger protein 481) (Zinc finger protein Bioref)	ZBTB26	2	136;184	1274.45	1	0.972699	0.992018	0.0778273	0.42568	-0.503507	Yes	0.172115	0.147567	0.874303	-0.287641	0.385831	0.727011	+	+	+	2	2	1	2	0	0	0	4	4	4	10.7	10.7	10.7	63	482036350	1277016650	66	642681860	1190000000	0.959825	MS/MS	MS/MS	MS/MS	MS/MS	MS/MS	MS/MS	MS/MS	MS/MS
O00232	26S proteasome non-ATPase regulatory subunit 12 (26S proteasome regulatory subunit RPN5) (26S proteasome regulatory subunit p55)	PSMD12	2	15;92	1272.99	1	0.150385	0.0384324	-1.00851	-0.229693	1.2382	Yes	0.535437	2.38404	0.348439	1.54462	4.19091	0.0018836	+	+	+	2	2	2	2	0	0	0	17	17	17	36	36	36	163	2467483330	11664586670	422	4839459900	21700000000	0.532493	MS/MS	MS/MS	MS/MS	MS/MS	MS/MS	MS/MS	MS/MS	MS/MS
Q13506	NGFI-A-binding protein 1 (EGR-1-binding protein 1) (Transcriptional regulatory protein p54)	NAB1	7	129;212;333;355;369;477;480	1272.36	3	0.990927	0.920741	-1.14166	1.1476	-0.00593148	Yes	3.85411	4.2139	0	1.91208	3.00233	0.00077879	+	+	+	3	7	4	6	2	3	3	15	15	15	32	32	32	260	2136228590	13778592410	405	2344531600	29000000000	0.507738	MS/MS	MS/MS	MS/MS	MS/MS	MS/MS	MS/MS	MS/MS	MS/MS
Q16576	Histone-binding protein RBBP7 (Histone acetyltransferase type B subunit 2) (Nucleosome-remodeling factor subunit RBAP46) (Retinoblastoma-binding protein 7) (RBBP-7) (Retinoblastoma-binding protein p46)	RBBP7	17	101;113;119;142;155;159;177;21;211;219;25;250;263;295;306;348;4	1272.2	2	0.067162	0.11461	-1.3294	0.703479	0.625917	Yes	2.52735	5.05429	0.000496925	2.43092	4.87426	0	+	+	+	4	17	15	17	2	2	0	51	51	38	89.9	89.9	68.9	575	1546565050	31766405250	1825	9633893200	71900000000	0.408578	MS/MS	MS/MS	MS/MS	MS/MS	MS/MS	MS/MS	MS/MS	MS/MS
A8MTY0	Zinc finger protein 724	ZNF724	1	199	1270.68	1	1	1	0.782681	0.0384006	-0.821082	Yes	-0.840567	0.559294	0.326129	-1.81124	0.923187	0.0206929	+	+	+	1	1	1	1	0	0	0	3	3	3	6.9	6.9	6.9	37	725234760	528665240	42	680253000	592000000	0.985574	MS/MS	MS/MS	MS/MS	MS/MS	MS/MS	MS/MS	MS/MS	MS/MS
Q96SB8	Structural maintenance of chromosomes protein 6 (SMC protein 6) (SMC-6) (hSMC6)	SMC6	17	13;168;220;230;254;268;275;334;36;456;628;631;658;773;786;917;957	1270.16	4	0.697815	0.270616	-1.21676	1.02867	0.188088	Yes	2.77995	3.37675	0.000462243	1.73927	2.62991	0.0021791	+	+	+	5	14	14	17	1	0	1	39	39	39	31.1	31.1	31.1	355	1938878450	11056021550	628	4789507300	18900000000	0.548551	MS/MS	MS/MS	MS/MS	MS/MS	MS/MS	MS/MS	MS/MS	MS/MS
Q9Y2X9	Zinc finger protein 281 (GC-box-binding zinc finger protein 1) (Transcription factor ZBP-99) (Zinc finger DNA-binding protein 99)	ZNF281	20	101;128;222;225;232;325;373;416;477;498;523;539;594;617;622;661;670;773;787;795	1270.1	4	0.944597	0.808466	-1.25663	1.00803	0.248598	Yes	4.43457	5.2983	0	2.94747	4.61802	0	+	+	+	1	20	13	17	2	4	4	57	57	57	68	68	68	427	1508403790	31985866410	920	1845062470	52100000000	0.620896	MS/MS	MS/MS	MS/MS	MS/MS	MS/MS	MS/MS	MS/MS	MS/MS
Q15911	Zinc finger homeobox protein 3 (AT motif-binding factor 1) (AT-binding transcription factor 1) (Alpha-fetoprotein enhancer-binding protein) (Zinc finger homeodomain protein 3) (ZFH-3)	ZFHX3	5	1218;1594;2451;2806;2866	1268.18	3	0.949109	0.981686	1.09254	0.077872	-1.17041	Yes	-0.68663	2.13518	0.186	-1.53135	3.61555	0.00252941	+	+	+	4	5	2	5	1	2	1	15	12	12	5.5	4.1	4.1	290	3131078970	2725101330	500	6203739800	5890000000	0.484232	MS/MS	MS/MS	MS/MS	MS/MS	MS/MS	MS/MS	MS/MS	MS/MS
Q8NC51	Plasminogen activator inhibitor 1 RNA-binding protein (PAI1 RNA-binding protein 1) (PAI-RBP1) (SERPINE1 mRNA-binding protein 1)	SERBP1	5	102;211;228;281;68	1268.07	4	0.974595	0.94968	1.06989	-1.18236	0.112473	Yes	-1.77541	3.30069	0.00131892	-0.754715	2.01633	0.116615	+	+	+	5	2	2	5	1	0	0	15	15	15	34.1	34.1	34.1	82	2247946590	1102964410	184	3457722400	2190000000	0.593321	MS/MS	MS/MS	MS/MS	MS/MS	MS/MS	MS/MS	MS/MS	MS/MS
P49368	T-complex protein 1 subunit gamma (TCP-1-gamma) (CCT-gamma) (hTRiC5)	CCT3	4	15;203;354;491	1267.27	1	0.00194023	0.0289326	-1.14901	0.0206763	1.12833	Yes	0.703393	2.94915	0.137842	1.36949	3.69945	0.0046193		+	+	0	3	3	4	0	0	0	23	23	23	48.1	48.1	48.1	22	12830910940	63357769060	513	15075704600	72000000000	0.874971	MS/MS	MS/MS	MS/MS	MS/MS	MS/MS	MS/MS	MS/MS	MS/MS
O95149	Snurportin-1 (RNA U transporter 1)	SNUPN	5	228;298;345;81;92	1267.07	0	0	0	-1.27749	0.894314	0.383171	Yes	7.8211	3.31415	0	5.98037	2.87984	0	+	+	+	1	5	3	4	0	1	0	14	14	14	39.4	39.4	39.4	82	3949805890	5359434110	132	5659462200	4920000000	0.879935			matching	MS/MS	MS/MS	MS/MS	MS/MS	MS/MS
Q13485	Mothers against decapentaplegic homolog 4 (MAD homolog 4) (Mothers against DPP homolog 4) (Deletion target in pancreatic carcinoma 4) (SMAD family member 4) (SMAD 4) (Smad4) (hSMAD4)	SMAD4	2	113;159	1266.79	1	0.0904753	0.153234	-0.888113	-0.199428	1.08754	Yes	0.329999	0.633117	0.701125	0.946679	2.52503	0.0402366	+	+	+	2	2	2	2	0	1	0	8	8	8	25.4	25.4	25.4	55	632911760	1584489240	97	815269720	2450000000	0.679087	MS/MS	MS/MS	MS/MS	MS/MS	MS/MS	MS/MS	MS/MS	MS/MS
Q9Y4B4	Helicase ARIP4 (EC 3.6.4.12) (Androgen receptor-interacting protein 4) (RAD54-like protein 2)	RAD54L2	27	1014;1126;1257;127;1467;272;362;381;414;426;450;469;574;620;634;663;682;873;881;901;912;923;926;936;943;956;976	1266.57	2	0	0.0305541	-1.29684	0.910064	0.38678	Yes	5.72545	5.66343	0	4.36788	5.10632	0	+	+	+	4	27	19	25	1	2	4	64	64	64	44.8	44.8	44.8	523	383672330	31976657870	1060	673200850	56400000000	0.566997	MS/MS	MS/MS	MS/MS	MS/MS	MS/MS	MS/MS	MS/MS	MS/MS
B1ANS9	WD repeat-containing protein 64	WDR64	1	763	1266.37	0	0	0	-0.516296	-0.19218	0.708476	Yes	0.253226	0.14886	0.833642	0.956893	0.568139	0.213345	+	+	+	1	1	1	1	0	0	0	2	2	2	2.1	2.1	2.1	24	1399516960	5392083040	26	1468340000	5360000000	0.99	MS/MS	MS/MS	MS/MS	MS/MS	matching	MS/MS	MS/MS	MS/MS
O15042	U2 snRNP-associated SURP motif-containing protein (140 kDa Ser/Arg-rich domain protein) (U2-associated protein SR140)	U2SURP	16	145;168;188;208;212;392;410;585;617;685;730;748;760;822;829;88	1264.38	4	0.691006	0.650923	-1.2697	0.948514	0.321184	Yes	3.19692	4.11124	0.000155456	2.2928	3.47893	0.000130389	+	+	+	6	16	11	15	1	1	0	46	46	5	40.1	40.1	8	298	871458200	9927807100	621	1975894540	17300000000	0.560247	MS/MS	MS/MS	MS/MS	MS/MS	MS/MS	MS/MS	MS/MS	MS/MS
P49715	CCAAT/enhancer-binding protein alpha (C/EBP alpha)	CEBPA	1	161	1264.01	1	1	1	1.13631	-0.197597	-0.938711	Yes	-0.295621	1.5541	0.697503	-0.459867	2.32827	0.385324	+	+	+	1	1	1	1	1	0	1	8	8	3	25.3	25.3	14.5	71	3015143450	5689540550	180	5076403800	6190000000	0.772623	MS/MS	MS/MS	MS/MS	MS/MS	MS/MS	MS/MS	MS/MS	MS/MS
Q9Y4Z0	U6 snRNA-associated Sm-like protein LSm4 (Glycine-rich protein) (GRP)	LSM4	1	80	1263.76	1	1	1	1.00474	-0.898444	-0.106292	Yes	-2.00939	1.64421	0.00371074	-1.17303	1.08804	0.0534365	+	+	+	1	1	1	1	0	0	0	3	3	3	27.2	27.2	27.2	28	1387423130	777476870	42	1447656700	893000000	0.924911	MS/MS	MS/MS	MS/MS	MS/MS	MS/MS	matching	MS/MS	MS/MS
Q92610	Zinc finger protein 592	ZNF592	5	203;206;381;546;886	1263.21	1	0.752298	0.866697	1.05476	0.165286	-1.22005	Yes	-0.876412	2.59343	0.0583426	-2.2414	4.55987	0	+	+	+	5	3	2	5	0	0	1	26	26	25	17.1	17.1	16.3	461	8043469520	6232542480	839	23113926420	15300000000	0.371636	MS/MS	MS/MS	MS/MS	MS/MS	MS/MS	MS/MS	MS/MS	MS/MS
O00567	Nucleolar protein 56 (Nucleolar protein 5A)	NOP56	8	143;240;422;452;505;540;564;90	1263.12	2	0.981369	0.941295	-0.379724	-0.249084	0.628808	Yes	0.0227	0.0524882	0.978999	0.175242	0.625975	0.819863	+	+	+	5	5	4	7	3	0	0	32	32	32	56.7	56.7	56.7	232	4173353750	5672352950	822	8230425800	12700000000	0.470402	MS/MS	MS/MS	MS/MS	MS/MS	MS/MS	MS/MS	MS/MS	MS/MS
Q03188	Centromere protein C (CENP-C) (Centromere autoantigen C) (Centromere protein C 1) (CENP-C 1) (Interphase centromere complex protein 7)	CENPC	19	166;180;202;205;212;217;230;260;356;399;45;507;534;593;655;677;698;807;880	1261.52	4	0.383489	0.4499	0.00312791	1.10593	-1.10906	Yes	0.256362	2.08686	0.731177	-0.258543	1.5825	0.692554	+	+	+	16	15	4	15	2	1	4	39	39	39	40.5	40.5	40.5	302	2011014840	2288457460	764	5717594000	7380000000	0.328264	MS/MS	MS/MS	MS/MS	MS/MS	MS/MS	MS/MS	MS/MS	MS/MS
Q8WWH5	Probable tRNA pseudouridine synthase 1 (EC 5.4.99.-)	TRUB1	10	147;15;157;176;204;223;279;318;321;340	1258.94	2	0.0112319	0.423569	-1.2579	0.98153	0.27637	Yes	7.80258	4.07916	0	5.34567	3.30996	0		+	+	0	10	8	10	0	2	1	30	30	30	65.3	65.3	65.3	356	413887540	14341207740	462	292233600	18200000000	0.797908	matching	matching	MS/MS	MS/MS	MS/MS	MS/MS	MS/MS	MS/MS
Q15233	Non-POU domain-containing octamer-binding protein (NonO protein) (54 kDa nuclear RNA- and DNA-binding protein) (55 kDa nuclear protein) (DNA-binding p52/p100 complex, 52 kDa subunit) (NMT55) (p54(nrb)) (p54nrb)	NONO	23	107;109;11;126;18;198;203;239;243;249;272;279;290;295;338;371;467;5;60;64;92;96;99	1258.15	2	0.00491577	0.0173629	-1.30491	0.886974	0.417932	Yes	6.13615	7.45231	0	4.82307	6.21164	0	+	+	+	7	23	19	22	7	4	6	86	86	83	89.4	89.4	89.4	1178	706979640	220381875860	3065	7541955600	451000000000	0.482156	MS/MS	MS/MS	MS/MS	MS/MS	MS/MS	MS/MS	MS/MS	MS/MS
P52747	Zinc finger protein 143 (SPH-binding factor) (Selenocysteine tRNA gene transcription-activating factor) (hStaf)	ZNF143	12	213;228;235;246;276;285;328;385;406;415;427;95	1257.16	0	0	0	-1.27341	0.964605	0.308804	Yes	5.43614	5.39015	0	3.8432	4.19774	0	+	+	+	2	12	7	12	2	0	0	29	29	24	43.3	43.3	42	284	657293000	23792454000	315	542597600	26700000000	0.897482	MS/MS	MS/MS	MS/MS	MS/MS	MS/MS	MS/MS	MS/MS	MS/MS
Q8N806	Putative E3 ubiquitin-protein ligase UBR7 (EC 2.3.2.27) (N-recognin-7) (RING-type E3 ubiquitin transferase UBR7)	UBR7	7	225;252;274;283;344;346;398	1255.73	4	1	0.990425	-1.16923	1.07172	0.0975116	Yes	4.67686	4.14845	0	2.64369	2.06462	0.000569316	+	+	+	3	7	5	7	0	2	1	17	17	17	32.5	32.5	32.5	286	401750920	15500670380	384	613977590	21600000000	0.715875	MS/MS	MS/MS	MS/MS	MS/MS	MS/MS	MS/MS	MS/MS	MS/MS
P35226	Polycomb complex protein BMI-1 (Polycomb group RING finger protein 4) (RING finger protein 51)	BMI1	1	88	1254.62	1	1	1	-0.68954	1.19324	-0.5037	Yes	2.91574	1.97216	0.000556338	0.287799	0.137238	0.810886	+	+	+	1	1	1	1	1	0	1	7	7	3	12.6	12.6	6	39	822455330	4022214670	70	897765610	4560000000	0.887665	MS/MS	MS/MS	MS/MS	MS/MS	MS/MS	MS/MS	matching	MS/MS
Q9Y5A6	Zinc finger and SCAN domain-containing protein 21 (Renal carcinoma antigen NY-REN-21) (Zinc finger protein 38 homolog) (Zfp-38)	ZSCAN21	1	27	1254.35	1	1	1				No							+	+	+	1	1	1	1	1	0	0	4	2	2	24.9	14.9	14.9	42	597166940	863747060	44	641259900	836000000	0.988935	MS/MS	MS/MS	MS/MS	MS/MS	MS/MS	MS/MS	MS/MS	MS/MS
Q149N8	E3 ubiquitin-protein ligase SHPRH (EC 2.3.2.27) (EC 3.6.4.-) (RING-type E3 ubiquitin transferase SHPRH) (SNF2, histone-linker, PHD and RING finger domain-containing helicase)	SHPRH	17	1176;1256;1263;1406;1511;1562;1677;199;406;420;423;434;500;515;672;81;85	1253.79	4	0.814706	0.669947	-0.249604	-0.940266	1.18987	Yes	-0.263318	0.847983	0.746043	0.548807	1.99793	0.289118	+	+	+	9	8	13	16	1	0	1	33	33	33	19.3	19.3	19.3	263	3190222620	6773172780	548	10684769840	14800000000	0.390955	MS/MS	MS/MS	MS/MS	MS/MS	MS/MS	MS/MS	MS/MS	MS/MS
Q14978	Nucleolar and coiled-body phosphoprotein 1 (140 kDa nucleolar phosphoprotein) (Nopp140) (Hepatitis C virus NS5A-transactivated protein 13) (HCV NS5A-transactivated protein 13) (Nucleolar 130 kDa protein) (Nucleolar phosphoprotein p130)	NOLC1	12	193;390;396;407;452;496;505;579;604;663;67;76	1253.36	0	0	0	-0.515209	1.30814	-0.792936	Yes	1.91723	4.17358	0.000542024	-0.292027	0.748568	0.680888	+	+	+	10	10	1	12	1	1	0	19	19	2	24.2	24.2	4.3	68	974491840	2290431460	165	1364811990	3500000000	0.67113	MS/MS	MS/MS	MS/MS	MS/MS	MS/MS	MS/MS	MS/MS	MS/MS
P13010	X-ray repair cross-complementing protein 5 (EC 3.6.4.-) (86 kDa subunit of Ku antigen) (ATP-dependent DNA helicase 2 subunit 2) (ATP-dependent DNA helicase II 80 kDa subunit) (CTC box-binding factor 85 kDa subunit) (CTC85) (CTCBF) (DNA repair protein XRCC5) (Ku80) (Ku86) (Lupus Ku autoantigen protein p86) (Nuclear factor IV) (Thyroid-lupus autoantigen) (TLAA) (X-ray repair complementing defective…	XRCC5	19	155;195;202;291;307;325;332;338;443;465;532;534;543;544;545;566;568;606;660	1252.98	1	0.391257	0.220303	-0.795932	1.3154	-0.519465	Yes	1.83635	4.26393	0.000895522	0.240459	1.03667	0.729547	+	+	+	5	19	11	19	5	2	1	70	70	70	67.9	67.9	67.9	632	6852521680	41124287520	2511	26356859450	106000000000	0.362481	MS/MS	MS/MS	MS/MS	MS/MS	MS/MS	MS/MS	MS/MS	MS/MS
P78364	Polyhomeotic-like protein 1 (hPH1) (Early development regulatory protein 1)	PHC1	8	337;633;662;723;730;763;799;987	1250.49	1	0	0.000822796	-1.13928	1.16445	-0.0251713	Yes	6.03192	5.14987	0	2.9171	3.89844	0	+	+	+	3	8	4	8	2	2	2	22	22	20	33.4	33.4	32.4	410	444203150	33851652450	607	495841410	45000000000	0.753824	MS/MS	MS/MS	MS/MS	MS/MS	MS/MS	MS/MS	MS/MS	MS/MS
Q8WUB8	PHD finger protein 10 (BRG1-associated factor 45a) (BAF45a) (XAP135)	PHF10	8	178;190;239;249;29;385;[Q8WUB8-2]106;[S5FZ81]371	1250.46	2	0.969136	0.836378	0.953489	0.197977	-1.15147	Yes	-0.745731	1.65643	0.168919	-2.07771	2.15982	0.00115906	+	+	+	4	7	3	6	1	1	3	8	8	2	22	22	4.9	148	2589970140	1544310760	248	4823595000	2620000000	0.555415	MS/MS	MS/MS	MS/MS	MS/MS	MS/MS	MS/MS	MS/MS	MS/MS
Q14690	Protein RRP5 homolog (NF-kappa-B-binding protein) (NFBP) (Programmed cell death protein 11)	PDCD11	43	1000;1008;1029;1047;1081;1102;1144;1196;1226;1239;1309;1322;1375;1416;1445;1508;1519;1564;1703;1706;173;1781;185;1865;21;219;234;245;403;412;418;464;491;504;529;540;571;603;619;631;764;782;924	1250.05	7	0.669667	0.661943	-0.958256	1.28096	-0.322702	Yes	3.88806	6.56962	0	1.10354	4.07642	0.0126118	+	+	+	4	43	12	42	1	4	3	111	111	111	56.3	56.3	56.3	581	871185550	27510817850	1363	2796690350	52400000000	0.514198	MS/MS	MS/MS	MS/MS	MS/MS	MS/MS	MS/MS	MS/MS	MS/MS
O43795	Unconventional myosin-Ib (MYH-1c) (Myosin I alpha) (MMI-alpha) (MMIa)	MYO1B	1	287	1249.4	1	1	1	0.850268	-1.14744	0.297173	Yes	-1.52874	2.73388	0.00381509	-0.423255	0.495184	0.579926	+	+	+	1	1	1	1	1	0	1	7	6	6	9.9	9.2	9.2	55	624792160	643425840	92	803199700	790000000	0.796019	MS/MS	MS/MS	MS/MS	MS/MS	MS/MS	MS/MS	MS/MS	MS/MS
Q96JM7	Lethal(3)malignant brain tumor-like protein 3 (H-l(3)mbt-like protein 3) (L(3)mbt-like protein 3) (MBT-1)	L3MBTL3	14	113;153;184;197;249;336;356;376;570;637;692;704;731;770	1248.22	5	0.0239095	0.1436	-0.965643	1.25724	-0.291599	Yes	3.64351	3.64082	0.000171617	1.10482	1.67035	0.0342193	+	+	+	2	14	3	12	1	1	4	29	29	29	36.4	36.4	36.4	207	2975257650	9959372850	333	3058477880	14500000000	0.73666	MS/MS	MS/MS	MS/MS	MS/MS	MS/MS	MS/MS	MS/MS	MS/MS
Q17R98	Zinc finger protein 827	ZNF827	16	1014;176;216;372;466;475;523;580;671;673;704;778;798;811;958;[H0Y9M2]166	1247.31	6	0.983407	0.988935	0.085049	1.09886	-1.18391	Yes	0.575082	2.56799	0.286423	-0.719814	3.18296	0.103214	+	+	+	13	14	4	13	4	3	3	42	42	42	42.5	42.5	42.5	583	5406540550	9407276950	1285	22522369400	32600000000	0.268744	MS/MS	MS/MS	MS/MS	MS/MS	MS/MS	MS/MS	MS/MS	MS/MS
Q09028	Histone-binding protein RBBP4 (Chromatin assembly factor 1 subunit C) (CAF-1 subunit C) (Chromatin assembly factor I p48 subunit) (CAF-I 48 kDa subunit) (CAF-I p48) (Nucleosome-remodeling factor subunit RBAP48) (Retinoblastoma-binding protein 4) (RBBP-4) (Retinoblastoma-binding protein p48)	RBBP4	10	102;143;160;212;22;220;26;264;349;4	1247.29	1	0.1542	0.0564126	-0.910466	0.0213939	0.889072	Yes	0.236212	0.659486	0.779279	0.456155	1.23333	0.444621	+	+	+	4	9	9	10	1	1	0	41	28	28	82.6	59.3	59.3	313	3360734950	4666943350	715	5801474700	10800000000	0.483552	MS/MS	MS/MS	MS/MS	MS/MS	MS/MS	MS/MS	MS/MS	MS/MS
P18583	Protein SON (Bax antagonist selected in saccharomyces 1) (BASS1) (Negative regulatory element-binding protein) (NRE-binding protein) (Protein DBP-5) (SON3)	SON	23	139;1565;1686;1699;2063;2082;2092;2116;2125;2149;2161;2173;2185;2186;2295;2315;2332;2344;273;277;288;[P18583-2]2109;2125	1247.25	1	0.026107	0.0245824	0.00193043	1.11931	-1.12124	Yes	1.322	3.21008	0.00665712	-1.32885	1.85484	0.0140446	+	+	+	9	20	1	21	0	2	1	44	44	44	21.9	21.9	21.9	181	1129383580	5253152620	443	3309222900	10800000000	0.452366	MS/MS	MS/MS	MS/MS	MS/MS	MS/MS	MS/MS	MS/MS	MS/MS
Q15910	Histone-lysine N-methyltransferase EZH2 (EC 2.1.1.43) (ENX-1) (Enhancer of zeste homolog 2) (Lysine N-methyltransferase 6)	EZH2	3	318;634;683	1246.72	1	0.983973	0.35298	0.873374	-0.107908	-0.765466	Yes	-0.627967	0.622471	0.450189	-1.04877	1.52311	0.0488954	+	+	+	2	3	2	3	0	0	0	9	9	8	13.2	13.2	10.6	91	1512182140	489698860	124	1331844430	1020000000	0.851196	MS/MS	MS/MS	MS/MS	MS/MS	MS/MS	MS/MS	MS/MS	MS/MS
Q99728	BRCA1-associated RING domain protein 1 (BARD-1) (EC 2.3.2.27) (RING-type E3 ubiquitin transferase BARD1)	BARD1	6	170;217;232;438;540;548	1244.58	2	0.198237	0.27233	-1.24586	0.894714	0.351149	Yes	1.80786	3.40496	0.00112618	1.34878	2.25637	0.0101594	+	+	+	3	6	4	5	0	1	1	16	16	16	30.1	30.1	30.1	133	771865150	4513945850	203	941121030	5400000000	0.833577	MS/MS	MS/MS	MS/MS	MS/MS	MS/MS	MS/MS	MS/MS	MS/MS
Q9NW13	RNA-binding protein 28 (RNA-binding motif protein 28)	RBM28	7	260;391;406;42;653;705;99	1243.29	3	0.982005	0.891354	-0.393946	1.21831	-0.824365	Yes	2.52884	1.89145	0.00105703	-0.675115	0.52175	0.37824	+	+		1	7	0	7	0	1	0	18	18	18	22.1	22.1	22.1	89	523621080	2812282320	139	497345200	3740000000	0.787263	MS/MS	MS/MS	MS/MS	MS/MS	MS/MS	MS/MS	MS/MS	MS/MS
Q9NYB0	Telomeric repeat-binding factor 2-interacting protein 1 (TERF2-interacting telomeric protein 1) (TRF2-interacting telomeric protein 1) (Dopamine receptor-interacting protein 5) (Repressor/activator protein 1 homolog) (RAP1 homolog) (hRap1)	TERF2IP	4	208;212;240;372	1242.82	2	0.991353	0.972292	-1.25953	0.662966	0.596567	Yes	1.78696	2.17933	0.00286035	1.72525	2.122	0.0038731	+	+	+	4	2	1	2	2	0	2	14	14	14	34.3	34.3	34.3	142	1350927640	1897013560	229	1164736380	2790000000	0.821279	MS/MS	MS/MS	MS/MS	MS/MS	MS/MS	MS/MS	MS/MS	MS/MS
O60934	Nibrin (Cell cycle regulatory protein p95) (Nijmegen breakage syndrome protein 1)	NBN	8	173;334;351;571;582;613;69;698	1240.33	3	0.678683	0.81321	-0.900826	1.05848	-0.157651	Yes	2.57473	1.79815	0.00104279	0.976609	0.661326	0.17266	+	+	+	3	8	5	7	0	2	2	18	18	18	28.5	28.5	28.5	110	334308600	3934153700	201	603559420	4700000000	0.80483	MS/MS	MS/MS	MS/MS	MS/MS	MS/MS	MS/MS	MS/MS	MS/MS
P42568	Protein AF-9 (ALL1-fused gene from chromosome 9 protein) (Myeloid/lymphoid or mixed-lineage leukemia translocated to chromosome 3 protein) (YEATS domain-containing protein 3)	MLLT3	1	339	1240.12	1	1	1				No							+	+	+	1	1	1	1	1	0	0	3	3	3	3.7	3.7	3.7	48	218273350	1117222650	54	217803020	1180000000	0.955425	MS/MS	MS/MS	MS/MS	MS/MS	MS/MS	MS/MS	MS/MS	MS/MS
Q9Y520	Protein PRRC2C (BAT2 domain-containing protein 1) (HBV X-transactivated gene 2 protein) (HBV XAg-transactivated protein 2) (HLA-B-associated transcript 2-like 2) (Proline-rich and coiled-coil-containing protein 2C)	PRRC2C	2	1133;1140	1238.78	1	0.997246	0.885736	0.954555	-1.16179	0.20724	Yes	-4.1022	2.29897	0.000511392	-1.44855	1.30895	0.0196683	+	+	+	1	2	1	1	1	1	0	5	5	5	2.7	2.7	2.7	61	814773790	128958210	73	875957200	179000000	0.894569	MS/MS	MS/MS	MS/MS				MS/MS	MS/MS
P38398	Breast cancer type 1 susceptibility protein (EC 2.3.2.27) (RING finger protein 53) (RING-type E3 ubiquitin transferase BRCA1)	BRCA1	15	109;1110;1160;1171;1601;339;443;50;519;583;701;711;731;906;918	1238.3	6	0.943749	0.809586	-1.29559	0.520371	0.775214	Yes	1.83079	2.85466	0.00140549	2.08772	3.20235	0.000576779	+	+	+	5	12	13	13	1	3	2	34	34	34	19.1	19.1	19.1	278	497363800	5785644500	485	968219580	8690000000	0.650535	MS/MS	MS/MS	MS/MS	MS/MS	MS/MS	MS/MS	MS/MS	MS/MS
Q5T3J3	Ligand-dependent nuclear receptor-interacting factor 1 (Receptor-interacting factor 1)	LRIF1	31	11;134;141;175;194;239;244;252;259;270;279;290;308;316;348;393;40;427;446;449;467;470;50;509;532;605;617;622;645;686;722	1236.71	2	0.307058	0.263767	-1.31641	0.481039	0.835366	Yes	4.47948	5.59037	0	5.36251	6.50988	0	+	+	+	5	25	28	30	1	6	2	57	57	57	72.6	72.6	72.6	521	176922600	22409368450	913	1243995920	34400000000	0.633663	MS/MS	MS/MS	MS/MS	MS/MS	MS/MS	MS/MS	MS/MS	MS/MS
Q5VWQ0	Round spermatid basic protein 1	RSBN1	2	740;781	1235.21	2	1	1	0.798421	0.46589	-1.26431	Yes	-0.343744	1.36239	0.64619	-2.13229	2.55671	0.000803419	+	+	+	2	2	1	2	0	0	0	6	6	6	11.4	11.4	11.4	79	632729980	864990020	123	982611220	1380000000	0.633926	MS/MS	MS/MS	MS/MS	MS/MS	MS/MS	MS/MS	MS/MS	MS/MS
Q13547	Histone deacetylase 1 (HD1) (EC 3.5.1.98)	HDAC1	17	10;123;220;242;279;342;363;403;444;456;457;464;466;476;58;66;89	1235.19	4	0.873113	0.514557	-0.0710759	-0.0651887	0.136265	Yes	0.00140063	0.00224386	0.998712	0.0493285	0.0945515	0.957508	+	+	+	8	13	12	16	2	0	0	36	36	24	59.8	59.8	41.5	141	5379580120	9398557280	527	11878780900	23300000000	0.420087	MS/MS	MS/MS	MS/MS	MS/MS	MS/MS	MS/MS	MS/MS	MS/MS
Q8IY18	Structural maintenance of chromosomes protein 5 (SMC protein 5) (SMC-5) (hSMC5)	SMC5	16	100;238;247;269;362;378;388;414;492;542;610;714;719;734;908;911	1234.81	1	0.0129886	0.00953723	-1.2052	0.993198	0.212007	Yes	2.7419	2.78728	0.000547112	1.76758	2.20583	0.00265722	+	+	+	9	13	9	15	3	0	4	33	33	33	29.4	29.4	29.4	283	1497928950	7665652050	474	7386000550	16900000000	0.377319	MS/MS	MS/MS	MS/MS	MS/MS	MS/MS	MS/MS	MS/MS	MS/MS
Q96BV0	Zinc finger protein 775	ZNF775	2	19;533	1234.54	2	1	1	0.97952	-0.2412	-0.738321	Yes	-0.612741	1.25206	0.336618	-0.862271	1.13765	0.126963	+	+	+	2	2	2	2	0	0	0	2	2	2	10.4	10.4	10.4	51	970077310	1114402690	60	1120064300	1430000000	0.817423	MS/MS	MS/MS	MS/MS	MS/MS	MS/MS	MS/MS	MS/MS	MS/MS
Q6KC79	Nipped-B-like protein (Delangin) (SCC2 homolog)	NIPBL	13	1628;1639;1984;2034;2257;2260;2605;566;571;643;662;938;979	1234.08	6	0.912287	0.773463	0.915132	0.329699	-1.24483	Yes	-0.777949	0.957387	0.236154	-2.87025	4.02788	0	+	+	+	11	6	1	8	2	0	5	32	32	32	12.5	12.5	12.5	110	1236511350	1111261350	243	1964553400	1760000000	0.63035	MS/MS	MS/MS	MS/MS	MS/MS	MS/MS	MS/MS	MS/MS	MS/MS
P27816	Microtubule-associated protein 4 (MAP-4)	MAP4	2	553;838	1234.04	2	1	1	0.979293	-1.21641	0.237113	Yes	-4.57482	3.1546	0	-1.54636	1.74407	0.00901405	+	+	+	2	1	1	2	0	0	0	8	8	8	5.7	5.7	5.7	20	1815780370	241528230	37	1656560370	504000000	0.952211	MS/MS	MS/MS	MS/MS	matching	matching		matching	MS/MS
P43246	DNA mismatch repair protein Msh2 (hMSH2) (MutS protein homolog 2)	MSH2	18	249;347;393;430;491;509;537;555;567;6;65;661;73;82;838;845;872;890	1232.88	2	0.296675	0.0486348	-0.494757	1.25564	-0.760885	Yes	1.39632	2.30135	0.00824588	-0.212294	0.315288	0.805712	+	+	+	7	18	7	18	0	0	0	38	38	38	38.2	38.2	38.2	135	1027960470	3862722830	317	2179428600	6570000000	0.558972	MS/MS	MS/MS	MS/MS	MS/MS	MS/MS	MS/MS	MS/MS	MS/MS
Q9C0J9	Class E basic helix-loop-helix protein 41 (bHLHe41) (Class B basic helix-loop-helix protein 3) (bHLHb3) (Differentially expressed in chondrocytes protein 2) (hDEC2) (Enhancer-of-split and hairy-related protein 1) (SHARP-1)	BHLHE41	3	121;210;266	1232.6	2	1	0.994395	-0.749209	0.0375908	0.711618	Yes	1.02662	0.389778	0.35504	1.90609	0.929916	0.017532	+	+	+	2	3	1	3	2	2	1	13	13	12	25.5	25.5	23.2	157	993277160	1829435940	243	1326436900	2360000000	0.765702		matching	matching	matching	matching	MS/MS	matching	matching
Q9UJK0	Ribosome biogenesis protein TSR3 homolog	TSR3	1	226	1232.5	0	0	0				No							+	+	+	1	1	1	1	0	0	0	2	2	2	9.6	9.6	9.6	21	1466372100	2215827900	22	1466380940	2220000000	0.99	MS/MS	matching	MS/MS	MS/MS	matching	MS/MS	MS/MS	MS/MS
O60765	Zinc finger protein 354A (Transcription factor 17) (TCF-17) (Zinc finger protein eZNF)	ZNF354A	2	139;188	1232.31	1	0.724369	0.945093	1.0604	-1.22016	0.15976	Yes	-6.05771	4.55484	0	-2.39231	3.41259	0	+	+	+	2	1	1	2	0	0	0	8	4	4	17.4	10.4	10.4	29	926618420	325011580	42	1210993900	350000000	0.801816	MS/MS	MS/MS	MS/MS	matching	matching	matching	MS/MS	MS/MS
P39023	60S ribosomal protein L3 (HIV-1 TAR RNA-binding protein B) (TARBP-B) (Large ribosomal subunit protein uL3)	RPL3	11	224;229;238;286;300;312;334;386;39;393;399	1230.98	1	0.975286	0.884632	-1.14263	0.0687625	1.07387	Yes	1.00247	2.34781	0.033267	1.83423	2.9336	0.00110191	+	+	+	2	9	8	10	0	2	0	22	22	22	36.2	36.2	36.2	75	1475804930	18488658570	231	2008445900	21800000000	0.838545	MS/MS	MS/MS	MS/MS	MS/MS	MS/MS	MS/MS	MS/MS	MS/MS
P52292	Importin subunit alpha-1 (Karyopherin subunit alpha-2) (RAG cohort protein 1) (SRP1-alpha)	KPNA2	11	102;108;123;18;348;353;388;472;486;494;83	1230.93	1	0	0.119371	-0.972957	1.2708	-0.29784	Yes	4.11737	5.04171	0	1.23886	3.00669	0.00988334		+	+	0	11	6	11	2	4	0	48	48	47	75.2	75.2	73	432	367751730	40117077670	942	1965517100	59300000000	0.660809	MS/MS	MS/MS	MS/MS	MS/MS	MS/MS	MS/MS	MS/MS	MS/MS
Q12800	Alpha-globin transcription factor CP2 (SAA3 enhancer factor) (Transcription factor LSF)	TFCP2	4	490;50;63;80	1230.42	2	0.97418	0.724848	-0.250103	1.21706	-0.966955	Yes	1.21627	2.81836	0.0104653	-0.594266	1.16818	0.305073	+	+	+	1	4	1	4	0	0	1	21	21	14	45	45	33.5	354	1046565430	2032969470	330	1718921450	4400000000	0.503281	MS/MS	MS/MS	MS/MS	MS/MS	MS/MS	MS/MS	MS/MS	MS/MS
Q96QE3	ATPase family AAA domain-containing protein 5 (Chromosome fragility-associated gene 1 protein)	ATAD5	14	1074;111;1172;1242;127;1623;176;230;237;278;394;445;578;908	1229.98	3	0.939071	0.836608	-0.561261	1.2907	-0.729443	Yes	1.31009	3.08579	0.00747097	-0.118973	0.296521	0.890584	+	+	+	2	14	5	14	1	1	0	22	22	22	13.8	13.8	13.8	251	2556777890	7225320110	417	3447183000	11100000000	0.672439	MS/MS	MS/MS	MS/MS	MS/MS	MS/MS	MS/MS	MS/MS	MS/MS
Q96KR1	Zinc finger RNA-binding protein (hZFR) (M-phase phosphoprotein homolog)	ZFR	6	158;363;509;527;541;623	1228.96	0	0	0	-0.742112	1.29983	-0.55772	Yes	2.26131	3.28027	0.000498615	0.204201	0.367143	0.806529	+	+	+	4	6	1	6	0	1	1	16	16	16	19.4	19.4	19.4	111	398484660	2211738640	196	526257400	3160000000	0.708096	MS/MS	MS/MS	MS/MS	MS/MS	MS/MS	MS/MS	MS/MS	MS/MS
Q6P1J9	Parafibromin (Cell division cycle protein 73 homolog) (Hyperparathyroidism 2 protein)	CDC73	16	125;137;16;161;181;198;209;247;257;283;301;308;321;331;34;37	1228.9	1	0.113631	0.199504	-1.30728	0.857827	0.449453	Yes	3.65736	6.50433	0	2.96752	4.29891	0	+	+	+	5	16	14	14	1	0	2	35	35	35	50.5	50.5	50.5	297	261613300	13395520460	546	1840684700	22600000000	0.558787	MS/MS	MS/MS	MS/MS	MS/MS	MS/MS	MS/MS	MS/MS	MS/MS
Q8WUZ0	B-cell CLL/lymphoma 7 protein family member C	BCL7C	1	165	1227.52	1	1	1	0.0436497	1.07598	-1.11963	Yes	1.18164	1.45287	0.0328272	-1.33153	1.86154	0.0139034	+	+	+	1	1	1	1	0	0	0	6	6	3	35.5	35.5	10.6	71	369351770	812748230	105	492823550	1200000000	0.698301	MS/MS	MS/MS	MS/MS	MS/MS	MS/MS	MS/MS	MS/MS	MS/MS
Q9NUW8	Tyrosyl-DNA phosphodiesterase 1 (Tyr-DNA phosphodiesterase 1) (EC 3.1.4.-)	TDP1	14	139;160;222;243;27;311;367;410;417;432;495;558;596;64	1226.08	1	0.672582	0.928433	-1.08621	1.16656	-0.0803491	Yes	9.3856	4.2598	0	4.19067	2.01747	0		+	+	0	14	1	14	0	0	1	29	29	29	53	53	53	164	426427830	45474834070	311	291035060	55900000000	0.816879	matching	matching	matching	MS/MS	MS/MS	MS/MS	MS/MS	MS/MS
P17861-2	X-box-binding protein 1 (XBP-1) (Tax-responsive element-binding protein 5) (TREB-5) [Cleaved into: X-box-binding protein 1, cytoplasmic form;X-box-binding protein 1, luminal form]	XBP1	6	111;151;16;262;302;92	1225.91	1	0.951282	0.823222	-1.02315	-0.210211	1.23336	Yes	1.69847	4.06874	0.00118345	4.71451	3.83706	0	+	+	+	1	3	6	6	0	0	0	32	32	32	67.6	67.6	67.6	347	1921160740	18838705260	643	3353068610	38700000000	0.493659	MS/MS	MS/MS	MS/MS	MS/MS	MS/MS	MS/MS	MS/MS	MS/MS
Q9BYW2	Histone-lysine N-methyltransferase SETD2 (EC 2.1.1.43) (HIF-1) (Huntingtin yeast partner B) (Huntingtin-interacting protein 1) (HIP-1) (Huntingtin-interacting protein B) (Lysine N-methyltransferase 3A) (SET domain-containing protein 2) (hSET2) (p231HBP)	SETD2	7	1232;1819;1937;31;637;776;832	1225.73	3	0.96871	0.874357	-0.202245	1.22244	-1.0202	Yes	1.84406	3.48706	0.00105618	-1.05873	1.85602	0.0353998	+	+	+	3	6	1	7	0	0	0	22	22	22	8.5	8.5	8.5	117	1151735160	2687360640	219	1678873600	4080000000	0.66664	MS/MS	MS/MS	MS/MS	MS/MS	MS/MS	MS/MS	MS/MS	MS/MS
Q8WUA2	Peptidyl-prolyl cis-trans isomerase-like 4 (PPIase) (EC 5.2.1.8) (Cyclophilin-like protein PPIL4) (Rotamase PPIL4)	PPIL4	7	201;212;218;236;321;352;375	1225.66	1	0.733369	0.495889	-0.973092	1.26611	-0.293016	Yes	3.7907	5.63287	0	1.15129	2.32197	0.0192665	+	+	+	2	7	4	7	1	0	0	16	16	16	32.3	32.3	32.3	101	435860070	4610382930	235	512294160	6480000000	0.721686	MS/MS	MS/MS	MS/MS	MS/MS	MS/MS	MS/MS	MS/MS	MS/MS
Q6W2J9	BCL-6 corepressor (BCoR)	BCOR	31	1045;1098;1104;1256;1260;1276;1294;1349;1356;1366;1413;1417;1721;290;319;460;523;607;739;742;786;795;823;839;872;889;916;922;941;953;978	1225.65	3	0.468149	0.379668	-1.31294	0.845422	0.467513	Yes	3.7676	5.21772	0	3.10792	5.0769	0	+	+	+	7	29	26	30	0	1	3	87	87	10	49.6	49.6	9.6	721	896782810	36645992090	1624	4287628320	95800000000	0.375099	MS/MS	MS/MS	MS/MS	MS/MS	MS/MS	MS/MS	MS/MS	MS/MS
P28702	Retinoic acid receptor RXR-beta (Nuclear receptor subfamily 2 group B member 2) (Retinoid X receptor beta)	RXRB	3	180;314;452	1225.48	0	0	0	-0.400371	1.23852	-0.838153	Yes	1.91705	1.99286	0.00269054	-0.512082	0.544423	0.491568	+	+	+	1	3	1	3	0	0	1	6	6	5	17.1	17.1	15.2	99	1092805660	4843096040	170	1580617350	5450000000	0.844293	MS/MS	MS/MS	MS/MS	MS/MS	MS/MS	MS/MS	MS/MS	MS/MS
Q8IYH5	ZZ-type zinc finger-containing protein 3	ZZZ3	5	276;612;647;708;742	1224.26	2	0.840865	0.890284	1.08519	0.119474	-1.20467	Yes	-0.592701	3.19947	0.242527	-1.40538	5.10993	0.00262635	+	+	+	5	4	2	5	2	0	0	22	22	22	21.6	21.6	21.6	391	4704015590	3134412410	968	18112711000	16000000000	0.22978	MS/MS	MS/MS	MS/MS	MS/MS	MS/MS	MS/MS	MS/MS	MS/MS
O15226	NF-kappa-B-repressing factor (NFkB-repressing factor) (Protein ITBA4) (Transcription factor NRF)	NKRF	20	124;183;196;211;222;25;335;361;407;411;420;509;513;523;546;561;583;600;674;68	1223.74	2	0.966621	0.777666	-1.27303	0.953972	0.319058	Yes	7.0471	4.17089	0	5.03799	3.60686	0	+	+	+	2	19	12	20	1	4	2	43	43	43	55.8	55.8	55.8	391	587965320	35684182980	669	677267020	54500000000	0.657375	MS/MS	MS/MS	MS/MS	MS/MS	MS/MS	MS/MS	MS/MS	MS/MS
Q13601	KRR1 small subunit processome component homolog (HIV-1 Rev-binding protein 2) (KRR-R motif-containing protein 1) (Rev-interacting protein 1) (Rip-1)	KRR1	7	15;24;340;357;369;47;66	1223.14	3	0.822629	0.939343	-0.330354	1.26219	-0.931835	Yes	2.8784	3.52077	0.000492683	-1.08713	1.40971	0.0478818	+	+	+	3	7	1	7	1	1	1	18	18	18	32.7	32.7	32.7	88	431157150	5484606450	171	731026200	7510000000	0.717843	MS/MS	MS/MS	MS/MS	MS/MS	MS/MS	MS/MS	MS/MS	MS/MS
O75444	Transcription factor Maf (Proto-oncogene c-Maf) (V-maf musculoaponeurotic fibrosarcoma oncogene homolog)	MAF	1	33	1223.08	1	1	1	0.894393	-0.179248	-0.715145	Yes	-0.617667	2.29472	0.245812	-0.925969	0.942342	0.127679	+	+	+	1	1	1	1	0	0	0	2	2	2	14.6	14.6	14.6	22	987894100	686505900	32	1086801600	787000000	0.893584	MS/MS	MS/MS	MS/MS	MS/MS	MS/MS	MS/MS	MS/MS	MS/MS
P08708	40S ribosomal protein S17 (Small ribosomal subunit protein eS17)	RPS17	3	103;129;72	1221.14	0	0	0	-1.15437	0.0615962	1.09278	Yes	1.12736	2.09626	0.0225096	2.0834	3.12626	0.000566697	+	+	+	2	2	3	3	0	0	1	10	10	10	65.2	65.2	65.2	260	687743640	7961066360	403	1611409100	14800000000	0.527	MS/MS	MS/MS	MS/MS	MS/MS	MS/MS	MS/MS	MS/MS	MS/MS
Q68DK7	Male-specific lethal 1 homolog (MSL-1) (Male-specific lethal 1-like 1) (MSL1-like 1) (Male-specific lethal-1 homolog 1)	MSL1	4	204;301;365;542	1220.14	2	0.981793	0.976229	-0.405911	1.25251	-0.846601	Yes	1.16063	2.23523	0.0174279	-0.308413	0.944202	0.648611	+	+	+	3	4	3	4	0	1	2	16	16	16	32.9	32.9	32.9	302	2225782000	6284065500	522	4018656170	17200000000	0.401055	MS/MS	MS/MS	MS/MS	MS/MS	MS/MS	MS/MS	MS/MS	MS/MS
Q6IQ21	Zinc finger protein 770	ZNF770	3	568;581;683	1220.04	2	0.976302	0.981644	1.03103	-0.0920939	-0.93894	Yes	-0.307862	1.06765	0.697511	-0.539992	1.56563	0.325526	+	+	+	3	3	2	3	0	1	0	16	16	16	21.4	21.4	21.4	234	2331066190	2600127010	575	6735527000	7360000000	0.349841	MS/MS	MS/MS	MS/MS	MS/MS	MS/MS	MS/MS	MS/MS	MS/MS
Q8NDZ2	SUMO-interacting motif-containing protein 1	SIMC1	12	401;410;460;543;615;619;643;73;801;804;806;867	1219.32	0	0	0	-1.27069	0.489957	0.78073	Yes	3.25707	2.38545	0.000573858	3.79497	2.5337	0	+	+	+	1	8	11	12	0	0	0	29	29	29	37.1	37.1	37.1	215	464591790	16298689210	422	1021347840	21300000000	0.750998	MS/MS	MS/MS	MS/MS	MS/MS	MS/MS	MS/MS	MS/MS	MS/MS
Q8WYB5	Histone acetyltransferase KAT6B (EC 2.3.1.48) (Histone acetyltransferase MOZ2) (MOZ, YBF2/SAS3, SAS2 and TIP60 protein 4) (MYST-4) (Monocytic leukemia zinc finger protein-related factor)	KAT6B	3	659;673;706	1219.08	2	0.993551	0.981338	1.09026	-0.0530006	-1.03726	Yes	-1.65237	1.68272	0.00752547	-3.07493	2.42039	0	+	+	+	3	3	1	3	1	0	0	4	4	4	2.1	2.1	2.1	105	4375279650	3554833350	124	10982881700	5810000000	0.472231	MS/MS	MS/MS	MS/MS	MS/MS	MS/MS	MS/MS	MS/MS	matching
P06748	Nucleophosmin (NPM) (Nucleolar phosphoprotein B23) (Nucleolar protein NO38) (Numatrin)	NPM1	20	103;134;141;150;189;202;215;223;229;24;248;250;257;263;267;273;292;32;54;73	1218.59	2	0.00693172	0.031392	-0.963827	1.26918	-0.305353	Yes	2.24068	6.44234	0.000594714	0.660735	2.15407	0.172858	+	+	+	7	19	9	18	5	3	1	36	36	36	80.3	80.3	80.3	320	1199530420	40818338680	1144	19829667600	94900000000	0.366234	MS/MS	MS/MS	MS/MS	MS/MS	MS/MS	MS/MS	MS/MS	MS/MS
Q9HAZ2	PR domain zinc finger protein 16 (PR domain-containing protein 16) (Transcription factor MEL1) (MDS1/EVI1-like gene 1)	PRDM16	13	1114;146;155;211;269;293;546;578;648;752;783;832;857	1216.94	4	0.196277	0.345327	-0.992933	1.20599	-0.213057	Yes	3.37773	2.76909	0.000498765	1.19796	2.83778	0.0126022	+	+	+	3	13	6	13	0	0	0	39	37	37	36.4	35.2	35.2	128	501768850	5665263150	277	825756000	9360000000	0.605456	MS/MS	MS/MS	MS/MS	MS/MS	MS/MS	MS/MS	MS/MS	MS/MS
P57682	Krueppel-like factor 3 (Basic krueppel-like factor) (CACCC-box-binding protein BKLF) (TEF-2)	KLF3	3	10;196;198	1216.09	2	0.749464	0.897028	-1.30722	0.819066	0.488153	Yes	3.94611	3.88206	0	3.33198	3.57418	0	+	+	+	3	3	3	3	0	0	0	8	8	8	20.3	20.3	20.3	124	192413260	4923396750	214	328942100	6120000000	0.793279	MS/MS	MS/MS	MS/MS	MS/MS	MS/MS	MS/MS	MS/MS	MS/MS
P28370	Probable global transcription activator SNF2L1 (EC 3.6.4.-) (ATP-dependent helicase SMARCA1) (Nucleosome-remodeling factor subunit SNF2L) (SWI/SNF-related matrix-associated actin-dependent regulator of chromatin subfamily A member 1)	SMARCA1	8	132;135;382;662;67;728;750;782	1215.02	4	0.848997	0.656544	0.433112	0.684906	-1.11802	Yes	0.133528	0.368643	0.877785	-0.822576	1.29371	0.128235	+	+	+	6	7	3	8	0	0	0	30	19	19	27.7	20	20	165	1417226980	1501182020	260	3079633000	3490000000	0.444227	MS/MS	MS/MS	MS/MS	MS/MS	MS/MS	MS/MS	MS/MS	MS/MS
O95718	Steroid hormone receptor ERR2 (ERR beta-2) (Estrogen receptor-like 2) (Estrogen-related receptor beta) (ERR-beta) (Nuclear receptor subfamily 3 group B member 2)	ESRRB	2	17;90	1214.64	2	1	1	-0.695811	-0.548451	1.24426	Yes	0.0490437	0.183457	0.956826	0.645686	2.46018	0.173106	+	+	+	2	2	2	2	0	0	0	7	7	7	16.9	16.9	16.9	200	1769249880	2735150120	362	3771309000	8600000000	0.364101	MS/MS	MS/MS	MS/MS	MS/MS	MS/MS	MS/MS	MS/MS	MS/MS
Q9H869	YY1-associated protein 1 (Hepatocellular carcinoma susceptibility protein) (Hepatocellular carcinoma-associated protein 2)	YY1AP1	7	305;432;437;704;720;750;782	1213.89	5	1	0.975634	-1.30763	0.827699	0.479936	Yes	4.69864	3.98424	0	3.93342	3.62409	0	+	+	+	1	7	7	7	1	3	1	39	39	20	50.1	50.1	25.9	559	421970440	13798864660	662	482911600	23100000000	0.603014	MS/MS	MS/MS	MS/MS	MS/MS	MS/MS	MS/MS	MS/MS	MS/MS
O00148	ATP-dependent RNA helicase DDX39A (EC 3.6.4.13) (DEAD box protein 39) (Nuclear RNA helicase URH49)	DDX39A	6	154;240;255;267;31;35	1213.31	0	0	0	-0.564156	1.25817	-0.694012	Yes	1.33926	2.29165	0.0091425	-0.0954336	0.262326	0.912005	+	+	+	3	6	2	6	3	3	0	25	11	11	52.9	36.8	30.4	98	438876410	5515281490	324	3031980000	5620000000	0.688184	MS/MS	MS/MS	MS/MS	MS/MS	MS/MS	MS/MS	MS/MS	MS/MS
P19532	Transcription factor E3 (Class E basic helix-loop-helix protein 33) (bHLHe33)	TFE3	1	330	1212.43	1	1	1	-0.23274	1.05224	-0.819498	Yes	0.508156	0.93102	0.498554	-0.232039	0.489286	0.769099	+	+	+	1	1	1	1	0	0	0	11	10	10	27.3	24.7	24.7	75	784907860	746422140	186	1430330510	2720000000	0.368966	MS/MS	MS/MS	MS/MS	MS/MS	MS/MS	MS/MS	MS/MS	MS/MS
P38432	Coilin (p80-coilin)	COIL	7	127;151;281;444;458;459;496	1211.91	1	0.522049	0.461349	-0.604265	1.16845	-0.564187	Yes	4.52008	1.62544	0.000539461	0.102191	0.0241985	0.95705	+	+		6	7	0	5	2	2	2	10	10	10	19.3	19.3	19.3	69	166084330	988920570	108	179231900	1420000000	0.722225	MS/MS	MS/MS	matching	MS/MS	MS/MS	MS/MS	MS/MS	matching
Q9C0K0-2	B-cell lymphoma/leukemia 11B (BCL-11B) (B-cell CLL/lymphoma 11B) (COUP-TF-interacting protein 2) (Radiation-induced tumor suppressor gene 1 protein) (hRit1)	BCL11B	4	137;144;520;816	1210.99	3	0.973327	0.954204	0.911956	0.262296	-1.17425	Yes	-0.352032	1.13949	0.646003	-1.13046	2.16564	0.0227104	+	+	+	2	4	1	4	2	2	1	15	12	4	20.2	20.2	8.7	99	1757357940	1586513860	243	2595791200	3040000000	0.593328	MS/MS	MS/MS	MS/MS	MS/MS	MS/MS	MS/MS	MS/MS	MS/MS
O14503	Class E basic helix-loop-helix protein 40 (bHLHe40) (Class B basic helix-loop-helix protein 2) (bHLHb2) (Differentially expressed in chondrocytes protein 1) (DEC1) (Enhancer-of-split and hairy-related protein 2) (SHARP-2) (Stimulated by retinoic acid gene 13 protein)	BHLHE40	1	279	1210.68	1	1	1	-0.695899	-0.317441	1.01334	Yes	0.346519	0.294606	0.740724	1.56499	1.23538	0.0163966	+	+	+	1	1	1	1	1	0	1	6	5	5	22.6	19.9	19.9	45	545663110	841066890	69	526310000	1440000000	0.705245	matching	matching	matching	matching	matching	matching	MS/MS	MS/MS
Q12788	Transducin beta-like protein 3 (WD repeat-containing protein SAZD)	TBL3	8	12;20;407;433;447;453;593;804	1209.83	1	0	0.195917	-1.07786	1.18631	-0.108453	Yes	2.80513	3.85098	0.000503113	1.20102	2.42121	0.0146014	+	+	+	2	7	7	8	0	0	0	30	30	30	40	40	40	127	454278250	5594213740	309	1200333820	7420000000	0.701654	MS/MS	MS/MS	MS/MS	MS/MS	MS/MS	MS/MS	MS/MS	MS/MS
O75717	WD repeat and HMG-box DNA-binding protein 1 (Acidic nucleoplasmic DNA-binding protein 1) (And-1)	WDHD1	10	1120;1127;197;200;351;390;397;798;840;876	1209.68	3	0.983855	0.874414	-0.702602	1.3307	-0.6281	Yes	3.5797	5.42743	0	0.131164	1.11793	0.86239	+	+	+	3	10	3	10	1	0	1	30	30	30	31.1	31.1	31.1	275	1662920360	11590154140	612	2637753610	23700000000	0.503197	MS/MS	MS/MS	MS/MS	MS/MS	MS/MS	MS/MS	MS/MS	MS/MS
Q03936	Zinc finger protein 92 (Zinc finger protein HTF12)	ZNF92	4	143;283;311;538	1209.01	1	0.478646	0.254181	0.837074	-1.01031	0.173239	Yes	-2.56136	1.44809	0.00209426	-0.92039	0.502185	0.260569	+	+	+	4	3	2	2	0	0	2	5	5	5	13.2	13.2	13.2	35	264134260	208367640	42	308567820	249000000	0.847434	MS/MS	MS/MS	MS/MS	matching	matching		MS/MS	matching
Q8N8R7	ARL14 effector protein (ARF7 effector protein)	ARL14EP	11	104;114;118;147;169;172;177;19;191;73;83	1208.16	1	0.139271	0.0621614	-1.32263	0.783996	0.538635	Yes	6.94228	4.99399	0	6.13371	4.7218	0	+	+	+	2	11	10	11	0	1	1	21	21	21	60	60	60	190	178315800	21004429800	248	146575420	23100000000	0.91122	MS/MS	MS/MS	MS/MS	MS/MS	MS/MS	MS/MS	MS/MS	MS/MS
P13682	Zinc finger protein 35 (Zinc finger protein HF.10)	ZNF35	3	125;189;20	1208.05	3	1	1	-0.894237	1.08191	-0.187672	Yes	1.64673	1.64037	0.00792332	0.588784	0.574627	0.42127	+	+	+	3	3	1	3	1	1	0	9	9	9	14.4	14.4	14.4	128	365029120	990259380	145	404128600	1230000000	0.829365	MS/MS	MS/MS	MS/MS	MS/MS	MS/MS	MS/MS	MS/MS	MS/MS
Q8N0Y2	Zinc finger protein 444 (Endothelial zinc finger protein 2) (EZF-2) (Zinc finger and SCAN domain-containing protein 17)	ZNF444	3	157;190;8	1207.65	2	0.953029	0.992213	1.22568	-0.181075	-1.04461	Yes	-1.14594	3.46206	0.0110437	-1.84937	4.17969	0.000746429	+	+	+	3	2	2	3	0	0	0	15	15	3	70.5	52.3	34.1	173	1924504750	2480305250	537	6470542690	3870000000	0.425975	MS/MS	MS/MS	MS/MS	MS/MS	MS/MS	MS/MS	MS/MS	MS/MS
P58876	Histone H2B type 1-D (HIRA-interacting protein 2) (Histone H2B.1 B) (Histone H2B.b) (H2B/b)	HIST1H2BD	1	6	1207.61	0	0	0				No							+	+	+	1	1	1	1	0	0	0	25	1	1	88.9	8.7	8.7	12	444896200	99113800	12	444893480	99100000	0.99	MS/MS	MS/MS	MS/MS	MS/MS	matching	matching	MS/MS	matching
P46736	Lys-63-specific deubiquitinase BRCC36 (EC 3.4.19.-) (BRCA1-A complex subunit BRCC36) (BRCA1/BRCA2-containing complex subunit 3) (BRCA1/BRCA2-containing complex subunit 36) (BRISC complex subunit BRCC36)	BRCC3	4	164;226;51;[P46736-2]180	1207.33	0	0	0	-1.08946	0.0258566	1.0636	Yes	1.07934	1.285	0.0588543	2.08362	2.62009	0.000795936	+	+	+	3	4	4	4	0	0	0	14	14	1	57.7	57.7	21.1	68	513498880	2236241120	181	665241090	3900000000	0.602321	MS/MS	MS/MS	MS/MS	MS/MS	MS/MS	MS/MS	MS/MS	MS/MS
Q9Y265	RuvB-like 1 (EC 3.6.4.12) (49 kDa TATA box-binding protein-interacting protein) (49 kDa TBP-interacting protein) (54 kDa erythrocyte cytosolic protein) (ECP-54) (INO80 complex subunit H) (Nuclear matrix protein 238) (NMP 238) (Pontin 52) (TIP49a) (TIP60-associated protein 54-alpha) (TAP54-alpha)	RUVBL1	4	2;225;265;427	1207.11	1	0.912441	0.723249	-0.445135	0.237957	0.207178	Yes	0.39797	0.252688	0.730055	0.380038	0.302976	0.675063	+	+	+	3	2	3	4	1	0	1	20	20	20	39.9	39.9	39.9	89	1840835850	1805353050	225	2887486000	3690000000	0.554344	MS/MS	MS/MS	MS/MS	MS/MS	MS/MS	MS/MS	MS/MS	MS/MS
P06899	Histone H2B type 1-J (Histone H2B.1) (Histone H2B.r) (H2B/r)	HIST1H2BJ	5	109;117;47;[Q99877]12;6	1206.37	0	0	0				No							+	+	+	5	3	1	2	3	0	1	25	9	5	67.5	36.1	31.9	133	7556897510	4323994490	276	22654698500	15500000000	0.311387	matching	MS/MS	matching	matching	matching	matching	matching	matching
Q15027	Arf-GAP with coiled-coil, ANK repeat and PH domain-containing protein 1 (Centaurin-beta-1) (Cnt-b1)	ACAP1	1	495	1205.43	0	0	0				No							+		+	1	0	1	1	0	0	0	1	1	1	0.9	0.9	0.9	6	433871680	768928320	6	433854000	769000000	0.99	matching	matching	MS/MS					matching
Q15054	DNA polymerase delta subunit 3 (DNA polymerase delta subunit C) (DNA polymerase delta subunit p66) (DNA polymerase delta subunit p68)	POLD3	11	123;131;153;199;231;241;258;261;274;282;433	1204.23	2	0.999102	0.90106	-1.07444	1.20058	-0.126136	Yes	4.24934	4.11274	0	1.77127	2.74453	0.00165623	+	+	+	2	11	7	11	1	2	0	17	17	17	37.8	37.8	37.8	216	1715647090	24498697210	242	2153850300	34000000000	0.725078	MS/MS	MS/MS	MS/MS	MS/MS	MS/MS	MS/MS	MS/MS	MS/MS
Q7Z3K3	Pogo transposable element with ZNF domain (Suppressor of hairy wing homolog 5) (Zinc finger protein 280E) (Zinc finger protein 635)	POGZ	25	1030;1053;1215;1260;1269;305;319;359;422;449;464;480;489;629;666;677;683;801;807;871;883;969;976;[Q7Z3K3-7]243;257	1204.14	1	0.0207659	0.149444	-0.128154	1.18376	-1.0556	Yes	1.4587	2.85519	0.00447185	-1.03122	1.92092	0.0378193	+	+	+	17	22	10	24	2	2	1	45	45	8	34.1	32.6	9.8	409	2012763900	6633769800	533	31667949400	8850000000	0.2134	MS/MS	MS/MS	MS/MS	MS/MS	MS/MS	MS/MS	MS/MS	MS/MS
P17980	26S proteasome regulatory subunit 6A (26S proteasome AAA-ATPase subunit RPT5) (Proteasome 26S subunit ATPase 3) (Proteasome subunit P50) (Tat-binding protein 1) (TBP-1)	PSMC3	4	209;245;35;432	1203.86	0	0	0	-1.24772	0.359635	0.888081	Yes	2.65057	2.22757	0.000555849	3.522	2.72788	0	+	+	+	1	3	4	4	0	1	0	17	17	17	28.5	28.5	28.5	194	68492910	3242468090	161	159354300	3710000000	0.855688	MS/MS	MS/MS	MS/MS	MS/MS	MS/MS	MS/MS	MS/MS	MS/MS
Q14966	Zinc finger protein 638 (Cutaneous T-cell lymphoma-associated antigen se33-1) (CTCL-associated antigen se33-1) (Nuclear protein 220) (Zinc finger matrin-like protein)	ZNF638	14	130;1330;1378;1410;1488;1676;1791;1820;1840;196;389;395;740;825	1203.73	5	0.719574	0.391528	0.727636	0.576755	-1.30439	Yes	-0.154369	0.303136	0.866979	-2.079	3.50525	0.00031244	+	+	+	8	13	3	14	1	0	2	34	34	22	18.8	18.8	10.7	101	659586640	920496760	277	1180073430	1840000000	0.523194	MS/MS	MS/MS	MS/MS	MS/MS	MS/MS	MS/MS	MS/MS	MS/MS
Q99598	Translin-associated protein X (Translin-associated factor X)	TSNAX	4	252;279;40;93	1201.47	2	1	0.967197	-1.28126	0.928035	0.353226	Yes	1.90107	4.38824	0.00054389	1.40646	3.68399	0.00421644	+	+	+	1	3	3	4	0	0	0	11	11	11	40	40	40	185	724077300	5518861700	236	836731190	5880000000	0.929461	MS/MS	MS/MS	MS/MS	MS/MS	MS/MS	MS/MS	MS/MS	MS/MS
Q9UQE7	Structural maintenance of chromosomes protein 3 (SMC protein 3) (SMC-3) (Basement membrane-associated chondroitin proteoglycan) (Bamacan) (Chondroitin sulfate proteoglycan 6) (Chromosome-associated polypeptide) (hCAP)	SMC3	7	143;207;350;445;503;592;756	1200.99	1	0	0.00617866	0.110224	-1.10243	0.992205	Yes	-0.802462	1.27488	0.16819	0.583643	1.23731	0.307913	+	+	+	5	4	3	6	1	0	0	21	21	21	21.2	21.2	21.2	69	1019354960	1172324640	218	1764285000	2000000000	0.58223	MS/MS	MS/MS	MS/MS	MS/MS	MS/MS	MS/MS	MS/MS	MS/MS
P11387	DNA topoisomerase 1 (EC 5.99.1.2) (DNA topoisomerase I)	TOP1	10	117;148;196;223;299;336;354;436;549;712	1200.64	4	0.904838	0.941023	-0.417348	1.29079	-0.873442	Yes	1.29502	3.25041	0.00747579	-0.345787	1.25025	0.583106	+	+	+	5	10	2	9	2	1	2	20	20	20	25.9	25.9	25.9	207	1747680000	6930884800	475	5960702140	13200000000	0.452936	MS/MS	MS/MS	MS/MS	MS/MS	MS/MS	MS/MS	MS/MS	MS/MS
Q9C0G6	Dynein heavy chain 6, axonemal (Axonemal beta dynein heavy chain 6) (Ciliary dynein heavy chain 6)	DNAH6	2	2708;2710	1197.17	0	0	0	0.714936	-0.390411	-0.324525	Yes	-1.34044	0.758658	0.0748308	-1.26054	0.656155	0.101264	+	+	+	2	2	2	2	0	0	2	4	4	4	1	1	1	28	256333230	409346770	29	301136700	349000000	0.99	MS/MS	MS/MS	MS/MS	MS/MS	MS/MS	MS/MS	MS/MS	MS/MS
P61254	60S ribosomal protein L26 (Large ribosomal subunit protein uL24)	RPL26	6	110;136;142;2;63;69	1197.12	1	0.852172	0.329214	-1.12449	0.336066	0.788423	Yes	2.5245	1.24404	0.00364665	3.30638	2.39876	0	+	+	+	1	6	5	6	1	0	0	9	9	2	45.5	45.5	19	91	277102970	5571632030	115	911295000	6170000000	0.825941	MS/MS	matching	MS/MS	MS/MS	MS/MS	MS/MS	MS/MS	MS/MS
Q5VWN6	Protein FAM208B	FAM208B	14	1451;1547;1565;1724;1742;1903;1904;2007;2022;238;484;709;822;879	1195.97	4	0.63621	0.527903	-0.56992	1.3221	-0.752184	Yes	1.48819	4.35242	0.00250364	-0.143361	1.05828	0.849052	+	+	+	6	13	5	14	0	0	0	33	33	33	16.9	16.9	16.9	207	1257746810	2954743590	537	2910527480	7280000000	0.413373	MS/MS	MS/MS	MS/MS	MS/MS	MS/MS	MS/MS	MS/MS	MS/MS
Q8NDX5	Polyhomeotic-like protein 3 (Early development regulatory protein 3) (Homolog of polyhomeotic 3) (hPH3)	PHC3	5	256;268;732;756;966	1195.34	0	0	0	-0.948464	1.27893	-0.33047	Yes	4.1104	5.27552	0	1.14044	2.5369	0.0180576	+	+	+	2	5	2	4	1	3	1	17	16	15	19.7	18.5	16.7	292	568993480	22795286020	413	1133006300	27700000000	0.810331	MS/MS	MS/MS	MS/MS	MS/MS	MS/MS	MS/MS	MS/MS	MS/MS
P10244	Myb-related protein B (B-Myb) (Myb-like protein 2)	MYBL2	18	104;194;197;236;275;442;447;462;482;509;523;533;546;596;604;625;639;648	1194.38	3	0.624887	0.508117	-1.31837	0.81042	0.507947	Yes	6.89186	5.22313	0	5.91261	5.22763	0	+	+	+	3	18	15	16	2	5	3	33	33	33	52.9	52.9	52.9	474	259292500	19253745800	773	295844780	34100000000	0.567308	MS/MS	MS/MS	MS/MS	MS/MS	MS/MS	MS/MS	MS/MS	MS/MS
O60216	Double-strand-break repair protein rad21 homolog (hHR21) (Nuclear matrix protein 1) (NXP-1) (SCC1 homolog)	RAD21	4	232;371;418;48	1194.3	0	0	0	0.863871	0.329074	-1.19295	Yes	-0.334042	0.844235	0.683143	-1.28472	2.17891	0.0128666	+	+	+	4	3	2	4	0	1	0	18	18	18	26.5	26.5	26.5	108	979461980	638617520	241	1857273300	1530000000	0.477694	MS/MS	MS/MS	MS/MS	MS/MS	MS/MS	MS/MS	MS/MS	MS/MS
Q15022	Polycomb protein SUZ12 (Chromatin precipitated E2F target 9 protein) (ChET 9 protein) (Joined to JAZF1 protein) (Suppressor of zeste 12 protein homolog)	SUZ12	6	223;390;395;403;72;75	1194.18	1	0.0944467	0.109776	0.82548	0.486109	-1.31159	Yes	-0.265568	1.60864	0.727632	-1.67232	4.63183	0.000868704	+	+	+	6	3	2	6	0	0	0	16	16	16	23.7	23.7	23.7	119	1528890610	1743384390	363	3429289800	4420000000	0.416888	MS/MS	MS/MS	MS/MS	MS/MS	MS/MS	MS/MS	MS/MS	MS/MS
Q13206	Probable ATP-dependent RNA helicase DDX10 (EC 3.6.4.13) (DEAD box protein 10)	DDX10	9	246;269;281;441;617;705;709;734;770	1194.13	1	0	0.0020671	-0.974885	1.19037	-0.215482	Yes	2.64775	2.44533	0.000497696	0.928627	1.03543	0.114246		+	+	0	9	2	6	0	0	3	17	17	17	18.3	18.3	18.3	35	3762754440	3971072260	74	1720859710	7760000000	0.815731	MS/MS	MS/MS	MS/MS	MS/MS	MS/MS	MS/MS	MS/MS	MS/MS
P15622	Zinc finger protein 250 (Zinc finger protein 647)	ZNF250	4	125;136;148;162	1193.91	1	0.311267	0.327817	1.20342	-0.125098	-1.07832	Yes	-1.44626	3.65136	0.0035097	-2.48397	4.60057	0	+	+	+	4	3	1	4	0	0	0	17	17	17	24	24	24	127	925168950	228925050	311	2787131800	898000000	0.313176	MS/MS	MS/MS	MS/MS	MS/MS	MS/MS	MS/MS	MS/MS	MS/MS
Q9ULJ3	Zinc finger and BTB domain-containing protein 21 (Zinc finger protein 295)	ZBTB21	5	255;40;430;469;879	1193.72	3	0.799332	0.655196	-0.221728	1.19803	-0.976306	Yes	0.88526	2.41784	0.0600152	-0.470499	1.20299	0.430357	+	+	+	4	5	3	5	3	2	0	14	14	14	12.9	12.9	12.9	439	4980104410	9788585590	975	20300260800	44100000000	0.229327	MS/MS	MS/MS	MS/MS	MS/MS	MS/MS	MS/MS	MS/MS	MS/MS
O75367	Core histone macro-H2A.1 (Histone macroH2A1) (mH2A1) (Histone H2A.y) (H2A/y) (Medulloblastoma antigen MU-MB-50.205)	H2AFY	9	123;134;167;189;239;251;295;323;73	1193.65	1	0.232371	0.120657	1.1081	-1.13111	0.0230098	Yes	-0.492066	3.36085	0.3843	-0.238448	1.88756	0.714823	+	+	+	9	7	5	9	4	2	0	26	26	20	57.7	57.7	50.1	272	3575933470	2864754150	759	11260586700	16700000000	0.230349	MS/MS	MS/MS	MS/MS	MS/MS	MS/MS	MS/MS	MS/MS	MS/MS
P07199	Major centromere autoantigen B (Centromere protein B) (CENP-B)	CENPB	7	13;246;249;266;276;58;584	1193.24	0	0	0	-1.28301	0.78359	0.499422	Yes	4.37724	3.0462	0	3.77535	2.51439	0	+	+	+	3	6	7	7	0	1	0	13	13	13	26.4	26.4	26.4	137	289155580	4878975420	171	218913100	6400000000	0.780813	MS/MS	MS/MS	MS/MS	MS/MS	MS/MS	MS/MS	MS/MS	MS/MS
Q9H410	Kinetochore-associated protein DSN1 homolog	DSN1	16	108;13;157;167;176;190;217;237;253;271;276;283;315;322;338;76	1193.13	1	1	0.837489	-1.1585	0.0798244	1.07867	Yes	2.19335	1.9861	0.00140122	3.96255	3.18774	0	+	+	+	1	5	16	16	1	1	0	31	31	31	65.7	65.7	65.7	379	1326430130	17840102470	450	1795857000	24800000000	0.720659	MS/MS	MS/MS	MS/MS	MS/MS	MS/MS	MS/MS	MS/MS	MS/MS
P16403	Histone H1.2 (Histone H1c) (Histone H1d) (Histone H1s-1)	HIST1H1C	9	106;17;46;52;63;64;75;90;97	1193.05	0	0	0	0.868315	-0.620858	-0.247457	Yes	-0.399246	0.829655	0.619243	-0.299138	1.19749	0.648469	+	+	+	9	6	5	9	0	1	0	18	18	3	57.7	57.7	17.8	166	1614967320	1487444280	301	3244185000	5840000000	0.341518	MS/MS	MS/MS	MS/MS	MS/MS	MS/MS	MS/MS	MS/MS	MS/MS
Q9Y2W1	Thyroid hormone receptor-associated protein 3 (Thyroid hormone receptor-associated protein complex 150 kDa component) (Trap150)	THRAP3	19	202;346;353;363;389;396;421;427;451;461;467;470;486;527;551;697;705;711;876	1192.8	5	0.613234	0.507862	0.931192	-0.581256	-0.349936	Yes	-0.613991	0.87075	0.400081	-0.520084	1.81675	0.334593	+	+	+	15	16	1	11	6	0	8	35	35	34	33.2	33.2	32.3	137	1517029940	884228560	373	3848344400	4130000000	0.300972	MS/MS	MS/MS	MS/MS	MS/MS	MS/MS	MS/MS	MS/MS	MS/MS
Q5SQL3	Homeodomain-interacting protein kinase 1 (EC 2.7.11.1) (Nuclear body-associated kinase 2)	HIPK1	8	23;25;317;511;874;876;883;946	1192.11	2	0.294165	0.155752	-1.32409	0.596554	0.727532	Yes	5.60095	4.30843	0	5.9829	4.19928	0	+	+	+	2	8	8	8	1	1	0	19	19	15	21.1	21.1	17.8	261	158904480	22687357520	473	189620580	33300000000	0.682189	MS/MS	MS/MS	MS/MS	MS/MS	MS/MS	MS/MS	MS/MS	MS/MS
O00470	Homeobox protein Meis1	MEIS1	1	126	1189.7	0	0	0	0.310687	0.935067	-1.24575	Yes	0.799197	1.10659	0.194703	-1.99222	2.51127	0.000930757	+	+		1	1	0	1	0	0	0	6	6	4	21.8	21.8	14.2	30	304515120	662124880	54	428939400	787000000	0.794974	MS/MS	MS/MS	MS/MS	MS/MS	MS/MS	MS/MS	matching	MS/MS
P17535	Transcription factor jun-D	JUND	1	240	1189.61	1	1	1	0.981951	-0.130247	-0.851704	Yes	-0.399909	0.931493	0.610015	-0.659321	1.67326	0.200539	+	+	+	1	1	1	1	0	0	1	2	2	2	22.3	22.3	22.3	29	129147200	202280800	31	137828960	201000000	0.978157	MS/MS	MS/MS	MS/MS	MS/MS	MS/MS	MS/MS	MS/MS	MS/MS
Q99708	DNA endonuclease RBBP8 (EC 3.1.-.-) (CtBP-interacting protein) (CtIP) (Retinoblastoma-binding protein 8) (RBBP-8) (Retinoblastoma-interacting protein and myosin-like) (RIM) (Sporulation in the absence of SPO11 protein 2 homolog) (SAE2)	RBBP8	9	360;449;572;578;585;604;613;62;782	1188.94	2	0.883061	0.828697	-1.18276	1.06925	0.113508	Yes	2.15908	4.08605	0.000514776	1.24278	2.40546	0.0128517	+	+	+	6	8	6	9	1	0	0	21	21	21	23.5	23.5	23.5	125	560034840	3699472260	297	1645736530	6390000000	0.530071	MS/MS	MS/MS	MS/MS	MS/MS	MS/MS	MS/MS	MS/MS	MS/MS
P04818	Thymidylate synthase (TS) (TSase) (EC 2.1.1.45)	TYMS	5	284;287;292;308;47	1188.05	3	1	0.99597	-1.22065	0.938947	0.281699	Yes	2.80929	2.9686	0.000574468	1.95432	2.06794	0.00218236	+	+	+	1	5	3	4	2	1	2	18	18	18	60.4	60.4	60.4	372	837333600	77308321600	618	1256982250	87900000000	0.876495	MS/MS	MS/MS	MS/MS	MS/MS	MS/MS	MS/MS	MS/MS	MS/MS
Q9HCK8	Chromodomain-helicase-DNA-binding protein 8 (CHD-8) (EC 3.6.4.12) (ATP-dependent helicase CHD8) (Helicase with SNF2 domain 1)	CHD8	34	1013;1020;1044;1074;1279;1300;1324;1376;1391;1517;1539;158;1697;1766;199;2007;2025;2062;2241;2249;2256;2262;2320;2394;270;328;420;443;512;532;542;609;654;764	1186.48	10	0.408304	0.468731	-1.19268	1.0915	0.101185	Yes	7.04704	4.99846	0	3.99178	3.06623	0	+	+	+	3	34	15	34	2	1	2	82	82	68	32.2	32.2	27.9	432	202470630	26825442670	749	1072826700	44300000000	0.595685	matching	MS/MS	MS/MS	MS/MS	MS/MS	MS/MS	MS/MS	MS/MS
O94913	Pre-mRNA cleavage complex 2 protein Pcf11 (Pre-mRNA cleavage complex II protein Pcf11)	PCF11	11	1419;148;1511;1524;1546;164;196;582;638;654;70	1185.3	3	0.996071	0.924674	-0.546906	1.32246	-0.775552	Yes	4.51746	4.48714	0	-0.552539	1.60044	0.309004	+	+	+	4	10	2	11	2	2	2	38	38	18	27.4	26.6	10.4	215	1211749150	6114855250	466	2055760440	10900000000	0.565509	MS/MS	MS/MS	MS/MS	MS/MS	MS/MS	MS/MS	MS/MS	MS/MS
O00267	Transcription elongation factor SPT5 (hSPT5) (DRB sensitivity-inducing factor 160 kDa subunit) (DSIF p160) (DRB sensitivity-inducing factor large subunit) (DSIF large subunit) (Tat-cotransactivator 1 protein) (Tat-CT1 protein)	SUPT5H	9	102;1037;143;147;175;213;306;328;453	1184.88	2	0.201546	0.771659	0.106552	1.08347	-1.19002	Yes	0.854671	3.84385	0.0463651	-1.13433	2.78761	0.0157549	+	+	+	5	7	2	8	1	0	2	24	24	24	21.7	21.7	21.7	97	919157270	2642007830	364	2418073860	5670000000	0.440298	MS/MS	MS/MS	MS/MS	MS/MS	MS/MS	MS/MS	MS/MS	MS/MS
P40938	Replication factor C subunit 3 (Activator 1 38 kDa subunit) (A1 38 kDa subunit) (Activator 1 subunit 3) (Replication factor C 38 kDa subunit) (RF-C 38 kDa subunit) (RFC38)	RFC3	3	201;80;81	1184.75	2	0.66505	0.748077	-0.585603	-0.468769	1.05437	Yes	0.0923379	0.0653066	0.934571	1.29613	1.63556	0.0200285	+	+	+	2	3	3	3	0	0	0	12	12	12	47.2	47.2	47.2	187	773926320	1652023680	235	861382020	3020000000	0.625022	MS/MS	MS/MS	MS/MS	MS/MS	MS/MS	MS/MS	MS/MS	MS/MS
Q9BVV6	Protein TALPID3	KIAA0586	3	284;4;483	1184.6	1	0.332873	0.866448	-1.25974	0.554697	0.705041	Yes	5.8136	2.54555	0	6.29531	2.29994	0	+	+	+	1	2	1	1	1	1	0	3	3	3	3.9	3.9	3.9	16	488731080	5246381920	20	487470000	5350000000	0.982466	matching			MS/MS	MS/MS	MS/MS	MS/MS	MS/MS
P18847	Cyclic AMP-dependent transcription factor ATF-3 (cAMP-dependent transcription factor ATF-3) (Activating transcription factor 3)	ATF3	3	175;42;78	1183.82	2	0.99575	0.999009	-0.550521	-0.721213	1.27173	Yes	-0.137002	0.20553	0.885812	1.4626	3.96396	0.00268768	+	+	+	2	2	3	3	0	0	0	12	12	8	45.3	45.3	26.5	190	1178189210	5768397790	410	3171673900	14000000000	0.404538	MS/MS	MS/MS	MS/MS	MS/MS	MS/MS	MS/MS	MS/MS	MS/MS
O95625	Zinc finger and BTB domain-containing protein 11	ZBTB11	9	1043;177;195;246;30;314;493;760;792	1183.29	3	0.963332	0.839038	-1.08283	1.04004	0.0427981	Yes	3.91962	3.26092	0.000170492	2.07834	1.30911	0.00549223	+	+	+	1	7	5	8	0	1	1	17	17	17	18.7	18.7	18.7	144	492615240	4281379060	166	488231700	4950000000	0.877858	MS/MS	MS/MS	MS/MS	MS/MS	MS/MS	MS/MS	MS/MS	MS/MS
Q15398	Disks large-associated protein 5 (DAP-5) (Discs large homolog 7) (Disks large-associated protein DLG7) (Hepatoma up-regulated protein) (HURP)	DLGAP5	7	139;347;378;529;563;711;785	1182.65	3	0.95093	0.934031	-1.2443	1.01908	0.225214	Yes	4.60455	4.83845	0	2.98953	3.60788	0	+	+	+	1	7	3	7	0	1	0	13	13	13	23.3	23.3	23.3	88	187880470	3791148930	106	153928000	4210000000	0.9118	MS/MS	MS/MS	MS/MS	MS/MS	MS/MS	MS/MS	MS/MS	MS/MS
Q13330	Metastasis-associated protein MTA1	MTA1	6	182;352;361;462;549;554	1181.58	0	0	0	1.04007	-0.605054	-0.435012	Yes	-0.398984	1.22667	0.591582	-0.357744	0.976436	0.584034	+	+	+	5	5	1	6	0	0	1	21	21	16	31	31	24.2	38	1046262850	532883150	159	1966241500	2110000000	0.387402	MS/MS	MS/MS	MS/MS	MS/MS	MS/MS	MS/MS	MS/MS	MS/MS
Q12906	Interleukin enhancer-binding factor 3 (Double-stranded RNA-binding protein 76) (DRBP76) (M-phase phosphoprotein 4) (MPP4) (Nuclear factor associated with dsRNA) (NFAR) (Nuclear factor of activated T-cells 90 kDa) (NF-AT-90) (Translational control protein 80) (TCP80)	ILF3	6	346;348;489;74;806;[Q12906-7]519	1181.2	1	0.325208	0.274093	0.628686	0.586756	-1.21544	Yes	-0.0246016	0.0835415	0.977273	-1.082	1.81095	0.0329042	+	+	+	6	5	2	6	0	1	1	34	34	7	44.5	44.3	16.2	174	2357009560	1579774930	632	6141785760	8370000000	0.271282	MS/MS	MS/MS	MS/MS	MS/MS	MS/MS	MS/MS	MS/MS	MS/MS
O94880	PHD finger protein 14	PHF14	5	653;77;861;863;98	1179.08	3	0.920827	0.923551	1.21785	-0.354615	-0.86323	Yes	-1.74141	2.0735	0.00368536	-2.30467	2.6956	0.000498573	+	+	+	5	3	2	3	1	0	3	4	4	4	3.5	3.5	3.5	31	1777627070	1634329830	60	3435584000	2360000000	0.588717	MS/MS	MS/MS	MS/MS	MS/MS	MS/MS	MS/MS	MS/MS	matching
Q68CP9	AT-rich interactive domain-containing protein 2 (ARID domain-containing protein 2) (BRG1-associated factor 200) (BAF200) (Zinc finger protein with activation potential) (Zipzap/p200)	ARID2	8	119;1567;1701;1716;1825;255;555;7	1178.71	0	0	0	0.974587	0.241038	-1.21562	Yes	-1.34974	2.10017	0.0100832	-4.03003	2.76401	0	+	+		8	3	0	7	0	0	1	19	19	19	13	13	13	92	835704630	206396370	175	2014757500	660000000	0.389606	MS/MS	MS/MS	MS/MS	MS/MS	MS/MS	MS/MS	MS/MS	matching
Q6PCB5	Round spermatid basic protein 1-like protein	RSBN1L	2	223;763	1177.33	2	1	1				No							+	+		2	2	0	1	1	0	2	4	4	4	8	8	8	40	245267000	314640000	31	200880830	213000000	0.99		MS/MS	MS/MS			MS/MS
Q5H9M0	PWWP domain-containing protein MUM1L1 (Mutated melanoma-associated antigen 1-like protein 1) (MUM1-like protein 1)	MUM1L1	7	168;185;225;232;252;255;56	1176.81	3	0.821836	0.942549	0.397744	-1.27814	0.880395	Yes	-0.90867	3.37368	0.0369098	0.261695	1.1071	0.700058	+	+	+	7	1	4	7	0	0	1	15	15	15	20.1	20.1	20.1	35	435094580	677761420	132	881676460	1400000000	0.487736	MS/MS	MS/MS	MS/MS	MS/MS	MS/MS	MS/MS	MS/MS	MS/MS
Q8WYK2	Jun dimerization protein 2	JDP2	1	65	1174.88	1	1	1	0.674	0.51687	-1.19087	Yes	-0.146404	0.288575	0.873314	-1.73757	1.69403	0.00577692	+	+	+	1	1	1	1	0	0	1	2	2	2	18	18	18	28	851309950	1350100050	52	1513315000	1920000000	0.641191	MS/MS	MS/MS	MS/MS	MS/MS	MS/MS	MS/MS	matching	matching
Q9NYH9	U3 small nucleolar RNA-associated protein 6 homolog (Hepatocellular carcinoma-associated antigen 66) (Multiple hat domains protein)	UTP6	7	295;318;340;462;575;588;81	1174.84	1	0.977368	0.699036	-0.511422	1.28323	-0.771805	Yes	1.90591	2.98924	0.00112796	-0.276526	0.404894	0.733555	+	+	+	2	7	2	7	0	0	0	21	21	21	34.8	34.8	34.8	78	1333702230	2726300770	199	1689177900	4270000000	0.681303	MS/MS	MS/MS	MS/MS	MS/MS	MS/MS	MS/MS	MS/MS	MS/MS
O43829	Zinc finger and BTB domain-containing protein 14 (Zinc finger protein 161 homolog) (Zfp-161) (Zinc finger protein 478) (Zinc finger protein 5 homolog) (ZF5) (Zfp-5) (hZF5)	ZBTB14	2	249;46	1174.28	1	0.210842	0.134988	0.777713	0.506455	-1.28417	Yes	-0.344937	0.675215	0.686518	-2.62193	2.86768	0	+	+		2	2	0	2	0	0	0	7	7	7	16.3	16.3	16.3	13	903276120	671403880	86	1530098100	1060000000	0.607962	MS/MS	MS/MS	MS/MS	MS/MS	MS/MS	MS/MS	MS/MS	MS/MS
Q5QNW6	Histone H2B type 2-F	HIST2H2BF	1	21	1173.97	0	0	0				No							+	+	+	1	1	1	1	0	0	0	24	1	1	87.3	5.6	5.6	5	809463060	650036940	5	809481000	650000000	0.99	matching	matching	MS/MS	matching	matching	matching	MS/MS	matching
P28066	Proteasome subunit alpha type-5 (EC 3.4.25.1) (Macropain zeta chain) (Multicatalytic endopeptidase complex zeta chain) (Proteasome zeta chain)	PSMA5	8	149;187;196;203;209;231;239;66	1173.5	1	0.829535	0.952744	-1.27266	0.963269	0.309388	Yes	3.39741	4.64543	0	2.40386	4.09357	0	+	+	+	1	8	8	8	1	1	1	29	29	29	84.6	84.6	84.6	693	98201160	92408445840	1083	1473388220	103000000000	0.885457	MS/MS	MS/MS	MS/MS	MS/MS	MS/MS	MS/MS	MS/MS	MS/MS
O75478	Transcriptional adapter 2-alpha (Transcriptional adapter 2-like) (ADA2-like protein)	TADA2A	1	132	1172.98	0	0	0	-0.609929	-0.118902	0.728831	Yes	0.229999	0.205267	0.828887	0.627081	1.11685	0.28056	+	+	+	1	1	1	1	0	0	0	3	3	3	19.6	19.6	19.6	18	83413760	359826240	26	102490000	410000000	0.864875	MS/MS	MS/MS	MS/MS	MS/MS	MS/MS	matching	MS/MS	MS/MS
O15550	Lysine-specific demethylase 6A (EC 1.14.11.-) (Histone demethylase UTX) (Ubiquitously-transcribed TPR protein on the X chromosome) (Ubiquitously-transcribed X chromosome tetratricopeptide repeat protein)	KDM6A	3	1034;412;86	1172.07	1	0.277921	0.416303	-0.343244	1.21146	-0.868213	Yes	1.9027	1.95267	0.00287853	-0.642474	0.588093	0.375721	+	+	+	3	3	1	3	0	0	0	10	10	10	11.2	11.2	11.2	26	239659450	426741550	51	270705530	789000000	0.628855	MS/MS	MS/MS	MS/MS	MS/MS	MS/MS	MS/MS	MS/MS	MS/MS
Q14781	Chromobox protein homolog 2	CBX2	14	146;153;157;199;215;283;291;296;307;320;362;427;432;60	1171.67	3	0.819938	0.388204	-1.29176	0.906192	0.38557	Yes	6.23101	4.32365	0	4.75509	3.902	0	+	+	+	2	14	10	13	3	1	0	19	19	19	44.5	44.5	44.5	194	193719250	11827279150	278	219131800	14300000000	0.827942	MS/MS	MS/MS	MS/MS	MS/MS	MS/MS	MS/MS	MS/MS	MS/MS
F8VZX2	Poly(rC)-binding protein 2 (Alpha-CP2) (Heterogeneous nuclear ribonucleoprotein E2) (hnRNP E2)	PCBP2	13	115;121;176;185;231;265;278;31;[Q15366]185;245;276;[Q15366-7]181;210	1171.12	0	0	0	-1.12717	1.17534	-0.0481718	Yes	3.97855	5.34432	0	1.86442	4.2939	0.000562044	+	+	+	5	13	6	13	1	1	0	29	29	8	76.8	76.8	37.1	491	646228760	26328539940	995	4718987100	65600000000	0.383606	MS/MS	MS/MS	MS/MS	MS/MS	MS/MS	MS/MS	MS/MS	MS/MS
P12004	Proliferating cell nuclear antigen (PCNA) (Cyclin)	PCNA	8	117;138;164;168;240;248;254;77	1170.81	1	0.0163237	0.112276	-1.06413	0.911372	0.152762	Yes	0.599958	2.06753	0.279958	0.369569	1.05218	0.564311	+	+	+	3	5	8	8	2	2	1	28	28	28	82	82	82	470	36385444660	61285596840	1225	106000000000	222000000000	0.297778	MS/MS	MS/MS	MS/MS	MS/MS	MS/MS	MS/MS	MS/MS	MS/MS
Q15723	ETS-related transcription factor Elf-2 (E74-like factor 2) (New ETS-related factor)	ELF2	11	197;290;303;318;332;353;458;536;549;557;584	1170.34	3	0.697795	0.793752	-1.32717	0.746861	0.580307	Yes	10.6865	5.05905	0	9.82835	4.89394	0	+	+	+	1	11	10	11	0	1	0	21	21	20	40.9	40.9	38.8	448	49505620	30325905940	493	73428800	31000000000	0.977537	MS/MS	MS/MS	matching	MS/MS	MS/MS	MS/MS	MS/MS	MS/MS
Q09472	Histone acetyltransferase p300 (p300 HAT) (EC 2.3.1.48) (E1A-associated protein p300)	EP300	8	1006;1020;1024;1050;1336;292;423;981	1170.19	5	0.765263	0.666626	-0.106312	0.898097	-0.791785	Yes	0.687268	0.599766	0.412964	-0.469036	0.451652	0.555082	+	+	+	6	8	5	8	0	0	1	19	12	12	10.6	7.5	7.5	99	790671340	3067968660	153	3483831030	7250000000	0.359484	MS/MS	MS/MS	MS/MS	MS/MS	MS/MS	MS/MS	MS/MS	MS/MS
Q9Y5Q9	General transcription factor 3C polypeptide 3 (Transcription factor IIIC 102 kDa subunit) (TFIIIC 102 kDa subunit) (TFIIIC102) (Transcription factor IIIC subunit gamma) (TF3C-gamma)	GTF3C3	11	234;245;360;371;41;481;508;534;610;63;84	1169.93	1	0.0212738	0.118395	-0.990981	1.25978	-0.268795	Yes	6.14945	4.73702	0	1.97313	2.94318	0.000793919	+	+	+	4	11	6	11	0	1	1	27	27	27	28.3	28.3	28.3	174	101797830	7115089870	269	289937300	8630000000	0.809074	MS/MS	MS/MS	MS/MS	MS/MS	MS/MS	MS/MS	MS/MS	MS/MS
Q6ZU67	BEN domain-containing protein 4 (Coiled-coil domain-containing protein 4)	BEND4	2	202;385	1169.72	1	1	0.982601	-1.20482	0.388698	0.816124	Yes	3.24722	1.63948	0.000724516	4.11821	1.9824	0	+	+	+	1	1	2	2	0	0	0	5	5	5	17	17	17	95	122790570	3292291430	98	146227000	3360000000	0.974005	MS/MS	MS/MS	MS/MS	MS/MS	MS/MS	MS/MS	MS/MS	MS/MS
Q9UKM9	RNA-binding protein Raly (Autoantigen p542) (Heterogeneous nuclear ribonucleoprotein C-like 2) (hnRNP core protein C-like 2) (hnRNP associated with lethal yellow protein homolog)	RALY	5	165;179;191;216;4	1169.5	1	0.000752566	0.0294834	-0.439495	1.22978	-0.790281	Yes	0.724144	1.83259	0.172179	-0.152174	0.869046	0.841588	+	+	+	3	5	3	5	2	1	0	14	14	14	53.3	53.3	53.3	83	1145803380	1621481320	270	2634374300	3970000000	0.419008	MS/MS	MS/MS	MS/MS	MS/MS	MS/MS	MS/MS	MS/MS	MS/MS
Q13127	RE1-silencing transcription factor (Neural-restrictive silencer factor) (X2 box repressor)	REST	2	445;762	1168.96	2	1	1	1.29516	-0.558291	-0.736873	Yes	-2.26329	3.20307	0.000491356	-2.48136	2.94052	0.000130526	+	+		2	2	0	2	0	0	1	6	6	6	6.9	6.9	6.9	34	192616420	72535580	44	232419000	91100000	0.819587	MS/MS	MS/MS	MS/MS	matching	matching	MS/MS	matching	matching
Q9NRL2	Bromodomain adjacent to zinc finger domain protein 1A (ATP-dependent chromatin-remodeling protein) (ATP-utilizing chromatin assembly and remodeling factor 1) (hACF1) (CHRAC subunit ACF1) (Williams syndrome transcription factor-related chromatin-remodeling factor 180) (WCRF180) (hWALp1)	BAZ1A	26	1023;1029;1045;1277;1310;1317;1327;1383;1460;1471;1472;1552;191;193;208;294;313;393;408;517;598;599;718;779;940;952	1168.09	2	0.0225098	0.151246	-0.550099	1.32001	-0.769912	Yes	2.54541	4.13027	0.000461714	-0.299189	1.39379	0.641445	+	+	+	4	26	7	25	0	2	3	62	62	61	39.5	39.5	39.1	257	886119660	12641522940	636	4258359500	29600000000	0.399536	MS/MS	MS/MS	MS/MS	MS/MS	MS/MS	MS/MS	MS/MS	MS/MS
Q9NV56	MRG/MORF4L-binding protein (MRG-binding protein) (Up-regulated in colon cancer 4) (Urcc4)	MRGBP	1	127	1167.9	1	1	1	1.2551	-0.30528	-0.949822	Yes	-1.88955	2.94614	0.00118716	-2.67006	3.47747	0	+	+	+	1	1	1	1	1	0	0	5	5	5	26	26	26	39	296236200	155819800	61	518664960	196000000	0.632543	MS/MS	MS/MS	MS/MS	MS/MS	matching	MS/MS	matching	matching
Q6N043	Zinc finger protein 280D (Suppressor of hairy wing homolog 4) (Zinc finger protein 634)	ZNF280D	4	275;54;740;976	1167.8	2	0.974123	0.92593	0.201257	0.563393	-0.76465	Yes	0.0972284	0.225143	0.914559	-0.259332	0.462666	0.742559	+	+	+	4	3	2	2	1	0	1	7	7	7	9.7	9.7	9.7	50	645385450	1415868450	125	1361254060	2210000000	0.577179	MS/MS	MS/MS	MS/MS	MS/MS	MS/MS	MS/MS	MS/MS	MS/MS
Q92995	Ubiquitin carboxyl-terminal hydrolase 13 (EC 3.4.19.12) (Deubiquitinating enzyme 13) (Isopeptidase T-3) (ISOT-3) (Ubiquitin thioesterase 13) (Ubiquitin-specific-processing protease 13)	USP13	3	401;405;414	1167.72	2	1	0.998889	-1.23887	1.02602	0.212856	Yes	2.13596	4.66109	0.000529412	1.36909	3.50412	0.00471666	+	+	+	1	2	2	2	2	1	0	18	17	17	21.9	21	21	172	1515532100	8583423200	284	1428513900	10500000000	0.846623	MS/MS	MS/MS	MS/MS	MS/MS	MS/MS	MS/MS	MS/MS	MS/MS
E9PRS5	Radixin	RDX	2	3;8	1166.93	0	0	0	-0.0658138	-0.924335	0.990149	Yes	-0.668968	1.02321	0.315145	0.822816	0.962257	0.169832		+	+	0	2	2	2	0	0	0	15	6	4	20.9	15.9	15.9	12	259152790	857187210	111	492588090	1170000000	0.671447	MS/MS	MS/MS	MS/MS	MS/MS	MS/MS	MS/MS	MS/MS	MS/MS
Q96HA1	Nuclear envelope pore membrane protein POM 121 (Nuclear envelope pore membrane protein POM 121A) (Nucleoporin Nup121) (Pore membrane protein of 121 kDa)	POM121	2	541;656	1166.74	0	0	0	-0.66981	0.251997	0.417813	Yes	1.20591	0.431041	0.255553	1.42283	0.483377	0.134996	+	+	+	2	2	2	2	0	0	0	3	3	3	6	6	6	24	120942450	373643550	27	130054050	429000000	0.884684	MS/MS	MS/MS	matching	MS/MS	MS/MS	MS/MS	MS/MS	matching
Q9H0E3	Histone deacetylase complex subunit SAP130 (130 kDa Sin3-associated polypeptide) (Sin3-associated polypeptide p130)	SAP130	5	785;864;869;923;937	1166.48	3	0.998461	0.996682	0.241022	0.863011	-1.10403	Yes	0.469982	0.856457	0.548441	-1.01634	1.30554	0.0646714	+	+	+	2	4	4	5	2	0	0	13	13	13	15.8	15.8	15.8	240	14163192900	20031015100	871	58326041100	87200000000	0.23497	MS/MS	MS/MS	MS/MS	MS/MS	MS/MS	MS/MS	MS/MS	MS/MS
P14316	Interferon regulatory factor 2 (IRF-2)	IRF2	2	137;293	1166.17	2	1	1	0.364559	0.892545	-1.2571	Yes	0.337401	1.18143	0.661556	-1.0363	2.4743	0.0276447	+	+	+	2	2	2	2	1	1	0	12	12	12	31.4	31.4	31.4	126	1863337770	2440322230	422	5894881500	8070000000	0.308177	MS/MS	MS/MS	MS/MS	MS/MS	MS/MS	MS/MS	MS/MS	MS/MS
Q9H8H0	Nucleolar protein 11	NOL11	7	247;252;284;332;399;52;573	1165.35	1	0	0.00647383	0.671352	0.561947	-1.2333	Yes	-0.0295798	0.0903559	0.974327	-0.51496	2.93829	0.297417	+	+	+	4	5	6	7	0	0	0	22	22	22	37.6	37.6	37.6	144	886852340	1398722760	289	1993182500	2830000000	0.473873	MS/MS	MS/MS	MS/MS	MS/MS	MS/MS	MS/MS	MS/MS	MS/MS
P40424	Pre-B-cell leukemia transcription factor 1 (Homeobox protein PBX1) (Homeobox protein PRL)	PBX1	1	40	1165	0	0	0				No								+	+	0	1	1	1	0	0	0	12	3	2	38.9	11.2	8.1	7	158203100	531616900	10	175054620	541000000	0.963362	matching	matching	matching	MS/MS	MS/MS	MS/MS	MS/MS	MS/MS
Q8TAQ2	SWI/SNF complex subunit SMARCC2 (BRG1-associated factor 170) (BAF170) (SWI/SNF complex 170 kDa subunit) (SWI/SNF-related matrix-associated actin-dependent regulator of chromatin subfamily C member 2)	SMARCC2	9	373;393;704;718;724;787;836;846;848	1164.95	4	0.897409	0.958453	1.21018	-0.167323	-1.04286	Yes	-1.7966	2.60722	0.00184113	-2.93851	5.16738	0	+	+	+	9	7	1	7	3	1	1	34	27	27	28.7	22.7	22.7	234	5001714570	2177568330	708	21148348400	11300000000	0.221253	MS/MS	MS/MS	MS/MS	MS/MS	MS/MS	MS/MS	MS/MS	MS/MS
Q9NVI1	Fanconi anemia group I protein (Protein FACI)	FANCI	21	1012;1105;1107;1199;1229;1230;1248;140;148;157;16;39;4;402;420;534;646;715;902;926;939	1164.67	4	0.0735867	0.414554	-1.25062	0.536864	0.713757	Yes	0.650708	2.02134	0.225978	0.715103	2.41684	0.124417	+	+	+	6	17	17	20	1	0	1	53	53	53	38.2	38.2	38.2	289	787495310	8652439390	726	7850130100	14100000000	0.430063	MS/MS	MS/MS	MS/MS	MS/MS	MS/MS	MS/MS	MS/MS	MS/MS
Q9P0W2	SWI/SNF-related matrix-associated actin-dependent regulator of chromatin subfamily E member 1-related (SMARCE1-related protein) (BRCA2-associated factor 35) (HMG box-containing protein 20B) (HMG domain-containing protein 2) (HMG domain-containing protein HMGX2) (Sox-like transcriptional factor) (Structural DNA-binding protein BRAF35)	HMG20B	3	31;6;71	1164.32	1	1	0.991715	-1.3096	0.788495	0.52111	Yes	7.3981	3.70392	0	6.45527	3.38754	0	+	+	+	1	2	3	3	1	1	1	12	12	12	33.8	33.8	33.8	252	569228440	30385373560	274	478922600	31200000000	0.977136	MS/MS	MS/MS	MS/MS	MS/MS	MS/MS	MS/MS	MS/MS	MS/MS
Q6P0N0	Mis18-binding protein 1 (Kinetochore-associated protein KNL-2 homolog) (HsKNL-2) (P243)	MIS18BP1	30	1020;1034;1077;1093;1108;126;167;171;203;211;262;379;534;54;557;587;612;647;65;676;688;694;7;727;742;753;850;899;96;99	1163.09	4	0.0246646	0.0416108	-1.2898	0.368156	0.921646	Yes	3.69368	4.20045	0	4.92677	4.69958	0	+	+	+	4	18	28	28	2	1	2	66	66	66	48.9	48.9	48.9	425	648209090	18877796910	823	2335873730	52400000000	0.356731	MS/MS	MS/MS	MS/MS	MS/MS	MS/MS	MS/MS	MS/MS	MS/MS
P21675	Transcription initiation factor TFIID subunit 1 (EC 2.3.1.48) (EC 2.7.11.1) (Cell cycle gene 1 protein) (TBP-associated factor 250 kDa) (p250) (Transcription initiation factor TFIID 250 kDa subunit) (TAF(II)250) (TAFII-250) (TAFII250)	TAF1	6	1305;1317;167;206;320;549	1162.44	2	0.991994	0.988671	-0.512081	1.25095	-0.738872	Yes	1.18938	2.13925	0.0169893	-0.152999	0.232365	0.8654	+	+	+	4	5	2	5	1	1	2	20	20	20	14.3	14.3	14.3	175	930251570	2269630130	267	1418016300	4390000000	0.550942	MS/MS	MS/MS	MS/MS	MS/MS	MS/MS	MS/MS	MS/MS	MS/MS
Q9UPW6	DNA-binding protein SATB2 (Special AT-rich sequence-binding protein 2)	SATB2	6	161;233;24;30;350;464	1159.87	3	0.895898	0.880695	1.0075	0.233744	-1.24125	Yes	-0.63303	2.11873	0.238315	-1.83975	4.34687	0.000647482	+	+	+	6	5	4	5	1	0	0	26	26	24	35.9	35.9	35.9	158	13701847920	11101012080	1072	105000000000	68400000000	0.143038	MS/MS	MS/MS	MS/MS	MS/MS	MS/MS	MS/MS	MS/MS	MS/MS
O95977	Sphingosine 1-phosphate receptor 4 (S1P receptor 4) (S1P4) (Endothelial differentiation G-protein coupled receptor 6) (Sphingosine 1-phosphate receptor Edg-6) (S1P receptor Edg-6)	S1PR4	1	202	1159.63	0	0	0				No							+	+		1	1	0	0	1	0	0	1	1	1	2.9	2.9	2.9	13	704247220	499652780	13	704274300	500000000	0.99
Q6NSI4	Uncharacterized protein CXorf57	CXorf57	13	176;217;305;348;483;492;499;518;524;548;624;709;728	1158.99	3	0.182172	0.353185	-1.26733	0.613502	0.653829	Yes	4.94756	2.26791	0.000149211	5.05364	3.23007	0	+	+	+	1	12	12	13	0	0	0	27	27	27	39.8	39.8	39.8	150	479138440	6488193560	241	363317840	10400000000	0.647322	MS/MS	MS/MS	MS/MS	MS/MS	MS/MS	MS/MS	MS/MS	MS/MS
Q14865	AT-rich interactive domain-containing protein 5B (ARID domain-containing protein 5B) (MRF1-like protein) (Modulator recognition factor 2) (MRF-2)	ARID5B	8	1013;130;629;774;803;893;920;935	1157.67	3	0.928452	0.528478	-1.29983	0.691452	0.608381	Yes	9.03902	2.86083	0	8.66194	2.83381	0	+	+	+	4	8	6	6	1	1	2	22	22	22	19.1	19.1	19.1	209	253811040	4008518460	293	197201090	7190000000	0.576988	matching	matching	matching	MS/MS	MS/MS	MS/MS	MS/MS	MS/MS
Q99996	A-kinase anchor protein 9 (AKAP-9) (A-kinase anchor protein 350 kDa) (AKAP 350) (hgAKAP 350) (A-kinase anchor protein 450 kDa) (AKAP 450) (AKAP 120-like protein) (Centrosome- and Golgi-localized PKN-associated protein) (CG-NAP) (Protein hyperion) (Protein kinase A-anchoring protein 9) (PRKA9) (Protein yotiao)	AKAP9	2	2101;2107	1157.34	1	1	0.94705	-1.16636	0.501371	0.664989	Yes	4.57418	1.43365	0.000494505	5.02295	1.63147	0	+	+	+	1	1	2	2	0	0	0	4	4	4	1	1	1	39	2596234650	2102915360	51	270297600	4900000000	0.908874	MS/MS	matching	MS/MS	MS/MS	MS/MS	MS/MS	MS/MS	MS/MS
K7ELQ4	Cyclic AMP-dependent transcription factor ATF-7 (cAMP-dependent transcription factor ATF-7) (Activating transcription factor 7) (Transcription factor ATF-A)	ATF7	2	107;88	1156.9	1	0.676026	0.0876638	0.650705	0.531519	-1.18222	Yes	-0.124007	0.162261	0.898819	-1.90707	1.69739	0.00419632	+	+		2	2	0	2	0	0	0	4	4	3	15.4	15.4	15.4	31	95086340	217446660	45	150029800	295000000	0.702274	MS/MS	MS/MS	MS/MS	MS/MS	MS/MS	MS/MS	matching	matching
Q9Y2K7	Lysine-specific demethylase 2A (EC 1.14.11.27) (CXXC-type zinc finger protein 8) (F-box and leucine-rich repeat protein 11) (F-box protein FBL7) (F-box protein Lilina) (F-box/LRR-repeat protein 11) (JmjC domain-containing histone demethylation protein 1A) ([Histone-H3]-lysine-36 demethylase 1A)	KDM2A	4	505;518;939;951	1156.81	0	0	0	0.541781	0.774545	-1.31633	Yes	0.184661	1.35688	0.812332	-1.47411	4.01311	0.00264348	+	+	+	1	4	3	4	0	0	0	11	11	11	11.8	11.8	11.8	66	1127532240	1537062760	156	2037593200	2460000000	0.592449	MS/MS	MS/MS	MS/MS	MS/MS	MS/MS	MS/MS	MS/MS	MS/MS
Q52LR7	Enhancer of polycomb homolog 2 (EPC-like)	EPC2	4	135;195;324;362	1156.57	2	0.498132	0.620001	0.993674	0.0903903	-1.08406	Yes	-0.929911	1.18906	0.109583	-2.13899	2.36829	0.000779436	+	+	+	3	4	2	4	0	0	0	11	11	10	14.1	14.1	12.9	52	819455140	811390860	185	2666517300	1610000000	0.381349	MS/MS	MS/MS	MS/MS	MS/MS	MS/MS	MS/MS	MS/MS	MS/MS
O15350	Tumor protein p73 (p53-like transcription factor) (p53-related protein)	TP73	6	157;164;331;345;416;627	1154.17	1	0.171456	0.718823	-1.28294	0.856614	0.426321	Yes	7.368	3.13998	0	5.88619	6.17908	0	+	+	+	1	5	6	6	0	0	0	14	14	14	26.9	26.9	26.9	203	201762460	10505243540	241	93051990	11900000000	0.892767	MS/MS	MS/MS	MS/MS	MS/MS	MS/MS	MS/MS	MS/MS	MS/MS
P12757	Ski-like protein (Ski-related oncogene) (Ski-related protein)	SKIL	5	383;463;50;51;527	1153.24	2	0.728847	0.911923	-1.16494	0.0958817	1.06906	Yes	1.06604	1.97387	0.0319113	1.88887	3.30657	0.000797286	+	+	+	3	5	2	4	1	1	1	7	7	7	15.4	15.4	15.4	146	1333351450	5363350550	338	2252500700	12900000000	0.441954	MS/MS	MS/MS	MS/MS	MS/MS	MS/MS	MS/MS	MS/MS	MS/MS
P61247	40S ribosomal protein S3a (Small ribosomal subunit protein eS1) (v-fos transformation effector protein) (Fte-1)	RPS3A	5	199;249;34;56;94	1152.97	1	0.938085	0.818781	-1.21695	0.748239	0.468711	Yes	1.75156	2.23923	0.00285234	1.50242	2.09722	0.00673048	+	+	+	5	4	3	5	2	0	0	16	16	9	51.1	51.1	31.4	115	1312974080	14496033520	360	8970993200	32400000000	0.382128	MS/MS	MS/MS	MS/MS	MS/MS	MS/MS	MS/MS	MS/MS	MS/MS
O00311	Cell division cycle 7-related protein kinase (CDC7-related kinase) (HsCdc7) (huCdc7) (EC 2.7.11.1)	CDC7	20	179;207;212;227;235;244;253;257;268;306;331;36;42;474;492;496;570;59;86;90	1152.59	2	0.802838	0.227359	-1.32257	0.55293	0.769638	Yes	12.1206	4.63239	0	13.5211	4.76887	0		+	+	0	16	20	20	0	1	0	39	39	39	56.6	56.6	56.6	469	52771200	33327806300	514	33712740	37000000000	0.901356	matching	matching	matching	MS/MS	MS/MS	MS/MS	MS/MS	MS/MS
Q8N9N5	Protein BANP (BEN domain-containing protein 1) (Btg3-associated nuclear protein) (Scaffold/matrix-associated region-1-binding protein)	BANP	5	133;165;308;87;[Q8N9N5-2]134	1152.29	1	0.750563	0.573629	-0.561447	1.31843	-0.756981	Yes	1.40034	4.0044	0.00370309	-0.145655	0.669983	0.851015	+	+	+	3	5	4	5	0	1	1	19	19	8	50	50	17.3	180	1867692740	8702867260	521	11988028400	32000000000	0.240305	MS/MS	MS/MS	MS/MS	MS/MS	MS/MS	MS/MS	MS/MS	MS/MS
O43660	Pleiotropic regulator 1	PLRG1	6	113;135;173;47;80;[O43660-2]104	1152.27	0	0	0	-0.836744	-0.0803178	0.917062	Yes	0.399087	0.493967	0.665018	0.925301	1.13632	0.103658	+	+	+	2	5	5	6	0	1	0	24	24	2	65.4	65.4	19.3	144	290130760	5391221740	283	1899506310	8080000000	0.569302	MS/MS	MS/MS	MS/MS	MS/MS	MS/MS	MS/MS	MS/MS	MS/MS
P52701	DNA mismatch repair protein Msh6 (hMSH6) (G/T mismatch-binding protein) (GTBP) (GTMBP) (MutS protein homolog 6) (MutS-alpha 160 kDa subunit) (p160)	MSH6	29	1014;1101;1291;1296;13;1315;1352;1358;169;22;324;334;374;412;476;479;519;537;610;660;676;692;775;804;824;833;888;930;99	1151.85	4	0.00362326	0.0767901	-1.0563	1.22772	-0.171416	Yes	3.1831	5.15366	0	1.23321	3.72961	0.00814455	+	+	+	5	29	16	29	0	0	0	84	84	84	54.4	54.4	54.4	387	922038590	13325409410	1188	3725867840	43300000000	0.30297	MS/MS	MS/MS	MS/MS	MS/MS	MS/MS	MS/MS	MS/MS	MS/MS
Q7L590	Protein MCM10 homolog (HsMCM10)	MCM10	24	139;313;344;360;362;482;493;511;520;534;550;554;627;650;665;675;695;71;762;763;815;840;854;869	1151.63	3	0.998556	0.541802	-1.20009	0.226783	0.973306	Yes	3.48154	1.90875	0.000521236	5.30304	2.53998	0	+	+	+	1	15	24	24	1	0	0	38	38	38	38.6	38.6	38.6	201	244699470	10279375530	285	251396660	12800000000	0.806356	matching	MS/MS	matching	MS/MS	MS/MS	MS/MS	MS/MS	MS/MS
Q9UHQ9	NADH-cytochrome b5 reductase 1 (b5R.1) (EC 1.6.2.2) (Humb5R2) (NAD(P)H:quinone oxidoreductase type 3 polypeptide A2)	CYB5R1	1	158	1150.93	0	0	0				No								+	+	0	1	1	1	0	0	0	3	3	3	16.8	16.8	16.8	8	1569493830	9304506170	16	1625313400	9450000000	0.981823	MS/MS	matching	matching	MS/MS	MS/MS	MS/MS	MS/MS	MS/MS
P37231	Peroxisome proliferator-activated receptor gamma (PPAR-gamma) (Nuclear receptor subfamily 1 group C member 3)	PPARG	2	107;63	1149.64	1	0.946646	0.988749	-0.742255	0.269031	0.473224	Yes	0.192551	0.529589	0.82251	0.23143	0.746868	0.753028	+	+	+	2	2	1	2	0	0	0	5	5	5	13.5	13.5	13.5	70	187778410	256435590	121	274514420	380000000	0.678692	MS/MS	MS/MS	MS/MS	MS/MS	MS/MS	MS/MS	MS/MS	MS/MS
Q92800	Histone-lysine N-methyltransferase EZH1 (EC 2.1.1.43) (ENX-2) (Enhancer of zeste homolog 1)	EZH1	1	327	1149.26	1	1	1	-1.04594	1.21207	-0.166136	Yes	1.53098	3.63302	0.00270996	0.596525	2.91472	0.204324	+	+	+	1	1	1	1	0	0	1	6	5	5	9.8	7.3	7.3	76	155062410	548377590	102	291244000	798000000	0.645806	MS/MS	MS/MS	MS/MS	MS/MS	MS/MS	MS/MS	MS/MS	MS/MS
Q96T58	Msx2-interacting protein (SMART/HDAC1-associated repressor protein) (SPEN homolog)	SPEN	26	1293;1308;1541;1672;1773;2138;2609;2617;2636;2673;2680;2823;2833;2853;2857;2903;2967;2971;3020;3224;3240;3338;3393;3440;3503;916	1149.26	3	0.173642	0.300368	-1.30048	0.895212	0.405269	Yes	2.32565	5.74051	0.000460137	1.80671	4.87878	0.00056	+	+	+	5	23	22	25	1	4	0	88	88	87	26.2	26.2	26	588	347876320	24430571980	1385	3970374500	55200000000	0.418764	MS/MS	MS/MS	MS/MS	MS/MS	MS/MS	MS/MS	MS/MS	MS/MS
Q9BRR0	Zinc finger protein with KRAB and SCAN domains 3 (Zinc finger and SCAN domain-containing protein 13) (Zinc finger protein 306) (Zinc finger protein 309) (Zinc finger protein 47 homolog) (Zf47) (Zfp-47)	ZKSCAN3	2	171;215	1148.3	2	1	1	-1.19698	0.688434	0.508543	Yes	1.67542	1.91183	0.00506649	1.51557	2.06549	0.00667677	+	+	+	2	2	2	2	0	0	0	8	6	6	19.7	16	16	55	142507420	1344912580	92	188543310	1610000000	0.827014	MS/MS	MS/MS	MS/MS	MS/MS	MS/MS	MS/MS	MS/MS	MS/MS
O75182	Paired amphipathic helix protein Sin3b (Histone deacetylase complex subunit Sin3b) (Transcriptional corepressor Sin3b)	SIN3B	4	117;141;150;256	1148.03	1	0.00937377	0.142461	-1.2485	0.467146	0.781351	Yes	1.40954	2.21904	0.00820946	1.66768	2.66466	0.00264731	+	+	+	2	4	3	4	0	0	0	17	13	13	16.5	13.6	13.6	178	256676560	1736637440	294	698218900	3040000000	0.533226	MS/MS	MS/MS	MS/MS	MS/MS	MS/MS	MS/MS	MS/MS	MS/MS
Q9BVJ6	U3 small nucleolar RNA-associated protein 14 homolog A (Antigen NY-CO-16) (Serologically defined colon cancer antigen 16)	UTP14A	10	150;163;194;273;298;449;519;640;733;84	1147.92	3	0.688885	0.927817	-0.946603	1.23315	-0.286551	Yes	3.19449	2.78316	0.000471963	0.967324	1.14553	0.0902345	+	+	+	3	10	3	10	1	1	0	31	31	26	47.1	47.1	38.3	118	1117154770	7563988230	279	2708781700	13700000000	0.529055	MS/MS	MS/MS	MS/MS	MS/MS	MS/MS	MS/MS	MS/MS	MS/MS
Q96B01	RAD51-associated protein 1 (RAD51-interacting protein)	RAD51AP1	1	269	1147.76	1	1	1				No							+	+	+	1	1	1	1	0	0	0	1	1	1	4.8	4.8	4.8	49	68227720	1402472280	49	68227000	1400000000	0.99	MS/MS	MS/MS	MS/MS	MS/MS	MS/MS	MS/MS	MS/MS	MS/MS
P84090	Enhancer of rudimentary homolog	ERH	1	12	1147.18	0	0	0	-0.278228	-0.788593	1.06682	Yes	-0.169544	0.326279	0.852545	0.446827	1.05436	0.47244	+	+	+	1	1	1	1	0	0	0	6	6	6	60.6	60.6	60.6	38	651438040	478061960	162	1113424900	1470000000	0.43721	MS/MS	MS/MS	MS/MS	MS/MS	MS/MS	MS/MS	MS/MS	MS/MS
Q9ULD5	Zinc finger protein 777	ZNF777	1	452	1146.82	1	1	1	-0.869306	1.11585	-0.246545	Yes	0.591985	1.69926	0.315705	0.185711	0.741019	0.805739	+	+	+	1	1	1	1	0	0	0	12	12	12	20.7	20.7	20.7	175	1114119060	2302980940	436	4400754400	10600000000	0.227795	MS/MS	MS/MS	MS/MS	MS/MS	MS/MS	MS/MS	MS/MS	MS/MS
P60896	26S proteasome complex subunit SEM1 (26S proteasome complex subunit DSS1) (Deleted in split hand/split foot protein 1) (Split hand/foot deleted protein 1) (Split hand/foot malformation type 1 protein)	SEM1	1	66	1146.45	1	1	1	-0.538876	0.721373	-0.182497	Yes	0.477693	0.822207	0.545943	0.135084	0.179002	0.888279	+	+	+	1	1	1	1	1	0	0	4	4	4	30	30	30	15	224384760	374995240	43	337276900	439000000	0.772121	MS/MS	MS/MS	MS/MS	matching	MS/MS	MS/MS	MS/MS	MS/MS
P62701	40S ribosomal protein S4, X isoform (SCR10) (Single copy abundant mRNA protein) (Small ribosomal subunit protein eS4)	RPS4X	10	120;134;168;22;230;233;259;37;71;94	1146.21	0	0	0	-1.27064	0.307369	0.963267	Yes	2.57652	3.72743	0.000588235	3.64745	4.6409	0	+	+	+	2	7	8	10	1	0	0	28	28	28	73.4	73.4	73.4	109	379833630	7276578370	336	1220579600	13300000000	0.52728	MS/MS	MS/MS	MS/MS	MS/MS	MS/MS	MS/MS	MS/MS	MS/MS
Q8N163	Cell cycle and apoptosis regulator protein 2 (Cell division cycle and apoptosis regulator protein 2) (DBIRD complex subunit KIAA1967) (Deleted in breast cancer gene 1 protein) (DBC-1) (DBC.1) (NET35) (p30 DBC)	CCAR2	11	112;585;591;599;616;623;634;667;800;916;97	1144.04	5	0.820723	0.706431	-0.906137	1.27051	-0.364369	Yes	1.77749	3.23345	0.00141737	0.442419	1.58803	0.438291	+	+	+	6	11	8	11	1	2	1	35	35	35	36.6	36.6	36.6	264	981565790	6142402710	734	7679636470	16000000000	0.300848	MS/MS	MS/MS	MS/MS	MS/MS	MS/MS	MS/MS	MS/MS	MS/MS
Q5H9F3	BCL-6 corepressor-like protein 1 (BCoR-L1) (BCoR-like protein 1)	BCORL1	10	1005;1050;1092;1187;1388;747;783;964;975;[Q5H9F3-3]1449	1143.67	5	0.99792	0.982804	-1.09586	1.15685	-0.0609868	Yes	1.99249	4.37517	0.000567835	0.915333	1.85134	0.0623413	+	+	+	3	9	6	9	2	1	0	32	32	32	24.9	24.9	24.9	292	7292605710	35903269690	651	33050072000	110000000000	0.301963	MS/MS	MS/MS	MS/MS	MS/MS	MS/MS	MS/MS	MS/MS	MS/MS
Q9UL40	Zinc finger protein 346 (Just another zinc finger protein)	ZNF346	2	114;287	1143.63	1	0.88669	0.892986				No							+	+		2	2	0	2	0	0	0	2	2	2	11	11	11	10	127767320	186654680	10	142838800	172000000	0.99	MS/MS	MS/MS	MS/MS	matching	MS/MS	matching	matching	matching
Q01826	DNA-binding protein SATB1 (Special AT-rich sequence-binding protein 1)	SATB1	2	58;744	1142.97	1	0.973288	0.996992	1.21778	-0.604739	-0.613037	Yes	-4.83619	1.94437	0.000493284	-4.85821	2.83325	0	+	+	+	2	1	1	2	0	0	0	7	5	5	9.7	8.3	8.3	27	249942070	50265630	38	345028960	45200000	0.769312	MS/MS	MS/MS	MS/MS	MS/MS	matching	matching	MS/MS	matching
P45973	Chromobox protein homolog 5 (Antigen p25) (Heterochromatin protein 1 homolog alpha) (HP1 alpha)	CBX5	5	102;154;32;84;91	1142.89	1	0.0305856	0.134867	0.729268	0.36913	-1.0984	Yes	-0.227792	0.300345	0.812262	-1.15602	1.91951	0.0242409	+	+	+	5	5	2	4	2	1	0	10	9	9	54.5	49.7	49.7	112	1103210010	1252998690	279	3300734100	4180000000	0.31497	MS/MS	MS/MS	MS/MS	MS/MS	MS/MS	MS/MS	MS/MS	MS/MS
Q9NS56	E3 ubiquitin-protein ligase Topors (EC 2.3.2.27) (RING-type E3 ubiquitin transferase Topors) (SUMO1-protein E3 ligase Topors) (Topoisomerase I-binding RING finger protein) (Topoisomerase I-binding arginine/serine-rich protein) (Tumor suppressor p53-binding protein 3) (p53-binding protein 3) (p53BP3)	TOPORS	11	102;557;73;76;760;819;83;837;88;921;950	1140.66	1	0.0235294	0.00993462	-1.10623	-0.061857	1.16809	Yes	1.05243	2.85083	0.0206297	2.29187	3.59079	0	+	+	+	8	8	9	9	2	1	3	23	23	23	22.1	22.1	22.1	212	857483310	5629901060	557	4124465400	19400000000	0.275772	MS/MS	MS/MS	MS/MS	MS/MS	MS/MS	MS/MS	MS/MS	MS/MS
P42166	Lamina-associated polypeptide 2, isoforms beta/gamma (Thymopoietin, isoforms beta/gamma) (TP beta/gamma) (Thymopoietin-related peptide isoforms beta/gamma) (TPRP isoforms beta/gamma) [Cleaved into: Thymopoietin (TP) (Splenin);Thymopentin (TP5)]	TMPO	20	13;17;269;281;315;334;358;410;416;478;519;535;637;674;685;[P42167]213;368;389;393;401	1140.5	2	0.783047	0.263203	-0.838177	1.30612	-0.467945	Yes	2.00124	4.69063	0.000496324	0.345531	1.26951	0.582709	+	+	+	6	18	7	17	4	6	0	45	45	37	67.4	67.4	48	215	948056640	4316590060	604	3545826600	10500000000	0.374819	MS/MS	MS/MS	MS/MS	MS/MS	MS/MS	MS/MS	MS/MS	MS/MS
P23396	40S ribosomal protein S3 (EC 4.2.99.18) (Small ribosomal subunit protein uS3)	RPS3	6	141;214;227;230;7;90	1140.01	2	0.971777	0.864726	-1.19916	0.248112	0.951044	Yes	1.464	1.87534	0.00878152	2.17506	3.80771	0.000219462	+	+	+	2	6	6	6	1	1	1	26	26	13	74.4	71.6	42.8	262	338538280	21763388120	670	4281905620	40000000000	0.499119	MS/MS	MS/MS	MS/MS	MS/MS	MS/MS	MS/MS	MS/MS	MS/MS
Q68DD2	Cytosolic phospholipase A2 zeta (cPLA2-zeta) (EC 3.1.1.4) (Phospholipase A2 group IVF)	PLA2G4F	1	751	1139.78	1	1	1				No							+	+	+	1	1	1	1	0	0	0	1	1	1	1.9	1.9	1.9	12	396164360	297115640	12	389134000	304000000	0.99	MS/MS	matching	MS/MS	MS/MS	matching	MS/MS	matching	matching
Q9Y3B9	RRP15-like protein (Ribosomal RNA-processing protein 15)	RRP15	2	108;239	1139.56	1	0.972605	0.866827	0.174263	1.01821	-1.19247	Yes	0.509562	1.42768	0.442736	-0.825215	2.16392	0.080145	+	+	+	2	2	1	2	0	0	0	6	6	6	16.7	16.7	16.7	129	1212316280	2098913720	251	3226853800	5500000000	0.37943	MS/MS	MS/MS	MS/MS	MS/MS	MS/MS	MS/MS	MS/MS	MS/MS
Q9NXL9	DNA helicase MCM9 (hMCM9) (EC 3.6.4.12) (Mini-chromosome maintenance deficient domain-containing protein 1) (Minichromosome maintenance 9)	MCM9	3	221;911;919	1138.82	0	0	0	0.958611	-0.781167	-0.177444	Yes	-2.07926	1.30155	0.00559789	-1.35773	1.30821	0.0243344	+		+	2	0	1	3	0	0	0	6	6	6	6.3	6.3	6.3	16	182679130	60104870	20	202900130	69300000	0.891932	MS/MS	MS/MS	MS/MS	MS/MS	matching	matching	matching	matching
Q2TAL8	Glutamine-rich protein 1	QRICH1	14	28;353;360;369;474;489;612;637;649;662;672;682;704;712	1138.57	2	0.993178	0.82798	-1.21876	1.0734	0.145363	Yes	6.72023	5.56554	0	3.99938	4.59556	0	+	+	+	1	14	3	14	2	3	0	36	36	36	46.8	46.8	46.8	542	439684750	57266075450	1140	986751360	112000000000	0.51073	MS/MS	MS/MS	MS/MS	MS/MS	MS/MS	MS/MS	MS/MS	MS/MS
Q8N7H5	RNA polymerase II-associated factor 1 homolog (hPAF1) (Pancreatic differentiation protein 2)	PAF1	7	106;133;150;160;196;269;352	1137.98	2	0.595002	0.168514	-1.26217	0.730761	0.531411	Yes	3.41434	3.08996	0.000263087	3.07281	2.14665	0	+	+	+	2	7	6	7	0	0	0	12	12	12	30.3	30.3	30.3	117	89852110	3635177890	134	87642920	4010000000	0.909067	MS/MS	MS/MS	MS/MS	MS/MS	MS/MS	MS/MS	MS/MS	MS/MS
Q86YP4	Transcriptional repressor p66-alpha (Hp66alpha) (GATA zinc finger domain-containing protein 2A)	GATAD2A	11	135;28;30;349;432;451;459;464;487;585;605	1136.83	3	0.880504	0.917313	0.427624	0.865015	-1.29264	Yes	0.336777	1.64811	0.645564	-1.32455	3.36373	0.0058896	+	+	+	8	10	4	11	1	0	0	26	26	26	65.6	65.6	65.6	347	4871231500	8608243500	1048	45706604300	42700000000	0.152471	MS/MS	MS/MS	MS/MS	MS/MS	MS/MS	MS/MS	MS/MS	MS/MS
Q9NUU7	ATP-dependent RNA helicase DDX19A (EC 3.6.4.13) (DDX19-like protein) (DEAD box protein 19A)	DDX19A	2	201;26	1136.51	2	1	1	0.532886	-1.11594	0.58305	Yes	-1.02416	1.23327	0.0763462	0.0311591	0.071391	0.971843	+	+	+	2	2	1	2	1	1	0	9	9	9	63.8	63.8	63.8	75	780530430	481373570	171	1443049400	1780000000	0.391525	MS/MS	MS/MS	MS/MS	MS/MS	MS/MS	MS/MS	MS/MS	MS/MS
Q9Y2C5	Probable small intestine urate exporter (Solute carrier family 17 member 4)	SLC17A4	1	490	1136.37	0	0	0	0.894835	-0.121639	-0.773196	Yes	-2.13102	0.730027	0.0233167	-3.49699	1.27777	0.000936791	+			1	0	0	1	0	0	0	1	1	1	5.2	5.2	5.2	2	711869290	273430710	2	705931100	279000000	0.99	matching	matching	MS/MS	matching	matching		matching	matching
O75715	Epididymal secretory glutathione peroxidase (EC 1.11.1.9) (Epididymis-specific glutathione peroxidase-like protein) (EGLP) (Glutathione peroxidase 5) (GPx-5) (GSHPx-5)	GPX5	1	90	1136.19	0	0	0				No							+	+		1	1	0	0	0	0	1	1	1	1	5.4	5.4	5.4	3	353366450	338913550	3	353369000	339000000	0.99
Q15006	ER membrane protein complex subunit 2 (Tetratricopeptide repeat protein 35) (TPR repeat protein 35)	EMC2	2	248;250	1136.03	0	0	0	0.775236	0.105075	-0.88031	Yes	-1.17031	0.523274	0.202382	-2.8911	1.32856	0.00166003	+			2	0	0	2	0	0	0	3	3	3	12.1	12.1	12.1	4	1180711000	845089000	28	868058340	714000000	0.99	MS/MS	matching	MS/MS	matching	MS/MS	matching	MS/MS	MS/MS
Q03112	MDS1 and EVI1 complex locus protein EVI1 (Ecotropic virus integration site 1 protein homolog) (EVI-1)	MECOM	12	104;2;242;367;447;533;564;61;698;877;953;[Q03112-3]190	1135.67	6	0.781311	0.693235	-0.981796	1.25883	-0.277033	Yes	1.54855	4.10932	0.00193032	0.487079	2.11761	0.3601	+	+	+	8	11	8	10	0	1	4	42	42	27	46.7	36	25.6	340	896459010	5344926590	782	3909275260	22600000000	0.235442	MS/MS	MS/MS	MS/MS	MS/MS	MS/MS	MS/MS	MS/MS	MS/MS
Q13573	SNW domain-containing protein 1 (Nuclear protein SkiP) (Nuclear receptor coactivator NCoA-62) (Ski-interacting protein)	SNW1	4	258;416;452;468	1135.14	0	0	0	0.829406	0.395104	-1.22451	Yes	-0.238019	0.607641	0.780399	-1.12565	2.95853	0.0148381	+	+		3	4	0	4	0	0	0	14	14	14	28.2	28.2	28.2	33	256444660	162880040	127	439823360	433000000	0.480423	MS/MS	MS/MS	MS/MS	MS/MS	MS/MS	MS/MS	MS/MS	MS/MS
Q9H6U6	Breast carcinoma-amplified sequence 3 (GAOB1)	BCAS3	1	215	1134.08	0	0	0	-0.695189	0.246942	0.448247	Yes	0.79593	0.414989	0.440272	0.965996	0.86057	0.127595	+	+	+	1	1	1	1	0	0	0	2	2	2	2.3	2.3	2.3	21	245453640	556766360	23	310967000	680000000	0.809533	MS/MS	MS/MS	MS/MS	MS/MS	MS/MS	MS/MS	MS/MS	MS/MS
Q08211	ATP-dependent RNA helicase A (RHA) (EC 3.6.4.13) (DEAH box protein 9) (Leukophysin) (LKP) (Nuclear DNA helicase II) (NDH II)	DHX9	14	1011;1024;1037;1073;120;152;314;365;5;697;737;755;76;857	1133.87	4	0.957963	0.661787	-1.22021	1.05655	0.16366	Yes	1.19972	4.42503	0.00794363	0.729221	3.43213	0.0953047	+	+	+	4	14	8	14	0	1	0	81	81	81	57.6	57.6	57.6	382	1645557510	9272910490	1773	14063125500	35500000000	0.220294	MS/MS	MS/MS	MS/MS	MS/MS	MS/MS	MS/MS	MS/MS	MS/MS
Q9UKL3	CASP8-associated protein 2 (FLICE-associated huge protein)	CASP8AP2	15	1230;1350;1557;1574;1582;1593;1657;1778;1787;1808;1809;1813;1895;1949;785	1133.09	4	0.774752	0.499298	-1.31871	0.533699	0.785009	Yes	4.3096	4.32569	0	4.89427	4.54329	0	+	+	+	2	14	15	15	1	3	1	33	33	33	15.6	15.6	15.6	314	315267760	14699680340	565	869330400	34300000000	0.426933	MS/MS	MS/MS	MS/MS	MS/MS	MS/MS	MS/MS	MS/MS	MS/MS
P78316	Nucleolar protein 14 (Nucleolar complex protein 14)	NOP14	12	100;199;220;226;238;265;273;337;405;772;834;848	1132.97	2	0.164344	0.166804	-1.15676	1.14714	0.0096193	Yes	3.67003	5.28918	0	1.858	4.1453	0.000749776	+	+	+	1	12	5	12	0	0	0	23	23	23	29.3	29.3	29.3	99	91498400	4285588600	170	153840800	5240000000	0.811497	MS/MS	MS/MS	MS/MS	MS/MS	MS/MS	MS/MS	MS/MS	MS/MS
Q01538	Myelin transcription factor 1 (MyT1) (Myelin transcription factor I) (MyTI) (PLPB1) (Proteolipid protein-binding protein)	MYT1	4	1005;388;774;940	1132.22	2	0.134039	0.186596	0.400432	0.86757	-1.268	Yes	0.533901	1.42615	0.412481	-1.90688	2.48945	0.00123557	+	+	+	4	1	1	4	0	0	0	6	6	6	9.2	9.2	9.2	22	163388400	118773600	34	184855880	207000000	0.720066	MS/MS	MS/MS	MS/MS	MS/MS	MS/MS	MS/MS	matching	MS/MS
P62906	60S ribosomal protein L10a (CSA-19) (Large ribosomal subunit protein uL1) (Neural precursor cell expressed developmentally down-regulated protein 6) (NEDD-6)	RPL10A	11	118;130;133;147;152;161;196;207;212;4;62	1131.06	0	0	0	-1.22878	0.841192	0.387591	Yes	1.39419	2.55323	0.00733463	1.08868	2.17527	0.026042	+	+	+	4	10	6	10	0	2	0	18	18	17	53.9	53.9	50.7	107	288738930	4623857070	258	1572062000	7090000000	0.567139	MS/MS	MS/MS	MS/MS	MS/MS	MS/MS	MS/MS	MS/MS	MS/MS
Q9BZ95	Histone-lysine N-methyltransferase NSD3 (EC 2.1.1.43) (Nuclear SET domain-containing protein 3) (Protein whistle) (WHSC1-like 1 isoform 9 with methyltransferase activity to lysine) (Wolf-Hirschhorn syndrome candidate 1-like protein 1) (WHSC1-like protein 1)	NSD3	13	1151;1215;127;146;218;237;245;467;494;502;527;554;613	1130.47	4	0.988771	0.894378	-0.477719	1.30893	-0.831207	Yes	2.38835	3.91249	0.000561331	-0.472537	1.26917	0.424517	+	+	+	5	13	3	13	2	0	2	41	38	37	28.8	27.3	26.6	324	1569130650	10150097850	710	6491432800	28100000000	0.33879	MS/MS	MS/MS	MS/MS	MS/MS	MS/MS	MS/MS	MS/MS	MS/MS
Q9Y450	HBS1-like protein (ERFS)	HBS1L	2	497;[Q9Y450-2]470	1130.1	1	0.123515	0.0794184				No							+		+	2	0	1	1	0	0	1	2	2	2	5	5	5	6	662547620	1211502380	6	591064580	1130000000	0.99
P61221	ATP-binding cassette sub-family E member 1 (2'-5'-oligoadenylate-binding protein) (HuHP68) (RNase L inhibitor) (Ribonuclease 4 inhibitor) (RNS4I)	ABCE1	2	165;195	1129.45	0	0	0	-0.217024	-0.708813	0.925837	Yes	-0.319508	0.279692	0.76196	0.742501	1.05597	0.201934	+	+	+	1	1	2	2	1	0	0	12	12	12	25.2	25.2	25.2	50	690764980	836428020	117	981023800	1520000000	0.610627	MS/MS	MS/MS	MS/MS	MS/MS	MS/MS	MS/MS	MS/MS	MS/MS
O75554	WW domain-binding protein 4 (WBP-4) (Formin-binding protein 21) (WW domain-containing-binding protein 4)	WBP4	1	301	1128.63	1	1	1	-0.170739	1.1556	-0.984859	Yes	1.27565	1.76958	0.0168836	-0.783009	1.26221	0.150489	+	+	+	1	1	1	1	0	0	1	4	4	4	10.4	10.4	10.4	32	163108410	493038590	48	195234700	631000000	0.794141	MS/MS	MS/MS	MS/MS	MS/MS	MS/MS	MS/MS	MS/MS	MS/MS
Q07020	60S ribosomal protein L18 (Large ribosomal subunit protein eL18)	RPL18	5	132;144;154;164;78	1128.44	0	0	0	-1.26086	0.524519	0.736343	Yes	2.8211	2.21282	0.000493601	3.15581	3.04199	0	+	+	+	1	5	5	5	0	0	0	13	13	13	46.8	46.8	46.8	55	180122400	1907487600	107	591030800	2590000000	0.656268	MS/MS	MS/MS	MS/MS	MS/MS	MS/MS	MS/MS	MS/MS	MS/MS
P51513	RNA-binding protein Nova-1 (Neuro-oncological ventral antigen 1) (Onconeural ventral antigen 1) (Paraneoplastic Ri antigen) (Ventral neuron-specific protein 1)	NOVA1	1	132	1128.36	1	1	1	-0.519437	-0.77391	1.29335	Yes	-0.656896	0.440487	0.505337	4.67951	2.90431	0	+	+	+	1	1	1	1	0	1	0	6	3	3	27.1	27.1	27.1	42	29181890	971151910	43	39794500	973000000	0.987697		MS/MS	MS/MS	MS/MS	matching	matching	MS/MS	MS/MS
Q8NF99	Zinc finger protein 397 (Zinc finger and SCAN domain-containing protein 15) (Zinc finger protein 47)	ZNF397	8	171;184;195;202;233;25;251;55	1128.13	1	0.236094	0.185758	1.22487	-0.838321	-0.386553	Yes	-1.58407	2.20647	0.00484477	-1.23722	3.00115	0.0101092	+	+	+	8	3	5	8	0	0	0	20	18	18	34.5	32.8	32.8	71	976194290	982766310	233	3870174900	2870000000	0.290639	MS/MS	MS/MS	MS/MS	MS/MS	MS/MS	MS/MS	MS/MS	MS/MS
Q09666	Neuroblast differentiation-associated protein AHNAK (Desmoyokin)	AHNAK	20	1012;1219;1396;1475;1603;181;3201;3488;4873;4936;4948;5247;5272;5623;721;730;763;842;891;970	1127.68	17	0.968889	0.957929	0.999277	-0.853276	-0.146001	Yes	-4.04686	1.64808	0.000515267	-2.50183	0.802982	0.0129461	+	+		17	16	0	17	1	0	5	39	39	39	14.6	14.6	14.6	101	455532910	394671890	186	1782293200	804000000	0.328735	MS/MS	MS/MS	MS/MS	matching	matching	matching	MS/MS	matching
Q12789	General transcription factor 3C polypeptide 1 (TF3C-alpha) (TFIIIC box B-binding subunit) (Transcription factor IIIC 220 kDa subunit) (TFIIIC 220 kDa subunit) (TFIIIC220) (Transcription factor IIIC subunit alpha)	GTF3C1	17	1084;1090;130;1368;1636;203;340;355;507;529;597;646;724;766;770;833;997	1127.53	2	0.616599	0.272228	-1.12769	1.15864	-0.030949	Yes	2.89222	3.9264	0.000386598	1.38738	2.68076	0.00617766	+	+	+	5	17	6	13	1	0	5	60	60	21	31.8	31.8	17.3	145	994273680	7748777520	664	4175709180	22800000000	0.324108	MS/MS	MS/MS	MS/MS	MS/MS	MS/MS	MS/MS	MS/MS	MS/MS
A6NFI3	Zinc finger protein 316	ZNF316	1	955	1127.42	1	1	1				No							+	+		1	1	0	1	1	0	0	3	3	3	5.4	5.4	5.4	22	112897980	41269120	24	116109800	42200000	0.973832	MS/MS	MS/MS	MS/MS	matching		matching
Q8WV22	Non-structural maintenance of chromosomes element 1 homolog (Non-SMC element 1 homolog) (EC 6.3.2.-)	NSMCE1	3	144;157;241	1126.61	0	0	0	-1.16941	1.12261	0.0468009	Yes	5.22734	4.25599	0	2.77378	4.43711	0	+	+	+	1	2	2	3	0	1	0	6	6	6	24.3	24.3	24.3	73	228469610	4657472390	98	291311850	5270000000	0.878559	MS/MS	MS/MS	MS/MS	MS/MS	MS/MS	MS/MS	MS/MS	MS/MS
Q6PL18	ATPase family AAA domain-containing protein 2 (EC 3.6.1.3) (AAA nuclear coregulator cancer-associated protein) (ANCCA)	ATAD2	15	1026;1037;1090;1117;1128;1146;1148;1178;1197;1236;125;1378;406;456;766	1126.11	4	0.0959293	0.631435	-0.764557	1.19971	-0.435149	Yes	0.804492	2.32411	0.0946315	0.134914	0.358074	0.871826	+	+	+	8	13	7	13	2	2	3	38	38	36	30.4	30.4	28.5	245	771016350	3651080550	535	6024615300	11800000000	0.248089	MS/MS	MS/MS	MS/MS	MS/MS	MS/MS	MS/MS	MS/MS	MS/MS
Q08945	FACT complex subunit SSRP1 (Chromatin-specific transcription elongation factor 80 kDa subunit) (Facilitates chromatin transcription complex 80 kDa subunit) (FACT 80 kDa subunit) (FACTp80) (Facilitates chromatin transcription complex subunit SSRP1) (Recombination signal sequence recognition protein 1) (Structure-specific recognition protein 1) (hSSRP1) (T160)	SSRP1	9	105;15;228;296;325;426;431;457;640	1125.86	1	0.539399	0.222256	-1.0927	0.653406	0.43929	Yes	0.562007	2.6148	0.302392	0.493091	1.1547	0.410232	+	+	+	4	8	4	9	0	1	0	28	28	28	38.4	38.4	38.4	132	1724054400	6797763600	485	6331241660	18200000000	0.347386	MS/MS	MS/MS	MS/MS	MS/MS	MS/MS	MS/MS	MS/MS	MS/MS
Q9UQ35	Serine/arginine repetitive matrix protein 2 (300 kDa nuclear matrix antigen) (Serine/arginine-rich splicing factor-related nuclear matrix protein of 300 kDa) (SR-related nuclear matrix protein of 300 kDa) (Ser/Arg-related nuclear matrix protein of 300 kDa) (Splicing coactivator subunit SRm300) (Tax-responsive enhancer element-binding protein 803) (TaxREB803)	SRRM2	9	108;1128;1186;1203;1244;1352;1548;845;980	1124.41	3	0.625525	0.798326	1.02936	0.065258	-1.09462	Yes	-0.527962	1.49778	0.413341	-1.16313	2.36896	0.0180677	+	+	+	9	7	1	9	0	0	0	42	42	42	19.3	19.3	19.3	142	1380129640	848217360	665	5741339700	4900000000	0.209405	MS/MS	MS/MS	MS/MS	MS/MS	MS/MS	MS/MS	MS/MS	MS/MS
Q13459	Unconventional myosin-IXb (Unconventional myosin-9b)	MYO9B	1	1974	1123.99	1	1	1				No							+		+	1	0	1	1	0	0	0	1	1	1	6.3	6.3	6.3	10	78860070	79089930	10	78858450	79100000	0.99	MS/MS	MS/MS	MS/MS			matching	MS/MS	MS/MS
Q8IWA0	WD repeat-containing protein 75 (U3 small nucleolar RNA-associated protein 17 homolog)	WDR75	11	123;133;145;426;427;484;622;671;676;682;701	1123.73	0	0	0	0.0212053	1.0194	-1.0406	Yes	0.546159	1.65111	0.37719	-0.580966	1.00808	0.338902	+	+	+	8	7	3	10	1	0	1	14	14	14	16.5	16.5	16.5	64	783590050	1234478950	210	2018485400	3740000000	0.350451	MS/MS	MS/MS	MS/MS	MS/MS	MS/MS	MS/MS	MS/MS	MS/MS
Q96QT6	PHD finger protein 12 (PHD factor 1) (Pf1)	PHF12	3	467;603;900	1122.99	1	0	0.000762443	-0.767852	1.29529	-0.52744	Yes	2.32635	3.40651	0.000518234	0.271082	0.431889	0.734689	+	+	+	1	3	1	1	3	1	0	8	8	8	23.7	23.7	23.7	130	2057784260	5747053140	376	4554304000	15300000000	0.393106	MS/MS	MS/MS	MS/MS	MS/MS	MS/MS	MS/MS	MS/MS	MS/MS
Q13469	Nuclear factor of activated T-cells, cytoplasmic 2 (NF-ATc2) (NFATc2) (NFAT pre-existing subunit) (NF-ATp) (T-cell transcription factor NFAT1)	NFATC2	2	682;895	1122.78	2	1	1	0.855542	-0.0648145	-0.790728	Yes	-0.513234	0.535355	0.568394	-0.918038	2.25716	0.0518262	+	+		2	2	0	2	0	0	1	6	6	6	15.5	15.5	15.5	38	545579590	508553910	125	1176713700	1040000000	0.475539	MS/MS	MS/MS	MS/MS	MS/MS	MS/MS	MS/MS	MS/MS	MS/MS
Q8WUU4	Zinc finger protein 296 (ZFP296) (Zinc finger protein 342)	ZNF296	1	35	1121.78	1	1	1	1.22158	-0.996276	-0.225299	Yes	-1.74907	3.43809	0.0013179	-1.14105	2.8257	0.0147765	+	+	+	1	1	1	1	0	0	0	5	5	5	10.3	10.3	10.3	148	3905074730	3842025270	373	20833829700	15200000000	0.214995	MS/MS	MS/MS	MS/MS	MS/MS	MS/MS	MS/MS	MS/MS	MS/MS
Q9Y6K1	DNA (cytosine-5)-methyltransferase 3A (Dnmt3a) (EC 2.1.1.37) (DNA methyltransferase HsaIIIA) (DNA MTase HsaIIIA) (M.HsaIIIA)	DNMT3A	13	154;162;219;238;276;382;397;404;420;429;468;621;841	1121.58	2	0.633655	0.21844	0.429737	0.861279	-1.29102	Yes	0.668664	1.82846	0.221669	-2.66626	3.3108	0	+	+	+	9	11	1	12	1	0	2	35	31	31	39.6	38.5	38.5	131	1053573800	1709816500	328	3288071710	7560000000	0.254736	MS/MS	MS/MS	MS/MS	MS/MS	MS/MS	MS/MS	MS/MS	MS/MS
Q9Y4W2	Ribosomal biogenesis protein LAS1L (Protein LAS1 homolog)	LAS1L	9	139;226;247;295;540;565;569;572;691	1121.4	3	0.926215	0.616679	-1.33219	0.646972	0.685223	Yes	3.75531	6.30532	0	3.82789	6.20952	0	+	+	+	2	9	7	8	1	2	1	31	31	31	37.1	37.1	37.1	259	215696520	7506243390	373	454930390	12900000000	0.578209	MS/MS	MS/MS	MS/MS	MS/MS	MS/MS	MS/MS	MS/MS	MS/MS
Q15291	Retinoblastoma-binding protein 5 (RBBP-5) (Retinoblastoma-binding protein RBQ-3)	RBBP5	2	129;474	1120.93	0	0	0				No							+	+	+	1	2	1	2	0	0	0	3	3	3	7.2	7.2	7.2	11	134390490	114570510	12	135973050	115000000	0.99	MS/MS	matching	MS/MS	MS/MS	matching	MS/MS	matching	MS/MS
Q86XA9	HEAT repeat-containing protein 5A	HEATR5A	2	1908;1910	1120.02	1	0.5	0.5				No							+	+		2	2	0	0	0	0	2	2	2	2	2.4	2.4	2.4	12	158668180	327511820	19	150217160	299000000	0.99	MS/MS	MS/MS	MS/MS	MS/MS	MS/MS	MS/MS	MS/MS	MS/MS
Q9NRZ9	Lymphoid-specific helicase (EC 3.6.4.-) (Proliferation-associated SNF2-like protein) (SWI/SNF2-related matrix-associated actin-dependent regulator of chromatin subfamily A member 6)	HELLS	24	122;144;152;196;204;311;463;47;474;475;509;520;530;559;569;589;600;753;763;785;817;824;85;[A0A0B4J1V9]499	1119.64	4	0.0297555	0.0995833	-1.29946	0.903565	0.395893	Yes	7.88627	5.83099	0	6.06893	5.41643	0	+	+	+	1	23	18	22	2	3	3	54	53	53	46.8	45.8	45.8	441	67932790	23387968910	761	475973710	37700000000	0.614415	MS/MS	MS/MS	MS/MS	MS/MS	MS/MS	MS/MS	MS/MS	MS/MS
Q9NZM4	BRD4-interacting chromatin-remodeling complex-associated protein (Glioma tumor suppressor candidate region gene 1 protein)	BICRA	1	1313	1118.52	1	1	1				No							+	+		1	1	0	1	0	0	0	1	1	1	0.6	0.6	0.6	8	110862900	129327100	8	110861550	129000000	0.99	MS/MS	MS/MS	MS/MS	MS/MS		MS/MS	matching
Q9NVQ4	Fas apoptotic inhibitory molecule 1	FAIM	1	126	1118.25	1	1	1	-0.97414	0.25985	0.714291	Yes	0.803389	0.820522	0.250352	1.09925	1.06914	0.065891	+	+	+	1	1	1	1	0	0	0	7	7	7	41.9	41.9	41.9	20	233622960	142687040	40	169754000	455000000	0.602333	MS/MS	MS/MS	MS/MS	MS/MS	MS/MS	MS/MS	MS/MS	MS/MS
Q96MW5	Conserved oligomeric Golgi complex subunit 8 (COG complex subunit 8) (Component of oligomeric Golgi complex 8)	COG8	1	558	1118.06	1	1	1	-1.27738	0.795589	0.481789	Yes	4.00574	2.70353	0.000146685	3.39936	2.42368	0		+	+	0	1	1	1	0	1	0	17	17	17	26	26	26	76	58721420	4734684580	192	155020680	7080000000	0.662528	MS/MS	MS/MS	MS/MS	MS/MS	MS/MS	MS/MS	MS/MS	MS/MS
Q86VM9	Zinc finger CCCH domain-containing protein 18 (Nuclear protein NHN1)	ZC3H18	3	168;256;510	1117.79	0	0	0	-0.998721	0.990106	0.00861534	Yes	1.9554	1.61731	0.00397829	0.990405	0.889197	0.115012	+	+	+	3	3	1	3	0	0	0	5	5	5	6.4	6.4	6.4	44	46310820	681600180	68	93782300	823000000	0.793985	MS/MS	matching	MS/MS	MS/MS	MS/MS	MS/MS	MS/MS	MS/MS
P51991	Heterogeneous nuclear ribonucleoprotein A3 (hnRNP A3)	HNRNPA3	6	134;151;347;36;4;99	1117.41	1	0.00534488	0.194077	-0.460082	1.2805	-0.820418	Yes	1.63795	2.60403	0.00284637	-0.33909	0.870343	0.617252	+	+	+	2	6	2	5	1	0	1	21	14	14	48.9	45.8	45.8	198	2215514050	5948444950	836	10954889300	18900000000	0.273455	MS/MS	MS/MS	MS/MS	MS/MS	MS/MS	MS/MS	MS/MS	MS/MS
Q5VUA4	Zinc finger protein 318 (Endocrine regulatory protein)	ZNF318	19	1209;1264;1297;1408;1418;1782;1824;1850;1854;1976;2007;2140;281;444;469;536;547;578;707	1117.14	7	0.993779	0.899005	-0.967807	1.2759	-0.308092	Yes	4.49136	6.3403	0	1.32059	3.44305	0.00583784	+	+	+	2	19	3	19	1	1	2	34	34	34	16.2	16.2	16.2	312	626643170	8882503830	463	864113400	17800000000	0.509488	MS/MS	MS/MS	MS/MS	MS/MS	MS/MS	MS/MS	MS/MS	MS/MS
Q9UMY1	Nucleolar protein 7 (Nucleolar protein of 27 kDa)	NOL7	2	131;162	1116.92	0	0	0	0.0654765	0.727403	-0.792879	Yes	1.16586	0.314823	0.396611	-1.51184	0.562446	0.0923214	+	+	+	2	1	1	2	0	0	0	3	3	3	10.1	10.1	10.1	33	294970930	498803070	42	455215000	583000000	0.764556	MS/MS	MS/MS	MS/MS	MS/MS	MS/MS	MS/MS	MS/MS	MS/MS
P21127	Cyclin-dependent kinase 11B (EC 2.7.11.22) (Cell division cycle 2-like protein kinase 1) (CLK-1) (Cell division protein kinase 11B) (Galactosyltransferase-associated protein kinase p58/GTA) (PITSLRE serine/threonine-protein kinase CDC2L1) (p58 CLK-1)	CDK11B	21	424;456;467;491;5;531;564;577;641;649;660;672;673;686;719;741;748;771;794;[J3QR29]219;[J3QR44]266	1116.85	5	0.903998	0.41375	-1.24244	1.01193	0.230514	Yes	5.11612	3.99295	0	3.34276	3.20721	0	+	+	+	1	21	16	20	2	4	4	51	51	14	48.1	48.1	20.7	584	372888120	33593053180	1196	2582521650	91400000000	0.361407	MS/MS	MS/MS	MS/MS	MS/MS	MS/MS	MS/MS	MS/MS	MS/MS
Q01658	Protein Dr1 (Down-regulator of transcription 1) (Negative cofactor 2-beta) (NC2-beta) (TATA-binding protein-associated phosphoprotein)	DR1	1	103	1116.81	0	0	0	-0.343592	0.0906186	0.252973	Yes	0.191783	0.178942	0.856492	0.263493	0.263961	0.774339	+	+	+	1	1	1	1	0	0	0	3	3	3	18.8	18.8	18.8	10	110370870	199919130	24	175314020	283000000	0.677025	MS/MS	MS/MS	MS/MS	matching	MS/MS	MS/MS	MS/MS	MS/MS
Q92830	Histone acetyltransferase KAT2A (EC 2.3.1.48) (General control of amino acid synthesis protein 5-like 2) (Histone acetyltransferase GCN5) (HsGCN5) (Lysine acetyltransferase 2A) (STAF97)	KAT2A	4	228;717;738;745	1116.17	0	0	0	-0.928825	1.27401	-0.345188	Yes	3.06148	3.98906	0.000145251	0.811132	1.83093	0.0995335	+	+	+	1	4	1	4	0	1	1	15	15	11	18	18	12.8	86	389661380	2692599920	175	525621500	4370000000	0.629596	MS/MS	MS/MS	MS/MS	MS/MS	MS/MS	MS/MS	MS/MS	MS/MS
Q5SZG2	GA-binding protein subunit beta-2 (GABP subunit beta-2) (GABPB-2)	GABPB2	2	285;291	1114.96	1	1	0.908732	-1.28219	0.941892	0.340297	Yes	6.64913	4.9607	0	4.85059	4.24933	0	+	+	+	1	2	2	2	1	0	0	4	4	4	10.2	10.2	10.2	125	62946050	3906080950	129	57113000	4100000000	0.954756	MS/MS	MS/MS	MS/MS	MS/MS	MS/MS	MS/MS	MS/MS	MS/MS
P61313	60S ribosomal protein L15 (Large ribosomal subunit protein eL15)	RPL15	5	153;5;77;83;93	1114.69	0	0	0	-0.790557	-0.361294	1.15185	Yes	0.783871	0.331782	0.510108	3.547	3.56934	0	+	+	+	2	3	5	5	0	0	0	10	10	10	52.9	52.9	52.9	67	181151900	5876588100	150	1272798110	8170000000	0.64152	MS/MS	MS/MS	MS/MS	MS/MS	MS/MS	MS/MS	MS/MS	MS/MS
O95292	Vesicle-associated membrane protein-associated protein B/C (VAMP-B/VAMP-C) (VAMP-associated protein B/C) (VAP-B/VAP-C)	VAPB	2	147;3	1114.15	2	1	1	0.925389	-0.0281136	-0.897276	Yes	-0.794247	2.03156	0.109751	-1.51824	1.25346	0.0182493	+			2	0	0	2	0	0	0	2	2	2	11.9	11.9	11.9	12	61281260	6417440	16	63979300	10600000	0.907741	MS/MS	MS/MS	MS/MS		matching	matching	matching	matching
Q53H47	Histone-lysine N-methyltransferase SETMAR (SET domain and mariner transposase fusion protein) (Metnase) [Includes: Histone-lysine N-methyltransferase (EC 2.1.1.43);Transposon Hsmar1 transposase (EC 3.1.-.-)]	SETMAR	1	20	1114.1	1	1	1	0.587114	0.529649	-1.11676	Yes	-0.0545171	0.0317512	0.9661	-1.61647	3.02529	0.00253127	+	+		1	1	0	1	0	0	0	1	1	1	14.9	14.9	14.9	8	63872340	60207660	8	60670770	63400000	0.99	matching	matching	MS/MS	MS/MS	MS/MS	MS/MS	matching	matching
O14770	Homeobox protein Meis2 (Meis1-related protein 1)	MEIS2	1	128	1114.01	0	0	0	0.616044	0.536104	-1.15215	Yes	-0.111663	0.117879	0.914581	-2.46986	1.47211	0.00218073	+	+	+	1	1	1	1	0	0	0	5	3	3	39.5	23.6	23.6	23	170783630	238916370	33	308918210	319000000	0.652474	MS/MS	MS/MS	MS/MS	MS/MS	MS/MS	MS/MS	matching	MS/MS
Q96BD5	PHD finger protein 21A (BHC80a) (BRAF35-HDAC complex protein BHC80)	PHF21A	11	132;185;25;342;391;411;539;577;65;71;83	1113.95	3	0.963706	0.880753	-1.23437	0.948615	0.285751	Yes	7.76569	2.84633	0	5.40763	2.23425	0	+	+	+	2	11	4	10	1	2	1	15	15	15	30.8	30.8	30.8	168	71849440	7968891060	203	80537250	8800000000	0.905434	MS/MS	matching	MS/MS	MS/MS	MS/MS	MS/MS	MS/MS	MS/MS
O75937	DnaJ homolog subfamily C member 8 (Splicing protein spf31)	DNAJC8	4	146;159;248;98	1113.63	1	0.965892	0.474058	-0.576573	1.19663	-0.620053	Yes	3.15693	1.67767	0.000721477	-0.0774104	0.0292814	0.957635	+	+	+	1	4	1	4	0	0	0	9	9	9	27.7	27.7	27.7	56	142370550	1893829450	73	150545000	2160000000	0.881264	matching	matching	MS/MS	MS/MS	MS/MS	MS/MS	MS/MS	MS/MS
O75113	NEDD4-binding protein 1 (N4BP1)	N4BP1	4	183;448;452;555	1112.42	2	0.916735	0.939422	-1.14372	1.13415	0.00957721	Yes	2.87603	4.30107	0.000263441	1.45615	2.69083	0.00525916	+	+	+	2	4	3	4	0	1	0	9	9	9	15.8	15.8	15.8	77	605568920	2952211280	119	797955770	4900000000	0.624396	MS/MS	MS/MS	MS/MS	MS/MS	MS/MS	MS/MS	MS/MS	MS/MS
Q08050	Forkhead box protein M1 (Forkhead-related protein FKHL16) (Hepatocyte nuclear factor 3 forkhead homolog 11) (HFH-11) (HNF-3/fork-head homolog 11) (M-phase phosphoprotein 2) (MPM-2 reactive phosphoprotein 2) (Transcription factor Trident) (Winged-helix factor from INS-1 cells)	FOXM1	7	201;218;356;440;460;478;495	1112.31	7	1	1	-1.32394	0.762151	0.561789	Yes	7.18335	4.70034	0	6.49342	4.78625	0	+	+	+	1	7	7	7	4	3	2	32	32	32	44.4	44.4	44.4	254	92265890	12718504400	492	121322130	20500000000	0.621239	MS/MS	MS/MS	MS/MS	MS/MS	MS/MS	MS/MS	MS/MS	MS/MS
Q05BQ5	MBT domain-containing protein 1	MBTD1	3	481;596;625	1110.79	2	0.949118	0.853898	0.851759	0.402692	-1.25445	Yes	-0.545133	0.63264	0.518179	-2.55678	4.56142	0	+	+	+	3	3	3	3	0	0	2	11	10	10	13.5	11.1	11.1	73	269324110	1035684890	149	1096681740	1690000000	0.468302	MS/MS	MS/MS	MS/MS	MS/MS	MS/MS	MS/MS	MS/MS	MS/MS
Q5SVZ6	Zinc finger MYM-type protein 1	ZMYM1	28	106;1140;12;140;146;176;2;204;209;25;268;273;281;284;298;313;315;338;339;425;471;472;545;671;922;929;93;98	1110.39	4	0.333172	0.32953	-1.23876	0.252613	0.986145	Yes	1.5529	2.72134	0.00368284	2.3167	3.62052	0	+	+	+	14	20	26	26	2	1	3	54	53	53	39.9	39.6	39.6	604	5271324770	29894505730	1397	42913734100	288000000000	0.106269	MS/MS	MS/MS	MS/MS	MS/MS	MS/MS	MS/MS	MS/MS	MS/MS
Q9H4L7	SWI/SNF-related matrix-associated actin-dependent regulator of chromatin subfamily A containing DEAD/H box 1 (EC 3.6.4.12) (ATP-dependent helicase 1) (hHEL1)	SMARCAD1	17	1021;158;161;179;209;258;290;321;414;430;471;498;502;724;746;84;996	1109.77	3	0	0.228254	-0.776092	1.27755	-0.501455	Yes	2.4939	2.66657	0.000494053	0.333515	0.543691	0.657264	+	+	+	2	16	4	15	1	0	1	30	30	29	25.8	25.8	25.8	92	144511170	2539843830	189	268024010	4080000000	0.617374	MS/MS	MS/MS	MS/MS	MS/MS	MS/MS	MS/MS	MS/MS	MS/MS
Q6NT76	Homeobox-containing protein 1	HMBOX1	6	161;174;296;310;413;60	1109.53	4	0.962155	0.946465	0.792972	0.462822	-1.25579	Yes	-0.356555	0.78357	0.665506	-2.21262	2.6097	0.000745763	+	+	+	5	5	1	3	2	1	2	19	19	14	39.3	39.3	36.8	146	2498863330	1607891370	649	8123094800	7530000000	0.262361	MS/MS	MS/MS	MS/MS	MS/MS	MS/MS	MS/MS	MS/MS	MS/MS
Q16777	Histone H2A type 2-C (Histone H2A-GL101) (Histone H2A/q)	HIST2H2AC	1	120	1109.42	1	1	1				No							+	+	+	1	1	1	1	0	0	0	18	1	1	75.2	19.4	19.4	25	207406630	219903370	32	317475300	258000000	0.742534	MS/MS	MS/MS	MS/MS	matching	matching	matching	MS/MS	MS/MS
Q9P016	Thymocyte nuclear protein 1 (Thymocyte protein Thy28)	THYN1	4	24;34;60;74	1109.23	3	0.76491	0.767497	-1.29996	0.797257	0.502706	Yes	4.26758	3.25509	0	3.66821	4.04008	0		+	+	0	4	3	4	0	1	0	8	8	8	30.7	30.7	30.7	59	45336770	2630601230	77	101807000	2810000000	0.918996	MS/MS	MS/MS	MS/MS	MS/MS	MS/MS	MS/MS	MS/MS	MS/MS
Q9NQV5	PR domain-containing protein 11 (EC 2.1.1.-)	PRDM11	4	172;205;58;[H3BSZ2]144	1109.04	1	0.901648	0.900071	1.0906	0.0870144	-1.17761	Yes	-0.258345	2.13088	0.729219	-0.583888	6.06238	0.179809	+	+	+	4	2	1	4	1	1	0	9	9	7	41.8	41.8	26.1	205	1360134900	1650243200	405	5478905150	6740000000	0.246371	MS/MS	MS/MS	MS/MS	MS/MS	MS/MS	MS/MS	MS/MS	MS/MS
P06493	Cyclin-dependent kinase 1 (CDK1) (EC 2.7.11.22) (EC 2.7.11.23) (Cell division control protein 2 homolog) (Cell division protein kinase 1) (p34 protein kinase)	CDK1	12	20;24;243;245;254;266;279;295;33;34;6;9	1108.75	1	0	0.00404111	-1.28139	0.947927	0.333461	Yes	4.2267	5.04917	0	3.06169	4.38685	0	+	+	+	1	12	9	11	3	2	1	20	20	20	48.1	48.1	48.1	517	29790220	53015129180	808	1608098510	65300000000	0.792803	MS/MS	MS/MS	MS/MS	MS/MS	MS/MS	MS/MS	MS/MS	MS/MS
Q9H9L4	KAT8 regulatory NSL complex subunit 2 (NSL complex protein NSL2) (Non-specific lethal 2 homolog)	KANSL2	2	124;78	1108.35	2	1	1	-0.927701	0.397839	0.529861	Yes	3.40356	0.781293	0.00793854	3.74255	0.81759	0.00538201	+	+	+	1	2	2	2	0	1	0	5	5	5	11	11	11	22	264297360	2939524840	36	342979500	2990000000	0.961249	matching	matching	MS/MS	MS/MS	MS/MS	MS/MS	MS/MS	MS/MS
Q13112	Chromatin assembly factor 1 subunit B (CAF-1 subunit B) (Chromatin assembly factor I p60 subunit) (CAF-I 60 kDa subunit) (CAF-I p60) (M-phase phosphoprotein 7)	CHAF1B	8	116;211;385;457;467;506;543;99	1108.33	0	0	0	-1.20233	0.680537	0.521797	Yes	1.13746	1.72859	0.0295694	1.04156	3.70912	0.0186659	+	+	+	5	4	6	8	0	0	0	21	21	21	47.6	47.6	47.6	72	546166600	1915398400	254	1475492000	6970000000	0.291465	MS/MS	MS/MS	MS/MS	MS/MS	MS/MS	MS/MS	MS/MS	MS/MS
Q9Y2D9	Zinc finger protein 652	ZNF652	1	52	1107.41	1	1	1				No							+	+	+	1	1	1	1	0	0	0	3	3	3	5.6	5.6	5.6	22	121108580	340171420	28	125837760	350000000	0.969406	MS/MS	MS/MS	MS/MS	MS/MS	MS/MS	MS/MS	MS/MS	MS/MS
Q5VYV7	Protein SLX4IP (SLX4-interacting protein)	SLX4IP	3	239;329;347	1106.87	1	0.993443	0.983644	-1.28245	0.402785	0.879664	Yes	2.07631	2.98782	0.000809959	2.66386	3.36127	0	+	+	+	2	3	2	3	1	0	0	7	7	7	15.2	15.2	15.2	70	221481380	2105453620	108	259587300	2670000000	0.794288	MS/MS	MS/MS	MS/MS	MS/MS	MS/MS	MS/MS	MS/MS	MS/MS
Q9UDV7	Zinc finger protein 282 (HTLV-I U5RE-binding protein 1) (HUB-1)	ZNF282	4	245;293;331;369	1106.44	3	1	0.996566	-1.08349	-0.124146	1.20764	Yes	1.37252	3.43957	0.00469113	3.27789	4.80768	0	+	+	+	2	4	4	4	0	0	0	20	20	18	23.7	23.7	23.7	131	805065830	8229193170	306	1881021200	20300000000	0.407297	MS/MS	MS/MS	MS/MS	MS/MS	MS/MS	MS/MS	MS/MS	MS/MS
P59510	A disintegrin and metalloproteinase with thrombospondin motifs 20 (ADAM-TS 20) (ADAM-TS20) (ADAMTS-20) (EC 3.4.24.-)	ADAMTS20	1	366	1106.44	0	0	0				No							+	+		1	1	0	1	0	0	0	1	1	1	0.6	0.6	0.6	3	147416700	229053300	3	147417000	229000000	0.99	MS/MS	matching	matching	MS/MS	matching	MS/MS		matching
Q96JS3	PiggyBac transposable element-derived protein 1 (Cerebral protein 4)	PGBD1	3	218;396;413	1106.32	2	1	0.912976	-0.923728	1.00464	-0.0809136	Yes	0.894671	1.59852	0.0899672	0.391026	0.767869	0.564892	+	+	+	2	3	3	3	0	1	0	11	11	10	16.4	16.4	14.7	93	259689440	1313425760	176	538166000	2400000000	0.535407	MS/MS	MS/MS	MS/MS	MS/MS	MS/MS	MS/MS	MS/MS	MS/MS
Q8TE76	MORC family CW-type zinc finger protein 4 (Zinc finger CW-type coiled-coil domain protein 2) (Zinc finger CW-type domain protein 4)	MORC4	20	297;342;352;371;376;420;441;484;492;494;510;551;563;683;699;723;792;843;872;[Q8TE76-3]872	1106.23	4	0.270493	0.540494	-1.2588	0.343389	0.915409	Yes	2.62013	2.51847	0.000503262	3.55558	3.01782	0	+	+	+	2	7	20	20	0	0	0	33	33	1	43.4	42.2	1.6	94	179477080	3208610020	163	276154000	5280000000	0.60979	MS/MS	MS/MS	MS/MS	MS/MS	MS/MS	MS/MS	MS/MS	MS/MS
P18858	DNA ligase 1 (EC 6.5.1.1) (DNA ligase I) (Polydeoxyribonucleotide synthase [ATP] 1)	LIG1	9	192;208;240;244;286;541;585;609;630	1105.8	4	1	0.855516	-1.19282	1.08465	0.108169	Yes	7.63998	4.575	0	4.36428	2.89242	0	+	+	+	2	9	5	9	2	2	2	26	26	26	27.3	27.3	27.3	157	212368490	13611095710	259	290041740	19000000000	0.716611	MS/MS	MS/MS	MS/MS	MS/MS	MS/MS	MS/MS	MS/MS	MS/MS
Q9NW08	DNA-directed RNA polymerase III subunit RPC2 (RNA polymerase III subunit C2) (EC 2.7.7.6) (C128) (DNA-directed RNA polymerase III 127.6 kDa polypeptide) (DNA-directed RNA polymerase III subunit B)	POLR3B	2	1127;968	1105.73	0	0	0	-0.084144	-0.630383	0.714527	Yes	-0.764195	0.270565	0.571205	1.11735	0.597399	0.149384	+	+	+	1	2	1	2	0	0	0	7	7	7	9.4	9.4	9.4	30	684053790	1563336210	57	824122820	1900000000	0.824996	MS/MS	MS/MS	MS/MS	MS/MS	MS/MS	MS/MS	MS/MS	MS/MS
P24522	Growth arrest and DNA damage-inducible protein GADD45 alpha (DNA damage-inducible transcript 1 protein) (DDIT-1)	GADD45A	2	12;29	1105.42	1	0	0.834797	-1.00786	-0.151302	1.15916	Yes	1.77683	1.15276	0.0116991	4.49523	3.54013	0		+	+	0	1	2	2	0	0	0	4	4	4	60	60	60	37	106141530	856028470	39	106138700	871000000	0.984681		matching	matching	MS/MS	matching	matching	MS/MS	MS/MS
Q02241	Kinesin-like protein KIF23 (Kinesin-like protein 5) (Mitotic kinesin-like protein 1)	KIF23	9	586;599;624;662;741;823;874;882;899	1105.41	3	0.986808	0.926983	-1.29562	0.891873	0.403749	Yes	7.37314	4.40656	0	5.72788	3.88742	0	+	+	+	1	9	6	9	1	2	2	20	20	7	26.1	26.1	6.9	259	109852740	26001514460	324	173630650	28000000000	0.926802	matching	MS/MS	MS/MS	MS/MS	MS/MS	MS/MS	MS/MS	MS/MS
Q06136	3-ketodihydrosphingosine reductase (KDS reductase) (EC 1.1.1.102) (3-dehydrosphinganine reductase) (Follicular variant translocation protein 1) (FVT-1) (Short chain dehydrogenase/reductase family 35C member 1)	KDSR	1	106	1104.6	0	0	0				No							+	+	+	1	1	1	1	0	0	0	1	1	1	9	9	9	10	163960290	194359710	11	162647600	217000000	0.943823	MS/MS	MS/MS	MS/MS	MS/MS	matching	MS/MS	MS/MS	MS/MS
P14866	Heterogeneous nuclear ribonucleoprotein L (hnRNP L)	HNRNPL	17	248;264;269;277;302;411;416;418;448;455;493;533;538;552;568;62;97	1104.14	2	0	0.0699954	-0.791698	1.27873	-0.487035	Yes	1.01457	2.84935	0.0254608	0.149293	0.555372	0.850835	+	+	+	2	17	3	16	2	4	2	53	53	33	78.3	78.3	55.3	304	1614446030	11225452070	1402	10478177870	31600000000	0.305144	MS/MS	MS/MS	MS/MS	MS/MS	MS/MS	MS/MS	MS/MS	MS/MS
Q8WW38	Zinc finger protein ZFPM2 (Friend of GATA protein 2) (FOG-2) (Friend of GATA 2) (hFOG-2) (Zinc finger protein 89B) (Zinc finger protein multitype 2)	ZFPM2	10	1049;1074;169;324;444;471;671;915;955;973	1103.89	4	0.900807	0.513165	-1.29262	0.904818	0.387806	Yes	6.9173	4.34876	0	5.28981	3.94609	0		+	+	0	10	4	10	0	0	0	26	26	26	29.4	29.4	29.4	81	133263470	3431325730	153	145146600	5090000000	0.680896	MS/MS	matching	matching	MS/MS	MS/MS	MS/MS	MS/MS	MS/MS
Q60FE5	Filamin-A (FLN-A) (Actin-binding protein 280) (ABP-280) (Alpha-filamin) (Endothelial actin-binding protein) (Filamin-1) (Non-muscle filamin)	FLNA	1	272	1103.63	0	0	0	-0.536516	-0.692632	1.22915	Yes	-0.0457414	0.130655	0.96138	0.517334	3.77521	0.277561	+	+	+	1	1	1	1	1	1	0	74	74	67	38.7	38.7	35.6	127	5107165220	6268581280	1403	19273432310	25000000000	0.256943	MS/MS	MS/MS	MS/MS	MS/MS	MS/MS	MS/MS	MS/MS	MS/MS
O15525	Transcription factor MafG (V-maf musculoaponeurotic fibrosarcoma oncogene homolog G) (hMAF)	MAFG	1	14	1102.97	1	1	1	0.932212	-0.237248	-0.694964	Yes	-0.388538	0.769395	0.636664	-0.540609	1.15286	0.360877	+	+	+	1	1	1	1	1	1	0	3	3	3	34.7	34.7	34.7	104	5165995920	4846429080	370	28487001700	29800000000	0.171778	MS/MS	MS/MS	MS/MS	MS/MS	MS/MS	MS/MS	MS/MS	MS/MS
O75626	PR domain zinc finger protein 1 (EC 2.1.1.-) (BLIMP-1) (Beta-interferon gene positive regulatory domain I-binding factor) (PR domain-containing protein 1) (Positive regulatory domain I-binding factor 1) (PRDI-BF1) (PRDI-binding factor 1)	PRDM1	1	816	1102.94	1	1	1				No							+	+		1	1	0	1	0	0	0	1	1	1	1.3	1.3	1.3	30	36043020	39486980	30	31983100	43500000	0.99
Q92917	G patch domain and KOW motifs-containing protein (G patch domain-containing protein 5) (Protein MOS2 homolog) (Protein T54)	GPKOW	3	416;46;5	1101.76	1	0.101507	0.0568824	-0.831421	1.24786	-0.416441	Yes	2.6354	3.84581	0.000464902	0.525969	0.531724	0.483577	+	+	+	1	3	1	3	0	0	0	10	10	10	33.2	33.2	33.2	33	275458040	1357520960	83	343210400	2100000000	0.668374	MS/MS	MS/MS	MS/MS	MS/MS	MS/MS	MS/MS	matching	MS/MS
Q9BWF3	RNA-binding protein 4 (Lark homolog) (hLark) (RNA-binding motif protein 4) (RNA-binding motif protein 4a)	RBM4	8	27;3;35;59;71;79;92;97	1101.58	1	0	0.00225436	-1.19685	1.08117	0.115687	Yes	2.92543	4.04969	0.000260985	1.68556	3.13931	0.00165749	+	+	+	2	8	6	8	2	1	0	32	32	3	78.6	78.6	6	260	100377570	15786288930	609	2376046800	24500000000	0.591109	MS/MS	MS/MS	MS/MS	MS/MS	MS/MS	MS/MS	MS/MS	MS/MS
Q5T3Q7	HEAT repeat-containing protein 1 (Protein BAP28) (U3 small nucleolar RNA-associated protein 10 homolog) [Cleaved into: HEAT repeat-containing protein 1, N-terminally processed]	HEATR1	9	1402;1408;1427;1553;1554;1562;312;655;84	1101.52	2	0.273486	0.293783	-0.498568	1.23215	-0.733583	Yes	0.464567	2.66382	0.444633	-0.0630836	0.238554	0.942948	+	+	+	8	6	1	9	0	0	0	30	30	30	15.7	15.7	15.7	61	699316080	1055642920	322	2026360900	3980000000	0.292183	MS/MS	MS/MS	MS/MS	MS/MS	MS/MS	MS/MS	MS/MS	MS/MS
Q9UM11	Fizzy-related protein homolog (Fzr) (CDC20-like protein 1) (Cdh1/Hct1 homolog) (hCDH1)	FZR1	3	125;336;96	1101.2	1	0.321996	0.270112	-0.737682	-0.587041	1.32472	Yes	0.493335	0.640512	0.561203	6.75417	4.98848	0			+	0	0	3	3	0	0	0	11	11	11	21.3	21.3	21.3	63	43558070	2920431930	81	30497600	3700000000	0.794529			matching	matching	matching	matching	MS/MS	MS/MS
Q7Z333	Probable helicase senataxin (EC 3.6.4.-) (Amyotrophic lateral sclerosis 4 protein) (SEN1 homolog) (Senataxin)	SETX	49	1038;1056;1063;109;1109;1132;1158;1357;1374;1411;1415;1518;1590;1602;1625;1647;1653;1673;1680;1823;1957;1999;2058;220;2349;339;506;556;598;613;621;629;659;675;678;690;757;78;790;827;833;857;865;870;894;908;964;990;995	1100.73	7	0.706652	0.394454	-1.2755	0.306348	0.969153	Yes	3.88042	5.18002	0	5.50633	6.5464	0	+	+	+	5	23	48	48	0	1	2	105	105	105	36.8	36.8	36.8	614	338730550	21079803350	1181	1794956500	67000000000	0.311339	MS/MS	MS/MS	MS/MS	MS/MS	MS/MS	MS/MS	MS/MS	MS/MS
Q9C0D4	Zinc finger protein 518B	ZNF518B	8	414;558;564;581;594;678;809;912	1100.14	1	0.486989	0.0190247	-1.24671	0.454614	0.792101	Yes	3.4752	2.02364	0.00054	4.16456	2.81042	0	+	+	+	2	5	7	8	0	0	0	22	22	22	24	24	24	77	84654400	1909897600	129	150191200	2660000000	0.709757	MS/MS	MS/MS	MS/MS	MS/MS	MS/MS	MS/MS	MS/MS	MS/MS
P55347	Homeobox protein PKNOX1 (Homeobox protein PREP-1) (PBX/knotted homeobox 1)	PKNOX1	1	25	1099.57	1	1	1	0.664816	0.585994	-1.25081	Yes	-0.085741	0.100764	0.932217	-2.08378	2.40785	0.00094599	+	+	+	1	1	1	1	0	0	0	4	4	4	15.1	15.1	15.1	26	185836730	159133270	60	325236000	415000000	0.466027	MS/MS	MS/MS	MS/MS	MS/MS	MS/MS	MS/MS	MS/MS	MS/MS
D3YTG3	Target of Nesh-SH3 (Tarsh) (ABI gene family member 3-binding protein) (Nesh-binding protein) (NeshBP)	ABI3BP	1	1114	1099.42	0	0	0				No							+	+		1	1	0	0	0	0	1	1	1	1	10.4	10.4	10.4	14	186297360	154592640	14	186299000	155000000	0.99
O75586	Mediator of RNA polymerase II transcription subunit 6 (Activator-recruited cofactor 33 kDa component) (ARC33) (Mediator complex subunit 6) (hMed6) (Renal carcinoma antigen NY-REN-28)	MED6	7	165;196;200;219;223;227;236	1099.03	2	0.813541	0.68092	-1.20893	0.130735	1.07819	Yes	2.84489	3.85192	0.00051269	4.8569	4.48309	0	+	+	+	2	3	7	7	0	0	0	11	11	11	34.1	34.1	34.1	143	281305140	8693420960	214	479872100	13100000000	0.660884	MS/MS	MS/MS	MS/MS	MS/MS	MS/MS	MS/MS	MS/MS	MS/MS
Q9HBD4	Transcription activator BRG1 (EC 3.6.4.-) (ATP-dependent helicase SMARCA4) (BRG1-associated factor 190A) (BAF190A) (Mitotic growth and transcription activator) (Protein BRG-1) (Protein brahma homolog 1) (SNF2-beta) (SWI/SNF-related matrix-associated actin-dependent regulator of chromatin subfamily A member 4)	SMARCA4	4	1227;1349;471;711	1098.34	0	0	0	-0.731654	1.28856	-0.556911	Yes	1.39427	2.88316	0.00567215	0.1206	0.372012	0.887011	+	+	+	4	4	2	4	1	1	1	27	27	17	16.9	16.9	10.5	103	445542260	1428698640	324	1519129590	4320000000	0.32098	MS/MS	MS/MS	MS/MS	MS/MS	MS/MS	MS/MS	MS/MS	MS/MS
Q1KMD3	Heterogeneous nuclear ribonucleoprotein U-like protein 2 (Scaffold-attachment factor A2) (SAF-A2)	HNRNPUL2	2	151;58	1098.24	2	1	1	1.17771	-0.0901526	-1.08756	Yes	-1.3304	5.4712	0.00369294	-2.37699	3.39349	0	+	+		2	2	0	2	0	0	2	20	20	20	24.3	24.3	24.3	126	1275705260	551372440	461	5895500900	3240000000	0.199998	MS/MS	MS/MS	MS/MS	MS/MS	MS/MS	MS/MS	MS/MS	MS/MS
Q8N4H5	Mitochondrial import receptor subunit TOM5 homolog	TOMM5	1	10	1097.85	0	0	0				No							+		+	1	0	1	1	0	0	0	1	1	1	11.2	11.2	11.2	5	141642650	248587350	5	141642000	249000000	0.99	MS/MS	MS/MS	MS/MS	matching	matching	matching	MS/MS	matching
Q5VWG9	Transcription initiation factor TFIID subunit 3 (140 kDa TATA box-binding protein-associated factor) (TBP-associated factor 3) (Transcription initiation factor TFIID 140 kDa subunit) (TAF(II)140) (TAF140) (TAFII-140) (TAFII140)	TAF3	3	287;581;746	1097.69	2	1	0.905971				No							+	+	+	2	3	1	1	1	0	1	1	1	1	1.7	1.7	1.7	19	61704480	95126120	19	62361910	94500000	0.99	MS/MS	matching	MS/MS	MS/MS	matching	MS/MS	matching	matching
A6H8Y1	Transcription factor TFIIIB component B'' homolog (Transcription factor IIIB 150) (TFIIIB150) (Transcription factor-like nuclear regulator)	BDP1	3	1218;208;224	1097.1	1	0.798523	0.864657	1.10846	-0.549636	-0.558822	Yes	-2.12947	1.43037	0.00397559	-2.14127	1.65526	0.00264156	+	+		2	3	0	3	0	0	0	6	6	6	1.7	1.7	1.7	21	295198770	282166230	43	461164500	231000000	0.834144	MS/MS	MS/MS	MS/MS	matching	matching	MS/MS	matching	matching
Q96JM2	Zinc finger protein 462	ZNF462	13	1006;120;1243;1698;1946;20;2004;2104;2462;63;631;986;[Q96JM2-2]849	1097.08	4	0.611499	0.775093	0.18242	0.967411	-1.14983	Yes	0.456326	1.21552	0.526857	-0.774455	1.51644	0.132696	+	+	+	7	11	2	12	3	1	2	36	36	15	16.7	16.7	7.8	271	2789875830	5232560380	1064	18185224000	25100000000	0.185339	MS/MS	MS/MS	MS/MS	MS/MS	MS/MS	MS/MS	MS/MS	MS/MS
Q8NBZ0	INO80 complex subunit E (Coiled-coil domain-containing protein 95)	INO80E	1	159	1096.53	1	1	1	-1.31471	0.835007	0.479702	Yes	4.85099	5.54536	0	4.04922	4.8115	0	+	+	+	1	1	1	1	0	0	0	3	3	3	20.1	20.1	20.1	70	152980020	1729279980	64	67502090	1650000000	0.99	MS/MS	MS/MS	MS/MS	MS/MS	MS/MS	MS/MS	MS/MS	MS/MS
Q3T8J9	GON-4-like protein (GON-4 homolog)	GON4L	9	1002;1294;1326;1349;165;1819;33;816;921	1095.92	5	0.830253	0.660636	-1.22812	1.05058	0.177544	Yes	7.64357	5.05539	0	4.71511	4.10632	0		+	+	0	9	7	9	0	1	0	39	20	20	18.7	10	10	92	33398870	3835271730	148	43533520	4190000000	0.913816	matching	matching	matching	MS/MS	MS/MS	MS/MS	MS/MS	MS/MS
Q01831	DNA repair protein complementing XP-C cells (Xeroderma pigmentosum group C-complementing protein) (p125)	XPC	7	161;367;41;560;620;81;89	1095.46	3	0.537468	0.566975	-0.789401	1.3054	-0.515996	Yes	2.28541	4.27697	0.000550459	0.298283	0.701782	0.678543	+	+	+	5	6	1	3	2	1	2	14	14	14	18.5	18.5	18.5	70	522378030	2090055570	187	980096800	5110000000	0.428964	MS/MS	MS/MS	MS/MS	MS/MS	MS/MS	MS/MS	MS/MS	MS/MS
Q7L4I2	Arginine/serine-rich coiled-coil protein 2	RSRC2	2	37;375	1095.29	1	0.322462	0.810708				No							+	+	+	1	2	2	2	0	0	1	3	3	3	6.2	6.2	6.2	6	52654850	383505150	8	52655800	429000000	0.905543			MS/MS		MS/MS	MS/MS	MS/MS	matching
P15880	40S ribosomal protein S2 (40S ribosomal protein S4) (Protein LLRep3) (Small ribosomal subunit protein uS5)	RPS2	9	103;108;212;257;263;275;65;71;76	1094.82	1	0	0.00615371	-0.802694	-0.514423	1.31712	Yes	0.240983	1.30747	0.75775	1.77208	6.02187	0.000570899	+	+	+	1	4	9	9	0	0	0	22	22	22	51.5	51.5	51.5	115	1138625730	4411482270	373	2400965200	10300000000	0.436983	MS/MS	MS/MS	MS/MS	MS/MS	MS/MS	MS/MS	MS/MS	MS/MS
Q9P215	Pogo transposable element with KRAB domain	POGK	1	13	1094.32	1	1	1				No							+	+		1	1	0	1	0	1	1	3	3	3	13.4	13.4	13.4	24	62434240	143572460	30	85680640	183000000	0.766734	MS/MS	MS/MS	MS/MS	MS/MS	MS/MS	MS/MS	matching	matching
P30307	M-phase inducer phosphatase 3 (EC 3.1.3.48) (Dual specificity phosphatase Cdc25C)	CDC25C	4	164;175;205;303	1094.28	0	0	0	-1.24221	0.953098	0.289114	Yes	4.35964	3.38377	0	3.04104	2.4396	0		+	+	0	4	4	4	0	0	0	4	4	4	15.2	15.2	15.2	33	92304450	936011550	33	6101730	1020000000	0.99	matching	matching	matching	MS/MS	MS/MS	MS/MS	MS/MS	MS/MS
Q7Z3B3	KAT8 regulatory NSL complex subunit 1 (MLL1/MLL complex subunit KANSL1) (MSL1 homolog 1) (hMSL1v1) (NSL complex protein NSL1) (Non-specific lethal 1 homolog)	KANSL1	5	202;262;331;503;767	1092.92	2	0.946972	0.748226	-0.864289	1.24537	-0.381085	Yes	1.46522	3.41775	0.00364917	0.3356	0.712479	0.634675	+	+	+	1	5	2	5	0	0	0	15	15	15	16.4	16.4	16.4	82	236363570	623738430	125	465250240	1390000000	0.463604	MS/MS	MS/MS	MS/MS	MS/MS	MS/MS	MS/MS	MS/MS	MS/MS
O43313	ATM interactor (ATM/ATR-substrate CHK2-interacting zinc finger protein) (ASCIZ) (Zinc finger protein 822)	ATMIN	1	266	1092.58	1	1	1	-1.29314	0.911585	0.38156	Yes	3.74226	5.26	0	2.84261	4.32011	0	+	+	+	1	1	1	1	0	1	0	4	4	4	4.5	4.5	4.5	58	61458920	1183641090	81	73174310	1460000000	0.812106	MS/MS	matching	matching	MS/MS	MS/MS	MS/MS	MS/MS	MS/MS
Q99665	Interleukin-12 receptor subunit beta-2 (IL-12 receptor subunit beta-2) (IL-12R subunit beta-2) (IL-12R-beta-2) (IL-12RB2)	IL12RB2	1	534	1092.29	0	0	0				No							+			1	0	0	0	0	1	0	2	2	2	2.5	2.5	2.5	3	131493550	9236450	3	134031900	6700000	0.99
Q9UMX0	Ubiquilin-1 (Protein linking IAP with cytoskeleton 1) (PLIC-1) (hPLIC-1)	UBQLN1	2	35;47	1092.16	1	0.903902	0.953985	-1.0431	0.418526	0.624571	Yes	0.377708	1.3092	0.610167	0.430954	1.14829	0.483332	+	+	+	2	2	2	2	0	0	0	14	14	6	46.2	38.2	35.7	115	535182310	1307407690	391	2479903000	3540000000	0.306083	MS/MS	MS/MS	MS/MS	MS/MS	MS/MS	MS/MS	MS/MS	MS/MS
Q92922	SWI/SNF complex subunit SMARCC1 (BRG1-associated factor 155) (BAF155) (SWI/SNF complex 155 kDa subunit) (SWI/SNF-related matrix-associated actin-dependent regulator of chromatin subfamily C member 1)	SMARCC1	13	359;387;401;421;592;615;750;780;792;796;829;839;856	1092.15	6	0.529706	0.576341	0.0359259	1.11652	-1.15245	Yes	0.491395	2.51266	0.410474	-0.540407	2.45301	0.279721	+	+	+	11	11	1	8	5	1	3	43	43	36	43.8	43.8	38.4	142	724724220	764701780	566	2745621100	4300000000	0.211397	MS/MS	MS/MS	MS/MS	MS/MS	MS/MS	MS/MS	MS/MS	MS/MS
Q96T88	E3 ubiquitin-protein ligase UHRF1 (EC 2.3.2.27) (Inverted CCAAT box-binding protein of 90 kDa) (Nuclear protein 95) (Nuclear zinc finger protein Np95) (HuNp95) (hNp95) (RING finger protein 106) (RING-type E3 ubiquitin transferase UHRF1) (Transcription factor ICBP90) (Ubiquitin-like PHD and RING finger domain-containing protein 1) (hUHRF1) (Ubiquitin-like-containing PHD and RING finger domains pro…	UHRF1	16	106;136;162;187;279;385;500;525;531;546;600;626;668;670;692;84	1091.1	3	0.721303	0.282491	-1.01318	1.2554	-0.242228	Yes	4.8521	7.43318	0	1.64892	3.91737	0.00116364	+	+	+	1	16	8	16	4	3	2	45	45	45	53.8	53.8	53.8	376	40417950	32377377750	793	1778095400	47700000000	0.655195	MS/MS	MS/MS	MS/MS	MS/MS	MS/MS	MS/MS	MS/MS	MS/MS
P54274	Telomeric repeat-binding factor 1 (NIMA-interacting protein 2) (TTAGGG repeat-binding factor 1) (Telomeric protein Pin2/TRF1)	TERF1	1	325	1090.69	0	0	0	-0.783994	0.651346	0.132648	Yes	1.15982	1.1862	0.0508596	0.74069	0.57589	0.318177	+	+	+	1	1	1	1	0	0	0	3	3	3	10.5	10.5	10.5	14	89738850	147171150	27	136180560	249000000	0.615062	MS/MS	MS/MS	MS/MS	MS/MS	MS/MS	MS/MS	MS/MS	matching
P23945	Follicle-stimulating hormone receptor (FSH-R) (Follitropin receptor)	FSHR	1	104	1090.24	0	0					No							+			1	0	0	1	0	0	0	1	1	1	10.5	10.5	10.5	1	443930000	0	1	443930000	0	0.99			MS/MS
Q96MX3	Zinc finger protein 48 (Zinc finger protein 553)	ZNF48	2	52;610	1089.58	2	1	1	1.2318	-0.698882	-0.532916	Yes	-1.65855	2.93761	0.00251095	-1.51598	1.8969	0.00836341	+	+	+	2	1	1	2	0	0	0	12	12	12	23	23	23	45	512079220	499273580	94	1275913700	824000000	0.481616	MS/MS	MS/MS	MS/MS	MS/MS	MS/MS	MS/MS	MS/MS	MS/MS
P17482	Homeobox protein Hox-B9 (Homeobox protein Hox-2.5) (Homeobox protein Hox-2E)	HOXB9	3	117;130;159	1089.39	1	1	0.964355	-1.16264	1.14457	0.0180693	Yes	3.66732	7.65932	0	1.87674	4.83596	0.000415634	+	+	+	1	3	2	3	1	1	0	21	21	21	55.6	55.6	55.6	229	1022608320	12600597580	492	2047877100	32900000000	0.389815	MS/MS	MS/MS	MS/MS	MS/MS	MS/MS	MS/MS	MS/MS	MS/MS
Q3L8U1	Chromodomain-helicase-DNA-binding protein 9 (CHD-9) (EC 3.6.4.12) (ATP-dependent helicase CHD9) (Chromatin-related mesenchymal modulator) (CReMM) (Chromatin-remodeling factor CHROM1) (Kismet homolog 2) (PPAR-alpha-interacting complex protein 320 kDa) (Peroxisomal proliferator-activated receptor A-interacting complex 320 kDa protein)	CHD9	16	1093;1123;1156;1350;1588;1712;1738;1745;1827;2048;2074;2299;2604;2843;702;820	1089.25	6	0.242369	0.247785	-1.16678	1.1366	0.0301809	Yes	3.82963	6.31787	0	1.99008	3.98066	0.000419634	+	+	+	4	16	7	15	1	0	2	53	44	43	19.9	18.1	17.5	174	325387460	5673556540	437	676559750	16200000000	0.35546	MS/MS	MS/MS	MS/MS	MS/MS	MS/MS	MS/MS	MS/MS	MS/MS
P30532	Neuronal acetylcholine receptor subunit alpha-5	CHRNA5	1	100	1088.96	1	1	1				No							+	+		1	1	0	1	0	0	0	2	2	2	18.1	18.1	18.1	2	480254410	1328445590	3	480773000	1350000000	0.987943	matching	matching	MS/MS	MS/MS	matching	matching	matching	MS/MS
Q13148	TAR DNA-binding protein 43 (TDP-43)	TARDBP	15	102;114;136;137;145;160;176;181;192;408;79;84;95;97;[K7EN94]265	1088.45	0	0	0	-1.08258	1.1899	-0.107322	Yes	4.73019	3.65221	0	2.03001	2.41132	0.00102894	+	+	+	1	14	8	13	5	3	1	28	28	12	73.1	54.3	53.9	269	69437450	16133778050	558	770802820	27500000000	0.573143	MS/MS	MS/MS	MS/MS	MS/MS	MS/MS	MS/MS	MS/MS	MS/MS
Q96K17	Transcription factor BTF3 homolog 4 (Basic transcription factor 3-like 4)	BTF3L4	1	5	1088.05	0	0	0				No							+	+		1	1	0	0	1	0	0	1	1	1	13	13	13	5	88346780	60073220	5	88344100	60100000	0.99
Q9NXX6	Non-structural maintenance of chromosomes element 4 homolog A (NS4EA) (Non-SMC element 4 homolog A)	NSMCE4A	3	109;230;382	1087.66	0	0	0	-1.25215	0.813905	0.438242	Yes	3.01251	2.40245	0.000543807	2.46475	2.08282	0.000728858	+	+	+	1	3	1	3	0	1	0	9	9	9	25.5	25.5	25.5	85	201007710	1845454190	133	271394240	2860000000	0.653531	MS/MS	MS/MS	MS/MS	MS/MS	MS/MS	MS/MS	MS/MS	MS/MS
Q96RF0-2	Sorting nexin-18 (SH3 and PX domain-containing protein 3B) (Sorting nexin-associated Golgi protein 1)	SNX18	1	545	1087.61	0	0	0				No							+			1	0	0	0	1	0	0	3	3	3	8.2	8.2	8.2	2	189582160	49037840	16	221068530	84900000	0.779884	MS/MS	matching	matching	matching	matching		matching	MS/MS
P51587	Breast cancer type 2 susceptibility protein (Fanconi anemia group D1 protein)	BRCA2	22	1026;1274;1323;1381;1413;1453;1614;1777;1783;2131;2196;2244;2339;2472;2570;2577;374;454;467;530;730;956	1087.06	8	0.56722	0.552465	-1.28109	0.903662	0.377424	Yes	5.54101	3.65454	0	4.20635	3.12748	0	+	+	+	4	22	12	20	0	2	2	45	45	45	15.2	15.2	15.2	240	120826210	5227048600	410	172295430	9240000000	0.56818	MS/MS	MS/MS	MS/MS	MS/MS	MS/MS	MS/MS	MS/MS	MS/MS
Q0VDD8	Dynein heavy chain 14, axonemal (Axonemal beta dynein heavy chain 14) (Ciliary dynein heavy chain 14)	DNAH14	11	216;234;244;247;266;279;284;309;312;[Q0VDD8-4]102;93	1086.85	2	0.793266	0.204521	-1.08372	-0.10056	1.18428	Yes	3.61464	2.29947	0.000454443	8.33843	3.76077	0		+	+	0	1	11	11	0	0	0	23	23	23	3.8	3.8	3.8	159	68086280	11520228720	261	41341150	14500000000	0.796922	MS/MS	matching	matching	MS/MS	MS/MS	MS/MS	MS/MS	MS/MS
P09884	DNA polymerase alpha catalytic subunit (EC 2.7.7.7) (DNA polymerase alpha catalytic subunit p180)	POLA1	6	1071;1316;284;395;469;515	1086.2	4	1	0.8442	-0.780801	0.216784	0.564017	Yes	0.972237	0.558361	0.255969	1.31065	0.6884	0.0845455	+	+	+	2	5	4	6	1	0	0	21	21	21	16.9	16.9	16.9	78	466386210	978115790	189	688790180	2100000000	0.517967	MS/MS	MS/MS	MS/MS	MS/MS	MS/MS	MS/MS	MS/MS	MS/MS
Q96L73	Histone-lysine N-methyltransferase, H3 lysine-36 and H4 lysine-20 specific (EC 2.1.1.43) (Androgen receptor coactivator 267 kDa protein) (Androgen receptor-associated protein of 267 kDa) (H3-K36-HMTase) (H4-K20-HMTase) (Lysine N-methyltransferase 3B) (Nuclear receptor-binding SET domain-containing protein 1) (NR-binding SET domain-containing protein)	NSD1	26	1055;127;1339;1463;1613;1964;2249;2482;2531;2545;2616;2672;320;448;477;528;618;717;754;769;813;837;858;883;886;906	1086.04	5	0.498877	0.450081	-1.18927	1.07532	0.113948	Yes	5.52399	3.48229	0	3.17892	2.58483	0	+	+	+	3	25	9	26	0	1	1	73	73	70	28.1	28.1	27.3	289	133506280	6103118710	645	623732380	14500000000	0.412373	MS/MS	MS/MS	MS/MS	MS/MS	MS/MS	MS/MS	MS/MS	MS/MS
Q15916	Zinc finger and BTB domain-containing protein 6 (Zinc finger protein 482) (Zinc finger protein with interaction domain)	ZBTB6	7	102;134;151;179;198;201;392	1085.87	2	0.991767	0.93732	-1.22047	0.151458	1.06901	Yes	3.17267	4.46943	0.000161994	5.29457	5.57812	0	+	+	+	1	2	7	7	0	0	1	13	13	13	29.7	29.7	29.7	187	165750760	6538022240	278	167734040	9730000000	0.677304	MS/MS	MS/MS	MS/MS	MS/MS	MS/MS	MS/MS	MS/MS	MS/MS
Q15652	Probable JmjC domain-containing histone demethylation protein 2C (EC 1.14.11.-) (Jumonji domain-containing protein 1C) (Thyroid receptor-interacting protein 8) (TR-interacting protein 8) (TRIP-8)	JMJD1C	14	1038;1661;1900;1981;1999;2037;2076;2132;2136;2296;396;536;637;976	1085.03	6	1	0.889754	-1.21675	1.03476	0.181996	Yes	5.11205	3.54226	0	3.17586	2.63981	0	+	+	+	2	14	4	14	2	1	3	27	27	27	12.8	12.8	12.8	182	274285900	6638930700	290	418196990	11500000000	0.580056	MS/MS	MS/MS	MS/MS	MS/MS	MS/MS	MS/MS	MS/MS	MS/MS
O75486	Transcription initiation protein SPT3 homolog (SPT3-like protein)	SUPT3H	4	194;205;214;245	1084.87	1	0.053308	0.0405819	1.09316	0.0751797	-1.16834	Yes	-1.34432	2.86488	0.00732515	-2.98649	3.27795	0	+	+	+	4	2	1	4	1	0	2	17	17	17	26.3	26.3	26.3	58	2650637710	1411953290	236	11412950600	9190000000	0.197185	MS/MS	MS/MS	MS/MS	MS/MS	MS/MS	MS/MS	MS/MS	MS/MS
Q1ED39	Lysine-rich nucleolar protein 1 (Protein FAM191A) (Testis-specific gene 118 protein)	KNOP1	2	249;353	1083.75	1	0.948961	0.956807	-0.0175714	1.05711	-1.03954	Yes	1.22267	2.37816	0.0125288	-1.1627	1.03226	0.0588238	+	+	+	2	2	1	2	0	0	0	5	5	5	8.1	8.1	8.1	37	1147210940	1871999060	121	2142132000	6740000000	0.33992	MS/MS	MS/MS	MS/MS	MS/MS	MS/MS	MS/MS	MS/MS	MS/MS
Q9H3R5	Centromere protein H (CENP-H) (Interphase centromere complex protein 35)	CENPH	2	67;81	1083.29	1	0.00562764	0.0481414	0.190819	0.921985	-1.1128	Yes	0.675617	0.824946	0.350261	-1.20458	1.27025	0.0378002	+	+		1	2	0	1	1	0	1	2	2	2	18.4	18.4	18.4	32	93178070	113235630	35	93176170	125000000	0.946087	matching			MS/MS	MS/MS	MS/MS	matching	matching
P25205	DNA replication licensing factor MCM3 (EC 3.6.4.12) (DNA polymerase alpha holoenzyme-associated protein P1) (P1-MCM3) (RLF subunit beta) (p102)	MCM3	7	152;177;207;248;35;732;736	1082.51	2	0.348014	0.891387	-1.27808	0.435801	0.842281	Yes	1.16265	2.81278	0.0125694	1.43839	3.3446	0.00420492	+	+	+	3	7	5	7	1	1	1	33	33	23	41.2	41.2	29.8	129	280840130	13059761770	754	3394731020	28100000000	0.423582	MS/MS	MS/MS	MS/MS	MS/MS	MS/MS	MS/MS	MS/MS	MS/MS
Q96JP5	E3 ubiquitin-protein ligase ZFP91 (EC 2.3.2.27) (RING-type E3 ubiquitin transferase ZFP91) (Zinc finger protein 757) (Zinc finger protein 91 homolog) (Zfp-91)	ZFP91	2	183;271	1081.5	2	1	1	-0.488005	1.29829	-0.810283	Yes	1.60133	3.09821	0.00270605	-0.288907	1.74265	0.646667	+	+	+	1	2	1	1	0	0	1	7	7	7	14.1	14.1	14.1	69	408319340	1391188660	124	798180300	2970000000	0.477554	MS/MS	MS/MS	MS/MS	MS/MS	MS/MS	MS/MS	MS/MS	MS/MS
Q15061	WD repeat-containing protein 43 (U3 small nucleolar RNA-associated protein 5 homolog)	WDR43	6	281;309;384;402;416;75	1080.9	2	0.0166554	0.00143928	-0.466285	1.04126	-0.574978	Yes	0.288407	0.993216	0.718112	-0.0207939	0.0761812	0.979143	+	+	+	6	4	3	6	0	0	0	25	25	25	47	47	47	95	811758100	1689573800	498	3977218800	7590000000	0.216243	MS/MS	MS/MS	MS/MS	MS/MS	MS/MS	MS/MS	MS/MS	MS/MS
O43300	Leucine-rich repeat transmembrane neuronal protein 2 (Leucine-rich repeat neuronal 2 protein)	LRRTM2	1	158	1080.77	0	0	0				No							+			1	0	0	0	0	0	1	1	1	1	2.9	2.9	2.9	2	503270150	340939850	2	504926300	339000000	0.99
Q9Y5B9	FACT complex subunit SPT16 (Chromatin-specific transcription elongation factor 140 kDa subunit) (FACT 140 kDa subunit) (FACTp140) (Facilitates chromatin transcription complex subunit SPT16) (hSPT16)	SUPT16H	22	422;426;433;444;497;504;513;534;606;626;647;661;663;732;753;786;79;80;867;883;892;904	1079.54	5	0.31046	0.2477	-0.802829	1.29987	-0.497043	Yes	2.25552	3.70158	0.000519231	0.328011	1.0459	0.6193	+	+	+	3	22	10	18	5	6	1	45	45	45	43.8	43.8	43.8	277	205184580	18513578220	798	8064103800	45400000000	0.350118	MS/MS	MS/MS	MS/MS	MS/MS	MS/MS	MS/MS	MS/MS	MS/MS
Q9P0M6	Core histone macro-H2A.2 (Histone macroH2A2) (mH2A2)	H2AFY2	3	123;189;246	1079.3	1	0.197952	0.0268875	0.67052	0.558828	-1.22935	Yes	-0.0898317	0.282494	0.91892	-1.52803	1.932	0.00772767	+	+		3	2	0	3	0	0	0	11	7	7	28	21.5	21.5	38	196900850	132591150	80	481528290	354000000	0.394352	MS/MS	MS/MS	MS/MS	MS/MS	MS/MS	MS/MS	matching	MS/MS
P51610	HCF C-terminal chain 1;HCF C-terminal chain 2;HCF C-terminal chain 3;HCF C-terminal chain 4;HCF C-terminal chain 5;HCF C-terminal chain 6];HCF N-terminal chain 2;HCF N-terminal chain 3;HCF N-terminal chain 4;HCF N-terminal chain 5;HCF N-terminal chain 6;Host cell factor 1 (HCF) (HCF-1) (C1 factor) (CFF) (VCAF) (VP16 accessory protein) [Cleaved into: HCF N-terminal chain 1	HCFC1	9	1794;1898;2011;282;665;690;723;813;820	1079.25	0	0	0	-1.06058	0.899128	0.161451	Yes	0.923822	1.55707	0.0817365	0.576075	1.76066	0.273027	+	+	+	2	9	5	9	0	0	1	24	24	24	17.7	17.7	17.7	99	219008710	4375730290	323	1850112000	8080000000	0.462708	MS/MS	MS/MS	MS/MS	MS/MS	MS/MS	MS/MS	MS/MS	MS/MS
Q5T200	Zinc finger CCCH domain-containing protein 13	ZC3H13	4	1655;179;194;236	1078.88	2	0.854565	0.965304	-0.137824	0.973572	-0.835748	Yes	0.527924	1.31406	0.429812	-0.331521	0.510726	0.664878	+	+	+	4	2	1	4	0	0	0	10	10	10	6.8	6.8	6.8	15	240692450	481236550	53	552850400	812000000	0.528944	MS/MS	MS/MS	MS/MS	MS/MS	MS/MS	MS/MS	MS/MS	MS/MS
O76021	Ribosomal L1 domain-containing protein 1 (CATX-11) (Cellular senescence-inhibited gene protein) (Protein PBK1)	RSL1D1	6	188;254;29;356;435;461	1078.74	2	0.965429	0.860585	-0.774466	0.803021	-0.0285544	Yes	0.641747	1.08325	0.330263	0.303449	0.523038	0.690828	+	+	+	4	5	2	6	1	0	0	19	19	11	41.2	41.2	28.4	26	1622490840	1994278160	213	5317385300	7680000000	0.278269	MS/MS	MS/MS	MS/MS	MS/MS	MS/MS	MS/MS	MS/MS	MS/MS
Q92769	Histone deacetylase 2 (HD2) (EC 3.5.1.98)	HDAC2	5	243;280;452;462;481	1078.45	2	0.996646	0.893078	-0.918977	-0.320494	1.23947	Yes	0.262936	1.6529	0.729892	0.948286	2.90962	0.0341735	+	+	+	2	4	3	3	2	1	2	27	15	15	48.6	40.8	29.9	126	649196980	4000551220	315	2288865400	6880000000	0.507124	MS/MS	MS/MS	MS/MS	MS/MS	MS/MS	MS/MS	MS/MS	MS/MS
Q68CY6	Putative uncharacterized protein DKFZp686D2168 (Zinc finger protein 2)	DKFZp686D2168	2	16;44	1078.22	2	1	1	1.31536	-0.707263	-0.608099	Yes	-3.48797	3.78332	0.000166934	-3.31697	3.64726	0	+	+	+	2	1	1	2	0	0	0	3	3	3	9.9	9.9	9.9	11	139664270	24867730	18	207264650	40300000	0.664602	MS/MS	MS/MS	MS/MS	matching	matching	MS/MS	matching	matching
Q9UL03	Integrator complex subunit 6 (Int6) (DBI-1) (Protein DDX26) (Protein deleted in cancer 1) (DICE1)	INTS6	3	275;537;695	1076.91	0	0	0	-0.305837	0.125058	0.180779	Yes	0.234242	0.146704	0.843993	0.264533	0.179527	0.801038	+	+	+	1	2	2	3	0	0	0	12	12	12	19	19	19	25	573229720	311075280	55	586558100	758000000	0.657692	MS/MS	MS/MS	MS/MS	MS/MS	MS/MS	MS/MS	MS/MS	MS/MS
P28358	Homeobox protein Hox-D10 (Homeobox protein Hox-4D) (Homeobox protein Hox-4E)	HOXD10	1	108	1075.56	1	1	1				No							+	+	+	1	1	1	1	0	0	0	1	1	1	7.6	7.6	7.6	7	31768110	256441890	7	31768000	256000000	0.99	MS/MS	matching		MS/MS	MS/MS	MS/MS		matching
P48552	Nuclear receptor-interacting protein 1 (Nuclear factor RIP140) (Receptor-interacting protein 140)	NRIP1	12	1007;1063;1105;111;1154;372;508;685;756;802;871;901	1075.45	6	0.980784	0.918999	-1.31237	0.47033	0.842041	Yes	3.08082	4.80142	0.000160494	3.72321	4.89166	0	+	+	+	5	10	10	11	1	1	1	27	27	27	34.5	34.5	34.5	179	343274110	5812298590	527	1564721200	18600000000	0.305264	MS/MS	MS/MS	MS/MS	MS/MS	MS/MS	MS/MS	MS/MS	MS/MS
P10071	Transcriptional activator GLI3 (GLI3 form of 190 kDa) (GLI3-190) (GLI3 full length protein) (GLI3FL) [Cleaved into: Transcriptional repressor GLI3R (GLI3 C-terminally truncated form) (GLI3 form of 83 kDa) (GLI3-83)]	GLI3	6	438;462;471;555;685;87	1075.32	4	0.949712	0.977295	-0.307713	1.26395	-0.956238	Yes	1.51815	3.59085	0.0027525	-0.626442	1.87327	0.215124	+	+	+	3	6	1	5	2	0	1	21	21	17	17.9	17.9	16.2	114	455861860	1848244150	238	1115129730	3900000000	0.459431	MS/MS	MS/MS	MS/MS	MS/MS	MS/MS	MS/MS	MS/MS	MS/MS
Q13315	Serine-protein kinase ATM (EC 2.7.11.1) (Ataxia telangiectasia mutated) (A-T mutated)	ATM	2	2418;2456	1074.67	0	0	0				No							+	+	+	2	1	1	2	0	0	0	4	4	4	2.1	2.1	2.1	34	199513250	141653750	57	348800700	297000000	0.528285	MS/MS	matching	MS/MS	MS/MS	matching	MS/MS	MS/MS
Q92782	Zinc finger protein neuro-d4 (BRG1-associated factor 45B) (BAF45B) (D4, zinc and double PHD fingers family 1)	DPF1	3	133;156;160	1074.49	3	1	1	0.181914	0.909887	-1.0918	Yes	0.808353	0.598518	0.327011	-1.41435	1.24234	0.023045	+	+	+	3	2	1	3	0	0	0	3	3	3	14.3	14.3	14.3	43	488123730	1442340680	49	1401782200	1800000000	0.602934	MS/MS	MS/MS	MS/MS	MS/MS	MS/MS	MS/MS	MS/MS	MS/MS
O96006	Zinc finger BED domain-containing protein 1 (Putative Ac-like transposable element) (dREF homolog)	ZBED1	1	519	1074.4	0	0	0	-0.913283	1.175	-0.261715	Yes	2.93944	2.10542	0.000495868	0.91714	1.17068	0.102952	+	+	+	1	1	1	1	0	0	0	3	3	3	4.6	4.6	4.6	32	99676390	245693610	35	122920700	287000000	0.842529	MS/MS	MS/MS	MS/MS	MS/MS	MS/MS	MS/MS	matching	matching
P20700	Lamin-B1	LMNB1	10	123;145;222;241;261;271;312;379;457;532	1074.18	4	0.272829	0.486767	1.13804	-0.000819499	-1.13722	Yes	-1.06997	3.17548	0.0169793	-2.13763	3.82152	0.000216106	+	+	+	10	9	2	10	2	1	0	30	30	29	42	42	40.8	140	1927359010	871557290	550	12692196200	5510000000	0.153768	MS/MS	MS/MS	MS/MS	MS/MS	MS/MS	MS/MS	MS/MS	MS/MS
Q9BWT1	Cell division cycle-associated protein 7 (Protein JPO1)	CDCA7	1	364	1073.8	1	1	1	-0.986363	0.0945555	0.891807	Yes	0.377682	1.09074	0.622145	0.656248	1.35965	0.227338	+	+	+	1	1	1	1	0	0	0	5	5	5	17.8	17.8	17.8	33	67164260	395845740	52	144770000	597000000	0.624196	MS/MS	MS/MS	MS/MS	MS/MS	MS/MS	MS/MS	MS/MS	MS/MS
P24928	DNA-directed RNA polymerase II subunit RPB1 (RNA polymerase II subunit B1) (EC 2.7.7.6) (DNA-directed RNA polymerase II subunit A) (DNA-directed RNA polymerase III largest subunit) (RNA-directed RNA polymerase II subunit RPB1) (EC 2.7.7.48)	POLR2A	17	1125;1268;163;1866;1873;308;42;445;581;627;707;767;778;796;866;910;914	1073.7	1	0	0.287469	-0.875238	-0.428117	1.30335	Yes	0.510712	3.02213	0.363171	2.48844	4.78107	0	+	+	+	4	4	15	17	0	0	1	61	61	61	36.6	36.6	36.6	188	602456770	3923897930	529	1654166000	12800000000	0.313152	MS/MS	MS/MS	MS/MS	MS/MS	MS/MS	MS/MS	MS/MS	MS/MS
P18848	Cyclic AMP-dependent transcription factor ATF-4 (cAMP-dependent transcription factor ATF-4) (Activating transcription factor 4) (Cyclic AMP-responsive element-binding protein 2) (CREB-2) (cAMP-responsive element-binding protein 2) (DNA-binding protein TAXREB67) (Tax-responsive enhancer element-binding protein 67) (TaxREB67)	ATF4	9	150;194;209;259;267;311;55;75;88	1073.4	1	0.673708	0.793646	0.0631324	-1.14061	1.07748	Yes	-0.698114	1.86985	0.19238	0.588273	1.60975	0.270942	+	+	+	4	3	9	9	0	0	0	24	24	24	57.5	57.5	57.5	260	3426199950	9166862050	1093	18084453700	52500000000	0.178411	MS/MS	MS/MS	MS/MS	MS/MS	MS/MS	MS/MS	MS/MS	MS/MS
Q6P1R3	Myb/SANT-like DNA-binding domain-containing protein 2	MSANTD2	2	268;343	1073.24	1	0.720578	0.774573	1.30729	-0.461066	-0.846222	Yes	-2.04859	4.00632	0.000568857	-2.49478	5.58524	0	+	+		2	2	0	2	2	0	0	10	10	10	20.7	20.7	20.7	22	600697260	291051740	105	2037711000	742000000	0.320806	MS/MS	MS/MS	MS/MS	MS/MS	MS/MS	MS/MS	MS/MS	MS/MS
A6NE01	Protein FAM186A	FAM186A	2	871;874	1072.99	1	0.5	0.5				No								+		0	2	0	2	0	0	0	1	1	1	0.9	0.9	0.9	4	157341200	126338800	1	78669600	63200000	0.99		matching
Q6ZRS2	Helicase SRCAP (EC 3.6.4.-) (Domino homolog 2) (Snf2-related CBP activator)	SRCAP	5	1003;2202;2261;597;827	1072.69	2	0.869816	0.810644	0.664039	0.641806	-1.30585	Yes	-0.0327841	0.034737	0.975111	-2.90482	3.00126	0	+	+	+	5	5	2	5	0	0	1	17	17	17	7	7	7	46	386093850	347666150	123	1055826800	1090000000	0.341947	MS/MS	MS/MS	MS/MS	MS/MS	MS/MS	MS/MS	MS/MS	MS/MS
P53680	AP-2 complex subunit sigma (Adaptor protein complex AP-2 subunit sigma) (Adaptor-related protein complex 2 subunit sigma) (Clathrin assembly protein 2 sigma small chain) (Clathrin coat assembly protein AP17) (Clathrin coat-associated protein AP17) (HA2 17 kDa subunit) (Plasma membrane adaptor AP-2 17 kDa protein) (Sigma2-adaptin)	AP2S1	3	133;18;45	1072.22	0	0	0	-1.27931	0.534047	0.745262	Yes	4.8029	2.40048	0.000154532	5.36233	2.58327	0		+	+	0	3	3	3	0	0	0	5	5	5	38.2	38.2	38.2	48	23134470	2247235530	50	25649400	2300000000	0.976231	matching	matching	matching	MS/MS	MS/MS	MS/MS	MS/MS	MS/MS
P18754	Regulator of chromosome condensation (Cell cycle regulatory protein) (Chromosome condensation protein 1)	RCC1	11	114;160;161;176;24;294;314;335;416;59;84	1072.14	1	0.327728	0.627984	-1.10847	1.19349	-0.0850119	Yes	5.5951	5.91278	0	2.48761	4.42256	0	+	+	+	1	11	3	11	2	1	0	39	39	8	83.6	83.6	40.4	317	80265750	16022798050	763	527052350	31500000000	0.502796	MS/MS	MS/MS	MS/MS	MS/MS	MS/MS	MS/MS	MS/MS	MS/MS
P18146	Early growth response protein 1 (EGR-1) (AT225) (Nerve growth factor-induced protein A) (NGFI-A) (Transcription factor ETR103) (Transcription factor Zif268) (Zinc finger protein 225) (Zinc finger protein Krox-24)	EGR1	3	272;305;5	1072.11	1	0.312589	0.251657				No							+	+		2	2	0	2	0	1	1	5	5	5	14.2	14.2	14.2	8	82414840	106347060	16	99603140	124000000	0.844183				matching	matching	matching	matching
P62191	26S proteasome regulatory subunit 4 (P26s4) (26S proteasome AAA-ATPase subunit RPT2) (Proteasome 26S subunit ATPase 1)	PSMC1	8	175;198;217;232;24;350;396;430	1071.78	4	0.964122	0.868498	-1.27805	0.339912	0.938141	Yes	2.7944	4.0154	0.000513342	3.82761	4.63479	0	+	+	+	2	8	8	8	0	0	0	25	25	23	47	47	45	172	139663180	5101351020	363	331983200	9950000000	0.509728	MS/MS	MS/MS	MS/MS	MS/MS	MS/MS	MS/MS	MS/MS	MS/MS
Q6ZMT4	Lysine-specific demethylase 7A (EC 1.14.11.-) (JmjC domain-containing histone demethylation protein 1D) (Lysine-specific demethylase 7)	KDM7A	4	588;619;697;721	1070.72	4	1	1	-1.21237	0.625136	0.587231	Yes	2.17626	1.86489	0.00184661	2.13136	2.98987	0.000569843	+	+	+	2	3	3	4	0	0	0	11	10	10	13.3	12.2	12.2	23	105791090	1063832410	81	193411360	1880000000	0.564106	MS/MS	MS/MS	MS/MS	MS/MS	MS/MS	MS/MS	MS/MS	MS/MS
Q9UK61	Protein TASOR (CTCL tumor antigen se89-1) (Retinoblastoma-associated protein RAP140) (Transgene activation suppressor protein)	FAM208A	11	110;258;274;335;450;586;628;649;678;832;872	1070.62	2	0.848787	0.552591	-1.18263	1.08862	0.0940136	Yes	2.16568	3.88972	0.000509915	1.21731	3.17657	0.0101533	+	+	+	3	10	7	8	2	2	1	24	24	24	18.5	18.5	18.5	157	432999050	2372097750	407	1334717100	7780000000	0.307755	MS/MS	MS/MS	MS/MS	MS/MS	MS/MS	MS/MS	MS/MS	MS/MS
Q460N5	Poly [ADP-ribose] polymerase 14 (PARP-14) (EC 2.4.2.30) (ADP-ribosyltransferase diphtheria toxin-like 8) (ARTD8) (B aggressive lymphoma protein 2)	PARP14	2	1384;1385	1070.59	1	0.5	0.5				No								+		0	2	0	2	0	0	0	4	4	4	3	3	3	4	268986680	343253320	15	145207310	210000000	0.99				matching	matching		matching	matching
A2RU30	Protein TESPA1 (Thymocyte-expressed positive selection-associated protein 1)	TESPA1	1	60	1070.49	1	1	1				No							+	+	+	1	1	1	1	0	0	0	2	2	2	16.2	16.2	16.2	7	131260230	213919770	7	149073000	196000000	0.99			MS/MS	MS/MS	matching	MS/MS	MS/MS
P51149	Ras-related protein Rab-7a	RAB7A	2	126;175	1069.88	1	0.919796	0.980382	-0.937241	-0.302527	1.23977	Yes	1.24144	1.09907	0.0444749	4.25802	2.89811	0		+	+	0	1	2	2	0	0	0	11	11	11	48.3	48.3	48.3	42	14905500	4930720500	130	274083570	5890000000	0.802329	MS/MS	MS/MS	MS/MS	MS/MS	MS/MS	MS/MS	MS/MS	MS/MS
Q9NR30	Nucleolar RNA helicase 2 (EC 3.6.4.13) (DEAD box protein 21) (Gu-alpha) (Nucleolar RNA helicase Gu) (Nucleolar RNA helicase II) (RH II/Gu)	DDX21	17	113;116;18;184;19;199;202;236;256;320;40;461;555;573;61;676;779	1069.81	4	0.112288	0.169063	-0.400964	1.28478	-0.883819	Yes	0.854607	3.22707	0.0532816	-0.244788	2.12446	0.703071	+	+	+	8	17	3	15	0	2	0	47	47	40	48.3	48.3	44.6	246	1774070340	3992525760	688	12339770100	20800000000	0.174008	MS/MS	MS/MS	MS/MS	MS/MS	MS/MS	MS/MS	MS/MS	MS/MS
P62280	40S ribosomal protein S11 (Small ribosomal subunit protein uS17)	RPS11	12	107;12;136;144;157;21;30;32;38;45;48;59	1069.75	0	0	0	-0.928715	-0.331623	1.26034	Yes	1.24539	1.37809	0.0296233	4.56583	3.32701	0	+	+	+	2	5	11	12	1	0	0	23	23	23	86.7	86.7	86.7	218	71221940	18446318760	383	840777800	21300000000	0.836355	MS/MS	MS/MS	MS/MS	MS/MS	MS/MS	MS/MS	MS/MS	MS/MS
Q5MIZ7	Serine/threonine-protein phosphatase 4 regulatory subunit 3B (SMEK homolog 2)	PPP4R3B	6	173;55;569;673;726;736	1069.56	1	0.012036	0.0850437	-1.08421	1.19323	-0.109017	Yes	6.13299	3.79115	0	2.62613	2.37417	0.000319527	+	+	+	1	6	2	5	0	1	2	16	16	12	21.3	21.3	14	71	120599730	17821898970	145	286377690	19100000000	0.925521	MS/MS	MS/MS	matching	MS/MS	MS/MS	MS/MS	MS/MS	MS/MS
O75145	Liprin-alpha-3 (Protein tyrosine phosphatase receptor type f polypeptide-interacting protein alpha-3) (PTPRF-interacting protein alpha-3)	PPFIA3	1	624	1068.93	0	0	0				No									+	0	0	1	1	0	0	0	2	2	1	1.8	1.8	0.9	1	471339590	2096360410	3	472947590	2100000000	0.99	matching	matching		matching	matching	matching	matching	matching
Q4UJ75	Ankyrin repeat domain-containing protein 20A4	ANKRD20A4	2	431;803	1068.37	1	0.110988	0.44377				No							+	+	+	2	2	1	1	0	1	0	1	1	1	1.1	1.1	1.1	14	125067320	135616080	10	111184000	75400000	0.99	MS/MS	MS/MS	MS/MS	MS/MS	MS/MS	MS/MS	MS/MS	matching
Q9NXE8	Pre-mRNA-splicing factor CWC25 homolog (Coiled-coil domain-containing protein 49) (Spliceosome-associated protein homolog CWC25)	CWC25	2	391;64	1068	1	0.322168	0				No							+	+		1	1	0	2	0	0	0	2	2	2	5.4	5.4	5.4	3	57321000	860386000	3	57321100	860000000	0.99	MS/MS	MS/MS		matching	matching	MS/MS	matching	matching
P62241	40S ribosomal protein S8 (Small ribosomal subunit protein eS8)	RPS8	4	128;139;157;170	1067.92	0	0	0	-1.18262	0.504576	0.678044	Yes	2.34027	2.45129	0.000720268	2.58088	1.81688	0.000786611	+	+	+	2	4	3	4	0	0	0	12	12	12	51.9	51.9	51.9	89	193913330	3191366680	301	1583534120	6470000000	0.420347	MS/MS	MS/MS	MS/MS	MS/MS	MS/MS	MS/MS	MS/MS	MS/MS
Q9HCM1	Uncharacterized protein KIAA1551	KIAA1551	20	1136;1588;216;233;275;299;371;398;442;523;550;576;630;658;707;714;777;793;815;830	1066.34	2	0.0236137	0.233756	-1.18288	0.86785	0.315035	Yes	5.33171	1.9901	0.000258917	3.89444	1.52557	0.000316098	+	+	+	2	19	16	19	0	0	1	38	38	38	24.7	24.7	24.7	168	363464460	3544113340	278	778165130	8020000000	0.444136	MS/MS	matching	MS/MS	MS/MS	MS/MS	MS/MS	MS/MS	MS/MS
Q13838	Spliceosome RNA helicase DDX39B (EC 3.6.4.13) (56 kDa U2AF65-associated protein) (ATP-dependent RNA helicase p47) (DEAD box protein UAP56) (HLA-B-associated transcript 1 protein)	DDX39B	8	155;200;256;268;32;33;36;53	1065.13	1	0.00276647	0.130784	0.723439	-0.982103	0.258664	Yes	-0.173786	1.10968	0.827076	-0.0473582	0.515789	0.954751	+	+	+	4	8	6	8	0	1	0	29	29	7	60.5	60.5	20.3	179	4420341680	6915701320	1015	26308293520	45200000000	0.158528	MS/MS	MS/MS	MS/MS	MS/MS	MS/MS	MS/MS	MS/MS	MS/MS
Q8WXE1	ATR-interacting protein (ATM and Rad3-related-interacting protein)	ATRIP	2	234;289	1064.68	2	1	1	-0.867103	0.495031	0.372071	Yes	2.08345	1.07758	0.00865791	1.89538	0.820759	0.0239295	+	+	+	2	2	1	1	0	0	1	5	5	5	13.3	13.3	13.3	85	166359450	2470925150	135	255942170	3300000000	0.741656	MS/MS	MS/MS	MS/MS	MS/MS	MS/MS	MS/MS	MS/MS	MS/MS
Q01954	Zinc finger protein basonuclin-1	BNC1	3	331;464;545	1064.53	2	1	0.946128	-1.15737	0.860356	0.297018	Yes	1.38859	2.1483	0.0087075	1.0009	1.36813	0.064133	+	+	+	2	3	2	3	0	0	0	3	3	3	4.3	4.3	4.3	18	38606900	462116100	18	155498000	345000000	0.99	MS/MS	MS/MS	MS/MS	MS/MS	MS/MS	MS/MS	MS/MS	MS/MS
Q9BTF0	THUMP domain-containing protein 2	THUMPD2	5	134;136;148;154;168	1064.1	3	0.127056	0.469632	-1.02238	-0.176476	1.19886	Yes	1.42296	2.13302	0.00836249	3.73652	2.88483	0		+	+	0	1	5	5	0	0	0	6	6	6	9.1	9.1	9.1	23	25034380	1685633620	25	14108030	1320000000	0.99	matching	matching	matching	MS/MS	MS/MS	MS/MS	MS/MS	MS/MS
P28476	Gamma-aminobutyric acid receptor subunit rho-2 (GABA(A) receptor subunit rho-2) (GABA(C) receptor)	GABRR2	1	144	1063.98	0	0	0				No							+	+		1	1	0	1	0	0	0	1	1	1	2.8	2.8	2.8	3	113977040	1490122960	6	113974120	1890000000	0.800459	matching	matching	MS/MS	MS/MS	matching	MS/MS	matching	matching
P41212	Transcription factor ETV6 (ETS translocation variant 6) (ETS-related protein Tel1) (Tel)	ETV6	3	11;125;254	1063.56	1	0.996398	0.996334	-0.41281	1.28736	-0.874547	Yes	1.33381	3.39253	0.00567589	-0.362241	1.34085	0.558667	+	+	+	1	3	1	2	1	1	2	18	18	18	62.5	53.5	53.5	247	2670009290	4383445310	661	10090638500	17100000000	0.259407	MS/MS	MS/MS	MS/MS	MS/MS	MS/MS	MS/MS	MS/MS	MS/MS
P55198	Protein AF-17 (ALL1-fused gene from chromosome 17 protein)	MLLT6	1	360	1063.34	1	1	1	-0.574056	1.22505	-0.650991	Yes	2.213	2.24642	0.00104444	-0.094635	0.0700751	0.933465	+	+		1	1	0	1	0	0	0	2	2	2	2.1	2.1	2.1	16	27263050	149466950	21	32802500	152000000	0.956318	MS/MS	matching	MS/MS	MS/MS	MS/MS	MS/MS		matching
P50990	T-complex protein 1 subunit theta (TCP-1-theta) (CCT-theta) (Renal carcinoma antigen NY-REN-15)	CCT8	6	224;225;254;260;459;534	1062.81	1	0.0369524	0.0461204	-0.897688	-0.360936	1.25862	Yes	0.357121	1.19501	0.638463	1.43467	2.87207	0.00503752	+	+	+	6	4	3	6	1	0	0	24	24	24	43.1	43.1	43.1	64	895603120	2163987480	364	3321321000	8480000000	0.259258	MS/MS	MS/MS	MS/MS	MS/MS	MS/MS	MS/MS	MS/MS	MS/MS
Q8WUD4	Coiled-coil domain-containing protein 12	CCDC12	3	111;85;94	1062.8	1	0.942012	0.913224	-1.1933	1.07581	0.117496	Yes	4.85627	3.59217	0	2.80532	2.66431	0	+	+	+	1	3	1	3	1	1	0	4	4	4	24	24	24	100	165140450	3368501650	132	179636740	5240000000	0.652007	MS/MS	MS/MS	MS/MS	MS/MS	MS/MS	MS/MS	MS/MS	MS/MS
A0A087WWY8	Cilia- and flagella-associated protein 99	CFAP99	1	43	1062.66	0	0	0				No							+	+		1	1	0	0	0	0	1	1	1	1	2.2	2.2	2.2	6	333446170	402483830	6	333443000	402000000	0.99
Q69YN2	CWF19-like protein 1 (C19L1)	CWF19L1	7	159;175;247;256;277;4;515	1062.55	0	0	0	-1.24781	0.964796	0.283014	Yes	6.58054	3.24952	0	4.55284	2.80854	0		+	+	0	7	4	7	0	0	0	23	23	23	39.6	39.6	39.6	82	130971900	2730700100	148	79037370	4740000000	0.593826	matching	matching	matching	MS/MS	MS/MS	MS/MS	MS/MS	MS/MS
Q5SSJ5	Heterochromatin protein 1-binding protein 3 (Protein HP1-BP74)	HP1BP3	3	258;64;97	1062.45	3	1	1	-0.491208	0.310055	0.181153	Yes	0.371205	0.313596	0.722842	0.311488	0.263768	0.737157	+	+	+	2	3	2	2	0	2	2	13	13	13	35.5	35.5	35.5	92	245400290	1336930910	219	688636590	4090000000	0.331126	MS/MS	MS/MS	MS/MS	MS/MS	MS/MS	MS/MS	MS/MS	MS/MS
Q9BSD3	RAD9, HUS1, RAD1-interacting nuclear orphan protein 1 (RAD9, RAD1, HUS1-interacting nuclear orphan protein)	RHNO1	1	166	1062.42	1	1	1				No							+	+		1	1	0	1	0	0	0	2	2	2	20.1	20.1	20.1	11	36608310	16035690	12	46571500	16000000	0.841342	MS/MS	MS/MS	MS/MS		MS/MS	matching	matching	matching
Q07001	Acetylcholine receptor subunit delta	CHRND	1	67	1062.33	0	0	0				No							+			1	0	0	1	0	0	0	1	1	1	13.9	13.9	13.9	1	123464710	309265290	1	123465000	309000000	0.99	matching	matching			matching			matching
C9J813	Caldesmon (CDM)	CALD1	3	170;209;390	1061.76	2	0.717405	0.620262				No							+	+		2	3	0	2	0	0	1	3	3	3	8.9	8.9	8.9	9	65094930	48964070	13	74515600	58200000	0.859424	matching		MS/MS			matching
Q9ULD9	Zinc finger protein 608 (Renal carcinoma antigen NY-REN-36)	ZNF608	7	1155;1176;1292;283;284;880;990	1061.73	5	1	0.988714	-1.29589	0.891059	0.40483	Yes	6.17937	4.2588	0	4.80549	3.90036	0	+	+	+	1	6	4	6	1	2	0	10	10	10	10	10	10	139	141708460	4592008340	167	156559100	6310000000	0.73203	MS/MS	matching	matching	MS/MS	MS/MS	MS/MS	MS/MS	MS/MS
Q8WWN8	Arf-GAP with Rho-GAP domain, ANK repeat and PH domain-containing protein 3 (Centaurin-delta-3) (Cnt-d3)	ARAP3	1	1109	1061.68	0	0	0				No								+	+	0	1	1	1	0	0	0	2	2	2	1.9	1.9	1.9	5	177932730	427947270	7	192429700	434000000	0.967196	matching	matching	matching	matching		MS/MS	MS/MS	matching
Q96BF6	Nucleus accumbens-associated protein 2 (NAC-2) (BTB/POZ domain-containing protein 14A) (Repressor with BTB domain and BEN domain)	NACC2	4	174;299;335;429	1061.29	2	1	0.884129	-1.24778	0.996482	0.251302	Yes	6.89748	3.8144	0	4.60726	3.13465	0	+	+	+	1	4	3	4	1	1	0	9	9	9	21.1	21.1	21.1	87	75810160	3760342840	127	87895000	4880000000	0.772189	MS/MS	matching	MS/MS	MS/MS	MS/MS	MS/MS	MS/MS	MS/MS
Q9Y3A4	Ribosomal RNA-processing protein 7 homolog A (Gastric cancer antigen Zg14)	RRP7A	9	106;111;149;183;190;192;265;29;33	1061.22	1	0.17143	0.133693	-1.29718	0.43305	0.864128	Yes	6.02566	3.44272	0	7.52692	3.85664	0		+	+	0	7	8	9	1	0	0	16	16	16	68.6	68.6	68.6	124	43228070	7814154030	211	127590700	10000000000	0.775839	MS/MS	MS/MS	MS/MS	MS/MS	MS/MS	MS/MS	MS/MS	MS/MS
Q9NVR2	Integrator complex subunit 10 (Int10)	INTS10	3	239;464;659	1061.05	0	0	0	-0.823188	-0.456743	1.27993	Yes	0.283377	0.624132	0.740718	1.62637	2.88911	0.00265889	+	+	+	1	1	3	3	0	0	0	9	9	9	20.8	20.8	20.8	19	182153480	493311520	54	277906200	873000000	0.586898	MS/MS	MS/MS	MS/MS	MS/MS	MS/MS	MS/MS	MS/MS	MS/MS
Q8WZ42	Titin (EC 2.7.11.1) (Connectin) (Rhabdomyosarcoma antigen MU-RMS-40.14)	TTN	1	21432	1060.84	0	0	0	0.159903	-0.200604	0.0407009	Yes	-0.24117	0.180156	0.829542	-0.0797431	0.0431333	0.950853	+	+		1	1	0	0	1	0	0	6	6	6	0.3	0.2	0.2	28	1391518380	1201181620	54	2023464330	3160000000	0.500187	matching	MS/MS	MS/MS	MS/MS	MS/MS	MS/MS	MS/MS	MS/MS
Q8NB78	Lysine-specific histone demethylase 1B (EC 1.-.-.-) (Flavin-containing amine oxidase domain-containing protein 1) (Lysine-specific histone demethylase 2)	KDM1B	6	144;178;250;414;518;649	1060.84	3	1	0.679566	-0.218244	-0.277635	0.495879	Yes	-0.0415719	0.0400807	0.970387	0.499858	0.306374	0.592586	+	+	+	1	3	6	6	0	0	0	18	18	7	23.8	23.8	9.1	68	467642000	1320663400	145	732307550	2350000000	0.580184	MS/MS	MS/MS	MS/MS	MS/MS	MS/MS	MS/MS	MS/MS	MS/MS
Q9BUQ8	Probable ATP-dependent RNA helicase DDX23 (EC 3.6.4.13) (100 kDa U5 snRNP-specific protein) (DEAD box protein 23) (PRP28 homolog) (U5-100kD)	DDX23	3	138;412;686	1060.78	0	0	0	0.233077	-0.262861	0.0297839	Yes	-0.24053	0.1917	0.826655	-0.0985972	0.0675061	0.932802	+	+	+	3	3	1	3	0	0	0	7	7	7	10.5	10.5	10.5	26	359537420	236908580	118	721481240	546000000	0.470576	MS/MS	MS/MS	MS/MS	MS/MS	MS/MS	MS/MS	MS/MS	MS/MS
A0A087WVP2	FERM domain-containing protein 5	FRMD5	1	16	1060.06	1	1	1				No							+	+		1	1	0	0	1	0	0	1	1	1	6	6	6	8	379408350	317481650	8	407163300	290000000	0.99
Q9UPN3	Microtubule-actin cross-linking factor 1, isoforms 1/2/3/5 (620 kDa actin-binding protein) (ABP620) (Actin cross-linking family protein 7) (Macrophin-1) (Trabeculin-alpha)	MACF1	3	1069;4499;4504	1059.66	1	0.5	0.5	-0.9021	0.0425047	0.859595	Yes	0.602151	0.584584	0.485049	1.12302	1.11097	0.058675		+		0	3	0	1	0	0	2	8	8	7	3	3	2.4	9	162256280	2137543720	46	311896700	1360000000	0.99	MS/MS	MS/MS	matching	MS/MS	MS/MS	MS/MS	MS/MS	MS/MS
Q03164	Histone-lysine N-methyltransferase 2A (Lysine N-methyltransferase 2A) (EC 2.1.1.43) (ALL-1) (CXXC-type zinc finger protein 7) (Myeloid/lymphoid or mixed-lineage leukemia) (Myeloid/lymphoid or mixed-lineage leukemia protein 1) (Trithorax-like protein) (Zinc finger protein HRX) [Cleaved into: MLL cleavage product N320 (N-terminal cleavage product of 320 kDa) (p320);MLL cleavage product C180 (C-term…	KMT2A	5	2461;2528;3219;3287;3804	1059.61	2	0.689586	0.558306	-0.714445	1.27022	-0.555771	Yes	3.33623	2.48889	0.000451397	0.266732	0.406917	0.742376	+	+	+	3	5	3	5	1	0	0	16	15	14	5.7	5.6	5.2	71	243704210	1203559890	114	724345400	2690000000	0.423877	MS/MS	MS/MS	MS/MS	MS/MS	MS/MS	MS/MS	MS/MS	MS/MS
Q5T7W0	Zinc finger protein 618	ZNF618	5	239;437;439;63;81	1058.18	3	0.0759734	0.0234214	-1.26048	0.528729	0.731749	Yes	0.923386	2.19179	0.0540765	1.02816	3.22696	0.0218432	+	+	+	3	4	3	4	1	0	1	9	9	9	12.5	12.5	12.5	59	481048040	1997400760	169	1885412700	6030000000	0.313117	MS/MS	MS/MS	MS/MS	MS/MS	MS/MS	MS/MS	MS/MS	MS/MS
P51523	Zinc finger protein 84 (Zinc finger protein HPF2)	ZNF84	2	112;169	1057.92	1	0.901273	1	1.22273	-0.547612	-0.675121	Yes	-1.49874	1.94751	0.00818563	-1.60669	2.75572	0.00273267	+		+	2	0	1	2	0	0	0	7	7	6	11.3	11.3	9.6	14	262552770	57748230	46	436179100	131000000	0.564726	MS/MS	MS/MS	MS/MS	MS/MS	matching	MS/MS	MS/MS	MS/MS
O00541	Pescadillo homolog	PES1	9	108;259;26;275;508;517;521;8;98	1057.22	3	1	0.895207	-1.08593	1.11488	-0.0289454	Yes	1.18513	2.60991	0.0126171	0.569186	2.11777	0.260991	+	+	+	1	9	5	9	1	0	0	26	26	26	45.3	45.3	45.3	100	427988240	9146542760	307	2390463500	14000000000	0.584153	MS/MS	MS/MS	MS/MS	MS/MS	MS/MS	MS/MS	MS/MS	MS/MS
Q5T8P6	RNA-binding protein 26 (CTCL tumor antigen se70-2) (RNA-binding motif protein 26)	RBM26	5	41;533;633;94;[Q5T8P6-3]630	1057.05	2	1	0.67856	-0.403689	1.21008	-0.806392	Yes	2.22939	2.90798	0.000548611	-0.556327	0.404818	0.507405	+	+	+	1	5	2	5	1	1	0	9	9	2	14.5	14.5	3.8	89	127112520	2169415680	115	173397000	2410000000	0.888957	MS/MS	MS/MS	MS/MS	MS/MS	MS/MS	MS/MS	MS/MS	MS/MS
Q9NPA8	Transcription and mRNA export factor ENY2 (Enhancer of yellow 2 transcription factor homolog)	ENY2	1	74	1056.98	0	0	0	0.332245	-1.05595	0.723704	Yes	-1.06667	1.33416	0.0578312	0.300793	0.322182	0.729211	+	+	+	1	1	1	1	0	0	0	2	2	2	16.7	16.7	16.7	16	42789360	97330640	16	58948910	81200000	0.99	MS/MS	MS/MS	MS/MS	matching		matching	MS/MS	MS/MS
Q9HAW4	Claspin (hClaspin)	CLSPN	4	1232;1292;403;729	1056.55	2	0.973435	0.908324	-1.17673	0.724247	0.452484	Yes	1.5155	2.56028	0.00447785	1.29885	1.58478	0.020935	+	+	+	2	3	2	4	0	0	0	9	9	9	8.4	8.4	8.4	53	207786420	475142680	72	224440270	1310000000	0.445067	MS/MS	MS/MS	MS/MS	MS/MS	MS/MS	MS/MS	MS/MS	MS/MS
Q8IXT5	RNA-binding protein 12B (RNA-binding motif protein 12B)	RBM12B	7	114;200;345;389;447;449;928	1056.47	2	0.995524	0.931831	-0.62277	1.32998	-0.707206	Yes	4.16656	5.4388	0	-0.18016	0.722522	0.811515	+	+	+	1	7	1	7	0	0	0	31	31	31	25.5	25.5	25.5	381	2726128870	29293644130	731	11669713120	161000000000	0.185439	MS/MS	MS/MS	MS/MS	MS/MS	MS/MS	MS/MS	MS/MS	MS/MS
Q86XI2	Condensin-2 complex subunit G2 (Chromosome-associated protein G2) (CAP-G2) (hCAP-G2) (Leucine zipper protein 5) (Non-SMC condensin II complex subunit G2)	NCAPG2	6	221;248;601;650;660;940	1056.42	1	0.0387147	0.0339146	-1.22584	0.752701	0.473139	Yes	2.58302	3.74875	0.000596026	2.21804	1.84325	0.00138059	+	+	+	1	4	6	6	1	0	0	13	13	13	12.1	12.1	12.1	77	116875520	2587739480	121	319091870	3310000000	0.745259	MS/MS	MS/MS	MS/MS	MS/MS	MS/MS	MS/MS	MS/MS	MS/MS
Q9NZJ5	Eukaryotic translation initiation factor 2-alpha kinase 3 (EC 2.7.11.1) (PRKR-like endoplasmic reticulum kinase) (Pancreatic eIF2-alpha kinase) (HsPEK)	EIF2AK3	1	293	1056.17	0	0	0				No							+			1	0	0	1	0	0	0	1	1	1	1.8	1.8	1.8	4	178800490	35849510	4	178246000	36400000	0.99	MS/MS	matching	MS/MS	matching	matching	matching	matching
Q9BXW9	Fanconi anemia group D2 protein (Protein FACD2)	FANCD2	10	1248;13;133;1390;1400;165;322;34;366;889	1056.11	1	0	0.357352	-0.617628	1.29805	-0.680421	Yes	1.18464	2.92769	0.0112088	-0.0388304	0.105406	0.963995	+	+	+	6	8	3	8	1	0	2	27	27	27	23	23	23	79	502386690	1842162110	286	2568789060	5880000000	0.277501	MS/MS	MS/MS	MS/MS	MS/MS	MS/MS	MS/MS	MS/MS	MS/MS
Q8N448	Ligand of Numb protein X 2 (Numb-binding protein 2) (PDZ domain-containing RING finger protein 1)	LNX2	1	134	1055.47	0	0	0	-1.09732	1.11251	-0.0151829	Yes	3.41987	2.64599	0.000487334	1.67469	1.55138	0.00841924		+	+	0	1	1	1	0	0	0	2	2	2	5.5	5.5	5.5	2	145681420	408348580	8	145683000	508000000	0.847551		matching	matching	MS/MS	MS/MS	MS/MS	MS/MS	MS/MS
Q5JTV8	Torsin-1A-interacting protein 1 (Lamin-associated protein 1B) (LAP1B)	TOR1AIP1	1	308	1055.14	1	1	1	0.807381	-1.27978	0.472397	Yes	-3.14184	2.89038	0.000475294	-0.504258	1.31957	0.38157	+	+	+	1	1	1	1	0	0	0	7	7	7	18.8	18.8	18.8	20	151145890	88214110	48	304476450	223000000	0.453783	MS/MS	MS/MS	MS/MS	matching	matching		MS/MS	MS/MS
Q53GI4	Transcriptional enhancer factor TEF-3 (TEA domain family member 4) (TEAD-4) (Transcription factor 13-like 1) (Transcription factor RTEF-1)	TEAD4	2	178;65	1055.11	0	0	0	-1.12567	0.894106	0.23156	Yes	4.0528	1.74487	0.000535714	2.72336	1.29342	0.00253687	+	+	+	1	2	1	2	0	1	0	9	4	2	36.9	25.3	17.7	46	105767040	1719638360	107	337914600	2180000000	0.724967	MS/MS	MS/MS	MS/MS	MS/MS	MS/MS	MS/MS	MS/MS	MS/MS
P17022	Zinc finger protein 18 (Heart development-specific gene 1 protein) (Zinc finger protein 535) (Zinc finger protein KOX11) (Zinc finger protein with KRAB and SCAN domains 6)	ZNF18	2	17;183	1054.46	2	1	1	0.346969	0.670676	-1.01764	Yes	0.299781	0.798604	0.717594	-1.26375	0.890611	0.0587369	+	+	+	2	2	1	2	0	0	0	8	8	8	22.3	22.3	22.3	37	347701810	382708190	150	1138410500	1650000000	0.261945	MS/MS	MS/MS	MS/MS	MS/MS	MS/MS	MS/MS	MS/MS	MS/MS
Q9H6Z4	Ran-binding protein 3 (RanBP3)	RANBP3	2	120;9	1054.33	1	0.468477	0	0.735078	0.448796	-1.18387	Yes	-0.124434	0.241233	0.891563	-0.834079	1.95551	0.0843386	+	+		2	1	0	2	0	0	0	5	5	5	16.4	16.4	16.4	15	68929690	60016310	18	101731950	93000000	0.662172	MS/MS	MS/MS	MS/MS	MS/MS	MS/MS	MS/MS	matching	matching
Q9Y6X2	E3 SUMO-protein ligase PIAS3 (EC 6.3.2.-) (Protein inhibitor of activated STAT protein 3)	PIAS3	13	130;218;230;307;361;40;442;46;466;482;56;58;68	1054.25	0	0	0	-1.30131	0.417358	0.883949	Yes	3.82881	4.56891	0	4.86828	5.24187	0	+	+	+	4	10	12	13	1	4	0	34	33	33	48.4	47.1	47.1	388	382743140	13002727360	990	1231234970	50000000000	0.261276	MS/MS	MS/MS	MS/MS	MS/MS	MS/MS	MS/MS	MS/MS	MS/MS
Q8TBP0	TBC1 domain family member 16	TBC1D16	1	353	1054.18	0	0	0	0.0829079	-0.783988	0.70108	Yes	-1.19928	0.433962	0.25529	0.85519	1.04446	0.14145	+	+	+	1	1	1	1	0	0	0	3	3	3	14.6	14.6	14.6	16	187156840	1560043160	24	433223400	1790000000	0.785886	MS/MS	matching	MS/MS	matching	matching	MS/MS	MS/MS	MS/MS
Q6P4R8	Nuclear factor related to kappa-B-binding protein (DNA-binding protein R kappa-B) (INO80 complex subunit G)	NFRKB	10	1025;1043;1049;1083;1293;327;469;488;931;965	1054.15	2	0.997528	0.584132	-0.84019	1.2743	-0.434107	Yes	1.87035	2.94129	0.00132609	0.359198	0.868722	0.590723	+	+	+	3	10	5	9	1	1	2	26	26	26	26.3	26.3	26.3	246	1262080590	6770618010	587	4666124820	22500000000	0.295688	MS/MS	MS/MS	MS/MS	MS/MS	MS/MS	MS/MS	MS/MS	MS/MS
Q7Z7F0	UPF0469 protein KIAA0907	KIAA0907	1	532	1053.36	1	1	1				No							+	+	+	1	1	1	1	0	0	0	1	1	1	3.4	3.4	3.4	16	28756760	218953240	19	27612700	246000000	0.905331	MS/MS	MS/MS	MS/MS	MS/MS	MS/MS	MS/MS	MS/MS	matching
Q8TED0	U3 small nucleolar RNA-associated protein 15 homolog	UTP15	3	236;249;5	1053.32	0	0	0	0.843229	0.211326	-1.05456	Yes	-0.251975	0.633667	0.767808	-0.756754	1.52742	0.142794	+	+	+	3	2	2	3	0	0	0	10	10	10	27.7	27.7	27.7	41	525822900	412993300	118	1303221600	1490000000	0.336105	MS/MS	MS/MS	MS/MS	MS/MS	MS/MS	MS/MS	MS/MS	MS/MS
Q9NQB0	Transcription factor 7-like 2 (HMG box transcription factor 4) (T-cell-specific transcription factor 4) (T-cell factor 4) (TCF-4) (hTCF-4)	TCF7L2	3	173;22;539	1052.6	1	0.688119	0.445069	-1.18465	1.11396	0.0706929	Yes	3.82783	5.74376	0	2.0905	3.81859	0.000321748	+	+	+	2	3	3	3	1	0	1	11	11	2	21.8	21.8	7.1	107	144797730	2973607770	208	528845220	7960000000	0.367353	MS/MS	MS/MS	MS/MS	MS/MS	MS/MS	MS/MS	MS/MS	MS/MS
Q07955	Serine/arginine-rich splicing factor 1 (Alternative-splicing factor 1) (ASF-1) (Splicing factor, arginine/serine-rich 1) (pre-mRNA-splicing factor SF2, P33 subunit)	SRSF1	2	174;38	1052.21	0	0	0	0.779687	0.109212	-0.888899	Yes	-0.362521	0.446039	0.699157	-0.902193	1.10834	0.114817	+	+	+	2	1	2	2	0	0	0	7	7	7	34.8	34.8	34.8	32	478966780	336043220	212	1575329100	1270000000	0.286438	MS/MS	MS/MS	MS/MS	MS/MS	MS/MS	MS/MS	MS/MS	MS/MS
Q6VMQ6	Activating transcription factor 7-interacting protein 1 (ATF-interacting protein) (ATF-IP) (ATF7-interacting protein) (ATFa-associated modulator) (hAM) (MBD1-containing chromatin-associated factor 1) (P621)	ATF7IP	11	1215;1220;33;419;454;470;480;530;594;597;938	1052.14	5	0.80214	0.216615	-0.960389	1.275	-0.31461	Yes	4.22987	4.83503	0	1.22196	3.79857	0.00821287	+	+	+	1	11	2	11	1	1	2	21	21	21	16.7	16.7	16.7	102	80203340	2867419960	181	153125140	4850000000	0.589156	MS/MS	MS/MS	MS/MS	MS/MS	MS/MS	MS/MS	MS/MS	MS/MS
Q9Y2H0	Disks large-associated protein 4 (DAP-4) (PSD-95/SAP90-binding protein 4) (SAP90/PSD-95-associated protein 4) (SAPAP-4)	DLGAP4	1	170	1050.3	0	0	0				No								+		0	1	0	0	1	0	0	1	1	1	0.8	0.8	0.8	1	78814170	395685830	1	78815000	396000000	0.99
P17097	Zinc finger protein 7 (Zinc finger protein HF.16) (Zinc finger protein KOX4)	ZNF7	1	101	1050.17	1	1	1				No							+	+	+	1	1	1	1	0	0	0	4	4	3	10.3	10.3	8.6	29	19573980	307296020	43	33680100	398000000	0.757204	MS/MS	MS/MS		MS/MS	MS/MS	MS/MS	MS/MS	MS/MS
Q14119	Vascular endothelial zinc finger 1 (Putative transcription factor DB1) (Zinc finger protein 161)	VEZF1	4	320;41;66;67	1049.51	1	0	0.0229932	-1.11289	1.18005	-0.0671611	Yes	3.90813	4.31426	0	1.78236	3.30054	0.00093301	+	+	+	1	4	1	4	0	2	1	10	10	9	25	25	22.5	141	734686820	13039954490	364	2371906330	20900000000	0.5919	MS/MS	MS/MS	MS/MS	MS/MS	MS/MS	MS/MS	MS/MS	MS/MS
Q14247	Src substrate cortactin (Amplaxin) (Oncogene EMS1)	CTTN	1	144	1049.45	1	1	1	0.814575	0.12422	-0.938795	Yes	-0.578186	0.608271	0.497882	-1.46848	1.1808	0.0227349	+	+		1	1	0	1	0	0	0	4	4	4	20.3	20.3	20.3	18	130353030	19696970	23	150080810	61200000	0.710192	MS/MS	MS/MS	MS/MS	matching	matching	matching	matching	matching
O75376	Nuclear receptor corepressor 1 (N-CoR) (N-CoR1)	NCOR1	20	1080;1106;1319;1389;1412;1428;1439;1468;152;1869;1988;1998;2197;2209;231;260;273;395;904;921	1048.32	6	0.994674	0.794567	-1.16351	1.1437	0.0198113	Yes	4.32171	6.8943	0	2.21652	5.00905	0	+	+	+	1	20	9	16	2	5	6	75	75	74	33.6	33.6	33.6	514	995166260	26351112940	1344	5017689140	105000000000	0.248563	MS/MS	MS/MS	MS/MS	MS/MS	MS/MS	MS/MS	MS/MS	MS/MS
Q9GZL7	Ribosome biogenesis protein WDR12 (WD repeat-containing protein 12)	WDR12	2	376;39	1047.63	0	0	0	-1.20807	1.00853	0.19954	Yes	2.35753	3.02983	0.000502326	1.4971	2.34273	0.00554522	+	+	+	1	2	1	2	0	1	0	13	13	13	27.7	27.7	27.7	31	121329030	1103239770	120	250647300	2420000000	0.458529	MS/MS	MS/MS	MS/MS	MS/MS	MS/MS	MS/MS	MS/MS	MS/MS
Q99496	E3 ubiquitin-protein ligase RING2 (EC 2.3.2.27) (Huntingtin-interacting protein 2-interacting protein 3) (HIP2-interacting protein 3) (Protein DinG) (RING finger protein 1B) (RING1b) (RING finger protein 2) (RING finger protein BAP-1) (RING-type E3 ubiquitin transferase RING2)	RNF2	5	133;149;249;323;333	1047.55	0	0	0	-0.742664	1.28781	-0.545146	Yes	2.9469	3.78419	0.000387597	0.286664	0.310551	0.743064	+	+	+	1	5	1	5	0	0	0	12	12	11	43.2	43.2	40.8	77	441698330	1851696670	184	1561333300	5710000000	0.315402	MS/MS	MS/MS	MS/MS	MS/MS	MS/MS	MS/MS	MS/MS	MS/MS
Q93009	Ubiquitin carboxyl-terminal hydrolase 7 (EC 3.4.19.12) (Deubiquitinating enzyme 7) (Herpesvirus-associated ubiquitin-specific protease) (Ubiquitin thioesterase 7) (Ubiquitin-specific-processing protease 7)	USP7	4	739;770;869;882	1047.44	0	0	0	0.717174	0.272707	-0.989882	Yes	-0.367641	0.28128	0.734055	-1.41199	1.11503	0.0279854	+	+	+	2	4	1	3	1	0	1	21	21	21	18	18	18	47	2494117520	1350299480	348	6884313100	4330000000	0.342813	MS/MS	MS/MS	MS/MS	MS/MS	MS/MS	MS/MS	MS/MS	MS/MS
Q96JH7	Deubiquitinating protein VCIP135 (EC 3.4.19.12) (Valosin-containing protein p97/p47 complex-interacting protein 1) (Valosin-containing protein p97/p47 complex-interacting protein p135) (VCP/p47 complex-interacting 135-kDa protein)	VCPIP1	8	1015;1066;362;368;390;691;711;870	1047.36	5	1	0.891311	-0.987514	1.21791	-0.230391	Yes	5.88918	3.35327	0	2.02176	1.51516	0.00440027		+	+	0	8	1	8	0	0	0	17	17	17	21.1	21.1	21.1	47	97735410	2690882390	73	80020680	3760000000	0.726199	MS/MS	matching	matching	MS/MS	MS/MS	MS/MS	matching	MS/MS
Q9BUJ2	Heterogeneous nuclear ribonucleoprotein U-like protein 1 (Adenovirus early region 1B-associated protein 5) (E1B-55 kDa-associated protein 5) (E1B-AP5)	HNRNPUL1	12	117;142;146;162;270;309;440;449;517;527;539;551	1046.9	2	0.984869	0.872562	-0.669634	1.33197	-0.662335	Yes	1.99343	6.27237	0.000520733	0.00726954	0.0552128	0.990877	+	+	+	4	12	8	10	2	2	4	48	48	20	43.3	43.3	37.8	467	5084637860	19100328140	1712	34599708000	129000000000	0.14783	MS/MS	MS/MS	MS/MS	MS/MS	MS/MS	MS/MS	MS/MS	MS/MS
Q9P0J0	NADH dehydrogenase [ubiquinone] 1 alpha subcomplex subunit 13 (Cell death regulatory protein GRIM-19) (Complex I-B16.6) (CI-B16.6) (Gene associated with retinoic and interferon-induced mortality 19 protein) (GRIM-19) (Gene associated with retinoic and IFN-induced mortality 19 protein) (NADH-ubiquinone oxidoreductase B16.6 subunit)	NDUFA13	1	5	1046.84	0	0	0	-0.393748	-0.839357	1.23311	Yes	-0.420822	1.4998	0.551575	1.53636	1.9412	0.00731328	+	+		1	1	0	0	1	1	0	6	6	6	45.8	45.8	45.8	6	712245360	300415640	51	828891700	706000000	0.659761	MS/MS	MS/MS	MS/MS	MS/MS	MS/MS	MS/MS	MS/MS	MS/MS
O95260-2	Arginyl-tRNA--protein transferase 1 (Arginyltransferase 1) (R-transferase 1) (EC 2.3.2.8) (Arginine-tRNA--protein transferase 1)	ATE1	6	133;148;160;269;312;64	1045.98	3	0	0.332106	-0.605812	-0.654636	1.26045	Yes	-0.106008	0.0444849	0.938306	4.05204	2.86795	0		+	+	0	1	6	6	0	0	0	10	10	3	23.4	23.4	6.9	32	197726630	461718870	43	189411200	715000000	0.729143	matching	matching	matching	matching	matching	MS/MS	MS/MS	MS/MS
Q8IX01	SURP and G-patch domain-containing protein 2 (Arginine/serine-rich-splicing factor 14) (Splicing factor, arginine/serine-rich 14)	SUGP2	12	181;228;238;243;254;264;297;394;545;546;563;650	1044.86	3	0	0.160403	-1.02288	1.2279	-0.205015	Yes	5.93731	3.69077	0	2.15744	2.07917	0.00109929	+	+	+	1	12	4	11	0	1	0	29	29	29	36.6	36.6	36.6	78	166268200	4607200800	231	812199870	8990000000	0.486979	MS/MS	MS/MS	MS/MS	MS/MS	MS/MS	MS/MS	MS/MS	MS/MS
Q9Y5B6	PAX3- and PAX7-binding protein 1 (GC-rich sequence DNA-binding factor 1)	PAXBP1	7	149;197;377;504;727;824;834	1044.86	1	1	0.878259	-0.572371	1.16397	-0.5916	Yes	2.14579	1.47759	0.00369041	-0.023763	0.0113964	0.9839	+	+	+	1	7	1	6	1	0	1	16	16	16	16.2	16.2	16.2	123	540721230	1216701670	177	755158700	2290000000	0.57712	MS/MS	MS/MS	MS/MS	MS/MS	MS/MS	MS/MS	MS/MS	MS/MS
Q9UEE9	Craniofacial development protein 1 (Bucentaur)	CFDP1	2	150;252	1044.77	2	1	1	-0.399235	1.26269	-0.863458	Yes	1.34311	2.36712	0.00866333	-0.375168	1.09265	0.556478	+	+	+	2	2	1	2	0	0	0	4	4	4	14	14	14	33	39100410	392135590	34	46874000	435000000	0.894914	MS/MS	matching	MS/MS	MS/MS	MS/MS	MS/MS	MS/MS	MS/MS
Q9Y467	Sal-like protein 2 (Zinc finger protein 795) (Zinc finger protein SALL2) (Zinc finger protein Spalt-2) (Sal-2) (hSal2)	SALL2	4	246;297;515;591	1044.62	0	0	0	-0.76467	1.31623	-0.551561	Yes	2.12208	5.535	0.000546006	0.217326	0.659749	0.773611	+	+	+	1	4	3	4	0	0	0	10	9	9	16.7	15.4	15.4	68	118381610	1512938390	149	256791000	3100000000	0.485976	MS/MS	MS/MS	MS/MS	MS/MS	MS/MS	MS/MS	MS/MS	MS/MS
Q9H4W6	Transcription factor COE3 (Early B-cell factor 3) (EBF-3) (Olf-1/EBF-like 2) (O/E-2) (OE-2)	EBF3	1	16	1044.06	1	1	1	-0.0467083	1.04601	-0.999301	Yes	0.59303	1.31797	0.350283	-0.516982	0.962528	0.406639	+	+	+	1	1	1	1	0	0	0	10	10	7	15.4	15.4	9.4	109	1469779610	3474820390	390	10815999600	23100000000	0.14579	MS/MS	MS/MS	MS/MS	MS/MS	MS/MS	MS/MS	MS/MS	MS/MS
Q86WJ1	Chromodomain-helicase-DNA-binding protein 1-like (EC 3.6.4.12) (Amplified in liver cancer protein 1)	CHD1L	14	263;273;310;320;348;486;505;546;569;578;590;600;616;718	1043.84	2	0	0.305927	-1.04251	1.15865	-0.116137	Yes	7.74402	2.59094	0	3.25913	1.29932	0.00110016		+	+	0	14	3	14	1	2	0	33	33	33	33.1	33.1	33.1	107	71871630	4708217070	177	204390440	7120000000	0.652626	MS/MS	MS/MS	matching	MS/MS	MS/MS	MS/MS	MS/MS	MS/MS
Q15459	Splicing factor 3A subunit 1 (SF3a120) (Spliceosome-associated protein 114) (SAP 114)	SF3A1	11	105;115;131;144;37;467;486;487;499;542;686	1043.58	1	0.0506686	0.023314	0.805945	0.50194	-1.30789	Yes	-0.309197	1.04794	0.697481	-2.14993	4.47335	0	+	+	+	10	7	1	9	2	0	1	35	35	35	38.8	38.8	38.8	133	722457200	1033206200	475	5794883100	4380000000	0.172549	MS/MS	MS/MS	MS/MS	MS/MS	MS/MS	MS/MS	MS/MS	MS/MS
Q9UIF8	Bromodomain adjacent to zinc finger domain protein 2B (hWALp4)	BAZ2B	2	1425;1842	1043.02	1	0.965744	0.968528	0.761415	0.250999	-1.01241	Yes	-0.816621	0.301424	0.525529	-2.83797	1.97083	0.000498099	+	+		2	1	0	2	0	1	1	7	7	7	2.8	2.8	2.8	27	367238590	242154410	49	504915750	659000000	0.523571	MS/MS	MS/MS	MS/MS	matching	MS/MS	MS/MS		matching
Q13123	Protein Red (Cytokine IK) (IK factor) (Protein RER)	IK	9	151;173;205;331;427;501;509;54;553	1042.21	1	0.016808	0.187495	-1.00443	1.02171	-0.0172773	Yes	2.18846	1.70627	0.00251278	1.06624	2.01989	0.0304182	+	+	+	5	6	4	9	0	0	0	16	16	16	28	28	28	26	208132240	1110383760	76	754178400	2510000000	0.403935	MS/MS	MS/MS	MS/MS	MS/MS	MS/MS	MS/MS	MS/MS	MS/MS
Q0JRZ9	F-BAR domain only protein 2	FCHO2	1	297	1041.83	1	1	1				No							+	+	+	1	1	1	1	1	1	0	1	1	1	2.6	2.6	2.6	13	178289980	94147920	20	378940470	130000000	0.535304	MS/MS	matching	MS/MS	matching	MS/MS		MS/MS
O94906	Pre-mRNA-processing factor 6 (Androgen receptor N-terminal domain-transactivating protein 1) (ANT-1) (PRP6 homolog) (U5 snRNP-associated 102 kDa protein) (U5-102 kDa protein)	PRPF6	19	125;137;178;189;324;334;341;472;606;683;715;722;737;738;775;793;802;917;938	1041.44	5	0.153028	0.420328	-0.809021	1.3196	-0.510576	Yes	4.80907	6.7903	0	0.67426	1.88987	0.174834		+	+	0	19	2	17	3	3	4	41	41	41	40.4	40.4	40.4	154	46225800	6645675400	395	558115100	12800000000	0.500961	MS/MS	MS/MS	MS/MS	MS/MS	MS/MS	MS/MS	MS/MS	MS/MS
Q99848	Probable rRNA-processing protein EBP2 (EBNA1-binding protein 2) (Nucleolar protein p40)	EBNA1BP2	1	218	1040.11	0	0	0				No							+	+		1	1	0	0	0	0	1	2	2	2	8.3	8.3	8.3	10	63861630	35339370	13	67639940	54800000	0.810201		matching		matching	matching		MS/MS	MS/MS
P58317	Zinc finger protein 121 (Zinc finger protein 20)	ZNF121	2	119;366	1038.61	0	0	0	0.401549	0.0983558	-0.499905	Yes	-0.356988	0.106145	0.827783	-1.0614	1.24474	0.0594718	+			2	0	0	2	0	0	0	3	3	3	13.3	13.3	13.3	12	158012640	78250360	18	223389400	164000000	0.609885	MS/MS	MS/MS	MS/MS	matching	MS/MS	matching	matching	matching
Q01167	Forkhead box protein K2 (Cellular transcription factor ILF-1) (FOXK1) (Interleukin enhancer-binding factor 1)	FOXK2	8	161;164;258;300;328;341;527;633	1038.06	4	1	0.826485	-1.07485	1.21051	-0.13566	Yes	6.43062	4.3959	0	2.64272	4.38692	0	+	+	+	1	8	2	7	2	1	1	16	16	13	20.3	20.3	15.8	97	31542370	4132529230	153	61138240	5200000000	0.791477	matching	matching	matching	MS/MS	MS/MS	MS/MS	MS/MS	MS/MS
O15054	Lysine-specific demethylase 6B (EC 1.14.11.-) (JmjC domain-containing protein 3) (Jumonji domain-containing protein 3) (Lysine demethylase 6B)	KDM6B	2	1109;770	1037.8	1	1	0.960205	-0.464055	1.22243	-0.758371	Yes	3.38068	2.22454	0.000566038	0	-4.34294e-08	1	+	+	+	1	2	1	2	0	0	0	2	2	2	2.2	2.2	2.2	18	88075820	527881180	21	88076200	546000000	0.971424		matching	MS/MS	MS/MS	matching	MS/MS	matching	matching
P19838	Nuclear factor NF-kappa-B p105 subunit (DNA-binding factor KBF1) (EBP-1) (Nuclear factor of kappa light polypeptide gene enhancer in B-cells 1) [Cleaved into: Nuclear factor NF-kappa-B p50 subunit]	NFKB1	1	325	1037.45	0	0	0	-0.554659	1.054	-0.499341	Yes	2.61657	1.15291	0.00382289	0.0899779	0.0279089	0.956507	+	+		1	1	0	1	0	0	0	3	3	3	21.9	21.9	21.9	18	67584120	306945880	29	97319980	373000000	0.79633	MS/MS	matching	matching	MS/MS	MS/MS	MS/MS	MS/MS	matching
Q99700	Ataxin-2 (Spinocerebellar ataxia type 2 protein) (Trinucleotide repeat-containing gene 13 protein)	ATXN2	2	893;896	1037.23	1	0.973924	0.867728	0.86522	-0.916998	0.0517781	Yes	-2.77162	1.24761	0.00269634	-1.26503	1.27386	0.0311979	+	+	+	2	2	1	2	0	0	0	5	5	5	11	11	11	26	346863440	55652560	54	562219900	278000000	0.47906	MS/MS	MS/MS	MS/MS	MS/MS	MS/MS	MS/MS	MS/MS	MS/MS
P26358	DNA (cytosine-5)-methyltransferase 1 (Dnmt1) (EC 2.1.1.37) (CXXC-type zinc finger protein 9) (DNA methyltransferase HsaI) (DNA MTase HsaI) (M.HsaI) (MCMT)	DNMT1	11	1135;1214;148;1609;194;259;281;697;739;891;975	1037.17	5	0.994445	0.441258	-1.20495	0.320075	0.884876	Yes	1.11489	1.77272	0.0309675	1.5278	2.58961	0.00454643	+	+	+	5	9	4	8	1	0	4	28	28	28	20.5	20.5	20.5	109	317127930	3623022870	294	1157510300	9090000000	0.384498	MS/MS	MS/MS	MS/MS	MS/MS	MS/MS	MS/MS	MS/MS	MS/MS
Q9BZH6	WD repeat-containing protein 11 (Bromodomain and WD repeat-containing protein 2) (WD repeat-containing protein 15)	WDR11	3	1218;214;421	1036.71	1	0.996379	0.937532	-0.951156	-0.328003	1.27916	Yes	0.559849	2.62054	0.305836	2.00375	4.80983	0.000215886	+	+	+	1	1	3	3	0	0	0	8	8	8	10.5	10.5	10.5	46	54670880	795895120	72	127436560	933000000	0.80209	MS/MS	MS/MS	MS/MS	MS/MS	MS/MS	MS/MS	MS/MS	MS/MS
P0C0S5	Histone H2A.Z (H2A/z)	H2AFZ	2	102;116	1036.51	0	0	0	0.741553	0.276884	-1.01844	Yes	-0.117472	0.338372	0.89197	-0.444939	1.43059	0.444632	+	+	+	1	1	2	2	1	0	0	10	10	4	57.8	57.8	57.8	68	1980783730	1842506270	321	7180401200	9450000000	0.229898	MS/MS	MS/MS	MS/MS	MS/MS	MS/MS	MS/MS	MS/MS	MS/MS
Q5VTE6	Protein angel homolog 2	ANGEL2	7	132;157;365;368;416;419;430	1036.12	2	0.73349	0.86211	-1.3261	0.71331	0.612791	Yes	9.38128	4.50573	0	8.9189	4.25541	0	+	+	+	1	6	7	7	0	1	0	13	13	13	25.6	25.6	25.6	172	32785870	14335236140	225	65429150	18800000000	0.761606	MS/MS	MS/MS	matching	MS/MS	MS/MS	MS/MS	MS/MS	MS/MS
P53999	Activated RNA polymerase II transcriptional coactivator p15 (Positive cofactor 4) (PC4) (SUB1 homolog) (p14)	SUB1	5	101;114;126;53;97	1036.11	0	0	0	-1.08389	1.12144	-0.0375502	Yes	4.05394	2.54279	0.000264865	1.92343	1.69655	0.00422802		+	+	0	5	3	4	0	1	0	12	12	12	56.7	56.7	56.7	78	28561050	3141182950	120	137506400	3390000000	0.898579	MS/MS	MS/MS	MS/MS	MS/MS	MS/MS	MS/MS	MS/MS	MS/MS
Q3KNV8	Polycomb group RING finger protein 3 (RING finger protein 3A)	PCGF3	4	109;238;99;[Q3KNV8-2]5	1035.94	1	0	0.0971907	-1.09669	0.477886	0.618802	Yes	1.13879	1.52203	0.0350886	1.2407	1.53794	0.0255034	+	+	+	1	4	3	3	0	1	0	6	6	6	22.3	22.3	22.3	35	66022090	1213696910	37	73894000	1150000000	0.99	MS/MS	MS/MS	matching	MS/MS	MS/MS	MS/MS	MS/MS	MS/MS
Q8NFD5	AT-rich interactive domain-containing protein 1B (ARID domain-containing protein 1B) (BRG1-associated factor 250b) (BAF250B) (BRG1-binding protein hELD/OSA1) (Osa homolog 2) (hOsa2) (p250R)	ARID1B	5	1010;1057;1198;1566;1747	1035.89	0	0	0	0.396186	0.895929	-1.29211	Yes	1.19224	4.29955	0.00817524	-4.02778	3.62077	0	+	+		3	5	0	5	1	0	0	13	12	12	12	11.3	11.3	38	275104360	439228940	104	702390600	1260000000	0.364012	MS/MS	MS/MS	MS/MS	MS/MS	MS/MS	MS/MS	matching	matching
P17028	Zinc finger protein 24 (Retinoic acid suppression protein A) (RSG-A) (Zinc finger and SCAN domain-containing protein 3) (Zinc finger protein 191) (Zinc finger protein KOX17)	ZNF24	5	147;203;22;27;367	1035.57	3	0.96814	0.914423	-1.28183	0.92224	0.359589	Yes	2.60196	4.30823	0.000484994	1.93774	3.46845	0.000739823	+	+	+	2	5	4	5	0	0	1	25	25	25	57.1	57.1	57.1	210	431994700	4821055300	478	3180558140	21800000000	0.210286	MS/MS	MS/MS	MS/MS	MS/MS	MS/MS	MS/MS	MS/MS	MS/MS
Q14738	Serine/threonine-protein phosphatase 2A 56 kDa regulatory subunit delta isoform (PP2A B subunit isoform B'-delta) (PP2A B subunit isoform B56-delta) (PP2A B subunit isoform PR61-delta) (PP2A B subunit isoform R5-delta)	PPP2R5D	3	489;548;82	1035.53	2	0.352037	0.832837	-1.2396	0.658524	0.581073	Yes	5.71795	1.98415	0.000143251	5.48463	1.96956	0		+	+	0	3	3	3	0	1	0	13	5	5	23.1	11.6	11.6	68	22429620	4991764380	89	54138180	5070000000	0.978544	matching	matching	matching	MS/MS	MS/MS	MS/MS	MS/MS	MS/MS
P63244	Receptor of activated protein C kinase 1 (Cell proliferation-inducing gene 21 protein) (Guanine nucleotide-binding protein subunit beta-2-like 1) (Guanine nucleotide-binding protein subunit beta-like protein 12.3) (Human lung cancer oncogene 7 protein) (HLC-7) (Receptor for activated C kinase) (Small ribosomal subunit protein RACK1) [Cleaved into: Receptor of activated protein C kinase 1, N-termi…	RACK1	11	12;130;139;175;183;185;212;225;264;271;280	1035.49	2	0.553925	0.745461	-1.09106	-0.0918322	1.18289	Yes	0.692039	3.25685	0.138986	1.57488	3.70855	0.00187368	+	+	+	1	8	11	11	2	0	0	34	34	33	91.5	91.5	89.3	487	114916710	95733725290	1345	44787615000	213000000000	0.371812	MS/MS	MS/MS	MS/MS	MS/MS	MS/MS	MS/MS	MS/MS	MS/MS
O60341	Lysine-specific histone demethylase 1A (EC 1.-.-.-) (BRAF35-HDAC complex protein BHC110) (Flavin-containing amine oxidase domain-containing protein 2)	KDM1A	10	117;372;442;469;481;492;503;550;631;647	1035.32	2	0	0.00912343	-1.30028	0.620093	0.68019	Yes	3.14658	2.81885	0.000468677	3.24505	3.07657	0	+	+	+	2	9	7	9	0	0	2	30	30	8	36.6	36.6	18.2	114	119188590	6556851810	346	978644180	13100000000	0.474196	MS/MS	MS/MS	MS/MS	MS/MS	MS/MS	MS/MS	MS/MS	MS/MS
Q14596	Next to BRCA1 gene 1 protein (Cell migration-inducing gene 19 protein) (Membrane component chromosome 17 surface marker 2) (Neighbor of BRCA1 gene 1 protein) (Protein 1A1-3B)	NBR1	4	109;47;515;629	1034.7	2	0.84832	0.815571	0.375167	0.784816	-1.15998	Yes	0.59677	1.73697	0.307041	-2.23638	1.35972	0.00420205	+	+	+	3	4	1	4	0	0	0	17	17	17	17.3	17.3	17.3	57	249971400	411033900	157	881777600	1180000000	0.3206	MS/MS	MS/MS	MS/MS	MS/MS	MS/MS	MS/MS	MS/MS	MS/MS
Q5JYC3	Uncharacterized protein C20orf96	C20orf96	3	138;165;202	1034.16	2	1	0.797499	-0.592797	-0.729181	1.32198	Yes	0	-4.34294e-08	1	4.29802	5.8954	0			+	0	0	3	3	0	0	0	5	5	5	14.3	14.3	14.3	18	89059630	517280370	19	51527700	574000000	0.969326	matching	matching	matching		matching		MS/MS	MS/MS
Q01484	Ankyrin-2 (ANK-2) (Ankyrin-B) (Brain ankyrin) (Non-erythroid ankyrin)	ANK2	1	1980	1033.93	1	1	1				No							+	+		1	1	0	0	0	0	1	1	1	1	0.3	0.3	0.3	5	181049600	3452850400	5	181049600	3450000000	0.99
O75643	U5 small nuclear ribonucleoprotein 200 kDa helicase (EC 3.6.4.13) (Activating signal cointegrator 1 complex subunit 3-like 1) (BRR2 homolog) (U5 snRNP-specific 200 kDa protein) (U5-200KD)	SNRNP200	4	14;1404;1595;46	1033.57	1	0.578105	0.473873	-0.0789479	-1.03749	1.11644	Yes	-0.264439	1.21532	0.735189	0.329779	2.07959	0.578667	+	+	+	4	3	2	4	1	1	0	85	85	85	42	42	42	249	1958450030	2591856470	2042	20199946400	27200000000	0.0959981	MS/MS	MS/MS	MS/MS	MS/MS	MS/MS	MS/MS	MS/MS	MS/MS
P61960	Ubiquitin-fold modifier 1	UFM1	1	19	1033.37	0	0	0				No								+		0	1	0	1	0	0	0	1	1	1	27.2	27.2	27.2	1	140449490	231560510	1	140449000	232000000	0.99	matching	matching	matching	matching	MS/MS	matching		matching
Q969F1	General transcription factor 3C polypeptide 6 (Transcription factor IIIC 35 kDa subunit) (TFIIIC 35 kDa subunit) (TFIIIC35) (Transcription factor IIIC subunit 6)	GTF3C6	5	113;114;129;182;90	1033.09	1	0.162515	0.299081	-1.157	1.13418	0.0228175	Yes	5.33529	4.05932	0	2.74734	2.97395	0	+	+	+	1	4	2	5	0	0	0	13	13	13	50.7	50.7	50.7	73	51322950	5965128050	162	60180100	8080000000	0.739105	MS/MS	matching	MS/MS	MS/MS	MS/MS	MS/MS	MS/MS	MS/MS
Q96GM5	SWI/SNF-related matrix-associated actin-dependent regulator of chromatin subfamily D member 1 (60 kDa BRG-1/Brm-associated factor subunit A) (BRG1-associated factor 60A) (BAF60A) (SWI/SNF complex 60 kDa subunit)	SMARCD1	1	101	1032.01	0	0	0	0.414051	-1.25622	0.842166	Yes	-1.77423	2.22222	0.0028684	0.454762	0.800723	0.493945	+			1	0	0	1	0	0	0	9	6	5	16.1	14.4	11.1	6	170118900	190371100	18	198964390	459000000	0.547887	MS/MS	MS/MS	MS/MS	matching	matching	matching	MS/MS	MS/MS
Q96SI1	BTB/POZ domain-containing protein KCTD15 (Potassium channel tetramerization domain-containing protein 15)	KCTD15	1	278	1030.62	1	1	1	0.109806	0.973307	-1.08311	Yes	0.668929	1.12682	0.29617	-0.924121	1.22914	0.095947	+	+	+	1	1	1	1	0	0	0	12	12	12	49.1	49.1	49.1	14	1497058840	2432041160	247	4955534500	10200000000	0.259252	MS/MS	MS/MS	MS/MS	MS/MS	MS/MS	MS/MS	MS/MS	MS/MS
O95049	Tight junction protein ZO-3 (Tight junction protein 3) (Zona occludens protein 3) (Zonula occludens protein 3)	TJP3	1	660	1030.62	0	0	0				No							+			1	0	0	0	0	1	0	1	1	1	1.4	1.4	1.4	2	175201210	258468790	2	175200000	258000000	0.99
P17275	Transcription factor jun-B	JUNB	2	240;343	1029.59	1	0.900492	0.833136				No							+	+		2	2	0	1	2	0	0	7	7	7	40.3	40.3	40.3	44	1313528250	714622750	265	4650225800	4640000000	0.21831	MS/MS	MS/MS	MS/MS	MS/MS	MS/MS	matching		matching
Q9H334	Forkhead box protein P1 (Mac-1-regulated forkhead) (MFH)	FOXP1	5	287;372;377;548;636	1028.96	2	0.978318	0.854691	-0.734855	1.31608	-0.581227	Yes	2.44997	3.79032	0.00056962	0.183517	0.481768	0.817208	+	+	+	3	5	4	5	1	2	2	22	22	10	44.9	44.9	25	141	1091486730	7418281770	810	5521502160	32700000000	0.222643	MS/MS	MS/MS	MS/MS	MS/MS	MS/MS	MS/MS	MS/MS	MS/MS
O94776	Metastasis-associated protein MTA2 (Metastasis-associated 1-like 1) (MTA1-L1 protein) (p53 target protein in deacetylase complex)	MTA2	4	492;531;639;71	1028.73	1	0.0142464	0	-0.778607	0.735626	0.0429818	Yes	0.478758	1.63383	0.467575	0.259764	0.419345	0.74822	+	+		3	3	0	4	0	0	0	15	14	13	30.5	29.3	26.8	37	280632320	991475680	140	872114940	2400000000	0.388772	MS/MS	MS/MS	MS/MS	MS/MS	MS/MS	MS/MS	MS/MS	MS/MS
Q8IU81	Interferon regulatory factor 2-binding protein 1 (IRF-2-binding protein 1) (IRF-2BP1) (Probable E3 ubiquitin-protein ligase IRF2BP1) (EC 2.3.2.27) (Probable RING-type E3 ubiquitin transferase IRF2BP1)	IRF2BP1	8	200;227;247;248;314;394;427;73	1027.39	0	0	0	-0.970586	1.23993	-0.269347	Yes	9.84249	4.47261	0	3.12232	1.38283	0.000934519		+	+	0	8	3	6	1	2	1	33	33	33	53.6	53.6	53.6	133	78764700	12708630700	279	166882890	20600000000	0.615759	matching	matching	matching	MS/MS	MS/MS	MS/MS	MS/MS	MS/MS
Q6ZRI6	Uncharacterized protein C15orf39	C15orf39	17	103;131;152;182;201;358;439;449;546;562;569;57;589;598;619;620;975	1027.15	4	0.827366	0.694812	-1.32932	0.720227	0.609093	Yes	10.6928	5.10869	0	10.113	5.01107	0	+	+	+	1	16	15	16	0	1	2	56	56	56	56.1	56.1	56.1	538	94267900	40146426100	1337	259740300	104000000000	0.385966	MS/MS	MS/MS	MS/MS	MS/MS	MS/MS	MS/MS	MS/MS	MS/MS
P55010	Eukaryotic translation initiation factor 5 (eIF-5)	EIF5	1	413	1026.42	1	1	1				No							+	+		1	1	0	1	0	0	0	2	2	2	6	6	6	13	218782810	48277190	22	253698640	123000000	0.708949	MS/MS	matching	MS/MS	MS/MS	matching		MS/MS	MS/MS
Q9NYQ6	Cadherin EGF LAG seven-pass G-type receptor 1 (Cadherin family member 9) (Flamingo homolog 2) (hFmi2)	CELSR1	2	2118;2469	1026.23	0	0	0				No							+	+		1	2	0	1	0	0	1	2	2	2	0.9	0.9	0.9	7	164351390	755116610	9	170411900	760000000	0.988238				MS/MS	matching
Q96HC4	PDZ and LIM domain protein 5 (Enigma homolog) (Enigma-like PDZ and LIM domains protein)	PDLIM5	1	89	1025.95	1	1	1				No							+	+		1	1	0	1	0	0	0	1	1	1	30.6	30.6	30.6	2	27281100	85038900	2	27280100	85000000	0.99	MS/MS	matching	matching	matching	matching	MS/MS	matching	matching
Q9UHA3	Probable ribosome biogenesis protein RLP24 (Ribosomal L24 domain-containing protein 1) (Ribosomal protein L24-like)	RSL24D1	2	128;148	1025.46	0	0	0	-1.08659	1.10562	-0.0190366	Yes	4.20939	2.69429	0.000153392	2.04987	2.01364	0.00179803		+	+	0	2	1	2	0	0	0	2	2	2	21.7	21.7	21.7	19	40205490	1326963510	22	48071210	1360000000	0.970952	matching	matching	matching	MS/MS	MS/MS	MS/MS	MS/MS	MS/MS
Q9BRT6	Protein LLP homolog (Protein LAPS18-like)	LLPH	1	67	1025.24	1	1	1				No							+	+		1	1	0	0	1	0	0	1	1	1	7	7	7	5	102876960	95183040	5	102878000	95200000	0.99
Q9UKN8	General transcription factor 3C polypeptide 4 (EC 2.3.1.48) (TF3C-delta) (Transcription factor IIIC 90 kDa subunit) (TFIIIC 90 kDa subunit) (TFIIIC90) (Transcription factor IIIC subunit delta)	GTF3C4	12	119;156;33;348;446;551;564;598;605;629;633;668	1024.99	1	0	0.04746	-0.73036	1.23575	-0.505394	Yes	1.76652	3.46972	0.00132815	0.202128	0.222597	0.829848	+	+	+	5	11	3	11	0	0	1	22	22	22	29	29	29	102	355829590	2203117810	319	1785782890	6370000000	0.313759	MS/MS	MS/MS	MS/MS	MS/MS	MS/MS	MS/MS	MS/MS	MS/MS
P52756	RNA-binding protein 5 (Protein G15) (Putative tumor suppressor LUCA15) (RNA-binding motif protein 5) (Renal carcinoma antigen NY-REN-9)	RBM5	6	181;189;559;589;765;98	1024.8	1	0	0.561647	-1.03785	1.19065	-0.152804	Yes	3.58551	3.02603	0.000144044	1.42398	1.78689	0.0116184		+	+	0	6	1	6	0	0	0	14	14	14	21.3	21.3	21.3	39	64558430	1657536570	76	165221100	2280000000	0.70427	MS/MS	MS/MS	matching	MS/MS	MS/MS	MS/MS	MS/MS	MS/MS
Q4VB86	Protein 4.1 (P4.1) (4.1R) (Band 4.1) (EPB4.1)	EPB41	1	505	1024.5	1	1	1				No							+		+	1	0	1	1	0	0	0	2	2	2	6.4	6.4	6.4	9	51319460	53640540	10	51318000	61300000	0.932	MS/MS	MS/MS	MS/MS		matching		MS/MS	MS/MS
Q13887	Krueppel-like factor 5 (Basic transcription element-binding protein 2) (BTE-binding protein 2) (Colon krueppel-like factor) (GC-box-binding protein 2) (Intestinal-enriched krueppel-like factor) (Transcription factor BTEB2)	KLF5	3	162;209;31	1024.35	2	1	0.976439	-1.29753	0.562239	0.735291	Yes	3.31698	2.79412	0.000491484	3.62563	2.93474	0	+	+	+	1	3	3	3	0	2	0	11	11	11	36.3	36.3	36.3	46	147596940	1442553260	126	299864400	3280000000	0.444193	MS/MS	MS/MS	MS/MS	MS/MS	MS/MS	MS/MS	MS/MS	MS/MS
P50548	ETS domain-containing transcription factor ERF (Ets2 repressor factor) (PE-2)	ERF	4	465;481;58;71	1023.96	1	1	0.98571	-1.2614	0.88244	0.378963	Yes	7.27905	2.85975	0	5.56958	2.43541	0	+	+	+	1	4	2	4	0	1	0	11	11	11	19.5	19.5	19.5	139	222717890	12591167810	282	238088920	19900000000	0.636301	MS/MS	MS/MS	MS/MS	MS/MS	MS/MS	MS/MS	MS/MS	MS/MS
P62877	E3 ubiquitin-protein ligase RBX1 (EC 6.3.2.-) (Protein ZYP) (RING finger protein 75) (RING-box protein 1) (Rbx1) (Regulator of cullins 1) [Cleaved into: E3 ubiquitin-protein ligase RBX1, N-terminally processed]	RBX1	1	105	1023.93	0	0	0				No							+	+		1	1	0	1	0	0	0	2	2	2	25	25	25	5	48428270	80641730	6	48429700	88200000	0.94467	MS/MS	matching	matching		MS/MS	matching		matching
Q9Y618	Nuclear receptor corepressor 2 (N-CoR2) (CTG repeat protein 26) (SMAP270) (Silencing mediator of retinoic acid and thyroid hormone receptor) (SMRT) (T3 receptor-associating factor) (TRAC) (Thyroid-, retinoic-acid-receptor-associated corepressor)	NCOR2	27	1036;106;1072;1150;1167;1168;1176;1218;1248;1281;1406;1466;2037;2097;222;2292;2301;2410;2511;387;527;535;824;844;863;892;97	1023.67	6	0.894597	0.815137	-1.1502	1.1441	0.00610492	Yes	5.09362	4.62322	0	2.56714	3.04597	0	+	+	+	3	26	8	18	4	6	5	60	59	59	35.9	35.5	35.5	248	247134270	9539726630	835	1016544000	32900000000	0.288557	MS/MS	MS/MS	MS/MS	MS/MS	MS/MS	MS/MS	MS/MS	MS/MS
Q9H0C8	Integrin-linked kinase-associated serine/threonine phosphatase 2C (ILKAP) (EC 3.1.3.16)	ILKAP	5	108;204;24;71;99	1023.06	1	1	0.983415	-1.02635	1.20028	-0.173924	Yes	7.05199	6.03566	0	2.69974	1.49663	0.00124333	+	+	+	1	5	1	5	0	0	0	14	14	14	41.3	41.3	41.3	121	143882120	5461905180	157	160510050	7150000000	0.766812	MS/MS	MS/MS	MS/MS	MS/MS	MS/MS	MS/MS	MS/MS	MS/MS
Q5TA45	Integrator complex subunit 11 (Int11) (EC 3.1.27.-) (Cleavage and polyadenylation-specific factor 3-like protein) (CPSF3-like protein) (Protein related to CPSF subunits of 68 kDa) (RC-68)	INTS11	5	115;289;369;462;475	1022.7	3	1	0.750033	-1.15457	0.473984	0.680582	Yes	1.26997	2.37916	0.0107136	1.43107	1.60286	0.0135427	+	+	+	1	4	3	5	0	0	0	17	17	17	36.4	36.4	36.4	29	221441870	1253943130	83	195389770	2300000000	0.591244	MS/MS	MS/MS	MS/MS	MS/MS	MS/MS	MS/MS	MS/MS	MS/MS
P53677	AP-3 complex subunit mu-2 (Adaptor-related protein complex 3 subunit mu-2) (Clathrin assembly protein assembly protein complex 3 mu-2 medium chain) (Clathrin coat assembly protein AP47 homolog 2) (Clathrin coat-associated protein AP47 homolog 2) (Golgi adaptor AP-1 47 kDa protein homolog 2) (HA1 47 kDa subunit homolog 2) (Mu3B-adaptin) (P47B)	AP3M2	4	135;316;366;388	1022.12	0	0	0	-0.799692	-0.449579	1.24927	Yes	0.506612	0.414784	0.60972	2.96484	3.27275	0	+		+	1	0	3	4	0	0	0	7	7	6	46	46	41.1	12	196200000	176018000	21	206057800	308000000	0.724078	MS/MS	MS/MS	MS/MS	matching	matching	matching	MS/MS	MS/MS
P41970	ETS domain-containing protein Elk-3 (ETS-related protein ERP) (ETS-related protein NET) (Serum response factor accessory protein 2) (SAP-2) (SRF accessory protein 2)	ELK3	2	113;92	1022.12	0	0	0	-1.32937	0.696777	0.632596	Yes	4.69024	4.79262	0	4.54167	7.34417	0		+	+	0	2	1	1	0	0	1	4	3	3	11.5	10.7	10.7	30	82927430	832233570	65	37418000	1480000000	0.603104	matching	matching	matching	MS/MS	MS/MS	MS/MS	MS/MS	MS/MS
Q9NQT5	Exosome complex component RRP40 (Exosome component 3) (Ribosomal RNA-processing protein 40) (p10)	EXOSC3	1	151	1021.84	0	0	0	-0.854647	1.17651	-0.321863	Yes	1.86502	2.1652	0.00271387	0.489206	0.948145	0.435481	+	+	+	1	1	1	1	0	0	0	5	5	5	23.3	23.3	23.3	23	76992000	374608000	57	150560210	958000000	0.407375	MS/MS	MS/MS	MS/MS	MS/MS	MS/MS	MS/MS	MS/MS	MS/MS
Q9GZR7	ATP-dependent RNA helicase DDX24 (EC 3.6.4.13) (DEAD box protein 24)	DDX24	5	290;352;370;624;825	1021.27	3	0.222126	0.713874	-1.28666	0.825646	0.461014	Yes	3.63593	3.07281	0.000148359	3.00828	2.73876	0	+	+	+	2	5	3	5	1	1	3	18	18	18	26.6	26.6	26.6	93	132012810	1784530490	199	594805850	2850000000	0.556357	MS/MS	MS/MS	MS/MS	MS/MS	MS/MS	MS/MS	MS/MS	MS/MS
Q14764	Major vault protein (MVP) (Lung resistance-related protein)	MVP	1	444	1020.5	0	0	0				No							+	+		1	1	0	1	1	0	0	12	12	12	14.2	14.2	14.2	19	214370340	158278660	78	276560060	368000000	0.578145	matching
Q8WXA9	Splicing regulatory glutamine/lysine-rich protein 1 (Serine/arginine-rich-splicing regulatory protein 86) (SRrp86) (Splicing factor, arginine/serine-rich 12) (Splicing regulatory protein 508) (SRrp508)	SREK1	1	504	1019.83	1	1	1	0.843414	0.112824	-0.956237	Yes	-0.446824	0.938281	0.562633	-1.10065	1.33721	0.0492444	+	+		1	1	0	1	0	0	0	6	6	6	13.3	13.3	13.3	37	171660890	104259110	84	538085900	416000000	0.289198	MS/MS	MS/MS	MS/MS	MS/MS	MS/MS	MS/MS	MS/MS	MS/MS
Q5FWF5	N-acetyltransferase ESCO1 (EC 2.3.1.-) (CTF7 homolog 1) (Establishment factor-like protein 1) (EFO1p) (hEFO1) (Establishment of cohesion 1 homolog 1) (ECO1 homolog 1) (ESO1 homolog 1)	ESCO1	1	340	1018.64	1	1	1				No							+	+	+	1	1	1	1	0	0	0	2	2	2	4.6	4.6	4.6	10	28858050	96701950	11	30494600	96700000	0.987149	MS/MS		MS/MS	MS/MS	MS/MS	MS/MS	MS/MS
P18615	Negative elongation factor E (NELF-E) (RNA-binding protein RD)	NELFE	2	355;78	1018.48	1	0.93501	0.81942	-1.19107	1.00948	0.181591	Yes	3.89131	3.17761	0.000164297	2.42732	2.3964	0.000578404	+	+	+	1	2	1	2	1	1	0	5	5	5	16	16	16	35	24835630	1220380570	46	64689500	1450000000	0.822093	MS/MS	matching	MS/MS	MS/MS	MS/MS	MS/MS	MS/MS	MS/MS
O95433	Activator of 90 kDa heat shock protein ATPase homolog 1 (AHA1) (p38)	AHSA1	2	137;182	1017.89	2	1	1	-1.11768	1.10471	0.0129731	Yes	3.20303	3.24319	0.000387097	1.62956	1.88063	0.00594872	+	+	+	1	2	1	2	0	1	0	15	15	15	40.8	40.8	40.8	66	83363500	1698688500	210	447865340	3500000000	0.451396	MS/MS	MS/MS	MS/MS	MS/MS	MS/MS	MS/MS	MS/MS	MS/MS
Q16821	Protein phosphatase 1 regulatory subunit 3A (Protein phosphatase 1 glycogen-associated regulatory subunit) (Protein phosphatase type-1 glycogen targeting subunit) (RG1)	PPP1R3A	2	724;734	1017.38	1	0.5					No							+			2	0	0	2	0	0	0	1	1	1	1.1	1.1	1.1	4	60552000	0	1	30276100	0	0.99	MS/MS	matching	matching
Q7Z5K2	Wings apart-like protein homolog (Friend of EBNA2 protein) (WAPL cohesin release factor)	WAPL	6	1095;168;205;425;63;911	1017.36	4	0.130649	0.272508	-1.17087	1.10907	0.0617939	Yes	5.87965	3.94088	0	3.17886	2.94322	0	+	+	+	2	6	3	4	0	1	2	15	15	15	10.8	10.8	10.8	88	246614210	7239519790	198	600036600	17700000000	0.409078	MS/MS	MS/MS	MS/MS	MS/MS	MS/MS	MS/MS	MS/MS	MS/MS
Q9Y2Z0	Protein SGT1 homolog (Protein 40-6-3) (Sgt1) (Suppressor of G2 allele of SKP1 homolog)	SUGT1	2	274;295	1017.22	1	0.709831	0.591781	-0.68899	1.12906	-0.44007	Yes	3.17774	1.72169	0.000544358	0.435083	0.156124	0.735522	+	+		2	2	0	2	0	0	1	4	4	4	17.4	17.4	17.4	24	65869890	432260110	52	247606240	793000000	0.478692	MS/MS	MS/MS	MS/MS	MS/MS	MS/MS	MS/MS	MS/MS	MS/MS
Q96BD8	Spindle and kinetochore-associated protein 1	SKA1	2	117;206	1016.71	1	1	0.995421	-1.23451	1.047	0.18751	Yes	7.62615	5.85665	0	4.75323	4.53726	0	+	+	+	1	2	1	2	1	1	0	7	7	7	23.9	23.9	23.9	122	23365560	4786607240	127	15918500	4850000000	0.988503	MS/MS	MS/MS	MS/MS	MS/MS	MS/MS	MS/MS	MS/MS	MS/MS
P41208	Centrin-2 (Caltractin isoform 1)	CETN2	1	22	1016.71	1	1	1	-0.997596	0.410765	0.586831	Yes	1.43108	1.61554	0.0120632	1.60998	1.01205	0.0230573	+	+	+	1	1	1	1	0	0	0	3	3	3	12.8	12.8	12.8	14	34893080	163716920	16	32098780	193000000	0.882324	matching	matching	MS/MS	MS/MS	MS/MS	MS/MS	MS/MS	matching
Q86UG4	Solute carrier organic anion transporter family member 6A1 (Cancer/testis antigen 48) (CT48) (Gonad-specific transporter) (GST) (Organic anion-transporting polypeptide 6A1) (Organic anion-transporting polypeptide I) (OATP-I) (Solute carrier family 21 member 19)	SLCO6A1	1	636	1016.56	0	0	0				No								+		0	1	0	0	0	0	1	1	1	1	2.4	2.4	2.4	2	339362870	311007130	2	339366000	311000000	0.99
O75030	Microphthalmia-associated transcription factor (Class E basic helix-loop-helix protein 32) (bHLHe32)	MITF	2	423;[O75030-2]302	1016.43	1	0.95161	0.96063	0.929129	0.348847	-1.27798	Yes	-0.249949	1.94512	0.738841	-0.950682	3.96699	0.0267541	+	+	+	2	2	1	2	0	1	1	16	16	4	56	56	17.6	82	1006865200	1563334790	397	4821763600	6350000000	0.230062	MS/MS	MS/MS	MS/MS	MS/MS	MS/MS	MS/MS	MS/MS	MS/MS
Q9BY77	Polymerase delta-interacting protein 3 (46 kDa DNA polymerase delta interaction protein) (p46) (S6K1 Aly/REF-like target) (SKAR)	POLDIP3	5	144;218;260;372;418	1016.32	2	0.728442	0.708597	-0.699995	0.772978	-0.0729832	Yes	0.765162	1.06013	0.225663	0.325712	0.36857	0.696098	+	+	+	5	2	1	5	0	0	0	11	11	11	26.7	26.7	26.7	26	308773710	568117290	93	1031838000	1650000000	0.326974	MS/MS	MS/MS	MS/MS	MS/MS	MS/MS	MS/MS	MS/MS	MS/MS
Q9BXY0	Protein MAK16 homolog (NNP78) (Protein RBM13)	MAK16	3	151;164;55	1015.98	1	0.982199	0.692899	-0.803822	0.875848	-0.0720262	Yes	1.60462	1.33127	0.0118167	0.699097	0.449461	0.397236	+	+	+	1	3	1	3	0	0	0	7	7	7	21.7	21.7	21.7	31	139953570	568160130	86	221228000	1270000000	0.474853	MS/MS	MS/MS	MS/MS	MS/MS	MS/MS	MS/MS	MS/MS	MS/MS
Q14683	Structural maintenance of chromosomes protein 1A (SMC protein 1A) (SMC-1-alpha) (SMC-1A) (Sb1.8)	SMC1A	11	1000;1026;1037;1196;146;177;294;345;373;763;918	1015.8	4	0.129264	0.715978	-0.970254	-0.214327	1.18458	Yes	0.56012	1.07369	0.420832	1.59667	3.3155	0.00226826	+	+	+	7	6	6	11	0	0	0	30	30	30	26.7	26.7	26.7	128	530841530	1304541670	275	2894244690	6200000000	0.201818	MS/MS	MS/MS	MS/MS	MS/MS	MS/MS	MS/MS	MS/MS	MS/MS
Q02447	Transcription factor Sp3 (SPR-2)	SP3	2	551;9	1015.47	2	1	1	0.98528	0.26185	-1.24713	Yes	-0.476234	1.96725	0.452426	-1.4696	4.56318	0.00244741	+	+	+	2	2	1	2	1	0	1	23	23	21	40.8	40.8	39.1	106	1415040850	1520026750	691	9592086000	8900000000	0.15872	MS/MS	MS/MS	MS/MS	MS/MS	MS/MS	MS/MS	MS/MS	MS/MS
A6NM11	Leucine-rich repeat-containing protein 37A2	LRRC37A2	1	1565	1015.37	0	0					No							+			1	0	0	1	0	0	0	1	1	1	2.4	2.4	2.4	2	141610000	0	1	141610000	0	0.99			MS/MS
O15060	Zinc finger and BTB domain-containing protein 39	ZBTB39	10	183;187;208;257;341;350;439;581;583;6	1015.27	2	0.908843	0.802161	-1.17157	1.12367	0.0479	Yes	1.49623	4.54707	0.00209118	0.794952	3.57184	0.0641026	+	+	+	5	7	8	10	1	1	0	29	29	29	40.9	40.9	40.9	228	1318610690	4082378610	701	6663319000	25000000000	0.170576	MS/MS	MS/MS	MS/MS	MS/MS	MS/MS	MS/MS	MS/MS	MS/MS
Q00613	Heat shock factor protein 1 (HSF 1) (Heat shock transcription factor 1) (HSTF 1)	HSF1	6	126;131;208;224;298;91	1013.92	3	0.987277	0.966024	-1.21424	1.06158	0.15266	Yes	2.52485	4.4499	0.000471412	1.51647	3.42625	0.00268576	+	+	+	3	6	5	5	2	2	1	23	23	23	42	42	42	332	1802470090	19847361110	2090	19036806800	157000000000	0.122985	MS/MS	MS/MS	MS/MS	MS/MS	MS/MS	MS/MS	MS/MS	MS/MS
Q9UIF9	Bromodomain adjacent to zinc finger domain protein 2A (Transcription termination factor I-interacting protein 5) (TTF-I-interacting protein 5) (Tip5) (hWALp3)	BAZ2A	9	1172;1206;1676;1709;1901;695;720;866;921	1013.89	3	0.969936	0.914712	0.566011	0.749063	-1.31507	Yes	0.19261	1.28224	0.806954	-1.9793	3.51041	0.000561531	+	+	+	4	8	2	9	1	1	0	41	41	41	27.1	27.1	27.1	148	1958599790	2960015110	616	9293530000	15500000000	0.198383	MS/MS	MS/MS	MS/MS	MS/MS	MS/MS	MS/MS	MS/MS	MS/MS
Q9H7L9	Sin3 histone deacetylase corepressor complex component SDS3 (45 kDa Sin3-associated polypeptide) (Suppressor of defective silencing 3 protein homolog)	SUDS3	2	178;69	1013.6	0	0	0	0.765427	0.423789	-1.18922	Yes	-0.335111	0.321808	0.740812	-1.9173	1.93734	0.00261693	+	+	+	2	1	1	1	2	0	0	5	5	5	17.7	17.7	17.7	27	275721350	121781650	50	799610800	584000000	0.287294	MS/MS	MS/MS	MS/MS	MS/MS	matching	matching	MS/MS	matching
Q15051	IQ calmodulin-binding motif-containing protein 1 (Nephrocystin-5) (p53 and DNA damage-regulated IQ motif protein) (PIQ)	IQCB1	1	293	1013.21	0	0	0				No							+	+	+	1	1	1	1	0	0	0	2	2	2	5.4	5.4	5.4	6	46972120	91967880	8	50498000	110000000	0.865681	MS/MS	MS/MS	MS/MS	MS/MS	matching	MS/MS	MS/MS	MS/MS
Q9HC78	Zinc finger and BTB domain-containing protein 20 (Dendritic-derived BTB/POZ zinc finger protein) (Zinc finger protein 288)	ZBTB20	2	330;576	1012.41	1	1	0.998099	1.0512	-0.364471	-0.686729	Yes	-1.01974	0.990989	0.105565	-1.25186	1.20218	0.0366396	+	+		1	2	0	2	1	0	1	16	16	10	26.6	26.6	26.6	90	2717509050	2360244650	479	8834630010	8340000000	0.295654	MS/MS	MS/MS	MS/MS	MS/MS	MS/MS	MS/MS	MS/MS	MS/MS
P12755	Ski oncogene (Proto-oncogene c-Ski)	SKI	5	179;200;201;335;428	1012.39	1	0.173385	0.14804	-1.30235	0.531833	0.770518	Yes	2.13546	3.13269	0.000545298	2.41335	3.45956	0	+	+	+	2	5	4	5	0	0	0	9	9	9	20.3	20.3	20.3	55	135870060	1981038940	79	299194040	3510000000	0.555737	MS/MS	MS/MS	MS/MS	MS/MS	MS/MS	MS/MS	MS/MS	MS/MS
Q9BQ75	Protein CMSS1 (Cms1 ribosomal small subunit homolog)	CMSS1	3	221;61;84	1012.14	1	0.929783	0.833763	-1.05867	0.909353	0.149318	Yes	2.603	1.7031	0.00118437	1.59774	1.0125	0.0237433	+	+	+	1	3	1	2	1	1	1	7	7	7	26.8	26.8	26.8	46	45452120	640325880	68	85164600	774000000	0.798192	MS/MS	MS/MS	MS/MS	MS/MS	MS/MS	MS/MS	MS/MS	MS/MS
Q7Z7K6	Centromere protein V (CENP-V) (Nuclear protein p30) (Proline-rich protein 6)	CENPV	5	134;196;210;217;270	1012.09	0	0	0	0.365808	0.790999	-1.15681	Yes	0.776747	1.78329	0.136645	-2.78154	1.35789	0.0017953	+	+	+	2	5	1	5	0	0	0	9	9	9	36	36	36	22	296591700	1054729300	79	1154214420	2560000000	0.363824	MS/MS	MS/MS	MS/MS	MS/MS	MS/MS	MS/MS	MS/MS	MS/MS
Q9NWH9	SAFB-like transcription modulator (Modulator of estrogen-induced transcription)	SLTM	2	369;500	1011.97	1	0.991523	0.971564				No							+	+		2	2	0	2	0	0	0	3	3	3	18	18	18	8	195165170	45297330	26	247305580	97600000	0.697184	MS/MS	matching	MS/MS		matching		matching
Q6N021	Methylcytosine dioxygenase TET2 (EC 1.14.11.n2)	TET2	6	1008;1055;1950;603;780;982	1011.75	5	0.118906	0.803399	-0.831989	1.22891	-0.396919	Yes	4.53829	2.40811	0.0001471	0.958065	0.537061	0.226743	+	+	+	1	6	1	4	1	0	1	16	15	15	10.6	10.1	10.1	32	213053270	1745461730	89	400829290	3170000000	0.548476	MS/MS	MS/MS	matching	MS/MS	MS/MS	MS/MS	MS/MS	MS/MS
Q9H9F9	Actin-related protein 5 (hARP5) (Sarcoma antigen NY-SAR-16)	ACTR5	5	283;390;504;560;581	1011.14	1	0	0.0440687	-1.04984	1.21103	-0.161181	Yes	5.0694	4.75427	0	1.99259	2.03609	0.00195649	+	+	+	1	5	1	5	0	0	0	11	11	11	23.2	23.2	23.2	40	21812510	1251567490	60	29838470	1510000000	0.826957	MS/MS	matching	matching	MS/MS	MS/MS	MS/MS	MS/MS	MS/MS
Q63HK5	Teashirt homolog 3 (Zinc finger protein 537)	TSHZ3	9	423;441;471;484;486;488;517;696;94	1010.77	2	1	0.63327	-0.929748	1.24157	-0.311825	Yes	3.89203	2.85778	0.000150507	1.10761	2.06667	0.025877	+	+	+	1	9	1	9	0	0	0	14	14	13	17.5	17.5	16.6	100	107270220	2709698780	162	234030680	4610000000	0.581534	MS/MS	MS/MS	MS/MS	MS/MS	MS/MS	MS/MS	MS/MS	MS/MS
Q4G0J3	La-related protein 7 (La ribonucleoprotein domain family member 7) (P-TEFb-interaction protein for 7SK stability) (PIP7S)	LARP7	4	196;237;410;428	1010.32	3	1	0.985053	-0.268394	1.2355	-0.967104	Yes	1.89799	3.91957	0.00071607	-0.881807	1.33482	0.101371	+	+	+	1	4	1	4	0	0	0	9	9	9	13.4	13.4	13.4	89	260833850	1606897150	146	961625400	3540000000	0.414901	MS/MS	MS/MS	MS/MS	MS/MS	MS/MS	MS/MS	MS/MS	MS/MS
P62269	40S ribosomal protein S18 (Ke-3) (Ke3) (Small ribosomal subunit protein uS13)	RPS18	4	54;78;8;94	1010.31	0	0	0	-0.931215	-0.32595	1.25717	Yes	1.4984	1.19805	0.0187803	5.41759	3.17323	0	+	+	+	1	2	4	4	0	0	0	11	11	11	57.9	57.9	57.9	106	78931850	2892688150	214	1046149600	5980000000	0.422937	MS/MS	matching	MS/MS	MS/MS	MS/MS	MS/MS	MS/MS	MS/MS
Q96PK6	RNA-binding protein 14 (Paraspeckle protein 2) (PSP2) (RNA-binding motif protein 14) (RRM-containing coactivator activator/modulator) (Synaptotagmin-interacting protein) (SYT-interacting protein)	RBM14	8	121;126;135;140;149;153;2;600	1009.48	0	0	0	-1.16	1.13213	0.0278638	Yes	6.57269	4.20221	0	3.4062	3.17972	0	+	+	+	2	8	3	8	1	2	0	25	25	16	40.4	36.6	21.7	205	44186240	10605308560	415	583483300	20400000000	0.507518	matching	MS/MS	MS/MS	MS/MS	MS/MS	MS/MS	MS/MS	MS/MS
P39748	Flap endonuclease 1 (FEN-1) (EC 3.1.-.-) (DNase IV) (Flap structure-specific endonuclease 1) (Maturation factor 1) (MF1) (hFEN-1)	FEN1	13	109;125;142;168;171;24;267;277;297;308;314;345;8	1009.42	0	0	0	-0.78841	1.3199	-0.531486	Yes	3.22698	4.64667	0.000171334	0.393249	1.32691	0.51937	+	+	+	1	13	8	13	8	6	2	44	44	44	73.2	73.2	73.2	452	36359190	17670179310	942	2293365530	38600000000	0.432993	MS/MS	MS/MS	MS/MS	MS/MS	MS/MS	MS/MS	MS/MS	MS/MS
Q9H981	Actin-related protein 8 (hArp8) (INO80 complex subunit N)	ACTR8	11	120;225;385;404;431;437;443;447;498;507;558	1009.38	1	0.0138041	0.383768	-1.00824	1.20778	-0.199536	Yes	5.97923	3.3398	0	2.18204	1.389	0.00441819	+	+	+	1	10	3	11	0	1	0	27	27	27	35.4	35.4	35.4	77	117678350	2418868450	172	318611060	4240000000	0.55643	MS/MS	MS/MS	matching	MS/MS	MS/MS	MS/MS	MS/MS	MS/MS
Q8NHM5	Lysine-specific demethylase 2B (EC 1.14.11.27) (CXXC-type zinc finger protein 2) (F-box and leucine-rich repeat protein 10) (F-box protein FBL10) (F-box/LRR-repeat protein 10) (JmjC domain-containing histone demethylation protein 1B) (Jumonji domain-containing EMSY-interactor methyltransferase motif protein) (Protein JEMMA) (Protein-containing CXXC domain 2) ([Histone-H3]-lysine-36 demethylase 1B)	KDM2B	6	531;703;738;884;890;974	1009.25	2	1	0.905861	0.83187	0.0489449	-0.880815	Yes	-0.458888	0.482453	0.622123	-1.00384	2.01433	0.0402126	+	+	+	2	4	3	6	1	0	1	15	15	15	11.9	11.9	11.9	181	3285641430	3111995170	375	9577338600	11200000000	0.307914	MS/MS	MS/MS	MS/MS	MS/MS	MS/MS	MS/MS	MS/MS	MS/MS
Q8NFU7	Methylcytosine dioxygenase TET1 (EC 1.14.11.n2) (CXXC-type zinc finger protein 6) (Leukemia-associated protein with a CXXC domain) (Ten-eleven translocation 1 gene protein)	TET1	11	1099;1212;1243;1269;1408;1712;1813;200;291;668;697	1008.56	6	0.75745	0.761763	-0.848875	1.29134	-0.442461	Yes	3.53312	3.42633	0.000155224	0.67092	1.82247	0.181234	+	+	+	1	9	4	11	0	0	0	24	24	23	13.3	13.3	13.3	95	83692020	3366946780	180	406074710	6350000000	0.510746	MS/MS	MS/MS	MS/MS	MS/MS	MS/MS	MS/MS	MS/MS	MS/MS
Q96FZ2	Embryonic stem cell-specific 5-hydroxymethylcytosine-binding protein (ES cell-specific 5hmC-binding protein) (Putative peptidase SRAPD1) (EC 3.4.-.-) (SRAP domain-containing protein 1)	HMCES	14	148;225;239;275;297;302;306;321;339;349;37;44;83;89	1007.7	5	0.998976	0.812565	-1.32445	0.772091	0.55236	Yes	8.4099	5.10029	0	7.52848	5.03789	0	+	+	+	2	14	10	13	3	1	1	30	30	30	80.5	80.5	80.5	271	226137420	27643606580	637	406877780	100000000000	0.277568	MS/MS	MS/MS	MS/MS	MS/MS	MS/MS	MS/MS	MS/MS	MS/MS
Q13501	Sequestosome-1 (EBI3-associated protein of 60 kDa) (EBIAP) (p60) (Phosphotyrosine-independent ligand for the Lck SH2 domain of 62 kDa) (Ubiquitin-binding protein p62)	SQSTM1	5	264;281;295;313;435	1006.98	0	0	0	1.17861	-0.0612016	-1.11741	Yes	-1.42875	4.03101	0.00305915	-2.64592	4.85519	0	+	+		5	5	0	5	0	1	1	21	21	21	68	68	68	98	729549330	280162370	374	4753990000	2660000000	0.13619	MS/MS	MS/MS	MS/MS	MS/MS	MS/MS	MS/MS	MS/MS	MS/MS
O00422	Histone deacetylase complex subunit SAP18 (18 kDa Sin3-associated polypeptide) (2HOR0202) (Cell growth-inhibiting gene 38 protein) (Sin3-associated polypeptide p18)	SAP18	7	104;126;13;14;18;[X6RAL5]19;32	1006.78	2	0.952466	0.824862	-0.541278	1.00786	-0.466586	Yes	0.831858	0.961489	0.200313	0.0401084	0.103662	0.963313	+	+	+	3	6	6	7	1	1	1	18	18	5	72.1	68.6	39	297	2588844310	6942823890	423	15134333700	31500000000	0.204392	MS/MS	MS/MS	MS/MS	MS/MS	MS/MS	MS/MS	MS/MS	MS/MS
Q8NEY8	Periphilin-1 (CDC7 expression repressor) (CR) (Gastric cancer antigen Ga50)	PPHLN1	2	235;453	1006.7	1	0.953435	0.930078	-0.780939	1.29486	-0.513917	Yes	2.12415	3.44994	0.000560781	0.273241	0.554636	0.717907	+	+	+	2	2	1	2	0	0	0	14	14	14	35.6	35.6	35.6	20	255330630	1007720370	139	907692090	2620000000	0.358039	MS/MS	MS/MS	MS/MS	MS/MS	MS/MS	MS/MS	MS/MS	MS/MS
P05556	Integrin beta-1 (Fibronectin receptor subunit beta) (Glycoprotein IIa) (GPIIA) (VLA-4 subunit beta) (CD antigen CD29)	ITGB1	1	794	1005.72	1	1	1	0.433657	-0.988367	0.55471	Yes	-1.52953	0.864321	0.0365833	0.130204	0.301171	0.880171	+	+		1	1	0	1	1	1	1	11	11	11	28.3	28.3	28.3	60	280273880	183070220	178	860228370	1040000000	0.243836	MS/MS	MS/MS	MS/MS	MS/MS	MS/MS	MS/MS	MS/MS	MS/MS
Q8N8K9	Uncharacterized protein KIAA1958	KIAA1958	8	202;204;237;251;398;466;626;649	1005.62	1	0.501928	0.667626	-1.29449	0.546551	0.747936	Yes	0.744773	3.00806	0.105771	0.826241	3.32661	0.0572318	+	+	+	5	7	8	8	0	0	1	30	30	12	47.2	47.2	18.7	144	1636046160	7260533840	819	12735701440	38800000000	0.172629	MS/MS	MS/MS	MS/MS	MS/MS	MS/MS	MS/MS	MS/MS	MS/MS
Q92576	PHD finger protein 3	PHF3	5	317;395;656;831;964	1005.54	4	0.789403	0.76677	1.00913	0.17063	-1.17976	Yes	-0.729565	1.71057	0.177974	-1.90452	2.93245	0.000946765	+	+		5	3	0	4	0	0	1	17	17	17	9.9	9.9	9.9	43	359164900	153887100	210	1525107500	741000000	0.226402	MS/MS	MS/MS	MS/MS	MS/MS	MS/MS	MS/MS	MS/MS	MS/MS
Q5VUG0	Scm-like with four MBT domains protein 2 (Scm-like with 4 MBT domains protein 2)	SFMBT2	2	410;808	1004.22	1	0.433267	0.438313	-0.6076	1.27604	-0.668443	Yes	1.64519	2.53244	0.00298329	-0.0531406	0.0760142	0.956941	+	+	+	1	2	2	2	0	0	0	7	7	7	7	7	7	32	123130300	749809700	79	317231290	1780000000	0.416234	MS/MS	MS/MS	MS/MS	MS/MS	MS/MS	MS/MS	MS/MS	MS/MS
P60174	Triosephosphate isomerase (TIM) (EC 5.3.1.1) (Triose-phosphate isomerase)	TPI1	2	179;275	1003.62	1	0.204061	0.977024	-1.16935	0.345238	0.824112	Yes	0.749829	1.95235	0.144689	0.986905	2.25032	0.0377362	+	+	+	1	2	1	2	0	0	0	14	14	14	63.1	63.1	63.1	81	50976260	2876793740	317	1395305500	5440000000	0.428331	MS/MS	MS/MS	MS/MS	MS/MS	MS/MS	MS/MS	MS/MS	MS/MS
Q13435	Splicing factor 3B subunit 2 (Pre-mRNA-splicing factor SF3b 145 kDa subunit) (SF3b145) (SF3b150) (Spliceosome-associated protein 145) (SAP 145)	SF3B2	13	10;198;320;519;563;570;595;672;680;697;790;843;857	1003.38	4	0.92319	0.910659	-0.815339	1.30496	-0.489626	Yes	1.56661	3.80101	0.0020958	0.240656	1.14386	0.727154	+	+	+	8	10	2	12	0	0	1	39	39	39	42.1	42.1	42.1	166	639117390	3442894210	782	3554496500	21400000000	0.163578	MS/MS	MS/MS	MS/MS	MS/MS	MS/MS	MS/MS	MS/MS	MS/MS
P07476	Involucrin	IVL	2	174;344	1003.31	0	0	0				No								+	+	0	2	1	2	0	0	0	3	3	3	8.9	8.9	8.9	4	203185510	488247490	4	187139000	504000000	0.99		matching	matching	matching	matching	MS/MS	matching	MS/MS
Q16656	Nuclear respiratory factor 1 (NRF-1) (Alpha palindromic-binding protein) (Alpha-pal)	NRF1	2	139;214	1003.19	0	0	0	-1.29719	0.898193	0.398998	Yes	6.26738	4.71142	0	4.84228	4.27992	0	+	+	+	1	2	1	2	0	1	0	4	4	4	17.2	17.2	17.2	62	40992870	2344830430	70	40356500	2630000000	0.893447	MS/MS	MS/MS	MS/MS	MS/MS	MS/MS	MS/MS	MS/MS	MS/MS
P35749	Myosin-11 (Myosin heavy chain 11) (Myosin heavy chain, smooth muscle isoform) (SMMHC)	MYH11	1	1852	1003.18	0	0	0				No							+	+	+	1	1	1	1	0	0	0	7	1	1	4.4	0.6	0.6	6	140705190	1302494810	6	140703800	1300000000	0.99	matching	matching	matching	MS/MS	MS/MS	MS/MS	matching	matching
Q7Z353	Highly divergent homeobox	HDX	4	124;135;581;613	1003.02	1	0.900806	0.592342	-1.25635	0.303459	0.952894	Yes	1.57444	3.11722	0.00281481	2.22996	3.48852	0.000217883	+	+	+	1	3	4	4	0	0	1	11	11	11	25	25	25	67	147049200	1957547800	199	458717600	4970000000	0.387678	MS/MS	MS/MS	MS/MS	MS/MS	MS/MS	MS/MS	MS/MS	MS/MS
P38919	Eukaryotic initiation factor 4A-III (eIF-4A-III) (eIF4A-III) (EC 3.6.4.13) (ATP-dependent RNA helicase DDX48) (ATP-dependent RNA helicase eIF4A-3) (DEAD box protein 48) (Eukaryotic initiation factor 4A-like NUK-34) (Eukaryotic translation initiation factor 4A isoform 3) (Nuclear matrix protein 265) (NMP 265) (hNMP 265) [Cleaved into: Eukaryotic initiation factor 4A-III, N-terminally processed]	EIF4A3	6	15;19;242;314;60;70	1002.48	1	0.967099	0.783257	-0.693633	0.895594	-0.201961	Yes	0.685747	0.955886	0.312837	0.212155	0.387492	0.797076	+	+		3	6	0	5	1	0	2	21	20	20	53.8	53.8	53.8	111	3311698360	3586466640	612	10764976600	21900000000	0.211179	MS/MS	MS/MS	MS/MS	MS/MS	MS/MS	MS/MS	MS/MS	MS/MS
Q8N2W9	E3 SUMO-protein ligase PIAS4 (EC 2.3.2.27) (PIASy) (Protein inhibitor of activated STAT protein 4) (Protein inhibitor of activated STAT protein gamma) (PIAS-gamma) (RING-type E3 ubiquitin transferase PIAS4)	PIAS4	16	114;128;135;147;158;231;294;300;306;35;360;504;56;68;69;9	1002.33	2	0.601121	0.176376	-1.33067	0.66867	0.662003	Yes	7.49526	5.01365	0	7.47027	4.9782	0		+	+	0	13	15	16	1	1	1	30	30	30	56.1	56.1	56.1	445	43524270	30823769540	838	250140680	74600000000	0.412388	MS/MS	MS/MS	MS/MS	MS/MS	MS/MS	MS/MS	MS/MS	MS/MS
P16104	Histone H2AX (H2a/x) (Histone H2A.X)	H2AFX	3	120;128;135	1002.03	0	0	0	1.17162	-0.33963	-0.831991	Yes	-0.826933	3.0933	0.0655667	-1.09635	1.85066	0.0304025	+	+	+	3	2	2	3	1	1	0	19	12	9	69.9	51.7	35.7	150	2680749910	745162290	375	10181773000	18100000000	0.121135	MS/MS	MS/MS	MS/MS	MS/MS	MS/MS	MS/MS	MS/MS	MS/MS
Q86WN1	F-BAR and double SH3 domains protein 1	FCHSD1	1	408	1002.01	0	0	0				No									+	0	0	1	1	0	0	0	1	1	1	8.1	8.1	8.1	2	62689920	252270080	2	62689400	252000000	0.99	matching	matching	matching	matching	matching	matching	MS/MS	matching
Q8WY36	HMG box transcription factor BBX (Bobby sox homolog) (HMG box-containing protein 2)	BBX	7	188;311;385;402;573;688;696	1001.91	4	1	0.904111	-1.26133	0.935822	0.325509	Yes	10.0261	3.82946	0	7.24112	2.77085	0		+	+	0	7	5	6	1	1	1	25	25	25	21.1	21.1	21.1	152	62337060	3680013440	285	24939000	7960000000	0.468676	matching	matching	matching	MS/MS	MS/MS	MS/MS	MS/MS	MS/MS
Q8TDU5	Putative vomeronasal receptor-like protein 4 (G-protein coupled receptor GPCR23) (hGPCR23)	VN1R17P	1	13	1001.86	0	0	0				No								+	+	0	1	1	1	0	0	0	1	1	1	5.8	5.8	5.8	4	98372370	1167527630	4	344466500	921000000	0.99	matching	matching	matching	MS/MS	MS/MS	matching	matching	matching
P49910	Zinc finger protein 165 (Cancer/testis antigen 53) (CT53) (LD65) (Zinc finger and SCAN domain-containing protein 7)	ZNF165	2	195;23	1001.14	2	1	1				No							+	+		2	1	0	2	0	0	0	4	3	3	10.5	8.7	8.7	6	31824930	17765270	7	36753200	25900000	0.791503	MS/MS	MS/MS	MS/MS	MS/MS	matching	matching	matching	matching
Q7Z589	BRCA2-interacting transcriptional repressor EMSY	EMSY	31	1003;1015;1028;1057;1066;1127;1173;1206;200;387;402;451;553;575;583;587;597;610;620;632;639;650;655;663;710;788;790;794;913;950;953	999.96	3	0.0763199	0.0407263	-1.31758	0.825301	0.492281	Yes	11.3505	5.66128	0	9.58652	5.15368	0		+	+	0	31	22	29	5	12	4	50	50	50	43.6	43.6	43.6	467	16297530	16236444960	805	54585590	33600000000	0.482928	matching	matching	matching	MS/MS	MS/MS	MS/MS	MS/MS	MS/MS
P35711	Transcription factor SOX-5	SOX5	2	156;723	999.842	2	1	1	-0.92149	1.19016	-0.268675	Yes	2.57867	2.42196	0.000568345	0.797194	0.81303	0.212241	+	+	+	1	2	1	2	0	0	0	2	2	2	4.1	4.1	4.1	29	10321730	250437270	29	10285000	250000000	0.99	MS/MS	matching	MS/MS	MS/MS	MS/MS	MS/MS	MS/MS	MS/MS
Q9UFB7	Zinc finger and BTB domain-containing protein 47 (Zinc finger protein 651)	ZBTB47	1	190	999.755	1	1	1	0.738809	0.31509	-1.0539	Yes	-0.106834	0.341735	0.901268	-0.452004	1.48736	0.431886	+	+	+	1	1	1	1	1	0	1	7	7	7	14.7	14.7	14.7	63	239795400	238387400	195	1017947570	1090000000	0.226848	MS/MS	MS/MS	MS/MS	MS/MS	MS/MS	MS/MS	MS/MS	MS/MS
O76003	Glutaredoxin-3 (PKC-interacting cousin of thioredoxin) (PICOT) (PKC-theta-interacting protein) (PKCq-interacting protein) (Thioredoxin-like protein 2)	GLRX3	10	139;151;217;231;234;245;308;322;67;92	999.516	3	0.749078	0.848131	-0.872663	1.20587	-0.333206	Yes	2.70838	2.15871	0.000554386	0.702926	0.593491	0.337094		+	+	0	10	2	9	1	1	1	23	23	23	53.4	53.4	53.4	213	17186850	9572324450	300	628864840	11300000000	0.803891	MS/MS	MS/MS	MS/MS	MS/MS	MS/MS	MS/MS	MS/MS	MS/MS
P05114	Non-histone chromosomal protein HMG-14 (High mobility group nucleosome-binding domain-containing protein 1)	HMGN1	1	82	999.216	1	1	1				No							+	+		1	1	0	1	0	0	0	1	1	1	20	20	20	5	19760700	19578300	5	19760500	19600000	0.99	MS/MS	matching	MS/MS	matching	matching	MS/MS		matching
P35251	Replication factor C subunit 1 (Activator 1 140 kDa subunit) (A1 140 kDa subunit) (Activator 1 large subunit) (Activator 1 subunit 1) (DNA-binding protein PO-GA) (Replication factor C 140 kDa subunit) (RF-C 140 kDa subunit) (RFC140) (Replication factor C large subunit)	RFC1	3	498;499;580	998.816	2	0.908042	0.872346	-1.18493	0.960955	0.223974	Yes	0.955706	2.54001	0.0378784	0.627479	2.44317	0.188541	+	+	+	3	3	3	3	0	1	0	7	7	7	7.7	7.7	7.7	45	85820920	444406080	89	345789700	903000000	0.424593	MS/MS	MS/MS	MS/MS	MS/MS	MS/MS	MS/MS	MS/MS	MS/MS
P78332	RNA-binding protein 6 (Lung cancer antigen NY-LU-12) (Protein G16) (RNA-binding motif protein 6) (RNA-binding protein DEF-3)	RBM6	9	386;453;469;569;717;731;741;831;834	998.699	3	0.225841	0.562327	-1.31326	0.802582	0.510675	Yes	7.39142	4.04984	0	6.37168	3.74856	0	+	+	+	1	8	6	9	0	0	0	30	30	30	26.9	26.9	26.9	143	222261820	7601643180	400	299149720	18800000000	0.409647	MS/MS	MS/MS	MS/MS	MS/MS	MS/MS	MS/MS	MS/MS	MS/MS
Q02224	Centromere-associated protein E (Centromere protein E) (CENP-E) (Kinesin-7) (Kinesin-related protein CENPE)	CENPE	2	1731;373	998.426	0	0	0				No							+			2	0	0	1	0	0	1	3	3	3	2	2	2	4	72695710	84917290	6	72697260	100000000	0.912655	MS/MS		MS/MS	matching	matching	matching	MS/MS	matching
Q9BYG3	MKI67 FHA domain-interacting nucleolar phosphoprotein (Nucleolar phosphoprotein Nopp34) (Nucleolar protein interacting with the FHA domain of pKI-67) (hNIFK)	NIFK	4	139;192;264;271	998.163	2	0.98638	0.971793	-0.769623	1.31856	-0.548933	Yes	2.90168	4.31897	0.000141883	0.306665	0.850846	0.656672	+	+	+	2	4	3	4	1	1	1	21	21	21	40.6	40.6	40.6	274	1191900600	9765235000	753	9075438000	61600000000	0.155035	MS/MS	MS/MS	MS/MS	MS/MS	MS/MS	MS/MS	MS/MS	MS/MS
P47897	Glutamine--tRNA ligase (EC 6.1.1.18) (Glutaminyl-tRNA synthetase) (GlnRS)	QARS	4	180;601;620;769	997.953	2	1	0.432876	-0.527005	-0.755777	1.28278	Yes	-0.0699018	0.325002	0.93323	0.552984	2.94106	0.250838	+	+	+	1	4	4	4	0	0	0	27	27	27	34.7	34.7	34.7	130	673572770	3550845230	545	3719417900	9460000000	0.320531	MS/MS	MS/MS	MS/MS	MS/MS	MS/MS	MS/MS	MS/MS	MS/MS
Q13772	Nuclear receptor coactivator 4 (NCoA-4) (Androgen receptor coactivator 70 kDa protein) (70 kDa AR-activator) (70 kDa androgen receptor coactivator) (Androgen receptor-associated protein of 70 kDa) (Ret-activating protein ELE1)	NCOA4	1	191	997.766	0	0	0				No									+	0	0	1	1	0	0	0	1	1	1	6.2	6.2	6.2	1	21252440	16608560	1	21253000	16600000	0.99		matching					MS/MS
Q8NFI4	Putative protein FAM10A5 (Suppression of tumorigenicity 13 pseudogene 5)	ST13P5	1	50	997.73	1	1	1				No							+			1	0	0	1	0	0	0	3	3	3	8.1	8.1	8.1	1	88921320	113758680	10	105655620	153000000	0.78359	MS/MS	MS/MS	MS/MS	matching	matching	matching	MS/MS	MS/MS
Q4ZG55	Protein GREB1 (Gene regulated in breast cancer 1 protein)	GREB1	2	1433;1802	997.687	1	1	0.762183	-0.87073	0.342531	0.528198	Yes	2.11414	0.630127	0.0360045	2.43767	0.742868	0.0177146	+	+	+	1	2	2	2	0	0	0	5	5	5	3.2	3.2	3.2	45	67499230	609290770	58	86537770	1060000000	0.59029	MS/MS	MS/MS	MS/MS	MS/MS	MS/MS	MS/MS	MS/MS	MS/MS
P22087	rRNA 2'-O-methyltransferase fibrillarin (EC 2.1.1.-) (34 kDa nucleolar scleroderma antigen) (Histone-glutamine methyltransferase)	FBL	10	102;109;131;143;158;284;285;292;318;84	996.799	1	0.0748486	0.109029	-1.31573	0.825845	0.489887	Yes	2.99311	5.14489	0.000159265	2.52357	5.62109	0		+	+	0	9	9	9	1	1	2	28	28	28	56.4	56.4	56.4	221	50977990	5955328310	474	808348200	14300000000	0.397549	MS/MS	MS/MS	MS/MS	MS/MS	MS/MS	MS/MS	MS/MS	MS/MS
Q6NUN9	Zinc finger protein 746 (Parkin-interacting substrate) (PARIS)	ZNF746	3	141;189;286	995.799	3	1	1	-1.29499	0.912648	0.382341	Yes	3.51025	5.42145	0	2.66704	5.22379	0	+	+	+	2	3	3	3	0	0	0	31	31	30	44.6	44.6	43.9	142	190698800	4170920200	552	1038167800	21800000000	0.190979	MS/MS	MS/MS	MS/MS	MS/MS	MS/MS	MS/MS	MS/MS	MS/MS
P62249	40S ribosomal protein S16 (Small ribosomal subunit protein uS9)	RPS16	7	17;26;33;4;50;60;98	995.321	0	0	0	-1.05087	-0.158465	1.20934	Yes	3.14333	2.01177	0.000507519	7.96114	3.59127	0		+	+	0	3	7	7	0	0	0	16	16	16	67.8	67.8	67.8	69	20711330	4073630670	112	298156920	5140000000	0.752891	matching	matching	matching	MS/MS	MS/MS	matching	MS/MS	MS/MS
Q9P2G3	Kelch-like protein 14 (Protein interactor of Torsin-1A) (Printor) (Protein interactor of torsinA)	KLHL14	1	501	994.928	0	0	0				No							+	+		1	1	0	1	0	0	0	1	1	1	1.9	1.9	1.9	6	39173110	174726890	6	39173100	175000000	0.99	MS/MS	matching	MS/MS	matching	matching	MS/MS	matching	matching
P24278	Zinc finger and BTB domain-containing protein 25 (Zinc finger protein 46) (Zinc finger protein KUP)	ZBTB25	3	142;204;330	994.672	1	0.979526	0.955718	-1.27754	0.656034	0.621509	Yes	0.777816	2.69781	0.0966589	0.763927	2.57461	0.0948901	+	+	+	3	3	3	3	1	1	0	23	23	23	39.5	39.5	39.5	170	1517737340	8060839660	763	12725330880	36300000000	0.19538	MS/MS	MS/MS	MS/MS	MS/MS	MS/MS	MS/MS	MS/MS	MS/MS
P43487	Ran-specific GTPase-activating protein (Ran-binding protein 1) (RanBP1)	RANBP1	2	190;39	994.315	1	0.992576	0.91583	-1.08971	0.160244	0.929466	Yes	0.418534	1.28231	0.565716	0.6761	1.90591	0.173032	+	+	+	1	2	1	2	1	1	0	7	7	7	37.9	37.9	37.9	39	533813470	563126530	188	1387152500	2380000000	0.291185	MS/MS	MS/MS	MS/MS	MS/MS	MS/MS	MS/MS	MS/MS	MS/MS
P49916	DNA ligase 3 (EC 6.5.1.1) (DNA ligase III) (Polydeoxyribonucleotide synthase [ATP] 3)	LIG3	13	114;174;213;225;389;537;728;778;791;817;858;868;898	994.041	1	0	0.0153812	-0.967527	1.26085	-0.293319	Yes	9.02719	4.61892	0	2.73123	1.97152	0.000568266		+	+	0	13	1	12	0	0	2	23	23	23	29.8	29.8	29.8	60	25954240	4470061260	143	50759570	5430000000	0.820327	MS/MS	MS/MS	MS/MS	MS/MS	MS/MS	MS/MS	MS/MS	MS/MS
Q8IY92	Structure-specific endonuclease subunit SLX4 (BTB/POZ domain-containing protein 12)	SLX4	14	1112;1144;1179;1180;1375;1538;1575;1576;1635;291;341;835;863;902	993.956	3	0.481434	0.54304	-1.3241	0.760294	0.563803	Yes	1.90954	5.27028	0.000567325	1.72953	4.90379	0.000721934	+	+	+	7	13	9	13	2	1	0	62	62	62	41.8	41.8	41.8	452	1893901760	12145869240	2123	19397312300	133000000000	0.0921261	MS/MS	MS/MS	MS/MS	MS/MS	MS/MS	MS/MS	MS/MS	MS/MS
O00231	26S proteasome non-ATPase regulatory subunit 11 (26S proteasome regulatory subunit RPN6) (26S proteasome regulatory subunit S9) (26S proteasome regulatory subunit p44.5)	PSMD11	2	274;82	993.025	0	0	0	-1.11073	0.341529	0.769204	Yes	0.498008	1.15124	0.483193	0.644666	1.82132	0.203505	+	+	+	1	1	2	2	0	0	0	11	11	11	27.7	27.7	27.7	36	649743680	1751503320	163	1275216290	3980000000	0.456926	MS/MS	MS/MS	MS/MS	MS/MS	MS/MS	MS/MS	MS/MS	MS/MS
Q8WWY3	U4/U6 small nuclear ribonucleoprotein Prp31 (Pre-mRNA-processing factor 31) (Serologically defined breast cancer antigen NY-BR-99) (U4/U6 snRNP 61 kDa protein) (Protein 61K) (hPrp31)	PRPF31	13	120;243;298;315;321;327;338;341;401;417;430;438;471	992.673	1	0	0.135734	-1.01696	1.23216	-0.215201	Yes	5.65018	3.65837	0	2.01415	2.34209	0.00109667		+	+	0	13	1	11	0	1	2	22	22	22	45.1	45.1	45.1	54	24162890	2103459710	87	31491010	2770000000	0.759461	matching	matching	matching	MS/MS	MS/MS	MS/MS	MS/MS	MS/MS
Q9NSI6	Bromodomain and WD repeat-containing protein 1 (WD repeat-containing protein 9)	BRWD1	2	1783;2057	992.376	1	0.892651	0.87003	0.918028	-0.215468	-0.70256	Yes	-1.02293	1.02709	0.0993914	-1.46251	1.20193	0.021987	+	+	+	1	2	1	2	0	0	0	7	6	6	3.1	2.7	2.7	27	80987150	95291850	43	226556300	151000000	0.466895	MS/MS	MS/MS	MS/MS	MS/MS	MS/MS	matching	matching	MS/MS
Q66K89	Transcription factor E4F1 (EC 2.3.2.27) (E4F transcription factor 1) (Putative E3 ubiquitin-protein ligase E4F1) (RING-type E3 ubiquitin transferase E4F1) (Transcription factor E4F) (p120E4F) (p50E4F)	E4F1	3	202;289;545	992.284	0	0	0	-1.12875	0.675412	0.453339	Yes	4.92701	1.40016	0.000504202	4.32055	1.23269	0.000727589		+	+	0	3	3	3	0	0	0	11	11	11	15.3	15.3	15.3	23	1806970720	2494799280	130	1847036310	10600000000	0.345606	matching	matching	matching	MS/MS	MS/MS	MS/MS	MS/MS	MS/MS
P14373	Zinc finger protein RFP (EC 2.3.2.27) (RING finger protein 76) (RING-type E3 ubiquitin transferase TRIM27) (Ret finger protein) (Tripartite motif-containing protein 27)	TRIM27	3	140;276;382	992.273	0	0	0	-1.20761	0.258756	0.94885	Yes	3.45352	2.73011	0.000503741	5.0788	2.5014	0		+	+	0	2	3	3	1	0	0	14	14	14	20.9	20.9	20.9	48	25657200	1535044300	103	24423100	2470000000	0.625676	matching	MS/MS	matching	MS/MS	MS/MS	MS/MS	MS/MS	MS/MS
Q16666	Gamma-interferon-inducible protein 16 (Ifi-16) (Interferon-inducible myeloid differentiation transcriptional activator)	IFI16	9	116;500;55;561;674;683;762;767;[Q16666-3]449	992.229	4	0.758141	0.827285				No							+	+		2	9	0	6	2	6	2	14	14	7	22.2	22.2	21.4	236	73441710	2213800290	294	132152260	5760000000	0.388184	matching	matching		matching	matching	MS/MS		matching
P08235	Mineralocorticoid receptor (MR) (Nuclear receptor subfamily 3 group C member 2)	NR3C2	7	428;442;494;89;909;970;977	991.823	4	1	0.915022	-1.13691	1.16517	-0.0282605	Yes	4.61119	5.00006	0	2.22069	3.97538	0	+	+	+	1	7	3	7	0	1	0	17	17	17	20.2	20.2	20.2	85	85465920	4462099880	196	159046470	7270000000	0.612133	MS/MS	MS/MS	MS/MS	MS/MS	MS/MS	MS/MS	MS/MS	MS/MS
Q9NU22	Midasin (MIDAS-containing protein)	MDN1	5	5208;5233;607;616;790	991.717	4	0.937011	0.972119	-0.206653	-0.579691	0.786344	Yes	-0.111944	0.191805	0.904237	0.297985	0.589457	0.688561	+	+	+	4	3	3	5	0	0	0	59	59	59	13	13	13	90	720545250	1171164750	631	4339814300	8100000000	0.152069	MS/MS	MS/MS	MS/MS	MS/MS	MS/MS	MS/MS	MS/MS	MS/MS
P01100	Proto-oncogene c-Fos (Cellular oncogene fos) (G0/G1 switch regulatory protein 7)	FOS	2	128;265	991.596	2	1	1				No							+	+		2	2	0	2	0	0	2	11	11	11	35.3	35.3	35.3	30	134642160	189397540	98	290318300	471000000	0.42563	matching	matching	matching	matching	matching	matching	matching	MS/MS
Q9BZK7	F-box-like/WD repeat-containing protein TBL1XR1 (Nuclear receptor corepressor/HDAC3 complex subunit TBLR1) (TBL1-related protein 1) (Transducin beta-like 1X-related protein 1)	TBL1XR1	1	277	991.078	0	0	0	-0.900835	1.19052	-0.289689	Yes	1.79524	2.22716	0.00280483	0.524613	0.932081	0.402703	+	+	+	1	1	1	1	0	0	0	7	7	7	16	16	16	33	45291390	306348610	95	174848600	564000000	0.47593	MS/MS	MS/MS	MS/MS	MS/MS	MS/MS	MS/MS	MS/MS	MS/MS
P15336	Cyclic AMP-dependent transcription factor ATF-2 (cAMP-dependent transcription factor ATF-2) (EC 2.3.1.48) (Activating transcription factor 2) (Cyclic AMP-responsive element-binding protein 2) (CREB-2) (cAMP-responsive element-binding protein 2) (HB16) (Histone acetyltransferase ATF2) (cAMP response element-binding protein CRE-BP1)	ATF2	2	122;23	990.731	1	0.172903	0.540806	0.0149176	-0.117093	0.102176	Yes	-0.172855	0.0438303	0.924661	0.114256	0.0573044	0.930628	+	+		1	2	0	2	0	0	0	4	3	3	35.4	30.8	30.8	5	30273730	12889270	7	42832700	12900000	0.774465	MS/MS	MS/MS	MS/MS	matching	matching		matching	matching
Q9BRD0	BUD13 homolog	BUD13	2	65;68	990.618	2	1	1	0.491774	0.787056	-1.27883	Yes	0.382744	0.844433	0.635123	-2.29506	2.60293	0.000572491	+	+		1	2	0	2	0	0	0	5	5	5	8.4	8.4	8.4	43	210176500	192336100	76	339189550	461000000	0.503022	MS/MS	MS/MS	MS/MS	MS/MS	MS/MS	MS/MS	MS/MS	MS/MS
Q9NZJ0	Denticleless protein homolog (DDB1- and CUL4-associated factor 2) (Lethal(2) denticleless protein homolog) (Retinoic acid-regulated nuclear matrix-associated protein)	DTL	11	128;137;175;271;375;397;402;470;523;529;660	990.426	0	0	0	-1.3022	0.43875	0.86345	Yes	5.85033	3.79406	0	7.27751	4.52998	0	+	+	+	1	5	11	11	0	1	0	23	23	23	37.4	37.4	37.4	136	28282110	6756507900	191	36226110	8010000000	0.843226	MS/MS	MS/MS	MS/MS	MS/MS	MS/MS	MS/MS	MS/MS	MS/MS
P33991	DNA replication licensing factor MCM4 (EC 3.6.4.12) (CDC21 homolog) (P1-CDC21)	MCM4	8	149;179;439;477;478;490;627;752	989.473	2	0.0744728	0.441392	-1.24152	0.298772	0.942751	Yes	0.823333	2.43446	0.0819288	1.16756	4.02511	0.00956962	+	+	+	2	8	7	7	1	0	1	38	38	38	49.2	49.2	49.2	108	251340150	3729679850	620	2819350240	11600000000	0.276089	MS/MS	MS/MS	MS/MS	MS/MS	MS/MS	MS/MS	MS/MS	MS/MS
Q9Y2R4	Probable ATP-dependent RNA helicase DDX52 (EC 3.6.4.13) (ATP-dependent RNA helicase ROK1-like) (DEAD box protein 52)	DDX52	6	126;131;171;270;511;521	989.356	1	0	0.0743727	-1.2155	1.03568	0.17982	Yes	4.97595	3.61699	0	3.08418	2.73634	0		+	+	0	6	2	6	0	0	0	18	18	18	37.6	37.6	37.6	46	68029510	2545558490	146	230094060	4280000000	0.579497	MS/MS	MS/MS	matching	MS/MS	MS/MS	MS/MS	MS/MS	MS/MS
Q9UNP9	Peptidyl-prolyl cis-trans isomerase E (PPIase E) (EC 5.2.1.8) (Cyclophilin E) (Cyclophilin-33) (Rotamase E)	PPIE	9	114;123;134;135;20;261;284;5;88	989.227	2	0.357875	0.329722	-1.21253	0.990119	0.222407	Yes	6.66921	3.29284	0	4.34471	2.40804	0	+	+	+	1	9	4	9	0	0	2	19	18	17	51.2	48.8	45.2	64	11412430	1665913070	98	23731970	2030000000	0.816721	MS/MS	MS/MS	matching	MS/MS	MS/MS	MS/MS	MS/MS	MS/MS
Q9NX38	Protein Simiate (Protein FAM206A)	FAM206A	3	172;84;86	988.354	0	0	0	-0.705857	0.371823	0.334035	Yes	1.14792	0.481904	0.235484	1.10767	0.459545	0.21783	+		+	2	0	1	3	0	0	0	5	5	5	28.7	28.7	28.7	5	69738340	32539660	18	34869000	99500000	0.761173			MS/MS	MS/MS	MS/MS	MS/MS	MS/MS	MS/MS
Q9NRE2	Teashirt homolog 2 (Ovarian cancer-related protein 10-2) (OVC10-2) (Zinc finger protein 218)	TSHZ2	4	461;480;511;601	988.336	3	1	0.998208	-1.20716	1.01016	0.197007	Yes	5.48918	3.18939	0	3.47615	2.4122	0	+	+	+	1	4	2	3	2	1	1	6	6	6	6.9	6.9	6.9	50	141367890	2170261310	103	153267480	4220000000	0.528582	matching		matching	MS/MS	MS/MS	MS/MS	MS/MS	MS/MS
Q9NY12	H/ACA ribonucleoprotein complex subunit 1 (Nucleolar protein family A member 1) (snoRNP protein GAR1)	GAR1	3	107;134;94	988.168	0	0	0	-1.04162	1.07533	-0.0337135	Yes	1.61842	2.61481	0.00320056	0.77055	1.18622	0.167646	+	+	+	1	3	2	3	0	0	0	8	8	8	32.2	32.2	32.2	33	146218110	376551890	79	214761910	720000000	0.559255	MS/MS	MS/MS	MS/MS	MS/MS	MS/MS	MS/MS	MS/MS	MS/MS
Q9BY15	Adhesion G protein-coupled receptor E3 (EGF-like module receptor 3) (EGF-like module-containing mucin-like hormone receptor-like 3)	ADGRE3	1	208	987.586	0	0	0				No							+		+	1	0	1	1	0	0	0	1	1	1	2.7	2.7	2.7	2	25726480	348953520	2	46466000	328000000	0.99	matching	MS/MS		matching	matching	matching	MS/MS	matching
Q9HCE3	Zinc finger protein 532	ZNF532	8	1144;1249;202;469;516;546;683;980	986.742	2	0.304059	0.486434	0.814626	-0.237688	-0.576938	Yes	-1.2103	0.712303	0.108428	-1.60048	1.04718	0.0218787	+	+		8	4	0	8	0	1	0	15	14	14	19.5	18.8	18.8	22	127728000	117761800	103	553506280	393000000	0.259364	MS/MS	MS/MS	MS/MS	matching	matching	matching	matching	matching
Q5JSJ4	Integrator complex subunit 6-like (Protein DDX26B)	INTS6L	7	279;454;610;663;681;726;732	986.694	1	0.0125928	0	1.3239	-0.6763	-0.647604	Yes	-2.49987	4.11124	0.000449889	-2.46401	4.41185	0	+		+	6	0	2	7	0	0	0	14	14	14	25.1	25.1	25.1	25	352885380	165639420	102	1858601000	599000000	0.210988	MS/MS	MS/MS	MS/MS	MS/MS	MS/MS	MS/MS	MS/MS	MS/MS
Q9ULX3	RNA-binding protein NOB1 (Phosphorylation regulatory protein HP-10) (Protein ART-4)	NOB1	3	104;315;333	986.268	1	0	0.0127528	-1.29101	0.693768	0.597242	Yes	3.70569	2.7084	0.000256545	3.52547	2.74482	0		+	+	0	1	2	2	1	0	0	8	8	8	29.1	29.1	29.1	3	1082099100	831974900	35	1142705630	1440000000	0.741112	matching	matching		MS/MS	MS/MS	MS/MS	MS/MS	MS/MS
P43307	Translocon-associated protein subunit alpha (TRAP-alpha) (Signal sequence receptor subunit alpha) (SSR-alpha)	SSR1	2	240;91	985.859	2	1	1	0.00812354	-1.13191	1.12379	Yes	-0.895809	2.68691	0.0505628	0.876659	2.35399	0.0586494	+	+	+	1	1	2	2	0	0	0	13	13	12	36.7	36.7	36.7	46	88966470	1909863530	164	960223380	3710000000	0.427995	MS/MS	MS/MS	MS/MS	MS/MS	MS/MS	MS/MS	MS/MS	MS/MS
O14646	Chromodomain-helicase-DNA-binding protein 1 (CHD-1) (EC 3.6.4.12) (ATP-dependent helicase CHD1)	CHD1	13	1020;1041;1287;1296;243;364;634;88;945;962;978;[A0A087WVF4]108;92	985.669	3	0.970008	0.180926	-0.590473	1.31156	-0.721087	Yes	7.12939	3.86722	0	-0.489579	0.289348	0.609742	+	+		2	13	0	10	0	1	4	30	30	26	20.9	20.9	17.7	83	92775950	2635960750	182	316373190	5620000000	0.459664	MS/MS	MS/MS	MS/MS	MS/MS	MS/MS	MS/MS	MS/MS	MS/MS
P01106	Myc proto-oncogene protein (Class E basic helix-loop-helix protein 39) (bHLHe39) (Proto-oncogene c-Myc) (Transcription factor p64)	MYC	12	148;157;275;289;298;317;323;389;392;398;412;52	985.423	1	0	0.130833	-1.08267	-0.0908206	1.17349	Yes	4.83771	1.95254	0.000495706	11.0043	3.19759	0		+	+	0	1	12	12	0	0	0	32	32	1	70	69	5.7	197	33169970	12490692030	397	45151880	23600000000	0.529659	MS/MS	MS/MS	MS/MS	MS/MS	MS/MS	MS/MS	MS/MS	MS/MS
Q9BSY9	Desumoylating isopeptidase 2 (DeSI-2) (EC 3.4.-.-) (PPPDE peptidase domain-containing protein 1) (Protein FAM152A)	DESI2	1	193	985.047	0	0	0	-1.18341	0.710169	0.473245	Yes	3.40899	1.67615	0.00055536	2.98246	1.65625	0.000732691		+	+	0	1	1	1	0	0	0	1	1	1	29.7	29.7	29.7	24	7545780	664264220	29	18552860	671000000	0.974269	matching	matching	matching	MS/MS	MS/MS	MS/MS	MS/MS	MS/MS
Q9UI36	Dachshund homolog 1 (Dach1)	DACH1	1	350	984.888	1	1	1	-0.937108	1.26636	-0.329253	Yes	4.46682	4.72838	0	1.23223	1.50604	0.0268958	+	+	+	1	1	1	1	0	0	0	11	11	11	22.6	22.6	22.6	32	28105000	1743095000	56	89610000	2640000000	0.648884	matching	MS/MS	matching	MS/MS	MS/MS	MS/MS	MS/MS	MS/MS
P61353	60S ribosomal protein L27 (Large ribosomal subunit protein eL27)	RPL27	2	107;73	984.64	0	0	0	-1.12447	0.223601	0.900868	Yes	0.974985	1.70446	0.0589354	1.46482	2.13567	0.0076625	+	+	+	1	2	2	2	0	0	0	5	5	5	39.7	39.7	39.7	13	275839530	1457025470	80	534041100	2380000000	0.59466	MS/MS	MS/MS	MS/MS	MS/MS	MS/MS	MS/MS	MS/MS	MS/MS
Q12899	Tripartite motif-containing protein 26 (Acid finger protein) (AFP) (RING finger protein 95) (Zinc finger protein 173)	TRIM26	1	212	984.616	1	1					No							+			1	0	0	1	0	0	0	1	1	1	9.4	9.4	9.4	1	23506000	0	1	23506000	0	0.99			MS/MS
P09651	Heterogeneous nuclear ribonucleoprotein A1 (hnRNP A1) (Helix-destabilizing protein) (Single-strand RNA-binding protein) (hnRNP core protein A1) [Cleaved into: Heterogeneous nuclear ribonucleoprotein A1, N-terminally processed]	HNRNPA1	11	105;113;145;15;3;329;350;78;8;87;[Q32P51]3	984.218	1	0.34122	0.221971	-0.949374	1.26293	-0.313556	Yes	1.84854	3.55938	0.000960516	0.531273	1.55098	0.337369	+	+	+	6	10	5	9	2	1	3	30	27	23	73.9	73.9	67.7	151	930636730	5331414770	1303	18190112100	31800000000	0.125266	MS/MS	MS/MS	MS/MS	MS/MS	MS/MS	MS/MS	MS/MS	MS/MS
Q9UNW9	RNA-binding protein Nova-2 (Astrocytic NOVA1-like RNA-binding protein) (Neuro-oncological ventral antigen 2)	NOVA2	5	112;169;490;50;60	984.18	2	0.997395	0.89699	-0.980519	-0.192095	1.17261	Yes	1.95283	1.00421	0.0119001	5.33305	3.36609	0	+	+	+	2	4	4	5	0	0	0	9	9	6	42.5	42.5	42.5	61	335387250	550893650	85	58702770	2430000000	0.356122	matching	matching	matching	matching	matching	matching	MS/MS	MS/MS
Q9Y546	Leucine-rich repeat-containing protein 42	LRRC42	11	127;209;220;271;290;294;302;349;362;379;393	983.989	2	1	0.83072	-1.3099	0.570729	0.739168	Yes	7.68433	3.31795	0	8.37258	3.4813	0		+	+	0	9	9	11	0	0	0	24	24	24	55.4	55.4	55.4	204	27524130	16204642870	320	16825300	21600000000	0.750904	matching			MS/MS	MS/MS	MS/MS	MS/MS	MS/MS
Q96AP0	Adrenocortical dysplasia protein homolog (POT1 and TIN2-interacting protein)	ACD	1	467	983.842	0	0	0				No							+	+	+	1	1	1	1	1	0	0	3	3	3	10.3	10.3	10.3	10	49021310	146999690	14	79877600	165000000	0.800486	MS/MS		MS/MS	matching	MS/MS	MS/MS	MS/MS
Q9BQ39	ATP-dependent RNA helicase DDX50 (EC 3.6.4.13) (DEAD box protein 50) (Gu-beta) (Nucleolar protein Gu2)	DDX50	10	135;150;153;166;175;213;313;335;412;611	983.825	0	0	0	-0.265055	1.13482	-0.869768	Yes	0.719339	1.81354	0.178339	-0.310736	0.67414	0.666305	+	+	+	1	10	1	10	0	0	0	39	32	32	47.5	44.4	44.4	186	878629010	3445269990	428	8153785500	12500000000	0.209351	MS/MS	MS/MS	MS/MS	MS/MS	MS/MS	MS/MS	MS/MS	MS/MS
P10070	Zinc finger protein GLI2 (GLI family zinc finger protein 2) (Tax helper protein)	GLI2	2	378;647	983.627	2	1	1	0.119017	1.03821	-1.15723	Yes	1.28977	1.66201	0.0174584	-1.79077	2.03128	0.0037688	+	+		2	2	0	2	0	0	1	9	5	5	14.8	11.5	11.5	30	70903670	256139330	95	287667750	869000000	0.282746	MS/MS	MS/MS	MS/MS	MS/MS	MS/MS	MS/MS	matching	matching
O76036	Natural cytotoxicity triggering receptor 1 (Lymphocyte antigen 94 homolog) (NK cell-activating receptor) (Natural killer cell p46-related protein) (NK-p46) (NKp46) (hNKp46) (CD antigen CD335)	NCR1	1	139	983.403	0	0	0				No								+		0	1	0	0	0	0	1	1	1	1	8.3	8.3	8.3	1	126340940	1213259060	1	126340000	1210000000	0.99
Q9ULE0	Protein WWC3	WWC3	1	886	983.221	0	0	0				No							+	+		1	1	0	0	0	1	0	1	1	1	0.6	0.6	0.6	2	15689680	206295320	2	15689000	206000000	0.99
O94888	UBX domain-containing protein 7	UBXN7	2	14;84	982.944	1	1	0.994932	-1.2406	1.01551	0.225088	Yes	2.30741	4.43886	0.000566632	1.49901	3.54125	0.00268192	+	+	+	1	2	1	2	1	1	0	12	12	12	31.5	31.5	31.5	97	282244710	1830196100	292	859654700	5160000000	0.350924	MS/MS	MS/MS	MS/MS	MS/MS	MS/MS	MS/MS	MS/MS	MS/MS
Q9BXF3	Cat eye syndrome critical region protein 2	CECR2	4	346;354;811;983	982.565	2	0.0363304	0.178885	-1.18142	1.08009	0.101332	Yes	2.69153	3.56031	0.000457014	1.52666	3.15524	0.00272113	+	+	+	1	4	3	4	0	0	0	16	16	16	14.9	14.9	14.9	38	87828160	1693271840	80	188939000	3170000000	0.530257	MS/MS	MS/MS	matching	MS/MS	MS/MS	MS/MS	MS/MS	MS/MS
P52732	Kinesin-like protein KIF11 (Kinesin-like protein 1) (Kinesin-like spindle protein HKSP) (Kinesin-related motor protein Eg5) (Thyroid receptor-interacting protein 5) (TR-interacting protein 5) (TRIP-5)	KIF11	1	477	982.116	1	1	1	0.946316	-1.08225	0.13593	Yes	-1.21406	1.73071	0.0217193	-0.485003	0.852683	0.453375	+	+	+	1	1	1	1	0	0	0	3	3	3	2.8	2.8	2.8	22	56854720	8093280	35	119710790	33700000	0.42336	MS/MS	MS/MS	MS/MS	MS/MS	MS/MS	matching	MS/MS	MS/MS
Q15831	Serine/threonine-protein kinase STK11 (EC 2.7.11.1) (Liver kinase B1) (LKB1) (hLKB1) (Renal carcinoma antigen NY-REN-19)	STK11	1	178	981.326	0	0	0	-1.29652	0.678432	0.618093	Yes	4.65911	2.80689	0	4.51677	2.73873	0	+	+	+	1	1	1	1	0	0	0	3	3	3	10.2	10.2	10.2	42	9943170	1003956830	47	9943000	1070000000	0.938846	MS/MS		matching	MS/MS	MS/MS	MS/MS	MS/MS	MS/MS
Q8WUF8	Protein FAM172A	FAM172A	2	208;412	980.966	1	1	0.946723	-0.68889	1.23871	-0.549818	Yes	3.99636	2.62008	0.000142661	0	-4.34294e-08	1		+		0	2	0	2	0	0	0	2	2	2	15.2	15.2	15.2	7	41358740	411209260	7	33271000	419000000	0.99		matching	matching	MS/MS	MS/MS	MS/MS	matching	matching
Q13523	Serine/threonine-protein kinase PRP4 homolog (EC 2.7.11.1) (PRP4 kinase) (PRP4 pre-mRNA-processing factor 4 homolog)	PRPF4B	1	117	980.904	1	1	1	1.14653	-0.0244758	-1.12205	Yes	-1.26303	2.90029	0.00866875	-2.44685	3.54607	0	+	+	+	1	1	1	1	1	0	0	6	6	6	6.4	6.4	6.4	45	996937210	397222790	188	5767556890	2700000000	0.164647	MS/MS	MS/MS	MS/MS	MS/MS	MS/MS	MS/MS	MS/MS	MS/MS
Q6DKI1	60S ribosomal protein L7-like 1 (Large ribosomal subunit protein uL30-like 1)	RPL7L1	6	122;129;18;27;32;8	980.892	0	0	0	-1.3068	0.742364	0.564439	Yes	6.4551	3.35469	0	5.89462	3.16647	0	+	+	+	1	5	6	6	1	0	0	12	12	12	47.6	47.6	47.6	59	73953370	2152931830	128	436756300	3050000000	0.63867	matching	matching	matching	MS/MS	MS/MS	MS/MS	MS/MS	MS/MS
Q16543	Hsp90 co-chaperone Cdc37 (Hsp90 chaperone protein kinase-targeting subunit) (p50Cdc37) [Cleaved into: Hsp90 co-chaperone Cdc37, N-terminally processed]	CDC37	2	132;135	979.762	2	1	1	0.549984	-0.362816	-0.187168	Yes	-0.513163	0.418246	0.60532	-0.414417	0.659209	0.556774	+		+	2	0	1	2	0	0	0	6	6	6	18.5	18.5	18.5	7	140128380	126189620	32	195085460	214000000	0.651008	MS/MS	MS/MS	MS/MS	matching	MS/MS	matching	MS/MS	MS/MS
Q9P0U3	Sentrin-specific protease 1 (EC 3.4.22.68) (Sentrin/SUMO-specific protease SENP1)	SENP1	3	322;396;500	979.676	0	0	0	0.721829	-1.09084	0.369011	Yes	-1.64602	1.33533	0.0107835	-0.320381	0.690434	0.654267	+		+	3	0	1	2	0	0	1	9	9	9	15.4	15.4	15.4	8	177331370	107076630	43	311462420	232000000	0.523326	MS/MS	MS/MS	MS/MS	MS/MS	MS/MS	MS/MS	MS/MS	MS/MS
Q7Z6E9	E3 ubiquitin-protein ligase RBBP6 (EC 2.3.2.27) (Proliferation potential-related protein) (Protein P2P-R) (RING-type E3 ubiquitin transferase RBBP6) (Retinoblastoma-binding Q protein 1) (RBQ-1) (Retinoblastoma-binding protein 6) (p53-associated cellular protein of testis)	RBBP6	6	1106;1169;1334;232;435;970	979.632	3	0.603167	0.691778	0.588212	0.643647	-1.23186	Yes	0.0589091	0.174447	0.946917	-1.93413	1.88653	0.00268	+	+		5	6	0	6	1	0	0	16	16	16	8.1	8.1	8.1	48	240367140	432293660	128	729470000	1390000000	0.317372	MS/MS	MS/MS	MS/MS	MS/MS	MS/MS	MS/MS	MS/MS	matching
Q8NFC6	Biorientation of chromosomes in cell division protein 1-like 1	BOD1L1	5	1637;178;2598;2671;677	978.979	3	0.156757	0.580701	0.74025	0.566058	-1.30631	Yes	-0.396074	0.553909	0.656225	-4.6534	3.20443	0	+	+		5	3	0	5	0	0	1	11	11	11	4.5	4.5	4.5	16	284074990	47655310	77	903558200	455000000	0.244178	MS/MS	MS/MS	MS/MS	MS/MS	MS/MS	MS/MS	matching	matching
Q6ZU65	Ubinuclein-2	UBN2	17	1028;1078;1148;272;330;333;544;557;647;694;706;796;812;842;866;949;957	977.062	0	0	0	-1.28962	0.900753	0.388864	Yes	7.4377	4.39688	0	5.69952	3.56688	0	+	+	+	1	17	10	16	1	1	1	29	29	28	34.5	34.5	33.7	144	17172020	4828565140	237	234374000	7320000000	0.641448	matching	MS/MS	matching	MS/MS	MS/MS	MS/MS	MS/MS	MS/MS
Q92783	Signal transducing adapter molecule 1 (STAM-1)	STAM	1	276	976.7	1	1	1	-0.624392	0.485306	0.139086	Yes	0.468594	0.483457	0.614923	0.322395	0.897042	0.634567	+	+	+	1	1	1	1	0	0	0	2	2	2	17.3	17.3	17.3	24	89569510	264190490	66	178673910	438000000	0.573658	MS/MS	MS/MS	MS/MS	MS/MS	MS/MS	MS/MS	MS/MS	MS/MS
Q9BTT0	Acidic leucine-rich nuclear phosphoprotein 32 family member E (LANP-like protein) (LANP-L)	ANP32E	9	101;113;256;6;65;68;86;99;[H0YCE2]59	976.646	2	0	0.0720124	-1.22007	1.04459	0.175482	Yes	6.83367	3.79665	0	4.21112	3.02829	0		+	+	0	9	5	6	4	2	2	15	15	6	36.6	36.6	31.5	150	48045740	9284012260	410	233985790	19500000000	0.472893	MS/MS	MS/MS	MS/MS	MS/MS	MS/MS	MS/MS	MS/MS	MS/MS
Q5T1V6	Probable ATP-dependent RNA helicase DDX59 (EC 3.6.4.13) (DEAD box protein 59) (Zinc finger HIT domain-containing protein 5)	DDX59	2	26;441	976.621	0	0	0	-1.17931	0.956023	0.223287	Yes	2.16638	2.25634	0.00112441	1.42299	1.90553	0.0105714		+	+	0	2	1	2	0	0	0	3	3	3	5	5	5	8	12542080	206186920	9	12210400	208000000	0.99	matching	matching	matching	MS/MS	matching	MS/MS	MS/MS	matching
O43395	U4/U6 small nuclear ribonucleoprotein Prp3 (Pre-mRNA-splicing factor 3) (hPrp3) (U4/U6 snRNP 90 kDa protein)	PRPF3	5	139;289;376;625;649	976.388	2	0.927585	0.662808	0.32887	0.659263	-0.988133	Yes	0.425075	0.345688	0.68384	-1.69442	0.91493	0.0250603	+	+	+	3	3	1	4	1	0	1	8	7	7	19.5	18.4	18.4	49	692886140	852731860	78	2120761600	2190000000	0.358549	MS/MS	MS/MS	MS/MS	MS/MS	MS/MS	MS/MS	MS/MS	MS/MS
Q14181	DNA polymerase alpha subunit B (DNA polymerase alpha 70 kDa subunit)	POLA2	8	134;207;223;232;236;268;313;451	976.037	2	1	0.941797	-1.31835	0.684936	0.633418	Yes	7.0232	4.55156	0	6.84258	3.63682	0		+	+	0	7	7	8	1	0	0	24	24	24	40.3	40.3	40.3	260	12321330	17212254270	415	244158600	21600000000	0.788521	MS/MS	MS/MS	MS/MS	MS/MS	MS/MS	MS/MS	MS/MS	MS/MS
O75534	Cold shock domain-containing protein E1 (N-ras upstream gene protein) (Protein UNR)	CSDE1	2	295;91	976.028	1	0.00862219	0.0470727	-0.690812	-0.528179	1.21899	Yes	0.106513	0.148172	0.914213	1.25079	3.01399	0.00927526		+	+	0	2	1	2	0	0	0	17	17	17	27	27	27	18	423291620	3002598380	223	1726038800	5880000000	0.450417	MS/MS	MS/MS	MS/MS	MS/MS	MS/MS	MS/MS	MS/MS	MS/MS
Q9H7Z6	Histone acetyltransferase KAT8 (EC 2.3.1.48) (Lysine acetyltransferase 8) (MOZ, YBF2/SAS3, SAS2 and TIP60 protein 1) (MYST-1) (hMOF)	KAT8	12	125;137;154;175;221;238;243;257;351;420;427;444	975.395	0	0	0	-1.10145	1.14887	-0.0474209	Yes	7.65856	3.39106	0	3.5872	2.44285	0		+	+	0	12	3	12	0	0	0	15	15	15	35.2	35.2	35.2	101	12450740	4441043760	112	55042680	4690000000	0.938557	matching	matching	matching	MS/MS	MS/MS	MS/MS	MS/MS	MS/MS
Q9NQS7	Inner centromere protein	INCENP	3	256;327;454	975.203	1	0.776596	0.1216	-0.112996	0.943021	-0.830025	Yes	1.50092	0.85841	0.0391756	-1.01911	0.431372	0.267007	+	+		1	3	0	3	0	0	0	9	9	9	12	12	12	18	76692350	328633650	42	107924400	683000000	0.512471	MS/MS	MS/MS	MS/MS	MS/MS	MS/MS	MS/MS	MS/MS	MS/MS
P63167	Dynein light chain 1, cytoplasmic (8 kDa dynein light chain) (DLC8) (Dynein light chain LC8-type 1) (Protein inhibitor of neuronal nitric oxide synthase) (PIN)	DYNLL1	5	31;43;49;5;9	975.037	1	0.0483232	0.428115	-1.22356	1.0058	0.217764	Yes	5.85773	3.35414	0	3.78714	2.67394	0	+	+	+	1	5	2	5	0	1	1	9	9	5	65.2	65.2	45.2	78	38964350	12315415550	175	1029201170	21300000000	0.553284	MS/MS	MS/MS	MS/MS	MS/MS	MS/MS	MS/MS	MS/MS	MS/MS
Q5JPI3	Uncharacterized protein C3orf38	C3orf38	3	116;128;292	975.014	2	1	0.872494	-1.24776	0.926969	0.320788	Yes	3.76462	3.01652	0.000151603	2.71527	2.47255	0.000220604	+	+	+	2	3	3	3	0	2	1	7	7	7	25.1	25.1	25.1	83	73193470	1153516730	152	203836940	3060000000	0.375849	MS/MS	matching	MS/MS	MS/MS	MS/MS	MS/MS	MS/MS	MS/MS
Q96N46	Tetratricopeptide repeat protein 14 (TPR repeat protein 14)	TTC14	3	194;202;723	974.882	1	1	1	-0.403561	-0.867499	1.27106	Yes	-0.413879	1.11474	0.580987	1.49393	3.18132	0.00375833	+	+	+	3	1	1	1	0	0	2	2	2	2	8.3	8.3	8.3	40	54644320	173235680	39	60956500	180000000	0.945731	MS/MS	MS/MS	MS/MS	MS/MS	MS/MS	MS/MS	MS/MS	MS/MS
P13056	Nuclear receptor subfamily 2 group C member 1 (Orphan nuclear receptor TR2) (Testicular receptor 2)	NR2C1	4	153;250;56;588	974.568	2	1	0.989448	-1.32048	0.797271	0.523207	Yes	4.53689	5.22932	0	3.94976	4.66425	0	+	+	+	2	4	2	4	0	0	0	15	15	15	26.5	26.5	26.5	113	88838350	3953782250	371	365354920	9650000000	0.403642	MS/MS	MS/MS	MS/MS	MS/MS	MS/MS	MS/MS	MS/MS	MS/MS
Q13151	Heterogeneous nuclear ribonucleoprotein A0 (hnRNP A0)	HNRNPA0	8	106;126;133;138;159;171;176;80	974.109	1	0.269588	0.189072	-1.24463	1.01676	0.227872	Yes	5.66295	4.96148	0	3.68743	3.60061	0	+	+	+	1	8	6	6	4	3	2	26	26	26	63.6	63.6	63.6	308	26483950	44571576950	824	2134894180	110000000000	0.397718	MS/MS	MS/MS	MS/MS	MS/MS	MS/MS	MS/MS	MS/MS	MS/MS
P84243	Histone H3;Histone H3.3	H3F3A;H3F3B	1	38	973.669	0	0	0	-0.586504	-0.694956	1.28146	Yes	-0.0552591	0.152714	0.951576	0.951776	2.49141	0.0398653	+	+	+	1	1	1	1	0	0	0	21	6	6	83.8	41.9	41.9	37	2916877230	3134522770	294	17037896000	15200000000	0.187711	MS/MS	MS/MS	MS/MS	MS/MS	MS/MS	MS/MS	MS/MS	MS/MS
O60502	Protein O-GlcNAcase (OGA) (EC 3.2.1.169) (Beta-N-acetylglucosaminidase) (EC 3.2.1.-) (Beta-N-acetylhexosaminidase) (Beta-hexosaminidase) (Meningioma-expressed antigen 5) (N-acetyl-beta-D-glucosaminidase) (N-acetyl-beta-glucosaminidase) (Nuclear cytoplasmic O-GlcNAcase and acetyltransferase) (NCOAT)	MGEA5	10	253;269;453;471;510;535;723;730;844;901	973.51	4	0.799307	0.846631	-1.23248	0.671243	0.561239	Yes	4.04426	2.05968	0.000453933	3.81057	2.16996	0		+	+	0	10	9	10	0	0	0	26	26	26	34.6	34.6	34.6	113	22786440	3238551560	318	226534760	5830000000	0.538483	MS/MS	MS/MS	MS/MS	MS/MS	MS/MS	MS/MS	MS/MS	MS/MS
Q06546	GA-binding protein alpha chain (GABP subunit alpha) (Nuclear respiratory factor 2 subunit alpha) (Transcription factor E4TF1-60)	GABPA	9	285;3;349;359;424;428;452;52;53	972.886	1	0	0.126269	-1.08531	1.17138	-0.086066	Yes	2.93471	3.30538	0.000486747	1.29947	1.97833	0.0138795		+	+	0	9	4	9	0	0	0	21	21	20	51.5	51.5	49.6	146	26546620	6056354880	236	1670516000	8490000000	0.59868	MS/MS	MS/MS	MS/MS	MS/MS	MS/MS	MS/MS	MS/MS	MS/MS
Q86V93	LOC100128510 protein (Zinc finger protein 75A) (Zinc finger protein 75a, isoform CRA_d)	LOC100128510	1	45	972.271	0	0	0				No							+			1	0	0	1	0	0	0	2	1	1	15	9.2	9.2	1	40584540	6275460	1	40585200	6280000	0.99	matching	MS/MS	matching	matching	matching	matching	matching	matching
P46821	MAP1 light chain LC1];Microtubule-associated protein 1B (MAP-1B) [Cleaved into: MAP1B heavy chain	MAP1B	1	639	972.17	1	1	1				No								+		0	1	0	1	0	0	0	2	2	2	6.5	6.5	6.5	1	384510000	171410000	10	455451000	313000000	0.723429	matching	MS/MS	MS/MS	matching	MS/MS	MS/MS	MS/MS	MS/MS
Q5QJE6	Deoxynucleotidyltransferase terminal-interacting protein 2 (Estrogen receptor-binding protein) (LPTS-interacting protein 2) (LPTS-RP2) (Terminal deoxynucleotidyltransferase-interacting factor 2) (TdIF2) (TdT-interacting factor 2)	DNTTIP2	15	10;159;220;227;257;290;316;345;379;425;510;527;589;626;649	972.091	1	0	0	-0.968784	1.21218	-0.243395	Yes	2.95944	4.07653	0.000265943	0.984309	1.08711	0.0913238	+	+	+	2	14	3	14	1	1	0	27	27	27	38	38	38	85	450876840	2300934170	241	856960180	9000000000	0.279174	MS/MS	MS/MS	MS/MS	MS/MS	MS/MS	MS/MS	MS/MS	MS/MS
Q9Y5E7	Protocadherin beta-2 (PCDH-beta-2)	PCDHB2	1	308	971.927	0	0	0				No							+			1	0	0	1	0	0	0	3	3	2	3.8	3.8	2.6	1	281664250	55215750	10	323269540	211000000	0.630543	matching	MS/MS	MS/MS	MS/MS	matching	matching	matching	MS/MS
Q9NVF7	F-box only protein 28	FBXO28	1	108	971.242	1	1	1	-0.719978	-0.499422	1.2194	Yes	0	-4.34294e-08	1	2.98043	2.90739	0			+	0	0	1	1	0	0	0	2	2	2	13.9	13.9	13.9	6	23375390	168404610	9	23375000	191000000	0.894601	matching	matching	matching	matching	matching	matching	MS/MS	MS/MS
P28340	DNA polymerase delta catalytic subunit (EC 2.7.7.7) (EC 3.1.11.-) (DNA polymerase subunit delta p125)	POLD1	16	439;486;574;648;653;676;694;710;730;738;806;897;931;938;998;[M0QZB4]163	971.229	2	0.974825	0.909415	-1.3308	0.685212	0.645587	Yes	5.88003	5.16181	0	5.76446	5.25095	0	+	+	+	1	12	13	16	2	1	1	49	49	33	67	40.2	31.3	573	81219530	38240387170	1040	8224414100	85200000000	0.410188	MS/MS	MS/MS	MS/MS	MS/MS	MS/MS	MS/MS	MS/MS	MS/MS
Q8IZU3	Synaptonemal complex protein 3 (SCP-3)	SYCP3	1	97	970.657	0	0	0				No								+		0	1	0	0	1	0	0	1	1	1	5.1	5.1	5.1	1	111982840	1859617160	1	111980000	1860000000	0.99
Q9UJA5	tRNA (adenine(58)-N(1))-methyltransferase non-catalytic subunit TRM6 (tRNA(m1A58)-methyltransferase subunit TRM6) (tRNA(m1A58)MTase subunit TRM6)	TRMT6	3	120;273;29	970.327	2	1	0.938762	-1.21818	0.921458	0.296721	Yes	1.19266	2.68172	0.0118928	0.844421	1.9397	0.0810789		+	+	0	3	2	3	0	0	0	9	9	9	20.5	20.5	20.5	75	11659770	3890860230	168	316955730	5620000000	0.657327	MS/MS	MS/MS	MS/MS	MS/MS	MS/MS	MS/MS	MS/MS	MS/MS
Q96LW1	Zinc finger protein 354B	ZNF354B	4	150;175;346;61	970.231	0	0	0	0.679723	0.0790684	-0.758792	Yes	-0.353802	0.373202	0.718867	-0.847324	1.12641	0.133449	+		+	4	0	1	4	0	0	0	9	9	5	18.5	18.5	11.6	15	173375750	71133450	37	366425190	369000000	0.332473	MS/MS	MS/MS	MS/MS	matching	MS/MS	MS/MS	MS/MS	MS/MS
Q8NCN4	E3 ubiquitin-protein ligase RNF169 (EC 2.3.2.27) (RING finger protein 169) (RING-type E3 ubiquitin transferase RNF169)	RNF169	11	202;220;222;236;286;362;449;511;519;569;588	970.16	3	0.13255	0.666482	-1.31101	0.5484	0.762615	Yes	7.14677	3.39824	0	7.97012	3.6081	0	+	+	+	3	9	9	9	1	3	0	19	19	19	35.2	35.2	35.2	175	23722980	4789578320	310	55699660	8680000000	0.550992	matching	matching	matching	MS/MS	MS/MS	MS/MS	MS/MS	MS/MS
P48444	Coatomer subunit delta (Archain) (Delta-coat protein) (Delta-COP)	ARCN1	2	243;323	970.151	1	0.990353	0.885076	-0.918882	-0.00826128	0.927143	Yes	0.588282	0.73474	0.452637	1.19257	1.32502	0.037	+	+	+	1	1	2	2	0	0	0	7	7	7	15.4	15.4	15.4	38	88579760	993660240	98	497562670	1830000000	0.464967	MS/MS	MS/MS	MS/MS	MS/MS	MS/MS	MS/MS	MS/MS	MS/MS
Q9H7E2	Tudor domain-containing protein 3	TDRD3	2	185;470	970.135	2	1	1				No							+	+	+	1	2	1	2	0	0	0	3	3	3	5.5	5.5	5.5	13	59410550	72798450	13	59953700	72300000	0.99	MS/MS	MS/MS	MS/MS		matching	MS/MS	MS/MS
A0A0A6YYA4	Coiled-coil domain-containing protein 7 (Protein BIOT2)	CCDC7	1	224	970.013	0	0	0				No							+			1	0	0	1	0	0	0	1	1	1	1.5	1.5	1.5	1	63918150	71281850	1	63918670	71300000	0.99	matching	matching	MS/MS	matching	matching	matching	matching
Q9UBB5	Methyl-CpG-binding domain protein 2 (Demethylase) (DMTase) (Methyl-CpG-binding protein MBD2)	MBD2	1	253	968.601	0	0	0	1.16268	-0.521574	-0.641104	Yes	-1.30136	1.50211	0.0205041	-1.39372	1.5125	0.0167518	+	+		1	1	0	1	1	0	0	6	6	6	20	20	20	11	114589060	67857940	28	245579850	205000000	0.404916	MS/MS	MS/MS	MS/MS	matching	matching	MS/MS
Q8IY81	pre-rRNA processing protein FTSJ3 (EC 2.1.1.-) (2'-O-ribose RNA methyltransferase SPB1 homolog) (Protein ftsJ homolog 3) (Putative rRNA methyltransferase 3)	FTSJ3	11	237;357;376;502;518;567;579;593;659;678;804	968.382	4	0.883802	0.846997	-0.996771	1.25284	-0.256068	Yes	2.96326	4.49169	0.000148571	0.975678	2.30893	0.0383041	+	+	+	3	11	4	8	3	2	3	34	34	34	36	36	36	190	261890110	6242942490	897	3905494980	25000000000	0.225038	MS/MS	MS/MS	MS/MS	MS/MS	MS/MS	MS/MS	MS/MS	MS/MS
Q9NSC2	Sal-like protein 1 (Spalt-like transcription factor 1) (Zinc finger protein 794) (Zinc finger protein SALL1) (Zinc finger protein Spalt-1) (HSal1) (Sal-1)	SALL1	11	1086;1319;427;439;545;592;671;673;690;947;982	967.202	1	0.734455	0.828944	1.19343	-0.167314	-1.02612	Yes	-1.53765	3.2108	0.00286236	-2.50811	3.06318	0	+	+	+	10	7	1	9	1	0	1	46	46	41	36.4	36.4	34.3	222	4557786000	2087369100	1515	73296045200	50000000000	0.0538959	MS/MS	MS/MS	MS/MS	MS/MS	MS/MS	MS/MS	MS/MS	MS/MS
Q13347	Eukaryotic translation initiation factor 3 subunit I (eIF3i) (Eukaryotic translation initiation factor 3 subunit 2) (TGF-beta receptor-interacting protein 1) (TRIP-1) (eIF-3-beta) (eIF3 p36)	EIF3I	12	141;148;17;176;2;208;213;224;264;298;65;85	967.1	1	0	0.0159205	-1.3056	0.469724	0.835877	Yes	2.53934	3.86704	0.00058952	3.06307	4.42745	0		+	+	0	12	12	12	0	0	0	47	47	47	91.7	91.7	91.7	427	12993580	22144996420	1088	2051180640	47100000000	0.450813	MS/MS	MS/MS	MS/MS	MS/MS	MS/MS	MS/MS	MS/MS	MS/MS
Q8TAZ6	CKLF-like MARVEL transmembrane domain-containing protein 2 (Chemokine-like factor superfamily member 2)	CMTM2	1	4	966.748	0	0	0				No							+			1	0	0	0	0	1	0	1	1	1	13.7	13.7	13.7	2	33353830	5222170	2	33354000	5220000	0.99
Q6P2Q9	Pre-mRNA-processing-splicing factor 8 (220 kDa U5 snRNP-specific protein) (PRP8 homolog) (Splicing factor Prp8) (p220)	PRPF8	15	1306;1732;1831;1866;1898;1958;267;278;29;366;442;525;528;702;93	966.477	2	0.0137869	0.275256	-0.173908	-1.03056	1.20447	Yes	-0.456338	1.61281	0.499325	0.734259	2.83906	0.102668	+	+	+	6	6	13	15	1	0	1	87	87	87	41.4	41.4	41.4	155	1916538640	2568727060	1302	13344636600	23500000000	0.121735	MS/MS	MS/MS	MS/MS	MS/MS	MS/MS	MS/MS	MS/MS	MS/MS
O14497	AT-rich interactive domain-containing protein 1A (ARID domain-containing protein 1A) (B120) (BRG1-associated factor 250) (BAF250) (BRG1-associated factor 250a) (BAF250A) (Osa homolog 1) (hOSA1) (SWI-like protein) (SWI/SNF complex protein p270) (SWI/SNF-related, matrix-associated, actin-dependent regulator of chromatin subfamily F member 1) (hELD)	ARID1A	4	1021;1938;1953;[H0Y488]778	966.47	0	0	0	-0.472173	1.09488	-0.622708	Yes	1.47303	2.07716	0.00792839	-0.141502	0.0876208	0.905931	+	+		2	3	0	4	0	0	0	21	21	20	17.8	17.8	17.3	18	84534310	999471690	95	348692880	1820000000	0.499843	MS/MS	MS/MS	MS/MS	MS/MS	MS/MS	MS/MS	MS/MS	MS/MS
Q7Z5L2	Coiled-coil domain-containing protein R3HCC1L (Growth inhibition and differentiation-related protein 88) (Putative mitochondrial space protein 32.1) (R3H and coiled-coil domain-containing protein 1-like)	R3HCC1L	3	107;114;529	966.394	1	0	0.00709551	-1.31067	0.691464	0.61921	Yes	4.09701	3.64623	0	3.94916	3.80149	0	+	+	+	1	3	1	3	0	0	0	4	4	4	5.6	5.6	5.6	14	20145510	636500790	14	11755500	692000000	0.93306			matching	MS/MS	MS/MS	MS/MS	MS/MS	matching
Q99460	26S proteasome non-ATPase regulatory subunit 1 (26S proteasome regulatory subunit RPN2) (26S proteasome regulatory subunit S1) (26S proteasome subunit p112)	PSMD1	7	302;310;319;466;853;868;934	966.297	3	0.821546	0.235974	-1.18312	0.0982431	1.08488	Yes	0.727952	2.86462	0.119455	1.28847	3.46213	0.00649937	+	+	+	2	6	5	7	0	1	2	26	26	26	37.6	37.6	37.6	202	84719960	3776443040	554	2554836990	9500000000	0.3203	MS/MS	MS/MS	MS/MS	MS/MS	MS/MS	MS/MS	MS/MS	MS/MS
Q9HC77	Centromere protein J (CENP-J) (Centrosomal P4.1-associated protein) (LAG-3-associated protein) (LYST-interacting protein 1)	CENPJ	1	790	965.662	0	0	0				No								+		0	1	0	1	0	0	0	1	1	1	1.3	1.3	1.3	1	154210320	505299680	2	154211000	505000000	0.99		matching	matching		matching	MS/MS	matching	matching
P17480	Nucleolar transcription factor 1 (Autoantigen NOR-90) (Upstream-binding factor 1) (UBF-1)	UBTF	19	114;132;144;169;17;200;266;279;299;317;333;35;378;384;408;421;470;577;594	965.635	1	0	0.00454335	-1.18063	1.11215	0.0684751	Yes	7.42834	4.60494	0	4.04695	3.30632	0		+	+	0	19	6	17	1	0	2	44	44	44	43.8	43.8	43.8	158	51769600	6274891000	348	234004720	15000000000	0.415299	MS/MS	MS/MS	MS/MS	MS/MS	MS/MS	MS/MS	MS/MS	MS/MS
Q96LX8	Zinc finger protein 597	ZNF597	2	104;300	964.488	0	0	0	-0.830352	0.719886	0.110466	Yes	2.90624	0.965176	0.00512202	1.76376	0.582257	0.0623611	+	+		2	2	0	2	0	0	1	5	5	5	13.2	13.2	13.2	16	28892280	182236120	25	50287700	279000000	0.641167		MS/MS		MS/MS	matching	MS/MS		matching
Q9Y5Z7	Host cell factor 2 (HCF-2) (C2 factor)	HCFC2	5	437;530;542;553;671	964.061	4	0.973726	0.755707	0.385015	0.840814	-1.22583	Yes	0.515876	0.947971	0.487606	-1.82316	2.00635	0.00308683	+	+	+	4	4	1	5	0	0	0	13	13	13	24.9	24.9	24.9	51	147681860	276969140	145	819767100	945000000	0.240627	MS/MS	MS/MS	MS/MS	MS/MS	MS/MS	MS/MS	MS/MS	MS/MS
O95478	Ribosome biogenesis protein NSA2 homolog (Hairy cell leukemia protein 1) (TGF-beta-inducible nuclear protein 1)	NSA2	3	107;189;80	964.058	0	0	0	-0.84038	1.18697	-0.346595	Yes	2.39202	1.97613	0.00104114	0.582603	0.504742	0.447174	+	+	+	1	3	2	3	0	0	0	3	3	3	16.9	16.9	16.9	27	18101540	290489460	27	18102100	290000000	0.99	MS/MS	matching	MS/MS	MS/MS	MS/MS	MS/MS	MS/MS	matching
P04792	Heat shock protein beta-1 (HspB1) (28 kDa heat shock protein) (Estrogen-regulated 24 kDa protein) (Heat shock 27 kDa protein) (HSP 27) (Stress-responsive protein 27) (SRP27)	HSPB1	4	123;171;198;205	963.63	1	0.0170485	0.00571323	-1.32308	0.729223	0.593862	Yes	9.74851	4.18512	0	9.10554	4.07355	0	+	+	+	1	4	4	4	1	1	0	17	17	17	62.9	62.9	62.9	269	52302350	16975209350	780	10715980300	44500000000	0.30838	MS/MS	MS/MS	MS/MS	MS/MS	MS/MS	MS/MS	MS/MS	MS/MS
P0DJD0	RANBP2-like and GRIP domain-containing protein 1 (Ran-binding protein 2-like 6) (RanBP2-like 6) (RanBP2L6)	RGPD1	2	1580;1621	963.323	1	0.25129	0.398333				No							+	+		2	2	0	2	0	0	0	14	10	10	11.4	3.8	3.8	45	466959950	160940050	113	1571862850	1770000000	0.187889	MS/MS	MS/MS	MS/MS	matching	matching	matching	matching	matching
Q9H2K8	Serine/threonine-protein kinase TAO3 (EC 2.7.11.1) (Cutaneous T-cell lymphoma-associated antigen HD-CL-09) (CTCL-associated antigen HD-CL-09) (Dendritic cell-derived protein kinase) (JNK/SAPK-inhibitory kinase) (Jun kinase-inhibitory kinase) (Kinase from chicken homolog A) (hKFC-A) (Thousand and one amino acid protein 3)	TAOK3	1	669	962.363	0	0	0				No								+	+	0	1	1	1	0	0	0	2	1	1	3	2.1	2.1	2	33179170	39505830	2	33178900	39500000	0.99	matching	matching	matching	matching	MS/MS	matching	MS/MS	matching
Q9NQ66	1-phosphatidylinositol 4,5-bisphosphate phosphodiesterase beta-1 (EC 3.1.4.11) (PLC-154) (Phosphoinositide phospholipase C-beta-1) (Phospholipase C-I) (PLC-I) (Phospholipase C-beta-1) (PLC-beta-1)	PLCB1	1	24	961.861	0	0	0				No							+	+		1	1	0	1	0	0	0	1	1	1	6	6	6	2	55435940	17210060	3	47916000	29600000	0.937174	MS/MS		matching	MS/MS			matching
Q969E8	Pre-rRNA-processing protein TSR2 homolog	TSR2	1	175	961.603	1	1	1	-0.939997	1.20917	-0.269169	Yes	4.76878	3.38294	0	1.4885	0.953419	0.0313916	+	+	+	1	1	1	1	0	0	0	4	4	4	17.3	17.3	17.3	24	8484420	851195580	27	5336500	871000000	0.980993	MS/MS			MS/MS	MS/MS	MS/MS	matching	matching
Q9Y4C8	Probable RNA-binding protein 19 (RNA-binding motif protein 19)	RBM19	5	112;198;481;767;866	961.385	1	0	0.92223	-0.940416	1.19172	-0.251307	Yes	3.28708	2.27887	0.000563674	1.06239	0.877706	0.0983514	+	+	+	1	5	1	5	1	0	0	13	13	13	19	19	19	43	77195100	9841595900	148	1036219070	19800000000	0.476036	MS/MS	MS/MS	MS/MS	MS/MS	MS/MS	MS/MS	MS/MS	MS/MS
Q9NVU0	DNA-directed RNA polymerase III subunit RPC5 (RNA polymerase III subunit C5) (DNA-directed RNA polymerase III 80 kDa polypeptide)	POLR3E	5	171;260;498;635;682	960.667	2	0.981894	0.742606	-0.177351	1.15844	-0.981088	Yes	1.11075	1.63141	0.0348442	-0.668331	1.34148	0.21894	+	+	+	1	5	2	5	1	0	1	12	12	12	22.8	22.8	22.8	163	985133270	2691923730	347	5104045100	14500000000	0.187566	MS/MS	MS/MS	MS/MS	MS/MS	MS/MS	MS/MS	MS/MS	MS/MS
Q9HBT7	Zinc finger protein 287 (Zinc finger protein with KRAB and SCAN domains 13)	ZNF287	1	258	960.651	1	1	1	-0.351595	0.00357092	0.348024	Yes	0.241602	0.126879	0.850288	0.475917	0.260457	0.635296	+	+	+	1	1	1	1	0	0	0	3	2	2	4.6	3.4	3.4	5	42062590	67487410	7	60129050	100000000	0.684136	matching	MS/MS	MS/MS	MS/MS	matching	MS/MS	matching	MS/MS
O00287	Regulatory factor X-associated protein (RFX-associated protein) (RFX DNA-binding complex 36 kDa subunit)	RFXAP	1	198	960.488	1	1	1	0.221054	0.991923	-1.21298	Yes	0.716212	1.33609	0.224669	-1.33235	2.68468	0.00828448	+	+	+	1	1	1	1	0	0	0	4	4	4	12.1	12.1	12.1	43	200217830	263662170	117	790960500	1300000000	0.22185	MS/MS	MS/MS	MS/MS	MS/MS	MS/MS	MS/MS	MS/MS	MS/MS
Q99547	M-phase phosphoprotein 6	MPHOSPH6	3	17;37;96	959.781	1	0.68134	0.913656	-1.27706	0.510828	0.766236	Yes	1.60746	2.81994	0.00286639	1.83709	2.69192	0.00123364	+	+	+	2	2	3	3	0	0	1	8	8	8	40.6	40.6	40.6	18	199705110	1886041890	87	789430960	5880000000	0.312732	MS/MS	MS/MS	MS/MS	MS/MS	MS/MS	MS/MS	MS/MS	MS/MS
Q9P2K5	Myelin expression factor 2 (MEF-2) (MyEF-2) (MST156)	MYEF2	3	149;174;53	959.746	2	1	0.0719624	-0.978662	1.24113	-0.262472	Yes	3.08682	3.31624	0.000513995	0.995925	1.72078	0.050463	+	+	+	1	3	2	2	0	0	1	12	10	10	28.1	26.7	26.7	49	28794010	2530285290	109	107025900	3480000000	0.713426	MS/MS	MS/MS	MS/MS	MS/MS	MS/MS	MS/MS	MS/MS	MS/MS
Q12824	SWI/SNF-related matrix-associated actin-dependent regulator of chromatin subfamily B member 1 (BRG1-associated factor 47) (BAF47) (Integrase interactor 1 protein) (SNF5 homolog) (hSNF5)	SMARCB1	6	106;108;124;126;16;161	959.363	0	0	0	-1.30293	0.457635	0.84529	Yes	1.5833	3.73971	0.00192889	1.93192	3.85826	0.000567742	+	+	+	3	6	4	4	1	0	1	20	20	20	46.5	46.5	46.5	84	829402330	2620746670	489	5012820270	20800000000	0.13366	MS/MS	MS/MS	MS/MS	MS/MS	MS/MS	MS/MS	MS/MS	MS/MS
Q8IYW5	E3 ubiquitin-protein ligase RNF168 (hRNF168) (EC 2.3.2.27) (RING finger protein 168) (RING-type E3 ubiquitin transferase RNF168)	RNF168	4	126;210;232;37	959.216	1	1	0.876246	-1.01165	-0.197514	1.20916	Yes	1.80355	1.4394	0.00759278	4.91977	2.94705	0	+	+	+	1	1	4	4	0	1	0	7	7	7	19.1	19.1	19.1	31	23339670	1162820330	41	18578370	1310000000	0.892804		matching	matching	matching	matching	matching	MS/MS	MS/MS
O75131	Copine-3 (Copine III)	CPNE3	2	211;235	958.719	1	1	0.94098	-0.148351	-0.00075685	0.149108	Yes	0.0896384	0.0585986	0.938231	0.180656	0.139997	0.864945	+	+	+	1	2	2	2	0	0	0	4	4	4	5.6	5.6	5.6	32	144239590	404249410	76	405025600	955000000	0.403293	MS/MS	MS/MS	MS/MS	MS/MS	MS/MS	MS/MS	MS/MS	MS/MS
Q8IWE2	Protein NOXP20 (Nervous system overexpressed protein 20) (Protein FAM114A1)	FAM114A1	2	409;423	958.042	0	0	0				No							+	+	+	2	1	1	2	0	0	0	2	2	2	6.2	6.2	6.2	6	61069310	102890690	6	41071360	123000000	0.99		matching	MS/MS		MS/MS	MS/MS	matching	matching
O14686	Histone-lysine N-methyltransferase 2D (Lysine N-methyltransferase 2D) (EC 2.1.1.43) (ALL1-related protein) (Myeloid/lymphoid or mixed-lineage leukemia protein 2)	KMT2D	9	1665;3121;3565;4066;4416;4432;4556;4756;4880	957.875	6	0.806153	0.837418	0.268718	0.985144	-1.25386	Yes	0.802134	3.2323	0.0738326	-1.70473	3.18962	0.00138485	+	+	+	5	9	1	9	0	1	0	34	34	34	7.4	7.4	7.4	124	882400970	1291537030	569	5992041160	12400000000	0.1182	MS/MS	MS/MS	MS/MS	MS/MS	MS/MS	MS/MS	MS/MS	MS/MS
Q96HR8	H/ACA ribonucleoprotein complex non-core subunit NAF1 (hNAF1)	NAF1	4	270;280;290;338	957.475	1	0.769107	0.921496	-1.02708	1.23557	-0.208495	Yes	2.83097	4.55836	0.000265583	1.02419	2.44425	0.0289647	+	+	+	2	4	2	4	0	0	1	19	19	19	15.4	15.4	15.4	201	397357530	2842476470	421	1627121260	12500000000	0.229334	MS/MS	MS/MS	MS/MS	MS/MS	MS/MS	MS/MS	MS/MS	MS/MS
Q8IWZ8	SURP and G-patch domain-containing protein 1 (RNA-binding protein RBP) (Splicing factor 4)	SUGP1	2	427;95	957.249	0	0	0	-0.893586	1.24277	-0.349181	Yes	2.48661	2.68246	0.000494959	0.633661	1.39088	0.24553		+	+	0	2	1	2	0	1	0	5	5	5	7	7	7	5	56381320	167282680	11	41962200	237000000	0.801772		matching	matching	MS/MS	MS/MS	MS/MS	MS/MS	matching
P00374	Dihydrofolate reductase (EC 1.5.1.3)	DHFR	10	109;158;174;179;19;47;55;64;81;99	957.164	1	0.805613	0.0201694	-1.33053	0.721438	0.609095	Yes	12.4536	5.88435	0	11.7717	5.67313	0	+	+	+	1	10	8	9	2	1	0	23	23	23	89.8	89.8	89.8	308	19740090	18064386520	493	34379800	31900000000	0.56629	matching	matching	MS/MS	MS/MS	MS/MS	MS/MS	MS/MS	MS/MS
P14138	Endothelin-3 (ET-3) (Preproendothelin-3) (PPET3)	EDN3	1	188	956.943	0	0	0				No								+	+	0	1	1	1	0	0	0	1	1	1	5	5	5	2	32716580	96643420	2	5088900	124000000	0.99		matching	matching		matching	MS/MS	matching	matching
P26599	Polypyrimidine tract-binding protein 1 (PTB) (57 kDa RNA-binding protein PPTB-1) (Heterogeneous nuclear ribonucleoprotein I) (hnRNP I)	PTBP1	13	13;218;259;266;374;398;402;410;471;482;485;492;84	956.42	0	0	0	-1.15007	1.10632	0.0437532	Yes	2.18023	3.28749	0.000564286	1.15353	3.33755	0.012556	+	+	+	3	13	1	12	1	2	2	28	28	18	53.1	53.1	50.8	154	90517470	16852260630	1028	10397205500	39600000000	0.338875	MS/MS	MS/MS	MS/MS	MS/MS	MS/MS	MS/MS	MS/MS	MS/MS
Q9Y6V0	Protein piccolo (Aczonin)	PCLO	1	3342	956.087	0	0	0				No							+			1	0	0	1	0	0	0	1	1	1	1	1	1	1	395682920	443667080	1	395680000	444000000	0.99		MS/MS	matching			matching	matching	matching
Q99986	Serine/threonine-protein kinase VRK1 (EC 2.7.11.1) (Vaccinia-related kinase 1)	VRK1	19	112;16;188;211;275;288;301;307;314;329;338;34;350;366;38;5;71;85;92	955.973	3	0.672388	0.7303	-1.10064	1.1611	-0.0604592	Yes	4.33703	3.37392	0	1.99461	2.1165	0.00180076	+	+	+	1	19	12	16	3	3	3	41	41	41	75	75	75	370	22589910	30376332390	758	2188111750	68800000000	0.428226	MS/MS	MS/MS	MS/MS	MS/MS	MS/MS	MS/MS	MS/MS	MS/MS
O94953	Lysine-specific demethylase 4B (EC 1.14.11.-) (JmjC domain-containing histone demethylation protein 3B) (Jumonji domain-containing protein 2B)	KDM4B	9	1032;1056;14;252;409;521;588;602;672	955.949	1	0.86676	0.576795	-1.3193	0.723712	0.595585	Yes	9.46715	3.97038	0	8.87342	4.22221	0		+	+	0	5	8	9	0	1	0	33	33	31	34.5	34.5	32.4	104	44650660	12676215340	313	251216790	21800000000	0.576878	matching	matching	matching	MS/MS	MS/MS	MS/MS	MS/MS	MS/MS
Q13416	Origin recognition complex subunit 2	ORC2	6	126;210;224;52;572;7	955.833	2	0	0.0521909	-1.3062	0.764292	0.541913	Yes	3.09935	3.30911	0.000516624	2.76647	4.17446	0	+	+	+	1	6	3	4	0	0	3	14	14	14	22.4	22.4	22.4	84	115903380	2083982620	258	330265410	5000000000	0.412716	MS/MS	MS/MS	MS/MS	MS/MS	MS/MS	MS/MS	MS/MS	MS/MS
Q8WU03	Glycine N-acyltransferase-like protein 2 (EC 2.3.1.13) (Acyl-CoA:glycine N-acyltransferase-like protein 2)	GLYATL2	1	19	955.161	0	0	0				No								+	+	0	1	1	1	0	0	0	1	1	1	2.4	2.4	2.4	3	15467560	168762440	3	15467700	169000000	0.99	matching	matching	matching	matching	matching	MS/MS	MS/MS	matching
Q8NF91	Nesprin-1 (Enaptin) (KASH domain-containing protein 1) (KASH1) (Myocyte nuclear envelope protein 1) (Myne-1) (Nuclear envelope spectrin repeat protein 1) (Synaptic nuclear envelope protein 1) (Syne-1)	SYNE1	4	3001;3745;3746;6494	954.913	0	0	0				No							+	+		3	1	0	2	0	0	2	2	2	2	0.4	0.4	0.4	19	34043590	508327410	19	37375240	499000000	0.99	MS/MS			MS/MS	MS/MS	MS/MS
Q8TEV9	Guanine nucleotide exchange protein SMCR8 (Smith-Magenis syndrome chromosomal region candidate gene 8 protein)	SMCR8	1	428	954.293	1	1	1				No									+	0	0	1	1	0	0	0	1	1	1	1.9	1.9	1.9	16	7492980	180647020	16	8483200	180000000	0.99	matching	matching	matching	matching		matching	MS/MS	MS/MS
Q13075	Baculoviral IAP repeat-containing protein 1 (Neuronal apoptosis inhibitory protein)	NAIP	1	6	953.74	0	0	0				No								+		0	1	0	1	0	0	0	1	1	1	4	4	4	2	39354660	53876340	2	39355000	53900000	0.99	matching	matching		MS/MS	matching			matching
P05204	Non-histone chromosomal protein HMG-17 (High mobility group nucleosome-binding domain-containing protein 2)	HMGN2	1	36	953.152	1	1	1	0.75271	0.450739	-1.20345	Yes	-0.178618	0.290543	0.84941	-1.15708	2.20844	0.020309	+	+		1	1	0	1	0	0	0	4	4	4	26.7	26.7	26.7	5	294741890	298188110	17	595210000	669000000	0.469012	MS/MS	MS/MS	MS/MS	MS/MS	MS/MS	matching	MS/MS	MS/MS
Q93100	Phosphorylase b kinase regulatory subunit beta (Phosphorylase kinase subunit beta)	PHKB	2	351;599	952.834	0	0	0				No							+	+	+	1	2	1	2	0	0	0	3	3	3	3.7	3.7	3.7	6	79268560	551757440	7	82522200	555000000	0.98981	matching	matching	MS/MS	MS/MS	matching	MS/MS	matching	matching
Q9BX63	Fanconi anemia group J protein (Protein FACJ) (EC 3.6.4.13) (ATP-dependent RNA helicase BRIP1) (BRCA1-associated C-terminal helicase 1) (BRCA1-interacting protein C-terminal helicase 1) (BRCA1-interacting protein 1)	BRIP1	7	1037;1186;159;234;510;79;940	952.737	4	1	0.697778	-1.31012	0.5832	0.726916	Yes	5.02919	3.33691	0	5.41094	3.2649	0	+	+	+	1	3	6	7	0	0	0	16	16	16	16	16	16	55	35383030	1818760970	89	40840350	2500000000	0.729737		MS/MS	matching	MS/MS	MS/MS	MS/MS	MS/MS	MS/MS
Q9Y2L8	Zinc finger protein with KRAB and SCAN domains 5 (Zinc finger protein 95 homolog) (Zfp-95)	ZKSCAN5	3	177;303;317	952.575	0	0	0	-1.22692	0.208646	1.01828	Yes	3.20439	2.89953	0.000488513	5.01161	3.5244	0	+	+	+	1	1	3	3	0	0	0	8	7	7	14.5	13.5	13.5	17	75754010	871980990	61	103150230	1290000000	0.680282	MS/MS	matching	MS/MS	MS/MS	MS/MS	MS/MS	MS/MS	MS/MS
Q4W5G0	Tigger transposable element-derived protein 2	TIGD2	1	30	952.356	0	0	0				No								+		0	1	0	1	0	0	0	1	1	1	2.7	2.7	2.7	8	8596990	115423010	8	8597350	115000000	0.99				MS/MS	MS/MS	MS/MS	matching
Q9Y2J2	Band 4.1-like protein 3 (4.1B) (Differentially expressed in adenocarcinoma of the lung protein 1) (DAL-1) [Cleaved into: Band 4.1-like protein 3, N-terminally processed]	EPB41L3	2	952;967	952.21	2	1	1	1.14611	-0.60572	-0.540389	Yes	-3.23783	1.55135	0.000889621	-3.11709	2.41315	0	+	+	+	2	1	1	2	0	0	0	6	6	6	18.8	18.8	18.8	14	109278500	17192500	19	306940000	177000000	0.261336	MS/MS	MS/MS	MS/MS	matching	matching	matching	matching	MS/MS
Q9H8M2	Bromodomain-containing protein 9 (Rhabdomyosarcoma antigen MU-RMS-40.8)	BRD9	2	362;373	952.105	1	1	0.445484	-1.18093	1.09767	0.0832557	Yes	3.18552	3.9532	0.000151825	1.76735	3.38468	0.000932258	+	+	+	1	2	1	2	0	0	0	7	7	7	17.5	17.5	17.5	10	50643230	258116770	31	74486480	479000000	0.557846	MS/MS	matching	MS/MS	MS/MS	MS/MS	MS/MS	MS/MS	MS/MS
Q96GD4	Aurora kinase B (EC 2.7.11.1) (Aurora 1) (Aurora- and IPL1-like midbody-associated protein 1) (AIM-1) (Aurora/IPL1-related kinase 2) (ARK-2) (Aurora-related kinase 2) (STK-1) (Serine/threonine-protein kinase 12) (Serine/threonine-protein kinase 5) (Serine/threonine-protein kinase aurora-B)	AURKB	6	168;202;211;231;56;87	951.972	2	1	0.935552	-1.19069	0.207473	0.983216	Yes	3.40711	2.38356	0.000592105	5.29748	2.4895	0	+	+	+	1	3	6	6	0	0	0	19	19	2	55.1	54.9	27.5	169	12228850	17146216160	288	66876500	19100000000	0.895213	MS/MS	MS/MS	MS/MS	MS/MS	MS/MS	MS/MS	MS/MS	MS/MS
Q2KHR3	Glutamine and serine-rich protein 1	QSER1	24	1058;1083;1146;1244;1316;1493;1583;1633;1654;1665;1687;1695;1711;281;559;631;658;674;677;795;803;824;887;957	951.861	6	0.205679	0.152466	-1.17085	1.11595	0.054899	Yes	8.15341	4.08644	0	4.37031	2.87439	0		+	+	0	24	6	24	3	5	3	61	61	60	37.8	37.8	37.3	224	24742400	12543214800	730	186795340	32900000000	0.379848	MS/MS	MS/MS	MS/MS	MS/MS	MS/MS	MS/MS	MS/MS	MS/MS
Q96FF9	Sororin (Cell division cycle-associated protein 5) (p35)	CDCA5	2	187;197	951.392	0	0	0	-0.840627	0.878547	-0.03792	Yes	2.00462	2.47646	0.00132198	0.935986	0.476872	0.269208	+		+	1	0	2	2	0	0	0	3	3	3	16.9	16.9	16.9	7	26096840	210863160	8	26096800	229000000	0.928902	MS/MS	MS/MS	matching	matching	matching	matching	MS/MS	MS/MS
Q9HD64	X antigen family member 1 (XAGE-1) (Cancer/testis antigen 12.1) (CT12.1) (G antigen family D member 2)	XAGE1A	2	12;65	949.854	1	1	0.981014				No							+	+		1	2	0	1	1	0	1	2	2	2	24.7	24.7	24.7	17	80751900	325049500	20	80622260	359000000	0.923068
O60281	Zinc finger protein 292	ZNF292	14	1055;1722;1948;2166;2305;2355;2563;2689;490;629;663;674;901;953	949.662	4	0.914471	0.652369	-0.0456086	1.14672	-1.10112	Yes	2.15905	3.07123	0.000547186	-1.91128	2.02077	0.00258686	+	+	+	3	14	1	14	0	1	1	36	36	36	16.2	16.2	16.2	89	303906750	1247540850	227	1765787970	5550000000	0.212068	MS/MS	MS/MS	MS/MS	MS/MS	MS/MS	MS/MS	MS/MS	MS/MS
Q53EL6	Programmed cell death protein 4 (Neoplastic transformation inhibitor protein) (Nuclear antigen H731-like) (Protein 197/15a)	PDCD4	3	115;139;465	949.654	1	0.150857	0.929941	-1.16195	0.393397	0.768557	Yes	1.50984	1.40595	0.0128604	1.87402	2.47026	0.00156308	+	+	+	1	3	1	1	1	0	2	6	6	6	15.3	15.3	15.3	17	29855980	578872020	62	98878130	798000000	0.678719	MS/MS	MS/MS	MS/MS	MS/MS	MS/MS	MS/MS	MS/MS	MS/MS
Q14980	Nuclear mitotic apparatus protein 1 (Nuclear matrix protein-22) (NMP-22) (Nuclear mitotic apparatus protein) (NuMA protein) (SP-H antigen)	NUMA1	5	1643;1699;1740;1766;1935	949.321	1	0.832049	0.934034	-0.477016	1.30959	-0.832575	Yes	1.73882	4.23307	0.00105533	-0.346047	1.43346	0.574635	+	+	+	3	4	1	5	1	1	0	27	27	27	14.6	14.6	14.6	235	620111910	3255697090	998	7312146000	20300000000	0.140366	MS/MS	MS/MS	MS/MS	MS/MS	MS/MS	MS/MS	MS/MS	MS/MS
Q9GZR2	RNA exonuclease 4 (EC 3.1.-.-) (Exonuclease XPMC2) (Prevents mitotic catastrophe 2 protein homolog) (hPMC2)	REXO4	3	115;302;398	949.079	2	1	0.926914	-0.993396	1.23856	-0.245161	Yes	3.85309	4.09939	0	1.2917	2.02509	0.0137742	+	+	+	1	3	1	3	0	1	1	11	11	11	27	27	27	29	75302500	811528200	52	56371420	1240000000	0.684087	MS/MS	MS/MS	MS/MS	MS/MS	MS/MS	MS/MS	MS/MS	matching
A9YTQ3	Aryl hydrocarbon receptor repressor (AhR repressor) (AhRR) (Class E basic helix-loop-helix protein 77) (bHLHe77)	AHRR	1	660	948.636	1	1	1	-1.2873	0.440348	0.846953	Yes	1.6513	3.01611	0.0022899	2.03994	3.8273	0.000315175	+	+	+	1	1	1	1	0	0	0	3	3	3	7.1	7.1	7.1	18	49875760	201004240	57	122502920	444000000	0.442857	MS/MS	MS/MS	MS/MS	MS/MS	matching	MS/MS	MS/MS	MS/MS
Q9HAP2	MLX-interacting protein (Class E basic helix-loop-helix protein 36) (bHLHe36) (Transcriptional activator MondoA)	MLXIP	1	562	948.216	1	1	1				No								+		0	1	0	1	0	1	0	1	1	1	6.9	6.9	6.9	13	17288610	697453390	13	17288600	697000000	0.99	matching	matching	matching	MS/MS	MS/MS	MS/MS	matching	matching
O60506	Heterogeneous nuclear ribonucleoprotein Q (hnRNP Q) (Glycine- and tyrosine-rich RNA-binding protein) (GRY-RBP) (NS1-associated protein 1) (Synaptotagmin-binding, cytoplasmic RNA-interacting protein)	SYNCRIP	2	576;607	947.964	1	0.930253	0.867311	0.509678	-0.910716	0.401038	Yes	-0.429738	1.57669	0.536948	-0.0328687	0.0485165	0.971584	+	+	+	2	2	1	2	0	0	1	23	17	17	36.3	29.2	29.2	83	1027473320	388174680	317	5887183780	7060000000	0.10934	MS/MS	MS/MS	MS/MS	MS/MS	MS/MS	MS/MS	MS/MS	MS/MS
Q99755	Phosphatidylinositol 4-phosphate 5-kinase type-1 alpha (PIP5K1-alpha) (PtdIns(4)P-5-kinase 1 alpha) (EC 2.7.1.68) (68 kDa type I phosphatidylinositol 4-phosphate 5-kinase alpha) (Phosphatidylinositol 4-phosphate 5-kinase type I alpha) (PIP5KIalpha)	PIP5K1A	1	498	947.344	1	1	1	-1.27489	0.34773	0.927162	Yes	1.88592	3.30142	0.00105873	2.55937	3.94301	0	+	+	+	1	1	1	1	0	0	0	8	8	5	16.7	16.7	14.5	34	64624580	691665420	98	147795800	1950000000	0.360517	MS/MS	MS/MS	MS/MS	MS/MS	MS/MS	MS/MS	MS/MS	MS/MS
P57071	PR domain zinc finger protein 15 (EC 2.1.1.-) (PR domain-containing protein 15) (Zinc finger protein 298)	PRDM15	3	461;642;883	947.323	2	1	0.974807	-1.10826	0.980801	0.127456	Yes	1.1378	2.28247	0.0187913	0.673029	1.21224	0.229112	+	+	+	1	3	1	3	0	0	0	13	13	13	9.6	9.6	9.6	12	1262084420	4646524580	190	3649396400	15500000000	0.308553	MS/MS	MS/MS	MS/MS	MS/MS	MS/MS	MS/MS	MS/MS	MS/MS
Q9UKZ1	CCR4-NOT transcription complex subunit 11	CNOT11	4	237;335;507;510	947.313	0	0	0	-1.2763	0.689769	0.586534	Yes	4.08588	2.47802	0.000260638	3.87134	2.38718	0		+	+	0	3	4	4	0	0	0	9	9	9	28.8	28.8	28.8	30	75202280	1155727720	97	282597700	1620000000	0.646973	matching		matching	MS/MS	MS/MS	MS/MS	MS/MS	MS/MS
Q9BRU9	rRNA-processing protein UTP23 homolog	UTP23	1	179	947.057	1	1	1				No							+	+		1	1	0	0	0	0	1	2	2	2	24.6	24.6	24.6	5	17975900	70901100	9	18772150	77300000	0.925107
Q14592	Zinc finger protein 460 (Zinc finger protein 272) (Zinc finger protein HZF8)	ZNF460	2	172;194	946.587	1	1	0.958254	1.19531	-0.21381	-0.981497	Yes	-0.696342	2.11501	0.178553	-1.07571	3.50816	0.0159327	+	+	+	1	2	1	2	0	0	0	7	7	7	14	14	14	61	358976270	295311730	175	1111478400	891000000	0.326739	MS/MS	MS/MS	MS/MS	MS/MS	MS/MS	MS/MS	MS/MS	MS/MS
Q6ZW49	PAX-interacting protein 1 (PAX transactivation activation domain-interacting protein)	PAXIP1	3	1001;835;860	946.563	0	0	0	-1.05906	1.12192	-0.0628596	Yes	3.64027	2.49213	0.000490887	1.66276	1.26603	0.0128442	+	+	+	1	3	2	3	0	0	0	6	6	6	7.5	7.5	7.5	40	30017020	853822980	57	256575400	1160000000	0.623927	MS/MS	matching	MS/MS	MS/MS	MS/MS	MS/MS	MS/MS	MS/MS
Q08J23	tRNA (cytosine(34)-C(5))-methyltransferase (EC 2.1.1.203) (Myc-induced SUN domain-containing protein) (Misu) (NOL1/NOP2/Sun domain family member 2) (Substrate of AIM1/Aurora kinase B) (tRNA (cytosine-5-)-methyltransferase) (tRNA methyltransferase 4 homolog) (hTrm4)	NSUN2	25	100;111;144;179;190;219;28;356;365;43;445;46;464;470;497;516;535;565;640;650;654;660;683;692;711	945.954	5	0.880941	0.699327	-1.25617	1.01156	0.244609	Yes	6.47126	6.12421	0	4.28267	5.16743	0	+	+	+	1	25	8	21	5	5	5	67	67	28	68.7	68.7	47.6	337	79018900	14200423800	955	1138282400	53400000000	0.261824	MS/MS	MS/MS	MS/MS	MS/MS	MS/MS	MS/MS	MS/MS	MS/MS
Q76FK4	Nucleolar protein 8 (Nucleolar protein Nop132)	NOL8	5	1024;1057;518;604;703	944.901	4	1	0.989578	-0.219728	1.19003	-0.970305	Yes	1.94559	1.91436	0.00280881	-1.03586	1.00247	0.0870511	+	+		1	5	0	4	0	2	0	18	18	18	17	17	17	30	168269900	1214439000	97	709032560	3520000000	0.326956	MS/MS	MS/MS	MS/MS	MS/MS	MS/MS	MS/MS	MS/MS	matching
Q8WUA4	General transcription factor 3C polypeptide 2 (TF3C-beta) (Transcription factor IIIC 110 kDa subunit) (TFIIIC 110 kDa subunit) (TFIIIC110) (Transcription factor IIIC subunit beta)	GTF3C2	3	155;226;489	944.709	0	0	0	-0.755941	0.969732	-0.213791	Yes	1.40211	1.20644	0.0242933	0.440499	0.296729	0.635706	+	+	+	1	3	2	3	0	0	0	20	20	20	29.5	29.5	29.5	12	281176870	427913130	159	682128700	2230000000	0.243495	MS/MS	MS/MS	MS/MS	MS/MS	MS/MS	MS/MS	MS/MS	MS/MS
Q9H1K1	Iron-sulfur cluster assembly enzyme ISCU, mitochondrial (NifU-like N-terminal domain-containing protein) (NifU-like protein)	ISCU	1	74	944.647	0	0	0				No							+	+		1	1	0	1	0	0	0	1	1	1	7.8	7.8	7.8	5	57297740	20051260	5	57297000	20100000	0.99	MS/MS		MS/MS			MS/MS
Q14807	Kinesin-like protein KIF22 (Kinesin-like DNA-binding protein) (Kinesin-like protein 4)	KIF22	15	213;292;387;400;425;431;465;478;495;500;504;524;528;571;650	944.604	3	0.788431	0.396829	-1.16717	1.11974	0.0474381	Yes	7.82634	3.91542	0	4.15669	2.85005	0		+	+	0	15	3	13	2	3	1	31	31	31	54.3	54.3	54.3	220	9779880	11432011420	377	65616250	17100000000	0.666553	MS/MS	MS/MS	MS/MS	MS/MS	MS/MS	MS/MS	MS/MS	MS/MS
[truncated: 2,890 more rows]
[truncated: 43 more columns]
