# Supplementary material for: Site-specific characterization of endogenous SUMOylation across species and organs
Source: Nat Commun. 2018 Jun 25;9:2456. doi: 10.1038/s41467-018-04957-4 (PMC6018634; doi:10.1038/s41467-018-04957-4)
Supplement: Supplementary file 7 — Supplementary Data 4 [file 41467_2018_4957_MOESM7_ESM.xlsx]

## Sheet: Hendriks_Data_S4
Basic protein info			SUMO target protein presence in study																	Study-specific info															Proteome info			LTP and other PTMs (via PSP)							Advanced protein info
Uniprot (primary)	Protein name (primary)	Gene name (primary )	This study	Golebiowski & Hay et al. (2009)	Becker & Melchior et al. (2013) / Endo.	Schimmel & Vertegaal et al. (2014)	Tammsalu & Hay et al. (2014) / HS	Impens & Ribet et al. (2014)	Hendriks & Vertegaal et al. (2014)	Lamoliatte & Thibault et al. (2014) / MG	Xiao & Vertegaal et al. (2015)	Hendriks & Vertegaal et al. (2015-CR)	Hendriks & Vertegaal et al. (2015-NC)	Lamoliatte & Thibault et al. (2017) / MG	Hendriks & Nielsen et al. (2017)	Lumpkin & Komives et al. (2017)	Study count	SUMO sites (this study)	Score (SUMO target, this study)	This study / Control	This study / Heat shock	This study / MG132	Golebiowski (2009) / Control	Golebiowski (2009) / Heat shock	Impens (2014) / SUMO1 proteins	Impens (2014) / SUMO2 proteins	Hendriks (2014) / Control	Hendriks (2014) / Heat shock	Hendriks (2014) / MG132	Hendriks (2014) / PR619	Hendriks (2017) / Control	Hendriks (2017) / BTZ	Hendriks (2017) / Heat shock	Hendriks (2017) / MG132	Nagaraj & Mann et al. (2011) / TP	Bekker-Jensen & Olsen et al. (2017) / TP	Copy number (iBAQ, Bekker-Jensen, 2017)	SUMO (LTP, via PSP)	Ubi (LTP, via PSP)	Ubi (MS, via PSP)	Acetyl (LTP, via PSP)	Acetyl (MS, via PSP)	Methyl (LTP, via PSP)	Methyl (MS, via PSP)	Gene names (synonym)	Uniprot (all)	Entry name (primary)	Length	Mass
Q96T23	Remodeling and spacing factor 1 (Rsf-1) (HBV pX-associated protein 8) (Hepatitis B virus X-associated protein) (p325 subunit of RSF chromatin-remodeling complex)	RSF1	+	+	+	+	+	+	+	+	+	+	+	+	+	+	14	45	1965.73	+	+	+	+		+	+	+	+	+	+	+	+	+	+	+	+	75791.2	1		16		13			HBXAP;XAP8	H0YCN2;H0YDG9;H0YER1;H0YEX0;H7C306;Q96T23	RSF1_HUMAN	1441	163821
Q14151	Scaffold attachment factor B2 (SAF-B2)	SAFB2	+	+	+	+	+	+	+	+	+	+	+	+	+	+	14	27	1947.24	+	+	+	+		+	+	+	+	+	+	+	+	+	+	+	+	338669	2		6		11		2	KIAA0138	K7EQU4;K7ERX3;Q14151	SAFB2_HUMAN	953	107473
P55854	Small ubiquitin-related modifier 3 (SUMO-3) (SMT3 homolog 1) (SUMO-2) (Ubiquitin-like protein SMT3A) (Smt3A)	SUMO3	+	+	+	+	+	+	+	+	+	+	+	+	+	+	14	5	1886.62	+	+	+	+			+	+	+	+	+	+	+	+	+	+	+	211014	1	2	5		2		1	SMT3A;SMT3H1	A8MU27;A8MUA9;P55854	SUMO3_HUMAN	103	11637
P11388	DNA topoisomerase 2-alpha (EC 5.99.1.3) (DNA topoisomerase II, alpha isozyme)	TOP2A	+	+	+	+	+	+	+	+	+	+	+	+	+	+	14	73	1821.73	+	+	+	+		+	+	+	+	+	+	+	+	+	+	+	+	493261			55		16		3	TOP2	J3KTB7;J3QR57;P11388	TOP2A_HUMAN	1531	174385
P07910	Heterogeneous nuclear ribonucleoproteins C1/C2 (hnRNP C1/C2)	HNRNPC	+	+	+	+	+	+	+	+	+	+	+	+	+	+	14	18	1774.61	+	+	+	+		+	+	+	+	+	+	+	+	+	+	+	+	8.341e+06	1		21		8		3	HNRPC	B2R5W2;B4DSU6;B4DY08;G3V251;G3V2D6;G3V2H6;G3V2Q1;G3V3K6;G3V4C1;G3V4M8;G3V4W0;G3V555;G3V575;G3V576;G3V5V7;G3V5X6;P07910	HNRPC_HUMAN	306	33670
Q9Y2X3	Nucleolar protein 58 (Nucleolar protein 5)	NOP58	+	+	+	+	+	+	+	+	+	+	+	+	+	+	14	13	1760.7	+	+	+	+		+	+	+	+	+	+	+	+	+	+	+	+	1.17925e+06	1		14		4			NOL5;NOP5	F8WED0;H7BZ72;Q9Y2X3	NOP58_HUMAN	529	59578
P78347	General transcription factor II-I (GTFII-I) (TFII-I) (Bruton tyrosine kinase-associated protein 135) (BAP-135) (BTK-associated protein 135) (SRF-Phox1-interacting protein) (SPIN) (Williams-Beuren syndrome chromosomal region 6 protein)	GTF2I	+	+	+	+	+	+	+	+	+	+	+	+	+	+	14	66	1744.63	+	+	+	+	+	+	+	+	+	+	+	+	+	+	+	+	+	910231	2		14		4		4	BAP135;WBSCR6	C9J6M0;P78347	GTF2I_HUMAN	998	112416
P46060	Ran GTPase-activating protein 1 (RanGAP1)	RANGAP1	+	+	+	+	+	+	+	+	+	+	+	+	+	+	14	3	1679.64	+	+	+	+		+	+	+	+	+	+	+	+	+	+	+	+	1.24019e+06	4		6	1	3		1	KIAA1835;SD	B0QYT4;B0QYT5;B0QYT6;H0Y4Q3;P46060	RAGP1_HUMAN	587	63542
P61956	Small ubiquitin-related modifier 2 (SUMO-2) (HSMT3) (SMT3 homolog 2) (SUMO-3) (Sentrin-2) (Ubiquitin-like protein SMT3B) (Smt3B)	SUMO2	+	+	+	+	+	+	+	+	+	+	+	+	+	+	14	8	1599.04	+	+	+	+		+		+	+	+	+	+	+	+	+	+	+	4.41783e+06	4	1	8		5		2	SMT3B;SMT3H2	J3KRH1;P61956	SUMO2_HUMAN	95	10871
P52272	Heterogeneous nuclear ribonucleoprotein M (hnRNP M)	HNRNPM	+	+	+	+	+	+	+	+	+	+	+	+	+	+	14	28	1414.41	+	+	+		+	+	+	+	+	+	+	+	+	+	+	+	+	2.7803e+06	6	2	29	1	12		1	HNRPM;NAGR1	A0A087X0X3;M0QY96;M0QYL3;M0QYQ7;M0QZM1;M0R019;M0R0N3;M0R0Y6;M0R2I7;M0R2T0;P52272	HNRPM_HUMAN	730	77516
Q9H582	Zinc finger protein 644 (Zinc finger motif enhancer-binding protein 2) (Zep-2)	ZNF644	+	+	+	+	+	+	+	+	+	+	+	+	+	+	14	31	1355.1	+	+	+		+	+	+	+	+	+	+	+	+	+	+	+	+	10568			9		3		2	KIAA1221;ZEP2	A0A087WZL9;Q9H582	ZN644_HUMAN	1327	149565
Q13263	Transcription intermediary factor 1-beta (TIF1-beta) (E3 SUMO-protein ligase TRIM28) (EC 2.3.2.27) (KRAB-associated protein 1) (KAP-1) (KRAB-interacting protein 1) (KRIP-1) (Nuclear corepressor KAP-1) (RING finger protein 96) (RING-type E3 ubiquitin transferase TIF1-beta) (Tripartite motif-containing protein 28)	TRIM28	+	+	+	+	+	+	+	+	+	+	+	+	+	+	14	28	1302.46	+	+	+	+		+	+	+	+	+	+	+	+	+	+	+	+	2.16676e+06	4	1	31		12			KAP1;RNF96;TIF1B	M0QZE6;M0R0K9;M0R2I3;M0R3C0;Q13263	TIF1B_HUMAN	835	88550
Q9Y4E5	E3 SUMO-protein ligase ZNF451 (EC 6.3.2.-) (Coactivator for steroid receptors) (Zinc finger protein 451)	ZNF451	+	+		+	+	+	+	+	+	+	+	+	+	+	13	70	1841.1	+	+	+	+		+	+	+	+	+	+	+	+	+	+	+	+	15707.8			41		2			COASTER;KIAA0576;KIAA1702	D6RAS1;D6RAV4;D6RB93;D6REC5;D6RIA1;E9PH99;Q5VVE8;Q5VVF0;Q9Y4E5	ZN451_HUMAN	1061	121484
Q5VZL5	Zinc finger MYM-type protein 4 (Zinc finger protein 262)	ZMYM4	+	+	+	+	+	+	+	+	+	+		+	+	+	13	36	1779.44	+	+	+	+		+	+	+	+	+	+	+	+	+	+	+	+	32613.6			7		2		1	KIAA0425;ZNF262	A0A0A0MSN3;H7C1I7;Q5VZL5	ZMYM4_HUMAN	1548	172788
P05423	DNA-directed RNA polymerase III subunit RPC4 (RNA polymerase III subunit C4) (DNA-directed RNA polymerase III subunit D) (Protein BN51) (RNA polymerase III 47 kDa subunit) (RPC53 homolog)	POLR3D	+	+	+	+	+		+	+	+	+	+	+	+	+	13	16	1778.59	+	+	+	+				+	+	+	+	+	+	+	+	+	+	111889			4					BN51;BN51T	E5RHT4;E7EQ68;P05423	RPC4_HUMAN	398	44396
P49792	E3 SUMO-protein ligase RanBP2 (EC 6.3.2.-) (358 kDa nucleoporin) (Nuclear pore complex protein Nup358) (Nucleoporin Nup358) (Ran-binding protein 2) (RanBP2) (p270)	RANBP2	+	+	+	+	+	+	+		+	+	+	+	+	+	13	35	1775.51	+	+	+	+		+	+	+	+	+	+	+	+	+	+	+	+	222062	12		32		5		9	NUP358	F8WBP7;P49792	RBP2_HUMAN	3224	358199
P29590	Protein PML (Promyelocytic leukemia protein) (RING finger protein 71) (Tripartite motif-containing protein 19)	PML	+	+	+	+	+		+	+	+	+	+	+	+	+	13	12	1774.13	+	+	+	+					+	+	+	+	+	+	+	+	+	87484.1	8	1	8	2	3		2	MYL;PP8675;RNF71;TRIM19	H3BRN3;H3BT29;H3BT57;H3BUJ5;H3BVD2;P29590	PML_HUMAN	882	97551
Q14149	MORC family CW-type zinc finger protein 3 (Nuclear matrix protein 2) (Zinc finger CW-type coiled-coil domain protein 3)	MORC3	+	+		+	+	+	+	+	+	+	+	+	+	+	13	28	1688.22	+	+	+	+			+	+	+	+	+	+	+	+	+	+	+	9798.02	5		15		2		1	KIAA0136;NXP2;ZCWCC3	H0YHQ4;H0YIR5;Q14149	MORC3_HUMAN	939	107113
Q02880	DNA topoisomerase 2-beta (EC 5.99.1.3) (DNA topoisomerase II, beta isozyme)	TOP2B	+	+	+	+	+		+	+	+	+	+	+	+	+	13	62	1682	+	+	+	+				+	+	+	+	+	+	+	+	+	+	150938			47		18		4		E9PCY5;H7BZ82;Q02880	TOP2B_HUMAN	1626	183267
Q9H0E9	Bromodomain-containing protein 8 (Skeletal muscle abundant protein) (Skeletal muscle abundant protein 2) (Thyroid hormone receptor coactivating protein of 120 kDa) (TrCP120) (p120)	BRD8	+	+	+	+	+	+	+		+	+	+	+	+	+	13	12	1679.92	+	+	+	+		+	+	+	+	+	+	+	+	+	+	+	+	29575.3			2		5			SMAP;SMAP2	B5MCW3;C9JV05;D6RID0;F8WBH2;F8WCS7;F8WDX5;H0Y8F9;H0YA84;H0YAH7;H7C026;H7C127;H7C128;H7C179;H7C2P4;Q9H0E9	BRD8_HUMAN	1235	135336
P63279	SUMO-conjugating enzyme UBC9 (EC 2.3.2.-) (RING-type E3 SUMO transferase UBC9) (SUMO-protein ligase) (Ubiquitin carrier protein 9) (Ubiquitin carrier protein I) (Ubiquitin-conjugating enzyme E2 I) (Ubiquitin-protein ligase I) (p18)	UBE2I	+	+	+	+	+	+	+	+	+	+		+	+	+	13	7	1674.17	+	+	+	+		+	+	+	+	+	+	+	+	+	+	+	+	2.91e+06	7	1	4	1	1			UBC9;UBCE9	B0QYN7;H3BPC4;H3BQQ9;H3BRD1;P63279	UBC9_HUMAN	158	18007
Q9NYF8	Bcl-2-associated transcription factor 1 (Btf)	BCLAF1	+	+	+	+	+	+	+	+	+	+	+	+	+		13	16	1598.22	+	+	+	+		+	+	+	+	+	+	+	+	+	+	+	+	942110	1		8		10		5	BTF;KIAA0164	A0A1W2PQ43;E9PJA7;E9PK09;E9PK91;E9PKI6;E9PQN2;H0YF00;H0YF14;H0YF63;Q9NYF8	BCLF1_HUMAN	920	106122
Q8IWI9	MAX gene-associated protein (MAX dimerization protein 5)	MGA	+	+	+	+	+		+	+	+	+	+	+	+	+	13	50	1588.31	+	+	+	+				+	+	+	+	+	+	+	+	+	+	4059.33			9		6		2	KIAA0518;MAD5	A0A087X194;H3BP52;H3BTF4;H3BTN2;H3BU53;Q8IWI9	MGAP_HUMAN	3026	331836
Q92766	Ras-responsive element-binding protein 1 (RREB-1) (Finger protein in nuclear bodies) (Raf-responsive zinc finger protein LZ321) (Zinc finger motif enhancer-binding protein 1) (Zep-1)	RREB1	+	+	+	+	+	+	+	+	+	+	+	+	+		13	9	1538.03	+	+	+	+		+	+	+	+	+	+	+	+	+	+	+	+	8009.55			1		2			FINB	A0A087X055;C9JE09;C9JPJ6;C9JU34;Q92766	RREB1_HUMAN	1687	181420
O15164	Transcription intermediary factor 1-alpha (TIF1-alpha) (EC 2.3.2.27) (E3 ubiquitin-protein ligase TRIM24) (RING finger protein 82) (RING-type E3 ubiquitin transferase TIF1-alpha) (Tripartite motif-containing protein 24)	TRIM24	+	+	+	+	+	+	+		+	+	+	+	+	+	13	17	1528.71	+	+	+	+		+	+	+	+	+	+	+	+	+	+	+	+	29161.6			4					RNF82;TIF1;TIF1A	O15164	TIF1A_HUMAN	1050	116831
O43290	U4/U6.U5 tri-snRNP-associated protein 1 (SNU66 homolog) (hSnu66) (Squamous cell carcinoma antigen recognized by T-cells 1) (SART-1) (hSART-1) (U4/U6.U5 tri-snRNP-associated 110 kDa protein) (allergen Hom s 1)	SART1	+	+	+	+	+	+	+		+	+	+	+	+	+	13	6	1526.64	+	+	+	+		+	+	+	+	+	+	+	+	+	+	+	+	185125	4		7		1		2		E9PQI8;O43290	SNUT1_HUMAN	800	90255
Q9H2Y7	Zinc finger protein 106 (Zfp-106) (Zinc finger protein 474)	ZNF106	+	+	+		+	+	+	+	+	+	+	+	+	+	13	37	1524.62	+	+	+	+			+	+	+	+	+	+	+	+	+	+	+	25012.1	3		5		4		1	SH3BP3;ZFP106;ZNF474	A0A0C4DGM5;H3BNJ4;H3BNX5;H3BRD4;H3BS99;H3BSS6;Q9H2Y7;U3KQH7	ZN106_HUMAN	1883	208883
P09874	Poly [ADP-ribose] polymerase 1 (PARP-1) (EC 2.4.2.30) (ADP-ribosyltransferase diphtheria toxin-like 1) (ARTD1) (NAD(+) ADP-ribosyltransferase 1) (ADPRT 1) (Poly[ADP-ribose] synthase 1)	PARP1	+	+	+		+	+	+	+	+	+	+	+	+	+	13	57	1468.64	+	+	+		+	+	+	+	+	+	+	+	+	+	+	+	+	1.78254e+06	2		43	5	23	1	3	ADPRT;PPOL	P09874;Q5VX84;Q5VX85	PARP1_HUMAN	1014	113084
P46100	Transcriptional regulator ATRX (EC 3.6.4.12) (ATP-dependent helicase ATRX) (X-linked helicase II) (X-linked nuclear protein) (XNP) (Znf-HX)	ATRX	+	+	+	+	+	+	+	+		+	+	+	+	+	13	47	1458.72	+	+	+	+	+	+	+	+	+	+	+	+	+	+	+	+	+	42688.4			11		14		1	RAD54L;XH2	A0A087WWG0;A0A096LNL6;A0A096LNL7;A0A096LNL9;A0A096LNN3;A0A096LNR8;A0A096LNW1;A0A096LNX6;A0A096LP59;A0A096LPG6;H0Y3T0;P46100	ATRX_HUMAN	2492	282586
Q15047	Histone-lysine N-methyltransferase SETDB1 (EC 2.1.1.43) (ERG-associated protein with SET domain) (ESET) (Histone H3-K9 methyltransferase 4) (H3-K9-HMTase 4) (Lysine N-methyltransferase 1E) (SET domain bifurcated 1)	SETDB1	+	+		+	+	+	+	+	+	+	+	+	+	+	13	14	1458.14	+	+	+	+	+	+		+	+	+	+	+	+	+	+	+	+	14349.2		1	6		3		4	KIAA0067;KMT1E	B0QZE6;E9PAP1;E9PQM8;E9PRF4;E9PS59;Q15047;X6R732;X6RHV1	SETB1_HUMAN	1291	143157
Q9NX24	H/ACA ribonucleoprotein complex subunit 2 (Nucleolar protein family A member 2) (snoRNP protein NHP2)	NHP2	+	+	+	+	+	+	+	+	+	+		+	+	+	13	4	1449.06	+	+	+	+		+	+	+	+	+	+	+	+	+	+	+	+	841260	1		1		1			NOLA2	D6RC52;D6RCB9;H0YC83;J3QSY4;Q9NX24	NHP2_HUMAN	153	17201
Q16649	Nuclear factor interleukin-3-regulated protein (E4 promoter-binding protein 4) (Interleukin-3 promoter transcriptional activator) (Interleukin-3-binding protein 1) (Transcriptional activator NF-IL3A)	NFIL3	+	+		+	+	+	+	+	+	+	+	+	+	+	13	10	1445.95	+	+	+	+		+	+	+	+	+	+	+	+	+	+	+	+	6083.34			7		1			E4BP4;IL3BP1	Q16649	NFIL3_HUMAN	462	51472
P43243	Matrin-3	MATR3	+	+	+	+	+		+	+	+	+	+	+	+	+	13	28	1405.4	+	+	+		+			+	+	+	+	+	+	+	+	+	+	2.22166e+06			19		24		4	KIAA0723	A0A0R4J2E8;A0A1B0GX04;A8MXP9;B3KM87;D6R8Z5;D6R991;D6R9F3;D6R9N0;D6RAM9;D6RAY2;D6RB45;D6RBI2;D6RBK5;D6RBS2;D6RCM3;D6RE02;D6REK4;D6REM6;D6RIA2;H0Y8T4;P43243	MATR3_HUMAN	847	94623
P46013	Proliferation marker protein Ki-67 (Antigen identified by monoclonal antibody Ki-67) (Antigen KI-67) (Antigen Ki67)	MKI67	+	+	+	+	+	+	+	+		+	+	+	+	+	13	90	1388.95	+	+	+	+	+	+	+	+	+	+	+	+	+	+	+	+	+	139625			49		30		9		P46013	KI67_HUMAN	3256	358694
Q01780	Exosome component 10 (EC 3.1.13.-) (Autoantigen PM/Scl 2) (P100 polymyositis-scleroderma overlap syndrome-associated autoantigen) (Polymyositis/scleroderma autoantigen 100 kDa) (PM/Scl-100) (Polymyositis/scleroderma autoantigen 2)	EXOSC10	+	+	+	+	+	+	+		+	+	+	+	+	+	13	21	1367.78	+	+	+	+	+	+		+	+	+	+	+	+	+	+	+	+	374203			4		4		2	PMSCL;PMSCL2;RRP6	K7EJ37;Q01780	EXOSX_HUMAN	885	100831
Q12888	TP53-binding protein 1 (53BP1) (p53-binding protein 1) (p53BP1)	TP53BP1	+	+	+	+		+	+	+	+	+	+	+	+	+	13	30	1362.69	+	+	+	+		+	+	+	+	+	+	+	+	+	+	+	+	221199		1	2		9		3		A6NNK5;C9JXV0;H7BZY0;H7C151;H7C3N7;H7C495;M0R142;Q12888	TP53B_HUMAN	1972	213574
Q9UBT2	SUMO-activating enzyme subunit 2 (EC 6.3.2.-) (Anthracycline-associated resistance ARX) (Ubiquitin-like 1-activating enzyme E1B) (Ubiquitin-like modifier-activating enzyme 2)	UBA2	+	+	+	+	+	+	+	+	+	+		+	+	+	13	21	1311.37	+	+	+	+		+	+	+	+	+	+	+	+	+	+	+	+	990044	10		17		9		1	SAE2;UBLE1B	K7EPL2;K7ES38;K7ESK7;Q9UBT2;U3KQ55;U3KQ93	SAE2_HUMAN	640	71224
P06748	Nucleophosmin (NPM) (Nucleolar phosphoprotein B23) (Nucleolar protein NO38) (Numatrin)	NPM1	+	+	+		+	+	+	+	+	+	+	+	+	+	13	20	1218.59	+	+	+	+	+	+	+	+	+	+	+	+	+	+	+	+	+	1.08534e+07	2	1	20	7	20		3	NPM	E5RGW4;E5RI98;P06748	NPM_HUMAN	294	32575
P63165	Small ubiquitin-related modifier 1 (SUMO-1) (GAP-modifying protein 1) (GMP1) (SMT3 homolog 3) (Sentrin) (Ubiquitin-homology domain protein PIC1) (Ubiquitin-like protein SMT3C) (Smt3C) (Ubiquitin-like protein UBL1)	SUMO1	+	+	+	+	+		+	+	+	+		+	+	+	12	10	1757.34	+	+	+	+	+			+	+	+	+	+	+	+	+	+	+	1.29664e+06	7		8		2		2	SMT3C;SMT3H3;UBL1	B8ZZ67;B8ZZJ0;B8ZZN6;B9A032;F8WBI1;P63165	SUMO1_HUMAN	101	11557
Q8ND82	Zinc finger protein 280C (Suppressor of hairy wing homolog 3) (Zinc finger protein 633)	ZNF280C	+	+		+	+		+	+	+	+	+	+	+	+	12	27	1749.42	+	+	+	+				+	+	+	+	+	+	+	+	+	+	5628.55			3		1		1	SUHW3;ZNF633	Q8ND82;Q9UJJ2	Z280C_HUMAN	737	83096
Q86U86	Protein polybromo-1 (hPB1) (BRG1-associated factor 180) (BAF180) (Polybromo-1D)	PBRM1	+	+	+	+	+	+	+		+	+		+	+	+	12	18	1725.65	+	+	+	+		+	+	+	+	+	+	+	+	+	+	+	+	93025.6			7		3		2	BAF180;PB1	C9J053;C9J409;C9J9L6;C9JCJ2;C9JPI5;C9JQF1;E7EVG2;H0Y5B5;Q86U86	PB1_HUMAN	1689	192948
Q9UPN9	E3 ubiquitin-protein ligase TRIM33 (EC 2.3.2.27) (Ectodermin homolog) (RET-fused gene 7 protein) (Protein Rfg7) (RING-type E3 ubiquitin transferase TRIM33) (Transcription intermediary factor 1-gamma) (TIF1-gamma) (Tripartite motif-containing protein 33)	TRIM33	+	+		+	+	+	+		+	+	+	+	+	+	12	23	1672.58	+	+	+	+		+	+	+	+	+	+	+	+	+	+	+	+	49418.8			2		10			KIAA1113;RFG7;TIF1G	H0Y612;Q9UPN9	TRI33_HUMAN	1127	122533
Q9UHL9	General transcription factor II-I repeat domain-containing protein 1 (GTF2I repeat domain-containing protein 1) (General transcription factor III) (MusTRD1/BEN) (Muscle TFII-I repeat domain-containing protein 1) (Slow-muscle-fiber enhancer-binding protein) (USE B1-binding protein) (Williams-Beuren syndrome chromosomal region 11 protein) (Williams-Beuren syndrome chromosomal region 12 protein)	GTF2IRD1	+	+		+	+	+	+		+	+	+	+	+	+	12	20	1613.87	+	+	+	+			+	+	+	+	+	+	+	+	+	+	+	18686.8	1		2					CREAM1;GTF3;MUSTRD1;RBAP2;WBSCR11;WBSCR12	E9PFE2;H7C4Q8;Q9UHL9	GT2D1_HUMAN	959	106057
Q14839	Chromodomain-helicase-DNA-binding protein 4 (CHD-4) (EC 3.6.4.12) (ATP-dependent helicase CHD4) (Mi-2 autoantigen 218 kDa protein) (Mi2-beta)	CHD4	+	+		+	+	+	+		+	+	+	+	+	+	12	37	1607.75	+	+	+	+			+	+	+	+	+	+	+	+	+	+	+	493532			23		14				A0A0C4DGG9;F5GWX5;F5H596;F5H6N4;Q14839	CHD4_HUMAN	1912	218005
Q9ULM3	YEATS domain-containing protein 2	YEATS2	+	+	+	+		+	+	+	+	+		+	+	+	12	21	1604.74	+	+	+	+	+	+		+	+	+	+	+	+	+	+	+	+	17510.6			3		4			KIAA1197	H0Y6M6;Q9ULM3	YETS2_HUMAN	1422	150782
P37275	Zinc finger E-box-binding homeobox 1 (NIL-2-A zinc finger protein) (Negative regulator of IL2) (Transcription factor 8) (TCF-8)	ZEB1	+	+		+	+	+	+		+	+	+	+	+	+	12	11	1601.17	+	+	+	+			+	+	+	+	+	+	+	+	+	+	+	6129.01			1					AREB6;TCF8	F6TDF5;F6U0D0;H0YMD3;H0YMN2;H0YND9;P37275	ZEB1_HUMAN	1124	124074
Q9UIG0	Tyrosine-protein kinase BAZ1B (EC 2.7.10.2) (Bromodomain adjacent to zinc finger domain protein 1B) (Williams syndrome transcription factor) (Williams-Beuren syndrome chromosomal region 10 protein) (Williams-Beuren syndrome chromosomal region 9 protein) (hWALp2)	BAZ1B	+	+		+	+	+	+	+	+	+	+	+	+		12	18	1564.07	+	+	+	+	+	+	+	+	+		+	+	+	+	+	+	+	238048			7		19		3	WBSC10;WBSCR10;WBSCR9;WSTF	Q9UIG0	BAZ1B_HUMAN	1483	170903
Q5PSV4	Breast cancer metastasis-suppressor 1-like protein (BRMS1-homolog protein p40) (BRMS1-like protein p40)	BRMS1L	+		+	+	+	+	+	+	+	+	+	+	+		12	2	1552.21	+	+	+				+	+	+	+		+	+	+	+	+	+	19638			1		1				F8VRR2;H0YHD0;Q5PSV4	BRM1L_HUMAN	323	37629
O15446	DNA-directed RNA polymerase I subunit RPA34 (A34.5) (Antisense to ERCC-1 protein) (ASE-1) (CD3-epsilon-associated protein) (CAST) (CD3E-associated protein) (RNA polymerase I-associated factor PAF49)	CD3EAP	+	+		+	+	+	+		+	+	+	+	+	+	12	3	1544.74	+	+	+	+		+		+	+	+	+	+	+	+	+	+	+	171372					1			ASE1;CAST;PAF49	K7EMH2;K7EQC8;O15446	RPA34_HUMAN	510	54986
Q8IX12	Cell division cycle and apoptosis regulator protein 1 (Cell cycle and apoptosis regulatory protein 1) (CARP-1) (Death inducer with SAP domain)	CCAR1	+	+		+	+	+	+		+	+	+	+	+	+	12	3	1527.1	+	+	+	+		+	+	+	+	+	+	+	+	+	+	+	+	340822			4		1			CARP1;DIS	A0A0C4DGG8;F5H1H2;F5H1L3;F5H2E6;F5H3E1;F5H3I8;F5H7M9;F5H808;H0YFJ7;H0YFT7;Q8IX12	CCAR1_HUMAN	1150	132821
Q9UKV3	Apoptotic chromatin condensation inducer in the nucleus (Acinus)	ACIN1	+	+	+	+		+	+	+	+	+	+	+	+		12	12	1525.85	+	+	+	+		+	+	+	+	+	+	+	+	+	+	+	+	359126		1	10		3		6	ACINUS;KIAA0670	A0A087WYN3;A0A087X0D2;E7EQT4;G3V3B0;G3V3T3;Q9UKV3;S4R3H4	ACINU_HUMAN	1341	151862
Q8N5C6	S1 RNA-binding domain-containing protein 1	SRBD1	+	+		+	+	+	+	+	+	+		+	+	+	12	13	1459.7	+	+	+	+	+	+		+	+	+	+	+	+	+	+	+	+	26877.1					1				Q8N5C6	SRBD1_HUMAN	995	111776
Q96FV9	THO complex subunit 1 (Tho1) (Nuclear matrix protein p84) (p84N5) (hTREX84)	THOC1	+	+		+		+	+	+	+	+	+	+	+	+	12	5	1410.33	+	+	+	+		+	+	+	+		+	+	+	+	+	+	+	161607			3		3		1	HPR1	A0A087WWS1;A0A087WY84;J3KRD7;J3KT14;J3QQZ3;Q96FV9;R4GMN4;R4GN58	THOC1_HUMAN	657	75666
Q8TAD8	Smad nuclear-interacting protein 1 (FHA domain-containing protein SNIP1)	SNIP1	+	+		+	+	+	+	+	+	+	+	+	+		12	1	1409.74	+	+	+	+	+	+	+	+	+	+	+	+	+	+	+	+	+	92783.9	3		1		2				A0A1W2PRA0;Q8TAD8	SNIP1_HUMAN	396	45778
Q14676	Mediator of DNA damage checkpoint protein 1 (Nuclear factor with BRCT domains 1)	MDC1	+	+		+	+	+	+		+	+	+	+	+	+	12	11	1382.91	+	+	+	+		+		+	+		+	+	+	+	+	+	+	102273	1	1	2		7	6		KIAA0170;NFBD1	A0A087X0R2;A2AB05;A2AB06;A2AB07;H0Y6Z8;Q14676	MDC1_HUMAN	2089	226666
Q969G3	SWI/SNF-related matrix-associated actin-dependent regulator of chromatin subfamily E member 1 (BRG1-associated factor 57) (BAF57)	SMARCE1	+	+		+	+	+	+		+	+	+	+	+	+	12	6	1325.17	+	+	+	+	+	+	+	+	+	+		+	+	+	+	+	+	233226			8		2		2	BAF57	B4DGM3;H7C048;J3KS99;J3KT85;J3QKS7;J3QKX6;J3QL66;J3QR61;J3QS32;K7EMQ8;Q969G3	SMCE1_HUMAN	411	46649
P13010	X-ray repair cross-complementing protein 5 (EC 3.6.4.-) (86 kDa subunit of Ku antigen) (ATP-dependent DNA helicase 2 subunit 2) (ATP-dependent DNA helicase II 80 kDa subunit) (CTC box-binding factor 85 kDa subunit) (CTC85) (CTCBF) (DNA repair protein XRCC5) (Ku80) (Ku86) (Lupus Ku autoantigen protein p86) (Nuclear factor IV) (Thyroid-lupus autoantigen) (TLAA) (X-ray repair complementing defective…	XRCC5	+	+	+		+	+	+	+	+		+	+	+	+	12	19	1252.98	+	+	+		+		+	+	+	+	+	+	+	+	+	+	+	3.77771e+06	1	19	38		19		4	G22P2	C9JZ81;H7C0H9;P13010	XRCC5_HUMAN	732	82705
P11387	DNA topoisomerase 1 (EC 5.99.1.2) (DNA topoisomerase I)	TOP1	+	+		+	+	+	+	+		+	+	+	+	+	12	10	1200.64	+	+	+	+		+	+	+	+	+	+	+	+	+	+	+	+	709978	5		21		13		3		P11387	TOP1_HUMAN	765	90726
P10244	Myb-related protein B (B-Myb) (Myb-like protein 2)	MYBL2	+	+		+	+		+	+	+	+	+	+	+	+	12	18	1194.38	+	+	+	+	+			+	+	+	+	+	+	+	+	+	+	11234.3			2		1			BMYB	P10244	MYBB_HUMAN	700	78764
Q9ULJ3	Zinc finger and BTB domain-containing protein 21 (Zinc finger protein 295)	ZBTB21	+	+		+	+	+	+	+	+	+	+	+	+		12	5	1193.72	+	+	+	+		+	+	+	+	+	+	+	+	+	+	+	+	12717.2					4			KIAA1227;ZNF295	E7EVF9;Q9ULJ3	ZBT21_HUMAN	1066	118870
Q9BVJ6	U3 small nucleolar RNA-associated protein 14 homolog A (Antigen NY-CO-16) (Serologically defined colon cancer antigen 16)	UTP14A	+	+	+	+	+		+	+	+		+	+	+	+	12	10	1147.92	+	+	+		+			+	+	+	+	+	+	+	+	+	+	166809			1	1	1		5	SDCCAG16	Q9BVJ6;X6RJY0	UT14A_HUMAN	771	87978
Q9BUJ2	Heterogeneous nuclear ribonucleoprotein U-like protein 1 (Adenovirus early region 1B-associated protein 5) (E1B-55 kDa-associated protein 5) (E1B-AP5)	HNRNPUL1	+			+	+	+	+	+	+	+	+	+	+	+	12	12	1046.9	+	+	+			+	+	+	+	+	+	+	+	+	+	+	+	682011			10		3		2	E1BAP5;HNRPUL1	A0A087X1I2;A0A0A0MRA5;B7Z4B8;M0QYG9;M0QYI8;M0QYM5;M0QYZ0;M0QZV6;M0R0K8;M0R203;M0R247;M0R3F1;Q9BUJ2	HNRL1_HUMAN	856	95739
P17028	Zinc finger protein 24 (Retinoic acid suppression protein A) (RSG-A) (Zinc finger and SCAN domain-containing protein 3) (Zinc finger protein 191) (Zinc finger protein KOX17)	ZNF24	+	+		+	+	+	+	+	+	+		+	+	+	12	5	1035.57	+	+	+	+		+	+	+	+	+	+	+	+	+	+	+	+	48353.1			3				1	KOX17;ZNF191;ZSCAN3	K7EPL1;K7EPZ8;K7EQP8;P17028	ZNF24_HUMAN	368	42155
P17029	Zinc finger protein with KRAB and SCAN domains 1 (Zinc finger protein 139) (Zinc finger protein 36) (Zinc finger protein KOX18)	ZKSCAN1	+	+		+	+		+	+	+	+	+	+	+	+	12	4	689.929	+	+	+	+	+			+	+	+	+	+	+	+	+	+	+	17449.1			5		1			KOX18;ZNF139;ZNF36	B3KRF7;C9JRM9;E9PC66;P17029	ZKSC1_HUMAN	563	63630
Q969R5	Lethal(3)malignant brain tumor-like protein 2 (H-l(3)mbt-like protein 2) (L(3)mbt-like protein 2)	L3MBTL2	+	+		+	+	+	+		+	+		+	+	+	11	5	1691.7	+	+	+	+		+		+	+	+	+	+	+	+	+	+	+	15827.5	2		1						F8WBL1;H0Y5M2;H7C228;Q969R5	LMBL2_HUMAN	705	79110
Q9UIS9	Methyl-CpG-binding domain protein 1 (CXXC-type zinc finger protein 3) (Methyl-CpG-binding protein MBD1) (Protein containing methyl-CpG-binding domain 1)	MBD1	+	+		+	+		+		+	+	+	+	+	+	11	11	1690.89	+	+	+	+				+	+	+	+	+	+	+	+	+	+	19845.8	2		1		1		2	CXXC3;PCM1	A0A0A0MS90;K7EIN3;K7EMA9;K7EN65;K7EPZ6;Q9UIS9	MBD1_HUMAN	605	66607
Q9UBW7	Zinc finger MYM-type protein 2 (Fused in myeloproliferative disorders protein) (Rearranged in atypical myeloproliferative disorder protein) (Zinc finger protein 198)	ZMYM2	+			+	+		+	+	+	+	+	+	+	+	11	44	1675.85	+	+	+					+	+	+	+	+	+	+	+	+	+	31897.2	1		3		3			FIM;RAMP;ZNF198	A0A087X151;Q9UBW7	ZMYM2_HUMAN	1377	154911
P29374	AT-rich interactive domain-containing protein 4A (ARID domain-containing protein 4A) (Retinoblastoma-binding protein 1) (RBBP-1)	ARID4A	+	+	+	+			+		+	+	+	+	+	+	11	14	1626.22	+	+	+	+				+	+			+	+	+	+	+	+	5089.71	2		1		5			RBBP1;RBP1	C9J1W3;C9JIF4;F8WAR5;H7C485;P29374	ARI4A_HUMAN	1257	142752
Q14692	Ribosome biogenesis protein BMS1 homolog (Ribosome assembly protein BMS1 homolog)	BMS1	+	+			+	+	+		+	+	+	+	+	+	11	9	1601.29	+	+	+	+	+	+	+	+	+	+	+	+	+	+	+	+	+	214685			4		3		3	BMS1L;KIAA0187	Q14692	BMS1_HUMAN	1282	145807
Q06265	Exosome complex component RRP45 (Autoantigen PM/Scl 1) (Exosome component 9) (P75 polymyositis-scleroderma overlap syndrome-associated autoantigen) (Polymyositis/scleroderma autoantigen 1) (Polymyositis/scleroderma autoantigen 75 kDa) (PM/Scl-75)	EXOSC9	+	+			+	+	+	+	+	+	+	+	+		11	2	1600.52	+	+	+	+		+		+	+	+	+	+	+	+	+	+	+	314035			8		4			PMSCL1	D6R905;D6RA17;D6RAP4;D6RIY6;H0Y9L5;Q06265	EXOS9_HUMAN	439	48949
Q96C00	Zinc finger and BTB domain-containing protein 9	ZBTB9	+	+		+	+	+	+		+	+		+	+	+	11	5	1536.02	+	+	+	+		+		+	+	+	+	+	+	+	+	+	+	5360.54			2						A0A087WTT7;A0A087X1K1;A0A087X1Z5;Q96C00	ZBTB9_HUMAN	473	50602
Q9H307	Pinin (140 kDa nuclear and cell adhesion-related phosphoprotein) (Desmosome-associated protein) (Domain-rich serine protein) (DRS protein) (DRSP) (Melanoma metastasis clone A protein) (Nuclear protein SDK3) (SR-like protein)	PNN	+	+	+	+		+	+		+	+	+	+	+		11	12	1532.74	+	+	+	+		+	+	+	+	+	+	+	+	+	+	+	+	290551			1		2		1	DRS;MEMA	G3V579;G3V5F0;Q9H307	PININ_HUMAN	717	81614
Q8N1G0	Zinc finger protein 687	ZNF687	+	+	+	+	+		+		+	+	+	+	+		11	10	1493.82	+	+	+	+				+	+	+	+	+	+	+	+	+	+	7490.5					1			KIAA1441	A2A3Q2;A6PVV7;F8WCX2;H0Y5I5;Q8N1G0	ZN687_HUMAN	1237	129529
P31948	Stress-induced-phosphoprotein 1 (STI1) (Hsc70/Hsp90-organizing protein) (Hop) (Renal carcinoma antigen NY-REN-11) (Transformation-sensitive protein IEF SSP 3521)	STIP1	+	+		+		+	+		+	+	+	+	+	+	11	2	1478.45	+	+	+	+		+		+	+	+	+	+	+	+	+	+	+	3.9123e+06			23		26		2		F5GXD8;F5H783;H0YGI8;P31948	STIP1_HUMAN	543	62639
Q9UGU0	Transcription factor 20 (TCF-20) (Nuclear factor SPBP) (Protein AR1) (Stromelysin-1 PDGF-responsive element-binding protein) (SPRE-binding protein)	TCF20	+	+		+	+	+	+	+	+			+	+	+	11	9	1463.81	+	+	+	+		+	+	+	+	+	+	+	+	+	+	+	+	24274.4			6		2			KIAA0292;SPBP	A9JX13;I3L1M7;Q9UGU0	TCF20_HUMAN	1960	211771
Q9NWK9	Box C/D snoRNA protein 1 (Serologically defined breast cancer antigen NY-BR-75) (Zinc finger HIT domain-containing protein 6)	ZNHIT6	+	+		+	+		+	+		+	+	+	+	+	11	15	1461.14	+	+	+		+			+	+	+	+	+	+	+	+	+	+	23783.5			11				1	BCD1;C1orf181	Q9NWK9	BCD1_HUMAN	470	53918
O75533	Splicing factor 3B subunit 1 (Pre-mRNA-splicing factor SF3b 155 kDa subunit) (SF3b155) (Spliceosome-associated protein 155) (SAP 155)	SF3B1	+	+	+	+		+	+		+		+	+	+	+	11	15	1438.52	+	+	+	+		+	+	+	+	+	+	+	+	+	+	+	+	748245			19		6		1	SAP155	B4DGZ4;F8WC19;H7C341;O75533	SF3B1_HUMAN	1304	145830
O75152	Zinc finger CCCH domain-containing protein 11A	ZC3H11A	+	+		+	+		+	+	+		+	+	+	+	11	28	1421.81	+	+	+		+			+	+	+	+	+	+	+	+	+	+	62469.8			2		6		2	KIAA0663;ZC3HDC11A	A0A1W2PPR9;C9J0L0;E9PBY7;E9PQ61;O75152	ZC11A_HUMAN	810	89131
O60885	Bromodomain-containing protein 4 (Protein HUNK1)	BRD4	+	+		+	+	+	+			+	+	+	+	+	11	6	1392.44	+	+	+	+		+	+	+	+	+	+	+	+	+	+	+	+	100512					12		3	HUNK1	M0QYW0;M0QZD9;M0R0H4;O60885	BRD4_HUMAN	1362	152219
P55265	Double-stranded RNA-specific adenosine deaminase (DRADA) (EC 3.5.4.37) (136 kDa double-stranded RNA-binding protein) (p136) (Interferon-inducible protein 4) (IFI-4) (K88DSRBP)	ADAR	+	+		+	+	+	+		+	+		+	+	+	11	15	1385.63	+	+	+	+	+	+	+	+	+	+	+	+	+	+	+	+	+	303821	1	2	14		10		1	ADAR1;DSRAD;G1P1;IFI4	H0YCK3;P55265	DSRAD_HUMAN	1226	136066
O75925	E3 SUMO-protein ligase PIAS1 (EC 6.3.2.-) (DEAD/H box-binding protein 1) (Gu-binding protein) (GBP) (Protein inhibitor of activated STAT protein 1) (RNA helicase II-binding protein)	PIAS1	+			+	+		+	+	+	+	+	+	+	+	11	16	1363.95	+	+	+					+	+	+	+	+	+	+	+	+	+	18562.5			4					DDXBP1	H3BS65;H3BSI8;H3BUL7;O75925	PIAS1_HUMAN	651	71836
Q96RL1	BRCA1-A complex subunit RAP80 (Receptor-associated protein 80) (Retinoid X receptor-interacting protein 110) (Ubiquitin interaction motif-containing protein 1)	UIMC1	+	+		+			+	+	+	+	+	+	+	+	11	22	1353.96	+	+	+	+	+			+	+	+	+	+	+	+	+	+	+	37600.4			18		2		1	RAP80;RXRIP110	D6R9M3;D6RC40;D6RCQ3;D6RDZ5;Q96RL1	UIMC1_HUMAN	719	79727
Q2TB10	Zinc finger protein 800	ZNF800	+			+	+	+	+	+	+	+	+	+	+		11	3	1344.23	+	+	+			+	+	+	+	+	+	+	+	+	+	+	+	10566.8									A0A087WXB4;C9JHX9;C9JLY3;C9K0M9;Q2TB10	ZN800_HUMAN	664	75236
P12956	X-ray repair cross-complementing protein 6 (EC 3.6.4.-) (EC 4.2.99.-) (5'-deoxyribose-5-phosphate lyase Ku70) (5'-dRP lyase Ku70) (70 kDa subunit of Ku antigen) (ATP-dependent DNA helicase 2 subunit 1) (ATP-dependent DNA helicase II 70 kDa subunit) (CTC box-binding factor 75 kDa subunit) (CTC75) (CTCBF) (DNA repair protein XRCC6) (Lupus Ku autoantigen protein p70) (Ku70) (Thyroid-lupus autoantige…	XRCC6	+	+	+		+		+	+	+		+	+	+	+	11	23	1343.64	+	+	+		+			+	+	+	+	+	+	+	+	+	+	5.62245e+06			36	9	15		4	G22P1	B1AHC9;P12956	XRCC6_HUMAN	609	69843
O75928	E3 SUMO-protein ligase PIAS2 (EC 6.3.2.-) (Androgen receptor-interacting protein 3) (ARIP3) (DAB2-interacting protein) (DIP) (Msx-interacting zinc finger protein) (Miz1) (PIAS-NY protein) (Protein inhibitor of activated STAT x) (Protein inhibitor of activated STAT2)	PIAS2	+	+		+	+		+		+	+	+	+	+	+	11	16	1324.44	+	+	+		+			+	+	+	+	+	+	+	+	+	+	6423.39			3					PIASX	A0A087WUY7;A0A0A0MS92;B4DGW0;K7EJT4;K7EMP6;K7EQX5;K7ER97;O75928	PIAS2_HUMAN	621	68240
Q9BUA3	Uncharacterized protein C11orf84	C11orf84	+	+		+			+	+	+	+	+	+	+	+	11	5	1320.35	+	+	+	+				+	+	+	+	+	+	+	+	+	+	14500.5									H0YGK9;H0YGY5;Q9BUA3	CK084_HUMAN	381	41037
Q13185	Chromobox protein homolog 3 (HECH) (Heterochromatin protein 1 homolog gamma) (HP1 gamma) (Modifier 2 protein)	CBX3	+	+	+		+		+	+	+	+	+	+	+		11	7	1316.83	+	+	+	+				+	+	+	+	+	+	+	+	+	+	4.01335e+06			17		9		3		B8ZZ43;C9JMM0;Q13185;S4R2Y4	CBX3_HUMAN	183	20811
Q03933	Heat shock factor protein 2 (HSF 2) (Heat shock transcription factor 2) (HSTF 2)	HSF2	+	+		+	+		+	+	+	+	+	+	+		11	15	1311.1	+	+	+	+				+	+	+	+	+	+	+	+	+	+	8378.41	2		7					HSTF2	Q03933;V9GZ44	HSF2_HUMAN	536	60348
P15408	Fos-related antigen 2 (FRA-2)	FOSL2	+	+		+		+	+		+	+	+	+	+	+	11	2	1308.99	+	+	+	+		+	+	+	+	+	+	+	+	+	+	+	+	78766.2					3	1		FRA2	C9JCN8;P15408	FOSL2_HUMAN	326	35193
O95785	Protein Wiz (Widely-interspaced zinc finger-containing protein) (Zinc finger protein 803)	WIZ	+		+	+		+	+	+	+	+	+	+	+		11	16	1306.02	+	+	+			+	+	+	+	+	+	+	+	+	+	+	+	72695.3	1		1		3		13	ZNF803	B9EGQ5;M0QXA7;M0QXF8;O95785	WIZ_HUMAN	1651	178674
Q5T5X7	BEN domain-containing protein 3	BEND3	+	+	+	+		+	+		+	+	+	+	+		11	8	1288.4	+	+	+	+		+		+	+	+	+	+	+	+	+	+	+	5037.69					1			KIAA1553	Q5T5X7	BEND3_HUMAN	828	94475
P19338	Nucleolin (Protein C23)	NCL	+	+			+	+	+	+	+		+	+	+	+	11	18	1281.8	+	+	+	+	+	+	+	+	+			+	+	+	+	+	+	5.57711e+06	1		33	15	41		4		C9J1H7;C9JLB1;C9JWL1;C9JYW2;H7BY16;P19338	NUCL_HUMAN	710	76614
Q13506	NGFI-A-binding protein 1 (EGR-1-binding protein 1) (Transcriptional regulatory protein p54)	NAB1	+	+		+	+		+	+	+	+		+	+	+	11	7	1272.36	+	+	+		+			+	+	+	+	+	+	+	+	+	+	39968.3									B8ZZS2;C9J3V0;C9JFF6;C9JID4;C9JJ42;C9JL92;H0Y4C5;Q13506	NAB1_HUMAN	487	54401
Q13547	Histone deacetylase 1 (HD1) (EC 3.5.1.98)	HDAC1	+	+		+	+		+	+	+	+		+	+	+	11	17	1235.19	+	+	+	+				+	+	+	+	+	+	+	+	+	+	850903	2	1	14	6	4		2	RPD3L1	Q13547;Q5TEE2	HDAC1_HUMAN	482	55103
P12004	Proliferating cell nuclear antigen (PCNA) (Cyclin)	PCNA	+		+		+	+	+	+	+	+		+	+	+	11	8	1170.81	+	+	+				+	+	+	+		+	+	+	+	+	+	2.71441e+06	1	1	12		7				P12004	PCNA_HUMAN	261	28769
Q9NS56	E3 ubiquitin-protein ligase Topors (EC 2.3.2.27) (RING-type E3 ubiquitin transferase Topors) (SUMO1-protein E3 ligase Topors) (Topoisomerase I-binding RING finger protein) (Topoisomerase I-binding arginine/serine-rich protein) (Tumor suppressor p53-binding protein 3) (p53-binding protein 3) (p53BP3)	TOPORS	+	+	+	+			+	+	+	+	+	+	+		11	11	1140.66	+	+	+	+				+	+	+	+	+	+	+	+	+	+	4587.52	1		7		4			LUN;TP53BPL	Q9NS56	TOPRS_HUMAN	1045	119198
Q03112	MDS1 and EVI1 complex locus protein EVI1 (Ecotropic virus integration site 1 protein homolog) (EVI-1)	MECOM	+			+	+		+	+	+	+	+	+	+	+	11	12	1135.67	+	+	+					+	+	+		+	+	+	+	+	+	3675.89			1	1	1		1	EVI1;MDS1	A0A0C3SFZ7;A0A1B0GXI8;C9JU02;E7EPY2;E7EQ57;E7ERX0;E7EU48;E7EUL6;E9PGE9;H9KVD4;Q03112;Q13465	EVI1_HUMAN	1051	118276
Q9BZ95	Histone-lysine N-methyltransferase NSD3 (EC 2.1.1.43) (Nuclear SET domain-containing protein 3) (Protein whistle) (WHSC1-like 1 isoform 9 with methyltransferase activity to lysine) (Wolf-Hirschhorn syndrome candidate 1-like protein 1) (WHSC1-like protein 1)	NSD3	+	+		+	+		+		+	+	+	+	+	+	11	13	1130.47	+	+	+	+				+	+	+	+	+	+	+	+	+	+	7165.38			2		8		2	WHSC1L1	E9PKA2;E9PKL3;E9PQ95;H0YE68;Q9BZ95	NSD3_HUMAN	1437	161613
Q08050	Forkhead box protein M1 (Forkhead-related protein FKHL16) (Hepatocyte nuclear factor 3 forkhead homolog 11) (HFH-11) (HNF-3/fork-head homolog 11) (M-phase phosphoprotein 2) (MPM-2 reactive phosphoprotein 2) (Transcription factor Trident) (Winged-helix factor from INS-1 cells)	FOXM1	+	+		+	+		+		+	+	+	+	+	+	11	7	1112.31	+	+	+		+			+	+	+	+	+	+	+	+	+	+	3136.57	8			5	5		2	FKHL16;HFH11;MPP2;WIN	A0A0D9SFF0;H0YG99;H0YGS4;Q08050	FOXM1_HUMAN	763	84283
Q9BWF3	RNA-binding protein 4 (Lark homolog) (hLark) (RNA-binding motif protein 4) (RNA-binding motif protein 4a)	RBM4	+	+	+	+	+		+		+	+		+	+	+	11	8	1101.58	+	+	+		+			+	+	+	+	+	+	+	+	+	+	571280			4		1			RBM4A	D6R9K7;E9PB51;J3QRR5;Q9BWF3	RBM4_HUMAN	364	40314
Q96JM2	Zinc finger protein 462	ZNF462	+			+		+	+	+	+	+	+	+	+	+	11	13	1097.08	+	+	+			+		+	+	+	+	+	+	+	+	+	+	10061.6							6	KIAA1803	H0Y6H9;H3BLX4;Q96JM2;U3KQU3	ZN462_HUMAN	2506	284688
Q01831	DNA repair protein complementing XP-C cells (Xeroderma pigmentosum group C-complementing protein) (p125)	XPC	+	+		+	+		+	+	+	+	+	+	+		11	7	1095.46	+	+	+	+					+	+	+	+	+	+	+	+	+	44226	1		13		4			XPCC	E7EUB5;Q01831	XPC_HUMAN	940	105953
Q3L8U1	Chromodomain-helicase-DNA-binding protein 9 (CHD-9) (EC 3.6.4.12) (ATP-dependent helicase CHD9) (Chromatin-related mesenchymal modulator) (CReMM) (Chromatin-remodeling factor CHROM1) (Kismet homolog 2) (PPAR-alpha-interacting complex protein 320 kDa) (Peroxisomal proliferator-activated receptor A-interacting complex 320 kDa protein)	CHD9	+	+		+			+	+	+	+	+	+	+	+	11	16	1089.25	+	+	+	+	+			+	+	+	+	+	+	+	+	+	+	4600.35			8		2		1	KIAA0308;KISH2;PRIC320	A0A087WU44;H3BRU9;H3BSP3;H3BTW3;H3BV31;I3L340;J3KRH9;J3KSW5;Q3L8U1	CHD9_HUMAN	2897	326022
Q13148	TAR DNA-binding protein 43 (TDP-43)	TARDBP	+	+			+		+	+	+	+	+	+	+	+	11	15	1088.45	+	+	+		+			+	+	+	+	+	+	+	+	+	+	1.36391e+06			13	2	3		1	TDP43	A0A087WTG4;A0A087WV68;A0A087WVX6;A0A087WW61;A0A087WX29;A0A087WX67;A0A087WXQ5;A0A087WXV3;A0A087WYY0;A0A087WZC9;A0A087WZM1;A0A087X260;A0A0A0MSV7;A0A1W2PNU8;B1AKP7;G3V162;K7EJ99;K7EJM5;K7EL26;K7EN94;K7ENM9;Q13148	TADBP_HUMAN	414	44740
Q8NHM5	Lysine-specific demethylase 2B (EC 1.14.11.27) (CXXC-type zinc finger protein 2) (F-box and leucine-rich repeat protein 10) (F-box protein FBL10) (F-box/LRR-repeat protein 10) (JmjC domain-containing histone demethylation protein 1B) (Jumonji domain-containing EMSY-interactor methyltransferase motif protein) (Protein JEMMA) (Protein-containing CXXC domain 2) ([Histone-H3]-lysine-36 demethylase 1B)	KDM2B	+	+		+	+		+	+	+	+	+	+	+		11	6	1009.25	+	+	+	+				+	+	+	+	+	+	+	+	+	+	3571.76					2		1	CXXC2;FBL10;FBXL10;JHDM1B;PCCX2	A0A0C4DGG3;F5GXC2;F5GXW2;F5H0A1;F5H4A7;F5H4X4;F5H5W7;F5H6N6;F5H7T7;F6SRV7;F8WBN2;Q8NHM5;S4R3G4	KDM2B_HUMAN	1336	152615
Q13435	Splicing factor 3B subunit 2 (Pre-mRNA-splicing factor SF3b 145 kDa subunit) (SF3b145) (SF3b150) (Spliceosome-associated protein 145) (SAP 145)	SF3B2	+	+		+		+	+		+	+	+	+	+	+	11	13	1003.38	+	+	+	+	+	+		+	+	+	+	+	+	+	+	+	+	983197			17		4		4	SAP145	E9PIL8;E9PJ04;E9PJT3;E9PPJ0;H0YCG1;H0YEX5;Q13435	SF3B2_HUMAN	895	100228
P78332	RNA-binding protein 6 (Lung cancer antigen NY-LU-12) (Protein G16) (RNA-binding motif protein 6) (RNA-binding protein DEF-3)	RBM6	+	+		+			+	+	+	+	+	+	+	+	11	9	998.699	+	+	+		+			+	+	+	+	+	+	+	+	+	+	45030.5					5		1	DEF3	C9J250;C9JII0;C9JMC8;C9JSL1;E9PGM9;F8WCA5;F8WCT0;F8WF63;P78332	RBM6_HUMAN	1123	128644
P01100	Proto-oncogene c-Fos (Cellular oncogene fos) (G0/G1 switch regulatory protein 7)	FOS	+	+		+	+		+		+	+	+	+	+	+	11	2	991.596	+	+		+				+	+	+	+	+	+	+	+		+	737.581	1		1					G0S7	G3V289;G3V2V7;G3V5J9;G3V5N7;G3V5N9;H0YJM3;P01100	FOS_HUMAN	380	40695
Q5QJE6	Deoxynucleotidyltransferase terminal-interacting protein 2 (Estrogen receptor-binding protein) (LPTS-interacting protein 2) (LPTS-RP2) (Terminal deoxynucleotidyltransferase-interacting factor 2) (TdIF2) (TdT-interacting factor 2)	DNTTIP2	+	+	+	+			+	+	+	+	+	+	+		11	15	972.091	+	+	+		+			+	+	+	+	+	+	+	+	+	+	176251			8		2			ERBP;TDIF2	E9PRB3;J3KP30;Q5QJE6	TDIF2_HUMAN	756	84469
P11142	Heat shock cognate 71 kDa protein (Heat shock 70 kDa protein 8) (Lipopolysaccharide-associated protein 1) (LAP-1) (LPS-associated protein 1)	HSPA8	+	+				+	+	+	+	+	+	+	+	+	11	6	896.637	+	+	+	+		+		+	+	+	+	+	+	+	+	+	+	1.10962e+07		13	46	2	27	1	7	HSC70;HSP73;HSPA10	A8K7Q2;E9PI65;E9PK54;E9PKE3;E9PLF4;E9PM13;E9PN25;E9PN89;E9PNE6;E9PPY6;E9PQK7;E9PQQ4;E9PS65;P11142	HSP7C_HUMAN	646	70898
P17844	Probable ATP-dependent RNA helicase DDX5 (EC 3.6.4.13) (DEAD box protein 5) (RNA helicase p68)	DDX5	+		+		+	+	+	+	+	+	+	+	+		11	15	840.008	+	+	+			+	+	+	+	+	+	+	+	+	+	+	+	1.49471e+06	1		20	9	12		4	G17P1;HELR;HLR1	A0A0G2JLI4;J3KRX8;J3KRZ1;J3KTA4;J3KTQ4;J3QKN9;J3QLG9;J3QR02;J3QR62;J3QRN5;J3QRQ7;J3QS79;J3QS97;J3QSF1;K7EKV0;P17844;X6RLV5	DDX5_HUMAN	614	69148
Q96RE7	Nucleus accumbens-associated protein 1 (NAC-1) (BTB/POZ domain-containing protein 14B)	NACC1	+	+			+	+	+	+	+	+		+	+	+	11	6	667.741	+	+	+	+	+	+	+	+	+	+	+	+	+	+	+	+	+	54581.6			5		2			BTBD14B;NAC1	K7ELC5;K7ENW4;Q96RE7	NACC1_HUMAN	527	57258
Q13428	Treacle protein (Treacher Collins syndrome protein)	TCOF1	+	+	+	+		+	+			+	+	+	+		10	35	1842.43	+	+	+	+		+	+	+	+	+	+	+	+	+	+	+	+	285177			2		25		3		E7ETY2;H0Y8Y7;H0YA99;H0YAB7;J3KQ96;Q13428	TCOF_HUMAN	1488	152106
Q13129	Zinc finger protein Rlf (Rearranged L-myc fusion gene protein) (Zn-15-related protein)	RLF	+	+		+	+		+		+	+		+	+	+	10	29	1711.98	+	+	+	+				+	+	+	+	+	+	+	+	+	+	4376.45			4		1		4		Q13129	RLF_HUMAN	1914	217953
Q49A26	Putative oxidoreductase GLYR1 (EC 1.-.-.-) (3-hydroxyisobutyrate dehydrogenase-like protein) (Cytokine-like nuclear factor N-PAC) (Glyoxylate reductase 1 homolog) (Nuclear protein NP60) (Nuclear protein of 60 kDa)	GLYR1	+	+	+	+			+	+	+	+		+	+		10	13	1627	+	+	+	+					+	+		+	+	+	+	+	+	137225			8		5		2	HIBDL;NP60	K7EK70;K7ELL0;K7EMM8;K7EPU6;K7EQB2;Q49A26	GLYR1_HUMAN	553	60556
Q9H2P0	Activity-dependent neuroprotector homeobox protein (Activity-dependent neuroprotective protein)	ADNP	+	+		+			+		+	+	+	+	+	+	10	25	1573.59	+	+	+	+				+	+	+	+	+	+	+	+	+	+	161561			5		2		2	ADNP1;KIAA0784	E9PQK8;Q9H2P0	ADNP_HUMAN	1102	123563
Q15424	Scaffold attachment factor B1 (SAF-B) (SAF-B1) (HSP27 estrogen response element-TATA box-binding protein) (HSP27 ERE-TATA-binding protein)	SAFB	+	+		+		+	+		+	+	+	+	+		10	9	1482.46	+	+		+		+		+	+	+	+	+	+	+	+	+	+	272666	2	1	6	1	14		3	HAP;HET;SAFB1	K7EII0;K7ES42;Q15424	SAFB1_HUMAN	915	102642
Q9UHF7	Zinc finger transcription factor Trps1 (Tricho-rhino-phalangeal syndrome type I protein) (Zinc finger protein GC79)	TRPS1	+			+	+	+	+		+	+	+	+	+		10	7	1465.14	+	+	+			+	+	+	+	+	+	+	+	+	+	+	+	12140.1	2		2				1		A0A1D5RMP4;C9J6L7;E5RFF3;E5RJ97;E7EVN4;F8W8T0;H0YAV4;H0YC29;Q9UHF7	TRPS1_HUMAN	1281	141521
O94916	Nuclear factor of activated T-cells 5 (NF-AT5) (T-cell transcription factor NFAT5) (Tonicity-responsive enhancer-binding protein) (TonE-binding protein) (TonEBP)	NFAT5	+	+		+		+	+		+	+	+	+	+		10	8	1423.33	+	+	+		+	+	+	+	+	+	+	+	+	+	+	+	+	17470.4				1	1			KIAA0827;TONEBP	F6X8W2;H3BP21;J3KRL6;J3QKS5;O94916	NFAT5_HUMAN	1531	165763
P17676	CCAAT/enhancer-binding protein beta (C/EBP beta) (Liver activator protein) (LAP) (Liver-enriched inhibitory protein) (LIP) (Nuclear factor NF-IL6) (Transcription factor 5) (TCF-5)	CEBPB	+	+		+			+		+	+	+	+	+	+	10	5	1411.4	+	+	+	+				+	+	+	+	+	+	+	+	+	+	195724	1		1	2	2			TCF5	P17676	CEBPB_HUMAN	345	36106
Q4LE39	AT-rich interactive domain-containing protein 4B (ARID domain-containing protein 4B) (180 kDa Sin3-associated polypeptide) (Sin3-associated polypeptide p180) (Breast cancer-associated antigen BRCAA1) (Histone deacetylase complex subunit SAP180) (Retinoblastoma-binding protein 1-like 1)	ARID4B	+	+	+	+			+		+	+	+	+	+		10	9	1401.05	+	+	+	+				+	+	+	+	+	+	+	+	+	+	25329.7	2				8			BRCAA1;RBBP1L1;RBP1L1;SAP180	H0Y7Y8;H7C5R6;Q4LE39;X6RCR8	ARI4B_HUMAN	1312	147809
P49711	Transcriptional repressor CTCF (11-zinc finger protein) (CCCTC-binding factor) (CTCFL paralog)	CTCF	+	+	+	+	+		+		+		+		+	+	10	5	1399.19	+	+	+	+				+	+	+	+	+	+	+	+	+	+	79393.4	2		1		1		1		P49711	CTCF_HUMAN	727	82785
Q9UQR1	Zinc finger protein 148 (Transcription factor ZBP-89) (Zinc finger DNA-binding protein 89)	ZNF148	+	+		+	+	+	+		+		+	+	+		10	6	1396.06	+	+	+	+		+	+	+	+	+	+	+	+	+	+	+	+	30042.6	2		6		2		1	ZBP89	C9J6Y6;C9JRX0;C9K0U4;G5E9X2;Q9UQR1	ZN148_HUMAN	794	88976
Q9UKY1	Zinc fingers and homeoboxes protein 1	ZHX1	+	+		+	+		+		+		+	+	+	+	10	12	1385.07	+	+	+	+	+			+	+	+	+	+	+	+	+	+	+	18364									Q9UKY1;U3KPX4	ZHX1_HUMAN	873	98098
O00566	U3 small nucleolar ribonucleoprotein protein MPP10 (M phase phosphoprotein 10)	MPHOSPH10	+	+					+	+	+	+	+	+	+	+	10	7	1366.27	+	+	+	+	+			+	+	+	+	+	+	+	+	+	+	294222			2		7		1	MPP10	O00566;U3KQ48	MPP10_HUMAN	681	78864
O14776	Transcription elongation regulator 1 (TATA box-binding protein-associated factor 2S) (Transcription factor CA150)	TCERG1	+	+		+	+		+		+	+		+	+	+	10	8	1344.41	+	+	+	+	+			+	+	+	+	+	+	+	+	+	+	617159	2		6		4		2	CA150;TAF2S	G3V220;O14776	TCRG1_HUMAN	1098	123901
Q96DT7	Zinc finger and BTB domain-containing protein 10 (Zinc finger protein RIN ZF)	ZBTB10	+	+		+	+		+		+	+	+	+	+		10	8	1321.96	+	+	+	+				+	+	+	+	+	+	+	+	+	+	2624.7			1					RINZF;RINZFC	Q96DT7	ZBT10_HUMAN	871	94894
P46087	Probable 28S rRNA (cytosine(4447)-C(5))-methyltransferase (EC 2.1.1.-) (Nucleolar protein 1) (Nucleolar protein 2 homolog) (Proliferating-cell nucleolar antigen p120) (Proliferation-associated nucleolar protein p120)	NOP2	+	+	+		+	+	+		+			+	+	+	10	3	1309.88	+	+	+		+	+	+		+			+	+	+	+	+	+	1.01513e+06			2		8		1	NOL1;NSUN1	F5GWB7;F5GYR3;F5H359;F5H5X6;F5H709;F5H8G6;P46087	NOP2_HUMAN	812	89302
Q9H9B1	Histone-lysine N-methyltransferase EHMT1 (EC 2.1.1.-) (EC 2.1.1.43) (Euchromatic histone-lysine N-methyltransferase 1) (Eu-HMTase1) (G9a-like protein 1) (GLP) (GLP1) (Histone H3-K9 methyltransferase 5) (H3-K9-HMTase 5) (Lysine N-methyltransferase 1D)	EHMT1	+			+		+	+	+	+	+	+	+	+		10	14	1308.31	+	+	+			+		+	+	+	+	+	+	+	+	+	+	34310.6			9		5		2	EUHMTASE1;GLP;KIAA1876;KMT1D	A0A0C4DGF8;A0A0D9SEP2;A0A0D9SEQ1;A0A0D9SER3;A0A0D9SER9;A0A0D9SEY2;A0A0D9SF38;A0A0D9SFD7;A0A0D9SFG7;A0A0D9SFM6;A0A0D9SFS4;A0A0D9SFX4;A0A1B0GTP4;A0A1B0GU48;A0A1B0GUD1;A0A1B0GV09;A0A1B0GV89;A0A1B0GVZ8;A0A1B0GW12;A0A1B0GW79;A0A1B0GWF6;A0A1W2PPZ7;Q9H9B1	EHMT1_HUMAN	1298	141466
P04150	Glucocorticoid receptor (GR) (Nuclear receptor subfamily 3 group C member 1)	NR3C1	+	+		+	+	+	+				+	+	+	+	10	10	1298.88	+	+	+		+	+	+		+	+	+	+	+	+	+	+	+	140338	2		3	4	1			GRL	D6RDA9;P04150;Q3MSN4	GCR_HUMAN	777	85659
Q8N680	Zinc finger and BTB domain-containing protein 2	ZBTB2	+	+		+	+		+		+	+	+	+	+		10	7	1283.16	+	+	+	+				+	+	+	+	+	+	+	+	+	+	7843.25							1	KIAA1483;ZNF437	Q8N680	ZBTB2_HUMAN	514	57337
Q13569	G/T mismatch-specific thymine DNA glycosylase (EC 3.2.2.29) (Thymine-DNA glycosylase) (hTDG)	TDG	+	+		+	+		+	+		+		+	+	+	10	6	1277.13	+	+	+	+				+	+	+	+	+	+	+	+	+	+	32920.3	1		3	3	4				B4E127;F5H0I7;F5H539;G8JL98;H0YH18;Q13569	TDG_HUMAN	410	46053
Q96CB8	Integrator complex subunit 12 (Int12) (PHD finger protein 22)	INTS12	+	+		+	+		+	+	+	+		+	+		10	13	1274.49	+	+	+		+			+	+	+	+	+	+	+	+	+	+	29624.8			2		10		3	PHF22	A0A087WXN4;A0A1B0GX90;C9J0M6;C9JDP3;D6R9W3;D6R9Y5;E9PGI3;Q96CB8	INT12_HUMAN	462	48808
Q15233	Non-POU domain-containing octamer-binding protein (NonO protein) (54 kDa nuclear RNA- and DNA-binding protein) (55 kDa nuclear protein) (DNA-binding p52/p100 complex, 52 kDa subunit) (NMT55) (p54(nrb)) (p54nrb)	NONO	+	+	+		+		+	+			+	+	+	+	10	23	1258.15	+	+	+		+			+	+	+	+	+	+	+	+	+	+	6.79192e+06			20		12		3	NRB54	C9IZL7;C9J4X2;C9JJ13;C9JYS8;H7C367;Q15233	NONO_HUMAN	471	54232
P39023	60S ribosomal protein L3 (HIV-1 TAR RNA-binding protein B) (TARBP-B) (Large ribosomal subunit protein uL3)	RPL3	+		+		+	+	+	+		+		+	+	+	10	11	1230.98	+	+	+			+		+	+	+	+	+	+	+	+	+	+	7.11647e+06			14		10		4	ASC-1	B5MCW2;F8WCR1;G5E9G0;H7C3M2;H7C422;P39023	RL3_HUMAN	403	46109
Q6P1J9	Parafibromin (Cell division cycle protein 73 homolog) (Hyperparathyroidism 2 protein)	CDC73	+	+			+		+	+	+	+		+	+	+	10	16	1228.9	+	+	+		+			+	+	+	+	+	+	+	+	+	+	249062			6		1		2	C1orf28;HRPT2	A0A1B0GUB2;Q6P1J9	CDC73_HUMAN	531	60577
Q9Y2W1	Thyroid hormone receptor-associated protein 3 (Thyroid hormone receptor-associated protein complex 150 kDa component) (Trap150)	THRAP3	+	+		+		+	+		+	+	+	+	+		10	19	1192.8	+	+	+	+		+	+	+	+	+	+	+	+	+	+	+	+	566561			5		16		5	TRAP150	E9PML1;Q9Y2W1	TR150_HUMAN	955	108666
Q9HCK8	Chromodomain-helicase-DNA-binding protein 8 (CHD-8) (EC 3.6.4.12) (ATP-dependent helicase CHD8) (Helicase with SNF2 domain 1)	CHD8	+	+		+	+		+	+			+	+	+	+	10	34	1186.48	+	+	+	+	+			+	+	+	+	+	+	+	+	+	+	21679.7	1		7		4			HELSNF1;KIAA1564	G3V2T9;G3V303;H0YJA4;H0YJG4;Q9HCK8	CHD8_HUMAN	2581	290519
O94880	PHD finger protein 14	PHF14	+	+		+			+	+	+	+	+	+	+		10	5	1179.08	+	+	+	+				+	+		+	+	+	+	+	+	+	34619.6			5		3			KIAA0783	A0A0U1RRH6;E5RHD5;O94880	PHF14_HUMAN	888	100053
Q9NRL2	Bromodomain adjacent to zinc finger domain protein 1A (ATP-dependent chromatin-remodeling protein) (ATP-utilizing chromatin assembly and remodeling factor 1) (hACF1) (CHRAC subunit ACF1) (Williams syndrome transcription factor-related chromatin-remodeling factor 180) (WCRF180) (hWALp1)	BAZ1A	+	+		+	+		+	+	+			+	+	+	10	26	1168.09	+	+	+	+	+				+	+	+	+	+	+	+	+	+	33665			6		7		1	ACF1;WCRF180	A0A087WWN7;H0YJ68;H0YJ74;H0YJP5;Q9NRL2	BAZ1A_HUMAN	1556	178702
Q9H0E3	Histone deacetylase complex subunit SAP130 (130 kDa Sin3-associated polypeptide) (Sin3-associated polypeptide p130)	SAP130	+	+	+	+			+	+	+			+	+	+	10	5	1166.48	+	+	+	+				+	+	+	+	+	+	+	+	+	+	37609	1		1				1		C9J683;C9JTJ5;H7BXF5;Q9H0E3	SP130_HUMAN	1048	110324
P42167	Lamina-associated polypeptide 2, isoforms beta/gamma (Thymopoietin, isoforms beta/gamma) (TP beta/gamma) (Thymopoietin-related peptide isoforms beta/gamma) (TPRP isoforms beta/gamma) [Cleaved into: Thymopoietin (TP) (Splenin);Thymopentin (TP5)]	TMPO	+	+		+	+		+	+			+	+	+	+	10	20	1140.5	+	+	+	+	+			+	+	+	+	+	+	+	+	+	+	1.00201e+06			26		6		4	LAP2	G5E972;H0YJH7;P42166;P42167	LAP2B_HUMAN	454	50670
Q86YP4	Transcriptional repressor p66-alpha (Hp66alpha) (GATA zinc finger domain-containing protein 2A)	GATAD2A	+	+		+			+	+	+	+	+	+	+		10	11	1136.83	+	+	+	+				+	+	+	+	+	+	+	+	+	+	96530	2		7		1		2		C9JGN4;C9JHD7;C9JJK9;C9JMI3;C9JVY3;H7C3H1;Q86YP4;V9GY85;V9GYX5	P66A_HUMAN	633	68063
P51991	Heterogeneous nuclear ribonucleoprotein A3 (hnRNP A3)	HNRNPA3	+	+	+		+		+		+	+		+	+	+	10	6	1117.41	+	+	+		+			+	+	+	+	+	+	+	+	+	+	4.201e+06			13		13		1	HNRPA3	H7C1J8;P51991	ROA3_HUMAN	378	39595
Q5VUA4	Zinc finger protein 318 (Endocrine regulatory protein)	ZNF318	+	+		+	+		+			+	+	+	+	+	10	19	1117.14	+	+	+		+			+	+	+	+	+	+	+	+	+	+	11043.3			3		10		1		Q5VUA4;U3KQ37	ZN318_HUMAN	2279	251112
Q9H4L7	SWI/SNF-related matrix-associated actin-dependent regulator of chromatin subfamily A containing DEAD/H box 1 (EC 3.6.4.12) (ATP-dependent helicase 1) (hHEL1)	SMARCAD1	+	+		+	+		+	+	+		+	+	+		10	17	1109.77	+	+	+		+			+	+	+	+	+	+	+	+	+	+	70042.5			4		3		1	KIAA1122	D6RAY8;F8W9M2;Q9H4L7	SMRCD_HUMAN	1026	117402
Q6NT76	Homeobox-containing protein 1	HMBOX1	+	+	+			+	+	+	+	+		+	+		10	6	1109.53	+	+	+	+		+	+	+	+	+	+	+	+	+	+	+	+	8449.84			2						E5RGZ2;E5RHH9;H0YBM8;H0YKJ1;H0YLF2;Q6NT76	HMBX1_HUMAN	420	47278
P06493	Cyclin-dependent kinase 1 (CDK1) (EC 2.7.11.22) (EC 2.7.11.23) (Cell division control protein 2 homolog) (Cell division protein kinase 1) (p34 protein kinase)	CDK1	+	+	+		+		+	+			+	+	+	+	10	12	1108.75	+	+	+		+				+	+	+	+	+	+	+	+	+	1.84728e+06			21		4			CDC2;CDC28A;CDKN1;P34CDC2	A0A087WZZ9;E5RIU6;P06493	CDK1_HUMAN	297	34095
Q02241	Kinesin-like protein KIF23 (Kinesin-like protein 5) (Mitotic kinesin-like protein 1)	KIF23	+	+					+	+	+	+	+	+	+	+	10	9	1105.41	+	+	+		+			+	+	+	+	+	+	+	+	+	+	254822			18		2			KNSL5;MKLP1	H0YKQ5;H0YME6;H0YMJ4;H7BYN4;Q02241	KIF23_HUMAN	960	110059
P21333	Filamin-A (FLN-A) (Actin-binding protein 280) (ABP-280) (Alpha-filamin) (Endothelial actin-binding protein) (Filamin-1) (Non-muscle filamin)	FLNA	+	+		+		+	+			+	+	+	+	+	10	1	1103.63	+	+	+	+		+	+	+	+			+	+	+	+	+	+	6.579e+06			34		32		3	FLN;FLN1	A0A087WWY3;F8WE98;H0Y5C6;H0Y5F3;H7C2E7;P21333;Q5HY54;Q60FE5	FLNA_HUMAN	2647	280739
Q7Z333	Probable helicase senataxin (EC 3.6.4.-) (Amyotrophic lateral sclerosis 4 protein) (SEN1 homolog) (Senataxin)	SETX	+	+		+		+	+		+		+	+	+	+	10	49	1100.73	+	+	+		+	+		+	+	+	+	+	+	+	+	+	+	10253.8			42		4		4	ALS4;KIAA0625;SCAR1	Q7Z333;X6RI79	SETX_HUMAN	2677	302880
Q96T88	E3 ubiquitin-protein ligase UHRF1 (EC 2.3.2.27) (Inverted CCAAT box-binding protein of 90 kDa) (Nuclear protein 95) (Nuclear zinc finger protein Np95) (HuNp95) (hNp95) (RING finger protein 106) (RING-type E3 ubiquitin transferase UHRF1) (Transcription factor ICBP90) (Ubiquitin-like PHD and RING finger domain-containing protein 1) (hUHRF1) (Ubiquitin-like-containing PHD and RING finger domains pro…	UHRF1	+	+	+		+		+	+		+	+	+	+		10	16	1091.1	+	+	+		+			+	+	+	+	+	+	+	+	+	+	195799		1	22		2		1	ICBP90;NP95;RNF106	A0A087WTW0;A0A087WVR3;A0A087WWG9;Q96T88	UHRF1_HUMAN	793	89814
Q9Y5B9	FACT complex subunit SPT16 (Chromatin-specific transcription elongation factor 140 kDa subunit) (FACT 140 kDa subunit) (FACTp140) (Facilitates chromatin transcription complex subunit SPT16) (hSPT16)	SUPT16H	+	+	+		+		+	+		+		+	+	+	10	22	1079.54	+	+	+		+			+	+	+	+	+	+	+	+	+	+	1.0168e+06			25		20		2	FACT140;FACTP140	G3V2X0;G3V401;G3V5A4;Q9Y5B9	SP16H_HUMAN	1047	119914
Q92769	Histone deacetylase 2 (HD2) (EC 3.5.1.98)	HDAC2	+		+		+		+	+	+	+		+	+	+	10	5	1078.45	+	+	+					+	+	+	+	+	+	+	+	+	+	514720	1		9	2	3		1		E5RFI6;E5RFP9;E5RG37;E5RGV4;E5RH52;E5RHE7;E5RJ04;E5RK19;H3BM24;Q92769	HDAC2_HUMAN	488	55364
P41212	Transcription factor ETV6 (ETS translocation variant 6) (ETS-related protein Tel1) (Tel)	ETV6	+	+	+	+	+		+		+	+		+	+		10	3	1063.56	+	+	+	+	+			+	+	+	+	+	+	+	+	+	+	10858	2		1		2			TEL;TEL1	H0YG25;J3KN52;P41212	ETV6_HUMAN	452	53000
O75376	Nuclear receptor corepressor 1 (N-CoR) (N-CoR1)	NCOR1	+			+	+	+	+			+	+	+	+	+	10	20	1048.32	+	+	+			+		+	+	+	+	+	+	+	+	+	+	31536.4			9		5		1	KIAA1047	A0A088AWL3;C9JAP0;E7EVK1;E7EVU5;E7EW50;H0Y459;J3KRE4;J3KS29;J3KS51;J3KT44;J3QKP0;O75376;S4R380	NCOR1_HUMAN	2440	270210
Q01167	Forkhead box protein K2 (Cellular transcription factor ILF-1) (FOXK1) (Interleukin enhancer-binding factor 1)	FOXK2	+	+		+	+		+	+	+	+		+	+		10	8	1038.06	+	+	+	+	+			+	+	+	+	+	+	+	+	+	+	28290.9					1			ILF;ILF1	E9PM37;E9PPI7;I3L4U8;Q01167	FOXK2_HUMAN	660	69062
P17275	Transcription factor jun-B	JUNB	+	+		+		+	+		+	+	+	+	+		10	2	1029.59	+	+		+		+	+	+	+	+	+	+	+	+	+	+	+	70215.2			3		2				P17275	JUNB_HUMAN	347	35879
Q02447	Transcription factor Sp3 (SPR-2)	SP3	+	+			+	+	+		+	+		+	+	+	10	2	1015.47	+	+	+	+		+	+	+	+	+	+	+	+	+	+	+	+	69628.2	2		2	1	1				H0Y6K5;H0Y7L6;Q02447	SP3_HUMAN	781	81925
Q9HC78	Zinc finger and BTB domain-containing protein 20 (Dendritic-derived BTB/POZ zinc finger protein) (Zinc finger protein 288)	ZBTB20	+			+		+	+		+	+	+	+	+	+	10	2	1012.41	+	+				+	+	+	+	+	+	+	+	+	+		+	3067.67								DPZF;ZNF288	C9JCX0;C9JUH0;Q9HC78	ZBT20_HUMAN	741	81083
Q96FZ2	Embryonic stem cell-specific 5-hydroxymethylcytosine-binding protein (ES cell-specific 5hmC-binding protein) (Putative peptidase SRAPD1) (EC 3.4.-.-) (SRAP domain-containing protein 1)	HMCES	+	+			+		+	+		+	+	+	+	+	10	14	1007.7	+	+	+		+			+	+	+	+	+	+	+	+	+	+	43332.4			9					C3orf37;DC12;SRAPD1	D6R9T3;D6RAI0;D6RAZ3;D6RGK7;E7EMP6;Q96FZ2	HMCES_HUMAN	354	40575
Q8IY92	Structure-specific endonuclease subunit SLX4 (BTB/POZ domain-containing protein 12)	SLX4	+	+	+	+			+		+	+	+	+	+		10	14	993.956	+	+	+		+			+	+	+	+	+	+	+	+	+	+	2275.58			4				2	BTBD12;KIAA1784;KIAA1987	Q8IY92	SLX4_HUMAN	1834	200012
Q16666	Gamma-interferon-inducible protein 16 (Ifi-16) (Interferon-inducible myeloid differentiation transcriptional activator)	IFI16	+			+	+	+	+		+	+	+		+	+	10	9	992.229	+	+				+		+	+	+	+	+	+	+	+	+	+	78098.7	1		21	9	11		1	IFNGIP1	A0A0A0MRB1;H3BM18;H3BR65;H3BR88;H3BVE6;Q16666;X6RHM1	IF16_HUMAN	785	88256
P33991	DNA replication licensing factor MCM4 (EC 3.6.4.12) (CDC21 homolog) (P1-CDC21)	MCM4	+	+	+	+	+		+	+	+			+	+		10	8	989.473	+	+	+	+					+	+	+	+	+	+	+	+	+	1.29877e+06			24		7		3	CDC21	E5RFJ8;E5RFR3;E5RG31;E5RG53;E5RHP5;P33991	MCM4_HUMAN	863	96558
Q9BTT0	Acidic leucine-rich nuclear phosphoprotein 32 family member E (LANP-like protein) (LANP-L)	ANP32E	+	+		+	+		+	+			+	+	+	+	10	9	976.646		+	+		+				+	+	+	+	+	+	+	+	+	1.21096e+06			9		2				E9PI45;E9PLC4;E9PPH5;H0YCE2;Q5TB19;Q5TB25;Q9BTT0	AN32E_HUMAN	268	30692
Q13151	Heterogeneous nuclear ribonucleoprotein A0 (hnRNP A0)	HNRNPA0	+	+	+		+		+	+			+	+	+	+	10	8	974.109	+	+	+		+			+	+	+	+	+	+	+	+	+	+	2.42709e+06			7		3			HNRPA0	Q13151	ROA0_HUMAN	305	30841
Q9NVU0	DNA-directed RNA polymerase III subunit RPC5 (RNA polymerase III subunit C5) (DNA-directed RNA polymerase III 80 kDa polypeptide)	POLR3E	+	+		+		+	+		+	+	+	+	+		10	5	960.667	+	+	+	+		+	+	+	+	+	+	+	+	+	+	+	+	73817.4			1		2		2	KIAA1452	A0A0C4DH01;H3BM46;H3BMR4;H3BNJ0;H3BRY1;H3BS41;H3BSI5;H3BSM3;Q9NVU0	RPC5_HUMAN	708	79898
P26599	Polypyrimidine tract-binding protein 1 (PTB) (57 kDa RNA-binding protein PPTB-1) (Heterogeneous nuclear ribonucleoprotein I) (hnRNP I)	PTBP1	+	+	+		+		+	+		+	+	+	+		10	13	956.42	+	+	+		+			+	+	+	+	+	+	+	+	+	+	4.90367e+06			19		10			PTB	A0A087WTS6;A0A087WU68;A0A087WUW5;A0A0D9SF20;A0A0U1RRM4;A6NLN1;K7EK45;K7EKJ7;K7EKX4;K7ELW5;K7ES59;P26599	PTBP1_HUMAN	531	57221
Q14980	Nuclear mitotic apparatus protein 1 (Nuclear matrix protein-22) (NMP-22) (Nuclear mitotic apparatus protein) (NuMA protein) (SP-H antigen)	NUMA1	+	+	+			+	+		+	+	+	+	+		10	5	949.321	+	+	+	+		+	+	+	+	+	+	+	+	+	+	+	+	807860	1		27		12		1	NMP22;NUMA	A0A087WY61;F5GWA2;F5GWK2;F5GZW1;F5H068;F5H073;F5H0Z7;F5H1L0;F5H2F3;F5H3L6;F5H4J1;F5H4Y4;F5H6Y5;F5H763;F5H7R5;F8W6T3;H0YFY6;K4DIE0;Q14980	NUMA1_HUMAN	2115	238260
Q6PJT7	Zinc finger CCCH domain-containing protein 14 (Mammalian suppressor of tau pathology-2) (MSUT-2) (Renal carcinoma antigen NY-REN-37)	ZC3H14	+	+		+	+		+		+	+		+	+	+	10	8	920.366	+	+	+	+				+	+	+	+	+	+	+	+	+	+	138537			19		1		1	FLJ11806	A0A087WTC9;G3V240;G3V256;G3V2X4;G3V3R9;G3V3Y4;G3V411;G3V473;G3V4R5;G3V572;G3V5I6;H0YJ51;H0YJ87;H0YJA2;Q6PJT7	ZC3HE_HUMAN	736	82876
P23497	Nuclear autoantigen Sp-100 (Nuclear dot-associated Sp100 protein) (Speckled 100 kDa)	SP100	+	+	+	+			+		+	+	+		+	+	10	6	914.903	+	+		+	+			+	+	+	+	+	+	+	+	+	+	40008.6	3		7		8		1		C9JBL0;E9PHV6;H0Y4R8;H7C1G8;H7C4B4;P23497	SP100_HUMAN	879	100417
P02545	Prelamin-A/C [Cleaved into: Lamin-A/C (70 kDa lamin) (Renal carcinoma antigen NY-REN-32)]	LMNA	+	+		+		+	+	+		+	+	+	+		10	8	890.597	+	+		+		+	+	+	+	+	+	+	+	+	+	+	+	7.93877e+06	3		30		24		1	LMN1	A0A0C4DGC5;D6RB20;H0YAB0;P02545;Q3BDU5;Q5TCI8	LMNA_HUMAN	664	74139
P08758	Annexin A5 (Anchorin CII) (Annexin V) (Annexin-5) (Calphobindin I) (CBP-I) (Endonexin II) (Lipocortin V) (Placental anticoagulant protein 4) (PP4) (Placental anticoagulant protein I) (PAP-I) (Thromboplastin inhibitor) (Vascular anticoagulant-alpha) (VAC-alpha)	ANXA5	+	+		+		+	+			+	+	+	+	+	10	5	890.239	+	+	+	+	+	+		+	+	+	+	+	+	+	+	+	+	5.06186e+06			14		8			ANX5;ENX2;PP4	D6RBE9;D6RBL5;D6RCN3;E9PHT9;P08758	ANXA5_HUMAN	320	35937
Q53F19	Nuclear cap-binding protein subunit 3 (Protein ELG)	NCBP3	+	+		+	+		+		+		+	+	+	+	10	4	868.827	+	+		+				+	+		+	+	+	+	+	+	+	108211					4		1	C17orf85	K7ELP6;K7EQA5;Q53F19	NCBP3_HUMAN	620	70593
P61978	Heterogeneous nuclear ribonucleoprotein K (hnRNP K) (Transformation up-regulated nuclear protein) (TUNP)	HNRNPK	+				+	+	+		+	+	+	+	+	+	10	9	833.999	+	+	+			+	+	+	+	+	+	+	+	+	+	+	+	7.30809e+06	1		17		7		3	HNRPK	P61978;Q5T6W2;S4R359;S4R457	HNRPK_HUMAN	463	50976
Q00839	Heterogeneous nuclear ribonucleoprotein U (hnRNP U) (Scaffold attachment factor A) (SAF-A) (p120) (pp120)	HNRNPU	+				+	+	+	+	+		+	+	+	+	10	10	711.956	+	+	+			+	+	+	+	+	+	+	+	+	+	+	+	5.344e+06			37		31		5	HNRPU;SAFA;U21.1	A0A087WVI9;A0A087WZF3;A0A1W2PNG3;A0A1W2PP22;A0A1W2PP34;A0A1W2PP35;A0A1W2PPE9;A0A1W2PPH7;A0A1W2PPL4;A0A1W2PPS1;A0A1W2PQ74;A0A1W2PQD4;A0A1W2PQL0;A0A1W2PRI6;A0A1W2PRZ7;A0A1X7SBS1;Q00839;Q5RI18	HNRPU_HUMAN	825	90584
P68104	Elongation factor 1-alpha 1 (EF-1-alpha-1) (Elongation factor Tu) (EF-Tu) (Eukaryotic elongation factor 1 A-1) (eEF1A-1) (Leukocyte receptor cluster member 7)	EEF1A1	+		+		+	+	+	+	+			+	+	+	10	7	631.785	+	+	+			+		+	+	+	+	+	+	+	+	+	+	1.43285e+07			27		25	3	14	EEF1A;EF1A;LENG7	A0A087WV01;A0A087WVQ9;A6PW80;P68104;Q5JR01	EF1A1_HUMAN	462	50141
P18887	DNA repair protein XRCC1 (X-ray repair cross-complementing protein 1)	XRCC1	+	+			+	+	+			+	+	+	+	+	10	5	580.833	+	+	+		+	+		+	+	+	+	+	+	+	+	+	+	157354			3		5				F5H8D7;M0QYS5;M0QZ96;M0R0D2;M0R1U8;P18887	XRCC1_HUMAN	633	69477
P62979	Ubiquitin --- Ubiquitin-40S ribosomal protein S27a (Ubiquitin carboxyl extension protein 80) [Cleaved into: Ubiquitin;40S ribosomal protein S27a (Small ribosomal subunit protein eS31)]	RPS27A	+	+	+	+					+	+	+	+	+		9	6	1710.3	+	+	+	+								+	+	+	+	+	+	1.56405e+07	1	3	10	3	10		2	UBA80;UBCEP1	J3QTR3;P62979;Q49A90	RS27A_HUMAN	156	17965
Q6AHZ1	Zinc finger protein 518A	ZNF518A	+			+	+		+	+	+	+		+	+		9	45	1640.84	+	+	+					+	+	+	+	+	+	+	+	+	+	314			7		4		1	KIAA0335;ZNF518	A0A087WWK1;Q6AHZ1	Z518A_HUMAN	1483	166782
O60832	H/ACA ribonucleoprotein complex subunit 4 (EC 5.4.99.-) (CBF5 homolog) (Dyskerin) (Nopp140-associated protein of 57 kDa) (Nucleolar protein NAP57) (Nucleolar protein family A member 4) (snoRNP protein DKC1)	DKC1	+		+			+	+		+	+		+	+	+	9	12	1592.72	+	+	+			+		+	+	+	+	+	+	+	+	+	+	664863	2		10		11			NOLA4	C9IYT0;H7BZF2;H7C0M1;H7C2Q2;H7C2Q9;O60832	DKC1_HUMAN	514	57674
A6NHR9	Structural maintenance of chromosomes flexible hinge domain-containing protein 1 (SMC hinge domain-containing protein 1)	SMCHD1	+	+	+				+		+	+		+	+	+	9	27	1515.65	+	+	+	+				+	+	+	+	+	+	+	+	+	+	128026			15		10			KIAA0650	A6NHR9;J3KRK8;J3KTK7;J3KTL8;J3QSH1	SMHD1_HUMAN	2005	226374
O94864	STAGA complex 65 subunit gamma (Adenocarcinoma antigen ART1) (SPTF-associated factor 65 gamma) (STAF65gamma) (Suppressor of Ty 7-like)	SUPT7L	+	+		+	+		+		+			+	+	+	9	3	1508.81	+	+	+	+				+	+	+	+	+	+	+	+	+	+	28107.9			1					KIAA0764	O94864	ST65G_HUMAN	414	46193
Q92797	Symplekin	SYMPK	+	+		+		+	+		+			+	+	+	9	9	1481.5	+	+	+	+		+	+	+	+	+		+	+	+	+	+	+	102814	2		7		2		1	SPK	A0A087WUE9;M0QXP5;M0R033;M0R039;M0R180;M0R1C2;M0R3C7;Q92797	SYMPK_HUMAN	1274	141148
Q13111	Chromatin assembly factor 1 subunit A (CAF-1 subunit A) (Chromatin assembly factor I p150 subunit) (CAF-I 150 kDa subunit) (CAF-I p150) (hp150)	CHAF1A	+	+				+	+	+	+		+	+	+		9	25	1463.13	+	+	+	+	+	+		+	+	+	+	+	+	+	+	+	+	63471					4		2	CAF;CAF1P150	K7EJF1;K7EME9;K7ENC7;K7EPA1;Q13111	CAF1A_HUMAN	956	106926
Q9NPI1	Bromodomain-containing protein 7 (75 kDa bromodomain protein) (Protein CELTIX-1)	BRD7	+	+		+	+		+		+		+	+	+		9	12	1451.36	+	+	+	+					+			+	+	+	+	+	+	29102.3			2		4			BP75;CELTIX1	I3L0Y7;I3L4V5;Q9NPI1	BRD7_HUMAN	651	74139
Q8WWQ0	PH-interacting protein (PHIP) (IRS-1 PH domain-binding protein) (WD repeat-containing protein 11)	PHIP	+	+		+		+		+	+		+	+	+		9	14	1444.32	+	+	+	+		+	+					+	+	+	+	+	+	91690.6			12		8			WDR11	Q8WWQ0	PHIP_HUMAN	1821	206689
Q99590	Protein SCAF11 (CTD-associated SR protein 11) (Renal carcinoma antigen NY-REN-40) (SC35-interacting protein 1) (SR-related and CTD-associated factor 11) (SRSF2-interacting protein) (Serine/arginine-rich splicing factor 2-interacting protein) (Splicing factor, arginine/serine-rich 2-interacting protein) (Splicing regulatory protein 129) (SRrp129)	SCAF11	+			+		+	+		+	+	+	+	+		9	8	1428.8	+	+	+			+		+	+	+	+	+	+	+	+	+	+	64760			10		5		3	CASP11;SFRS2IP;SIP1;SRSF2IP	A0A087WTB7;A0A087WUE7;A0A0A0MTP7;A8MTP4;A8MUK0;F8VXG7;F8W6K1;Q99590	SCAFB_HUMAN	1463	164652
Q8WXI9	Transcriptional repressor p66-beta (GATA zinc finger domain-containing protein 2B) (p66/p68)	GATAD2B	+			+			+	+	+	+	+	+	+		9	9	1426.93	+	+	+					+	+	+	+	+	+	+	+	+	+	149787	1		4		2		1	KIAA1150	A0A0U1RR30;A0A0U1RR34;A0A0U1RRK3;A0A0U1RRM1;A0A1B0GVS4;A0A1B0GW07;Q8WXI9	P66B_HUMAN	593	65261
Q12873	Chromodomain-helicase-DNA-binding protein 3 (CHD-3) (EC 3.6.4.12) (ATP-dependent helicase CHD3) (Mi-2 autoantigen 240 kDa protein) (Mi2-alpha) (Zinc finger helicase) (hZFH)	CHD3	+	+		+		+	+				+	+	+	+	9	18	1415.41	+	+	+	+	+	+		+	+	+	+	+	+	+	+	+	+	85044.3			9		8		3		H7C0J3;H7C2H0;H7C3H7;I3L1I4;I3L229;K7EPV1;Q12873	CHD3_HUMAN	2000	226592
Q8N3X1	Formin-binding protein 4 (Formin-binding protein 30)	FNBP4	+	+		+		+	+		+	+		+	+		9	3	1398.68	+	+	+	+		+	+	+	+		+	+	+	+	+	+	+	85711.8					2			FBP30;KIAA1014	F5GXL1;Q8N3X1	FNBP4_HUMAN	1017	110266
P61964	WD repeat-containing protein 5 (BMP2-induced 3-kb gene protein)	WDR5	+	+	+	+			+	+	+			+	+		9	4	1383.13	+	+	+	+				+	+	+	+	+	+	+	+	+	+	562769			5		1		1	BIG3	P61964;V9GYQ5;V9GZ59	WDR5_HUMAN	334	36588
Q9UGL1	Lysine-specific demethylase 5B (EC 1.14.11.-) (Cancer/testis antigen 31) (CT31) (Histone demethylase JARID1B) (Jumonji/ARID domain-containing protein 1B) (PLU-1) (Retinoblastoma-binding protein 2 homolog 1) (RBP2-H1)	KDM5B	+	+		+	+		+	+	+			+	+		9	16	1380.45	+	+	+	+				+	+	+	+	+	+	+	+	+	+	1058.17	2	1	8		3			JARID1B;PLU1;RBBP2H1	B3KV94;Q9UGL1;R4GN45	KDM5B_HUMAN	1544	175658
Q9BVP2	Guanine nucleotide-binding protein-like 3 (E2-induced gene 3 protein) (Novel nucleolar protein 47) (NNP47) (Nucleolar GTP-binding protein 3) (Nucleostemin)	GNL3	+	+			+	+	+				+	+	+	+	9	16	1373.09	+	+	+		+		+	+	+		+	+	+	+	+	+	+	632121			12		4		1	E2IG3;NS	B4DMU5;C9JYH9;C9JZT7;Q9BVP2	GNL3_HUMAN	549	61993
Q9NS91	E3 ubiquitin-protein ligase RAD18 (EC 2.3.2.27) (Postreplication repair protein RAD18) (hHR18) (hRAD18) (RING finger protein 73) (RING-type E3 ubiquitin transferase RAD18)	RAD18	+	+		+			+	+	+		+	+	+		9	25	1370.68	+	+	+		+			+	+	+	+	+	+	+	+	+	+	45203.1			25		1			RNF73	C9J0Q4;F8WAZ7;F8WE49;F8WFA6;H7C0A5;H7C3I2;Q9NS91	RAD18_HUMAN	495	56223
P49750	YLP motif-containing protein 1 (Nuclear protein ZAP3) (ZAP113)	YLPM1	+			+		+	+		+	+		+	+	+	9	10	1365.21	+	+	+			+		+	+		+	+	+	+	+	+	+	56278.6			1		13		6	C14orf170;ZAP3	F8VU51;H0YI23;H0YIQ2;P49750;U3KQT9	YLPM1_HUMAN	1951	219985
O75400	Pre-mRNA-processing factor 40 homolog A (Fas ligand-associated factor 1) (Formin-binding protein 11) (Formin-binding protein 3) (Huntingtin yeast partner A) (Huntingtin-interacting protein 10) (HIP-10) (Huntingtin-interacting protein A) (Renal carcinoma antigen NY-REN-6)	PRPF40A	+	+	+	+	+		+				+	+	+		9	4	1358.9	+	+	+		+			+	+		+	+	+	+	+	+	+	349695			7		7			FBP11;FLAF1;FNBP3;HIP10;HYPA	F5H578;H0YG38;H7BXZ7;H7C2N3;O75400	PR40A_HUMAN	957	108805
Q7Z5J4	Retinoic acid-induced protein 1	RAI1	+	+		+		+	+		+	+		+	+		9	9	1358.18	+	+	+	+		+	+	+	+	+	+	+	+	+	+	+	+	18356.5					6		5	KIAA1820	A0A1W2PQJ7;A8MXE8;J3QLL5;J3QR08;Q7Z5J4	RAI1_HUMAN	1906	203352
Q9H040	SprT-like domain-containing protein Spartan (DNA damage protein targeting VCP) (DVC1) (Protein with SprT-like domain at the N terminus) (Spartan)	SPRTN	+				+		+	+		+	+	+	+	+	9	14	1345.46	+	+	+					+	+	+	+	+	+	+	+	+	+	1754.75			17					C1orf124;DVC1	B1AKT1;Q9H040	SPRTN_HUMAN	489	55134
Q15596	Nuclear receptor coactivator 2 (NCoA-2) (Class E basic helix-loop-helix protein 75) (bHLHe75) (Transcriptional intermediary factor 2) (hTIF2)	NCOA2	+	+		+	+		+				+	+	+	+	9	17	1300.61	+	+	+		+			+	+	+	+	+	+	+	+	+	+	4264.93	3				9		1	BHLHE75;SRC2;TIF2	A0A1D5RMT0;E5RFN9;E7EWM1;H0YBB6;Q15596	NCOA2_HUMAN	1464	159157
Q8NAP3	Zinc finger and BTB domain-containing protein 38	ZBTB38	+			+			+	+	+	+	+	+	+		9	18	1299.6	+	+	+					+	+	+	+	+	+	+	+	+	+	9918.86			4		3		1		A0A1B0GV48;D6R9I1;D6R9J6;D6R9U6;D6RAC4;D6RBC4;D6RC86;D6RE69;D6RGK1;D6RHD1;D6RJE1;Q8NAP3	ZBT38_HUMAN	1195	134257
P54132	Bloom syndrome protein (EC 3.6.4.12) (DNA helicase, RecQ-like type 2) (RecQ2) (RecQ protein-like 3)	BLM	+	+					+	+	+	+	+	+	+		9	36	1299.33	+	+	+		+				+	+	+	+	+	+	+	+	+	52339.1	4	3	1		5		3	RECQ2;RECQL3	H0YLV8;H0YNU5;P54132	BLM_HUMAN	1417	159000
Q5BKZ1	DBIRD complex subunit ZNF326 (Zinc finger protein 326) (Zinc finger protein interacting with mRNPs and DBC1)	ZNF326	+				+		+	+	+		+	+	+	+	9	7	1277.48	+	+	+					+	+	+	+	+	+	+	+	+	+	194660			2		4		3	ZIRD	A0A0A0MRN4;E2QRN4;Q5BKZ1	ZN326_HUMAN	582	65654
Q9Y2X9	Zinc finger protein 281 (GC-box-binding zinc finger protein 1) (Transcription factor ZBP-99) (Zinc finger DNA-binding protein 99)	ZNF281	+	+		+	+		+			+	+	+	+		9	20	1270.1	+	+	+	+	+			+	+	+	+	+	+	+	+	+	+	29250.8			20		1			GZP1;ZBP99	Q9Y2X9	ZN281_HUMAN	895	96915
Q9Y4B4	Helicase ARIP4 (EC 3.6.4.12) (Androgen receptor-interacting protein 4) (RAD54-like protein 2)	RAD54L2	+	+		+			+	+	+	+		+	+		9	27	1266.57	+	+	+		+			+	+	+	+	+	+	+	+	+	+	6067.44			8					ARIP4;KIAA0809	H0Y760;Q9Y4B4	ARIP4_HUMAN	1467	162769
O15042	U2 snRNP-associated SURP motif-containing protein (140 kDa Ser/Arg-rich domain protein) (U2-associated protein SR140)	U2SURP	+	+		+			+	+	+			+	+	+	9	16	1264.38	+	+	+	+	+			+	+		+	+	+	+	+	+	+	328714			7		8		3	KIAA0332;SR140	C9J5L1;C9JDJ7;E7ET15;E7EW00;H0Y8D9;H7C4V2;O15042;U3KPT1	SR140_HUMAN	1029	118292
O00567	Nucleolar protein 56 (Nucleolar protein 5A)	NOP56	+		+		+		+	+	+	+		+	+		9	8	1263.12	+	+	+						+			+	+	+	+	+	+	813384			9		3		3	NOL5A	H0Y653;H0YDU4;O00567;Q5JXT2	NOP56_HUMAN	594	66050
Q14978	Nucleolar and coiled-body phosphoprotein 1 (140 kDa nucleolar phosphoprotein) (Nopp140) (Hepatitis C virus NS5A-transactivated protein 13) (HCV NS5A-transactivated protein 13) (Nucleolar 130 kDa protein) (Nucleolar phosphoprotein p130)	NOLC1	+		+			+	+		+	+	+	+	+		9	12	1253.36	+	+	+			+		+	+		+	+	+	+	+	+	+	1.02089e+06		1	5		14		1	KIAA0035;NS5ATP13	A0A0A0MRM9;Q14978;S4R341;S4R349;S4R3C2;S4R402	NOLC1_HUMAN	699	73603
Q8WUB8	PHD finger protein 10 (BRG1-associated factor 45a) (BAF45a) (XAP135)	PHF10	+	+		+	+		+		+		+	+	+		9	8	1250.46	+	+	+	+				+	+	+	+	+	+	+	+	+	+	56314.3			3		1		2	BAF45A	Q8WUB8;S5FZ81	PHF10_HUMAN	498	56051
Q17R98	Zinc finger protein 827	ZNF827	+			+		+	+		+	+	+	+	+		9	16	1247.31	+	+	+			+	+	+	+	+	+	+	+	+	+	+	+	2106.34								LOC152485	G5E9Z1;H0Y9K9;H0Y9M2;Q17R98	ZN827_HUMAN	1081	119165
Q13601	KRR1 small subunit processome component homolog (HIV-1 Rev-binding protein 2) (KRR-R motif-containing protein 1) (Rev-interacting protein 1) (Rip-1)	KRR1	+	+		+	+		+		+		+	+	+		9	7	1223.14	+	+	+		+				+			+	+	+	+	+	+	183024			8				1	HRB2	Q13601	KRR1_HUMAN	381	43665
O14503	Class E basic helix-loop-helix protein 40 (bHLHe40) (Class B basic helix-loop-helix protein 2) (bHLHb2) (Differentially expressed in chondrocytes protein 1) (DEC1) (Enhancer-of-split and hairy-related protein 2) (SHARP-2) (Stimulated by retinoic acid gene 13 protein)	BHLHE40	+			+		+	+	+	+	+		+	+		9	1	1210.68	+	+	+			+		+	+	+	+	+	+	+	+	+	+	9177.81	2		1		3			BHLHB2;DEC1;SHARP2;STRA13	O14503	BHE40_HUMAN	412	45510
O75717	WD repeat and HMG-box DNA-binding protein 1 (Acidic nucleoplasmic DNA-binding protein 1) (And-1)	WDHD1	+	+			+	+	+			+		+	+	+	9	10	1209.68	+	+	+	+	+	+		+	+	+	+	+	+	+	+	+	+	109564			3		7		1	AND1	C9JYB3;H3BSQ1;O75717	WDHD1_HUMAN	1129	125967
Q9Y265	RuvB-like 1 (EC 3.6.4.12) (49 kDa TATA box-binding protein-interacting protein) (49 kDa TBP-interacting protein) (54 kDa erythrocyte cytosolic protein) (ECP-54) (INO80 complex subunit H) (Nuclear matrix protein 238) (NMP 238) (Pontin 52) (TIP49a) (TIP60-associated protein 54-alpha) (TAP54-alpha)	RUVBL1	+	+		+		+	+		+		+	+	+		9	4	1207.11	+	+	+	+		+		+	+	+	+	+	+	+	+	+	+	2.06485e+06	1		13		5			INO80H;NMP238;TIP49;TIP49A	E7ETR0;H7C4G5;H7C4I3;J3QLR1;Q9Y265	RUVB1_HUMAN	456	50228
Q15054	DNA polymerase delta subunit 3 (DNA polymerase delta subunit C) (DNA polymerase delta subunit p66) (DNA polymerase delta subunit p68)	POLD3	+	+			+		+	+	+		+	+	+		9	11	1204.23	+	+	+		+			+	+	+	+	+	+	+	+	+	+	149528	2		1		9		1	KIAA0039	E9PM91;E9PNC0;E9PRK3;H0YD46;H0YEX7;Q15054	DPOD3_HUMAN	466	51400
P61254	60S ribosomal protein L26 (Large ribosomal subunit protein uL24)	RPL26	+	+	+		+		+	+		+		+	+		9	6	1197.12	+	+	+		+			+	+	+	+	+	+	+	+	+	+	1.23144e+07			12		8		2		J3KS10;J3KSS0;J3KTJ8;J3QQV1;J3QRC4;J3QRI7;P61254	RL26_HUMAN	145	17258
P07199	Major centromere autoantigen B (Centromere protein B) (CENP-B)	CENPB	+	+	+	+			+		+		+	+	+		9	7	1193.24	+	+	+	+	+				+	+	+	+	+	+	+	+	+	85826.9			3						P07199	CENPB_HUMAN	599	65171
P04818	Thymidylate synthase (TS) (TSase) (EC 2.1.1.45)	TYMS	+	+			+		+	+			+	+	+	+	9	5	1188.05	+	+	+		+				+			+	+	+	+	+	+	868799	1		10					TS	P04818	TYSY_HUMAN	313	35716
O94913	Pre-mRNA cleavage complex 2 protein Pcf11 (Pre-mRNA cleavage complex II protein Pcf11)	PCF11	+	+		+	+		+		+			+	+	+	9	11	1185.3	+	+	+	+	+			+	+	+	+	+	+	+	+	+	+	22134.9					2			KIAA0824	E9PKN0;E9PNY7;E9PQ01;E9PQF9;O94913	PCF11_HUMAN	1555	173050
Q5H9F3	BCL-6 corepressor-like protein 1 (BCoR-L1) (BCoR-like protein 1)	BCORL1	+	+		+			+	+	+	+		+	+		9	10	1143.67	+	+	+	+	+			+	+	+	+	+	+	+	+	+	+	1156.32					1				A0A075B6Q3;A0A087X1F0;H7C4B2;Q5H9F3;V9GYD4	BCORL_HUMAN	1711	182526
P45973	Chromobox protein homolog 5 (Antigen p25) (Heterochromatin protein 1 homolog alpha) (HP1 alpha)	CBX5	+	+			+		+		+	+	+	+	+		9	5	1142.89	+	+	+	+				+	+	+	+	+	+	+	+	+	+	1.39061e+06			12		5		5	HP1A	F8VNY3;P45973	CBX5_HUMAN	191	22225
Q9Y3B9	RRP15-like protein (Ribosomal RNA-processing protein 15)	RRP15	+	+				+	+	+	+		+	+	+		9	2	1139.56	+	+	+	+	+	+	+	+	+	+	+	+	+	+	+	+	+	347715			5		4			KIAA0507	Q9Y3B9	RRP15_HUMAN	282	31484
Q08945	FACT complex subunit SSRP1 (Chromatin-specific transcription elongation factor 80 kDa subunit) (Facilitates chromatin transcription complex 80 kDa subunit) (FACT 80 kDa subunit) (FACTp80) (Facilitates chromatin transcription complex subunit SSRP1) (Recombination signal sequence recognition protein 1) (Structure-specific recognition protein 1) (hSSRP1) (T160)	SSRP1	+	+	+					+	+		+	+	+	+	9	9	1125.86	+	+	+	+	+							+	+	+	+	+	+	1.20255e+06			16		13		2	FACT80	A0A0U1RRK2;E9PMD4;E9PPZ7;Q08945	SSRP1_HUMAN	709	81075
Q96QT6	PHD finger protein 12 (PHD factor 1) (Pf1)	PHF12	+			+	+		+		+	+	+	+	+		9	3	1122.99	+	+	+					+	+	+	+	+	+	+	+	+	+	8617.53			1					KIAA1523	C9J9G2;J3QQU3;K7EJ43;K7EJN7;K7EJY3;K7EMX6;K7ENU0;K7EPF7;K7EQP5;K7ERZ4;Q96QT6	PHF12_HUMAN	1004	109698
P21127	Cyclin-dependent kinase 11B (EC 2.7.11.22) (Cell division cycle 2-like protein kinase 1) (CLK-1) (Cell division protein kinase 11B) (Galactosyltransferase-associated protein kinase p58/GTA) (PITSLRE serine/threonine-protein kinase CDC2L1) (p58 CLK-1)	CDK11B	+	+		+	+		+				+	+	+	+	9	21	1116.85	+	+	+		+			+	+	+	+	+	+	+	+	+	+	255720			3		2			CDC2L1;CDK11;PITSLREA;PK58	A0A087WYI9;A0A087X1I0;A0A0D9SEI3;A0A0D9SEN2;A0A0D9SER5;J3QR29;J3QR44;P21127	CD11B_HUMAN	795	92707
Q96BD5	PHD finger protein 21A (BHC80a) (BRAF35-HDAC complex protein BHC80)	PHF21A	+				+		+	+		+	+	+	+	+	9	11	1113.95	+	+	+					+	+	+	+	+	+	+	+	+	+	11290.7								BHC80;KIAA1696	A0A1B0GX09;A0A1D5RMU1;E9PLU5;E9PLV4;E9PNN4;E9PNW9;E9PQM3;E9PR02;E9PS51;H0YCI1;H0YCM5;H0YEK2;Q96BD5	PF21A_HUMAN	680	74854
P14866	Heterogeneous nuclear ribonucleoprotein L (hnRNP L)	HNRNPL	+	+	+		+		+			+		+	+	+	9	17	1104.14	+	+	+		+			+	+	+	+	+	+	+	+	+	+	4.20727e+06			20		9			HNRPL	B4DVF8;M0QXS5;M0QYL7;M0R1W6;P14866	HNRPL_HUMAN	589	64133
O15525	Transcription factor MafG (V-maf musculoaponeurotic fibrosarcoma oncogene homolog G) (hMAF)	MAFG	+	+		+		+	+		+	+		+	+		9	1	1102.97	+	+	+	+			+	+	+	+		+	+	+	+	+	+	25959.2	1		1	4	1				I3L2F8;O15525	MAFG_HUMAN	162	17850
P25205	DNA replication licensing factor MCM3 (EC 3.6.4.12) (DNA polymerase alpha holoenzyme-associated protein P1) (P1-MCM3) (RLF subunit beta) (p102)	MCM3	+	+	+		+		+	+			+	+	+		9	7	1082.51	+	+	+		+				+	+	+		+	+	+	+	+	1.11296e+06		6	14		3				J3KQ69;M0QYS9;P25205;Q7Z6P5	MCM3_HUMAN	808	90981
O76021	Ribosomal L1 domain-containing protein 1 (CATX-11) (Cellular senescence-inhibited gene protein) (Protein PBK1)	RSL1D1	+	+	+				+	+	+		+	+	+		9	6	1078.74	+	+	+	+				+	+	+	+	+	+	+	+	+	+	1.76286e+06			1		11		5	CATX11;CSIG;PBK1	I3L1A3;I3L1Y4;I3L234;I3L2F2;I3L3C4;I3L3U9;I3L4T8;J3KPU7;J3QSV6;O76021	RL1D1_HUMAN	490	54973
P50990	T-complex protein 1 subunit theta (TCP-1-theta) (CCT-theta) (Renal carcinoma antigen NY-REN-15)	CCT8	+		+		+	+	+		+	+		+	+		9	6	1062.81	+	+	+			+		+	+			+	+	+	+	+	+	3.53044e+06		1	26		16		2	C21orf112;CCTQ;KIAA0002	H7C2U0;H7C4C8;P50990	TCPQ_HUMAN	548	59621
Q8IXT5	RNA-binding protein 12B (RNA-binding motif protein 12B)	RBM12B	+	+		+			+		+	+		+	+	+	9	7	1056.47	+	+	+		+			+	+	+	+	+	+	+	+	+	+	47671.2					3				B9ZVT1;E5RHG1;E5RJ83;E5RJV8;E5RJW8;Q8IXT5	RB12B_HUMAN	1001	118103
Q9Y6X2	E3 SUMO-protein ligase PIAS3 (EC 6.3.2.-) (Protein inhibitor of activated STAT protein 3)	PIAS3	+	+		+			+	+	+	+		+	+		9	13	1054.25	+	+	+		+			+	+	+	+	+	+	+	+		+	6042.12			3						E7ESB4;E9PHH8;Q9Y6X2;U3KQV1	PIAS3_HUMAN	628	68017
Q6P4R8	Nuclear factor related to kappa-B-binding protein (DNA-binding protein R kappa-B) (INO80 complex subunit G)	NFRKB	+	+	+	+		+	+		+			+	+		9	10	1054.15	+	+	+	+		+	+	+	+	+	+	+	+	+	+	+	+	24119.6			3		4		2	INO80G	E9PJE1;E9PJG2;E9PJU3;E9PM88;E9PQ59;E9PQB0;Q6P4R8	NFRKB_HUMAN	1299	139001
Q15459	Splicing factor 3A subunit 1 (SF3a120) (Spliceosome-associated protein 114) (SAP 114)	SF3A1	+	+		+			+		+	+		+	+	+	9	11	1043.58	+	+	+	+				+	+			+	+	+	+	+	+	927206			14		10			SAP114	F8WB66;F8WC79;H7C1L2;Q15459	SF3A1_HUMAN	793	88886
Q13123	Protein Red (Cytokine IK) (IK factor) (Protein RER)	IK	+	+		+			+	+	+		+	+	+		9	9	1042.21	+	+	+	+	+			+	+	+	+	+	+	+	+	+	+	475193			4		8		1	RED;RER	A0A0C4DGW5;D6RAH1;D6RAY9;D6RCQ4;D6REL4;E7EQZ7;Q13123	RED_HUMAN	557	65602
Q00613	Heat shock factor protein 1 (HSF 1) (Heat shock transcription factor 1) (HSTF 1)	HSF1	+	+		+	+		+	+	+			+	+		9	6	1013.92	+	+	+	+	+			+	+	+	+	+	+	+	+	+	+	64247.9	1		1	5				HSTF1	A0A087WWQ3;A0A087WXG6;A0A087X1F9;E9PI02;E9PMQ6;Q00613	HSF1_HUMAN	529	57260
Q9UIF9	Bromodomain adjacent to zinc finger domain protein 2A (Transcription termination factor I-interacting protein 5) (TTF-I-interacting protein 5) (Tip5) (hWALp3)	BAZ2A	+	+		+			+		+	+		+	+	+	9	9	1013.89	+	+	+		+			+	+		+	+	+	+	+	+	+	21945			3		6		1	KIAA0314;TIP5	A0A0C4DGI9;F8VU39;F8VWQ3;F8W053;H0YHL2;H0YHQ7;H0YII3;J3KPG5;Q9UIF9	BAZ2A_HUMAN	1905	211198
Q96PK6	RNA-binding protein 14 (Paraspeckle protein 2) (PSP2) (RNA-binding motif protein 14) (RRM-containing coactivator activator/modulator) (Synaptotagmin-interacting protein) (SYT-interacting protein)	RBM14	+			+	+		+		+		+	+	+	+	9	8	1009.48	+	+	+					+	+	+	+	+	+	+	+	+	+	1.18961e+06			5		4			SIP	B8ZZ74;F8WDX3;Q96PK6	RBM14_HUMAN	669	69492
P39748	Flap endonuclease 1 (FEN-1) (EC 3.1.-.-) (DNase IV) (Flap structure-specific endonuclease 1) (Maturation factor 1) (MF1) (hFEN-1)	FEN1	+	+			+		+	+			+	+	+	+	9	13	1009.42	+	+	+		+				+	+	+		+	+	+	+	+	2.29382e+06	1	1	13	4	8		1	RAD2	F5H1Y3;I3L3E9;P39748	FEN1_HUMAN	380	42593
P38919	Eukaryotic initiation factor 4A-III (eIF-4A-III) (eIF4A-III) (EC 3.6.4.13) (ATP-dependent RNA helicase DDX48) (ATP-dependent RNA helicase eIF4A-3) (DEAD box protein 48) (Eukaryotic initiation factor 4A-like NUK-34) (Eukaryotic translation initiation factor 4A isoform 3) (Nuclear matrix protein 265) (NMP 265) (hNMP 265) [Cleaved into: Eukaryotic initiation factor 4A-III, N-terminally processed]	EIF4A3	+		+		+		+		+	+		+	+	+	9	6	1002.48	+	+						+	+	+	+	+	+	+	+	+	+	2.41725e+06			10		5		1	DDX48;KIAA0111	I3L3H2;P38919	IF4A3_HUMAN	411	46871
Q7Z589	BRCA2-interacting transcriptional repressor EMSY	EMSY	+	+		+	+		+		+			+	+	+	9	31	999.96		+	+		+			+	+	+	+		+	+	+	+	+	15336.6			15		1			C11orf30	E9PMC9;E9PPE6;H0YCS3;H0YDI4;H0YEP9;H0YET8;Q7Z589	EMSY_HUMAN	1322	141468
Q9BYG3	MKI67 FHA domain-interacting nucleolar phosphoprotein (Nucleolar phosphoprotein Nopp34) (Nucleolar protein interacting with the FHA domain of pKI-67) (hNIFK)	NIFK	+				+	+	+		+	+	+	+	+		9	4	998.163	+	+	+			+			+	+	+	+	+	+	+	+	+	374255			3				1	MKI67IP;NOPP34	C9J6C5;C9J808;H7BZL0;Q9BYG3	MK67I_HUMAN	293	34222
P09651	Heterogeneous nuclear ribonucleoprotein A1 (hnRNP A1) (Helix-destabilizing protein) (Single-strand RNA-binding protein) (hnRNP core protein A1) [Cleaved into: Heterogeneous nuclear ribonucleoprotein A1, N-terminally processed]	HNRNPA1	+		+		+		+	+		+		+	+	+	9	11	984.218	+	+	+					+	+	+	+	+	+	+	+	+	+	8.78869e+06			13		11		3	HNRPA1	F8VTQ5;F8VYN5;F8VZ49;F8W646;F8W6I7;H0YH80;P09651	ROA1_HUMAN	372	38747
P00374	Dihydrofolate reductase (EC 1.5.1.3)	DHFR	+	+	+		+		+	+				+	+	+	9	10	957.164	+	+	+	+	+				+	+	+		+	+	+	+	+	795833	1		12		1				B4DM58;P00374	DYR_HUMAN	187	21453
Q2KHR3	Glutamine and serine-rich protein 1	QSER1	+	+		+			+	+			+	+	+	+	9	24	951.861		+	+		+			+	+	+	+	+	+	+	+	+	+	17644.7			11		2		2		E9PQD3;H0YCQ7;Q2KHR3	QSER1_HUMAN	1735	189972
Q08J23	tRNA (cytosine(34)-C(5))-methyltransferase (EC 2.1.1.203) (Myc-induced SUN domain-containing protein) (Misu) (NOL1/NOP2/Sun domain family member 2) (Substrate of AIM1/Aurora kinase B) (tRNA (cytosine-5-)-methyltransferase) (tRNA methyltransferase 4 homolog) (hTrm4)	NSUN2	+	+	+		+		+				+	+	+	+	9	25	945.954	+	+	+		+			+	+	+	+	+	+	+	+	+	+	1.66693e+06			21		4			SAKI;TRM4	A0A140T9Y7;A0A140T9Z1;Q08J23	NSUN2_HUMAN	767	86471
Q9UER7	Death domain-associated protein 6 (Daxx) (hDaxx) (ETS1-associated protein 1) (EAP1) (Fas death domain-associated protein)	DAXX	+	+					+	+	+		+	+	+	+	9	12	943.669		+	+		+			+	+	+	+	+	+	+	+	+	+	64316.9	2	1	6		1			BING2;DAP6	A2AB94;Q4VX54;Q5STR5;Q9UER7	DAXX_HUMAN	740	81373
Q86T24	Transcriptional regulator Kaiso (Zinc finger and BTB domain-containing protein 33)	ZBTB33	+	+		+	+		+	+	+			+	+		9	24	942.124	+	+	+	+	+			+	+	+	+	+	+	+	+	+	+	8661.52			7		1			KAISO;ZNF348	Q86T24	KAISO_HUMAN	672	74484
O43390	Heterogeneous nuclear ribonucleoprotein R (hnRNP R)	HNRNPR	+	+			+		+		+	+	+	+	+		9	5	929.068	+	+	+	+				+	+	+	+	+	+	+	+	+	+	1.71752e+06			12		9		5	HNRPR	B4DT28;O43390	HNRPR_HUMAN	633	70943
Q9NWF9	E3 ubiquitin-protein ligase RNF216 (EC 2.3.2.27) (RING finger protein 216) (RING-type E3 ubiquitin transferase RNF216) (Triad domain-containing protein 3) (Ubiquitin-conjugating enzyme 7-interacting protein 1) (Zinc finger protein inhibiting NF-kappa-B)	RNF216	+						+	+	+	+	+	+	+	+	9	19	919.228		+	+					+	+	+	+	+	+	+	+	+	+	6113.54			14		1		1	TRIAD3;UBCE7IP1;ZIN	C9JIV3;F8W6D1;F8WDI8;Q9NWF9	RN216_HUMAN	866	99406
O00257	E3 SUMO-protein ligase CBX4 (EC 6.3.2.-) (Chromobox protein homolog 4) (Polycomb 2 homolog) (Pc2) (hPc2)	CBX4	+	+			+		+	+		+		+	+	+	9	9	913.326	+	+	+		+			+	+	+	+	+	+	+	+	+	+	18227.6	1		2		2		1		F8WCW6;I3L4F1;O00257	CBX4_HUMAN	560	61368
P62913	60S ribosomal protein L11 (CLL-associated antigen KW-12) (Large ribosomal subunit protein uL5)	RPL11	+		+		+		+	+	+			+	+	+	9	7	913.17		+	+					+	+	+	+	+	+	+	+	+	+	4.91242e+06			15		8				P62913;Q5VVC8;Q5VVC9	RL11_HUMAN	178	20252
Q9P1Z0	Zinc finger and BTB domain-containing protein 4 (KAISO-like zinc finger protein 1) (KAISO-L1)	ZBTB4	+	+		+			+		+	+		+	+	+	9	3	905.848	+	+	+	+				+	+	+	+	+	+	+	+	+	+	3349.41					1			KIAA1538	Q9P1Z0	ZBTB4_HUMAN	1013	105114
Q92841	Probable ATP-dependent RNA helicase DDX17 (EC 3.6.4.13) (DEAD box protein 17) (DEAD box protein p72) (DEAD box protein p82) (RNA-dependent helicase p72)	DDX17	+		+			+	+			+	+	+	+	+	9	8	870.383	+	+	+			+		+	+	+	+	+	+	+	+	+	+	1.84958e+06	1		17	3	3		2		A0A0U1RQJ0;A0A1W2PQ51;A0A1X7SBZ2;H3BLZ8;Q92841	DDX17_HUMAN	729	80272
Q92620	Pre-mRNA-splicing factor ATP-dependent RNA helicase PRP16 (EC 3.6.4.13) (ATP-dependent RNA helicase DHX38) (DEAH box protein 38)	DHX38	+	+			+		+		+		+	+	+	+	9	5	834.045		+	+	+	+			+	+	+	+	+	+	+	+	+	+	77149.2			3		5		1	DDX38;KIAA0224;PRP16	H3BMS7;H3BQT9;H3BV01;J3KRT1;J3KSA8;J3KTG2;Q92620	PRP16_HUMAN	1227	140503
O95239	Chromosome-associated kinesin KIF4A (Chromokinesin-A)	KIF4A	+	+		+			+		+		+	+	+	+	9	14	826.546	+	+	+		+			+	+	+	+	+	+	+	+	+	+	194159			3		4			KIF4	O95239	KIF4A_HUMAN	1232	139881
Q8IVH2	Forkhead box protein P4 (Fork head-related protein-like A)	FOXP4	+	+		+	+		+				+	+	+	+	9	6	821.271	+	+	+	+	+			+	+	+		+	+	+	+	+	+	9737.02			2		1			FKHLA	A2A312;B7ZBM3;Q8IVH2	FOXP4_HUMAN	680	73488
P62805	Histone H4	HIST1H4A;HIST1H4B;HIST1H4C;HIST1H4D;HIST1H4E;HIST1H4F;HIST1H4H;HIST1H4I;HIST1H4J;HIST1H4K;HIST1H4L;HIST2H4A;HIST2H4B;HIST4H4	+	+	+				+	+			+	+	+	+	9	2	820.638	+	+	+	+				+	+	+	+	+	+	+	+	+	+	6.01047e+07	1	1	6	7	9	3	7	H4/A;H4/B;H4/C;H4/D;H4/E;H4/G;H4/H;H4/I;H4/J;H4/K;H4/M;H4/N;H4/O;H4F2;H4FA;H4FB;H4FC;H4FD;H4FE;H4FG;H4FH;H4FI;H4FJ;H4FK;H4FM;H4FN;H4FO;HIST2H4	P62805	H4_HUMAN	103	11367
P33993	DNA replication licensing factor MCM7 (EC 3.6.4.12) (CDC47 homolog) (P1.1-MCM3)	MCM7	+	+	+		+		+	+				+	+	+	9	11	753.673	+	+	+		+			+	+	+	+	+	+	+	+	+	+	1.60243e+06			27		2		1	CDC47;MCM2	C9J8M6;H0YH42;P33993	MCM7_HUMAN	719	81308
Q9BZE4	Nucleolar GTP-binding protein 1 (Chronic renal failure gene protein) (GTP-binding protein NGB)	GTPBP4	+	+			+		+	+			+	+	+	+	9	21	739.505	+	+	+		+			+	+	+	+	+	+	+	+	+	+	608067			9		7		1	CRFG;NOG1	Q5T3R7;Q9BZE4	NOG1_HUMAN	634	73964
P25490	Transcriptional repressor protein YY1 (Delta transcription factor) (INO80 complex subunit S) (NF-E1) (Yin and yang 1) (YY-1)	YY1	+	+			+		+	+		+	+	+	+		9	10	695.267		+	+		+			+	+	+	+	+	+	+	+	+	+	186874	2		11		6		5	INO80S	G3V3M8;H0YJU4;H0YJV7;P25490	TYY1_HUMAN	414	44713
P22626	Heterogeneous nuclear ribonucleoproteins A2/B1 (hnRNP A2/B1)	HNRNPA2B1	+	+			+		+		+	+		+	+	+	9	10	687.974	+	+	+		+			+	+	+	+	+	+	+	+	+	+	1.27661e+07			12		10		1	HNRPA2B1	A0A087WUI2;P22626	ROA2_HUMAN	353	37430
P49756	RNA-binding protein 25 (Arg/Glu/Asp-rich protein of 120 kDa) (RED120) (Protein S164) (RNA-binding motif protein 25) (RNA-binding region-containing protein 7)	RBM25	+	+	+	+	+		+		+		+		+		9	5	671.72	+	+	+	+				+	+	+	+	+	+	+	+	+	+	310110		1	3		5		2	RNPC7	E9PQU5;E9PSE8;H0YE46;P49756	RBM25_HUMAN	843	100185
Q6PJG2	ELM2 and SANT domain-containing protein 1 (MIDEAS)	ELMSAN1	+	+			+	+	+				+	+	+	+	9	4	657.334		+	+		+	+		+	+	+	+	+	+	+	+	+	+	25522.5			3		3		1	C14orf117;C14orf43	A0A0A0MSU2;A0A1C7CYX1;C9JYU7;H7C1L3;Q6PJG2	EMSA1_HUMAN	1045	114989
Q8IVF2	Protein AHNAK2	AHNAK2	+		+	+			+		+	+	+		+	+	9	4	581.182	+	+	+					+	+	+		+	+	+	+	+	+	73788.7			9		12		87	C14orf78;KIAA2019	Q8IVF2	AHNK2_HUMAN	5795	616629
Q99856	AT-rich interactive domain-containing protein 3A (ARID domain-containing protein 3A) (B-cell regulator of IgH transcription) (Bright) (Dead ringer-like protein 1) (E2F-binding protein 1)	ARID3A	+	+	+	+			+	+	+			+	+		9	5	476.897		+	+	+				+	+	+	+	+	+	+	+		+	1047.36	1							DRIL1;DRIL3;DRX;E2FBP1	H0YFY1;K7EJ04;Q99856	ARI3A_HUMAN	593	62889
O75820	Zinc finger protein 189	ZNF189	+				+		+	+	+	+		+	+	+	9	1	443.148	+							+	+	+	+	+	+	+	+		+	1847.54									A0A087X0K2;O75820	ZN189_HUMAN	626	72976
Q15776	Zinc finger protein with KRAB and SCAN domains 8 (LD5-1) (Zinc finger protein 192)	ZKSCAN8				+	+		+	+	+	+	+	+	+		9										+	+	+	+	+	+	+	+	+	+	5898.83					2			ZNF192	Q15776	ZKSC8_HUMAN	578	65816
Q9ULU4	Protein kinase C-binding protein 1 (Cutaneous T-cell lymphoma-associated antigen se14-3) (CTCL-associated antigen se14-3) (Rack7) (Zinc finger MYND domain-containing protein 8)	ZMYND8	+	+	+	+			+			+		+	+		8	17	1761.21	+	+	+	+				+	+		+	+	+	+	+	+	+	11973.8			2		3			KIAA1125;PRKCBP1;RACK7	A0A087WV57;A0A087WVZ6;A0A087WYS3;H7C4X9;Q5TH07;Q5TH08;Q5TH12;Q9ULU4	PKCB1_HUMAN	1186	131692
O15015	Zinc finger protein 646	ZNF646	+			+			+	+	+	+		+	+		8	7	1672.08	+	+	+					+			+	+	+	+	+	+	+	1789.97								KIAA0296	C9J3L0;H3BSD0;O15015	ZN646_HUMAN	1829	200762
P11474	Steroid hormone receptor ERR1 (Estrogen receptor-like 1) (Estrogen-related receptor alpha) (ERR-alpha) (Nuclear receptor subfamily 3 group B member 1)	ESRRA	+	+			+		+		+	+		+	+		8	4	1643.63	+	+	+	+				+	+	+	+	+	+	+	+	+	+	6446.08				4	1			ERR1;ESRL1;NR3B1	F5GWT5;F5H0E9;H0YGT3;P11474	ERR1_HUMAN	423	45510
Q12830	Nucleosome-remodeling factor subunit BPTF (Bromodomain and PHD finger-containing transcription factor) (Fetal Alz-50 clone 1 protein) (Fetal Alzheimer antigen)	BPTF	+	+		+			+		+	+		+	+		8	18	1567.86	+	+	+	+				+	+	+	+	+	+	+	+	+	+	22662.6		1	13		4		4	FAC1;FALZ	A0A0A0MR81;E7ETD6;E9PE19;F5GXF5;F5H176;J3KSK9;J3KSY0;J3QLW4;J3QQK4;J3QQQ8;Q12830	BPTF_HUMAN	3046	338262
Q9UQR0	Sex comb on midleg-like protein 2	SCML2	+	+			+		+				+	+	+	+	8	25	1536.58	+	+	+		+			+	+		+	+	+	+	+	+	+	18235.7					3		1		H0Y6S1;Q9UQR0	SCML2_HUMAN	700	77257
P30414	NK-tumor recognition protein (NK-TR protein) (Natural-killer cells cyclophilin-related protein) [Includes: Putative peptidyl-prolyl cis-trans isomerase (PPIase) (EC 5.2.1.8) (Rotamase)]	NKTR	+			+		+	+		+	+		+	+		8	12	1461.47	+	+	+			+	+	+	+	+	+	+	+	+	+	+	+	21148.6					3		3		A0A087WYW3;A8K7K2;C9JMM5;P30414	NKTR_HUMAN	1462	165677
Q9ULV3	Cip1-interacting zinc finger protein (CDKN1A-interacting zinc finger protein 1) (Nuclear protein NP94) (Zinc finger protein 356)	CIZ1	+			+			+		+	+	+	+	+		8	11	1455.22	+	+	+					+	+	+	+	+	+	+	+	+	+	18318			1					LSFR1;NP94;ZNF356	A0A0U1RQR2;F5H2X7;F6VD24;F6WSM2;H0Y5D5;Q5SYW2;Q9BTG3;Q9ULV3	CIZ1_HUMAN	898	100045
P59923	Zinc finger protein 445 (Zinc finger protein 168) (Zinc finger protein with KRAB and SCAN domains 15)	ZNF445	+			+		+	+	+	+			+	+		8	7	1431.78	+	+	+			+		+	+	+	+	+	+	+	+	+	+	1542.98			1		1			ZKSCAN15;ZNF168	A0A087X0J9;P59923	ZN445_HUMAN	1031	118963
Q96MF7	E3 SUMO-protein ligase NSE2 (EC 6.3.2.-) (MMS21 homolog) (hMMS21) (Non-structural maintenance of chromosomes element 2 homolog) (Non-SMC element 2 homolog)	NSMCE2	+	+			+		+	+	+			+	+		8	12	1430.02	+	+	+		+				+	+	+	+	+	+	+	+	+	57832			7		1			C8orf36;MMS21	A0A087WTZ8;E5RFJ1;E5RG00;E5RHW9;E5RIM1;E5RK09;H0YB96;Q96MF7	NSE2_HUMAN	247	27932
Q9Y230	RuvB-like 2 (EC 3.6.4.12) (48 kDa TATA box-binding protein-interacting protein) (48 kDa TBP-interacting protein) (51 kDa erythrocyte cytosolic protein) (ECP-51) (INO80 complex subunit J) (Repressing pontin 52) (Reptin 52) (TIP49b) (TIP60-associated protein 54-beta) (TAP54-beta)	RUVBL2	+	+	+		+				+			+	+	+	8	6	1412.9	+	+	+	+								+	+	+	+	+	+	1.94355e+06	1		15		4			INO80J;TIP48;TIP49B	A0A1W2PS22;A0A1W2PS48;M0QXI6;M0QXZ7;M0QYD8;M0R0Y3;M0R0Z0;Q9Y230;X6R2L4	RUVB2_HUMAN	463	51157
O60315	Zinc finger E-box-binding homeobox 2 (Smad-interacting protein 1) (SMADIP1) (Zinc finger homeobox protein 1b)	ZEB2	+			+	+		+	+		+		+	+		8	12	1403.09	+	+	+					+	+	+	+	+	+	+	+	+	+	1223.67	2		1		1			KIAA0569;SIP1;ZFHX1B;ZFX1B	A0A0D9SF71;A0A0D9SF74;A0A0D9SG93;A0A0D9SGG5;A0A1B0GTH3;A0A1B0GUM8;A0A1B0GV02;A0A1B0GVV8;A0A1B0GW50;A0A1B0GWA7;A0A1B0GWI0;A0A1W2PS25;A0A1X7SC99;A0JP08;C9JU62;C9JUQ1;E7ESP8;E7EUW9;E7EVG9;H7C0G0;O60315;U3KPV5;U3KPX6;U3KQ33;U3KQ51	ZEB2_HUMAN	1214	136447
Q8NB50	Zinc finger protein 62 homolog (Zfp-62)	ZFP62	+			+			+	+		+	+	+	+		8	1	1389.11	+	+	+					+	+	+	+	+	+	+	+	+	+	742.775			2		1				D6R9C0;D6RBG3;D6RCF6;Q8NB50	ZFP62_HUMAN	900	102511
P41229	Lysine-specific demethylase 5C (EC 1.14.11.-) (Histone demethylase JARID1C) (Jumonji/ARID domain-containing protein 1C) (Protein SmcX) (Protein Xe169)	KDM5C	+			+	+		+		+	+		+	+		8	14	1380.19	+	+	+					+	+	+	+	+	+	+	+	+	+	12582.6			7		3			DXS1272E;JARID1C;SMCX;XE169	F8W7H7;F8WDK1;F8WF56;P41229	KDM5C_HUMAN	1560	175720
P82970	High mobility group nucleosome-binding domain-containing protein 5 (Nucleosome-binding protein 1)	HMGN5	+			+	+	+	+			+		+	+		8	3	1378.79	+	+	+			+	+	+		+		+	+	+	+	+	+	275665			1		5		1	NSBP1	P82970;Q5JSK6;Q5JSK7;Q5JSK8;Q5JSK9;Q5JSL0	HMGN5_HUMAN	282	31525
Q96HW7	Integrator complex subunit 4 (Int4)	INTS4	+	+		+		+	+		+			+	+		8	3	1367.16	+	+	+	+		+	+	+	+	+	+	+	+	+	+	+	+	25648.5			1		2				E9PIM3;F8WAA7;Q96HW7	INT4_HUMAN	963	108171
Q9Y2K1	Zinc finger and BTB domain-containing protein 1	ZBTB1	+			+	+		+		+	+		+	+		8	5	1357.33	+	+	+					+	+	+	+	+	+	+	+	+	+	4677.29	2		5					KIAA0997	G3V2I8;G3V3N0;G3V447;Q9Y2K1	ZBTB1_HUMAN	713	82016
Q92785	Zinc finger protein ubi-d4 (Apoptosis response zinc finger protein) (BRG1-associated factor 45D) (BAF45D) (D4, zinc and double PHD fingers family 2) (Protein requiem)	DPF2	+			+			+		+	+	+	+	+		8	4	1353.07	+	+	+					+	+	+	+	+	+	+	+	+	+	84468.8			4		5		2	BAF45D;REQ;UBID4	E9PN04;H0YEI1;J3KMZ8;Q92785	REQU_HUMAN	391	44155
Q8IX15	Homeobox and leucine zipper protein Homez (Homeodomain leucine zipper-containing factor)	HOMEZ	+	+					+		+	+	+	+	+		8	3	1342.31	+	+	+	+				+	+	+	+	+	+	+	+	+	+	3170.04			1					KIAA1443	Q8IX15;U3KPW8	HOMEZ_HUMAN	550	61240
P62316	Small nuclear ribonucleoprotein Sm D2 (Sm-D2) (snRNP core protein D2)	SNRPD2	+	+	+		+		+			+		+	+		8	3	1340.42	+	+	+	+				+			+	+	+	+	+	+	+	4.69478e+06			7		6			SNRPD1	K7EJB5;K7ERG4;P62316	SMD2_HUMAN	118	13527
Q9UKL0	REST corepressor 1 (Protein CoREST)	RCOR1	+	+		+	+				+		+	+	+		8	4	1331.95	+	+	+	+								+	+	+	+	+	+	101243	1		4		1			KIAA0071;RCOR	H0YNY4;Q9UKL0	RCOR1_HUMAN	485	53327
O75150	E3 ubiquitin-protein ligase BRE1B (BRE1-B) (EC 2.3.2.27) (95 kDa retinoblastoma-associated protein) (RBP95) (RING finger protein 40) (RING-type E3 ubiquitin transferase BRE1B)	RNF40	+	+			+		+	+			+	+	+		8	15	1313.64	+	+	+		+				+	+	+	+	+	+	+	+	+	192677			3		5		2	BRE1B;KIAA0661	A0A087WTK2;H3BP71;H3BQ99;H3BS50;H3BUL6;I3L332;O75150;R4GN66	BRE1B_HUMAN	1001	113650
Q9NYD6	Homeobox protein Hox-C10 (Homeobox protein Hox-3I)	HOXC10	+	+			+		+			+		+	+	+	8	3	1310.92	+	+	+	+	+			+	+	+	+	+	+	+	+	+	+	16423.6			2					HOX3I	D6RAG4;Q9NYD6	HXC10_HUMAN	342	38073
Q99459	Cell division cycle 5-like protein (Cdc5-like protein) (Pombe cdc5-related protein)	CDC5L	+	+		+			+		+	+		+	+		8	3	1306.66	+	+	+	+	+				+			+	+	+	+	+	+	462228			4		3		1	KIAA0432;PCDC5RP	Q99459	CDC5L_HUMAN	802	92251
O60264	SWI/SNF-related matrix-associated actin-dependent regulator of chromatin subfamily A member 5 (SWI/SNF-related matrix-associated actin-dependent regulator of chromatin A5) (EC 3.6.4.-) (Sucrose nonfermenting protein 2 homolog) (hSNF2H)	SMARCA5	+	+		+	+		+		+			+	+		8	25	1303.9	+	+	+	+	+			+	+		+	+	+	+	+	+	+	577109			19		12			SNF2H;WCRF135	O60264	SMCA5_HUMAN	1052	121905
Q15326	Zinc finger MYND domain-containing protein 11 (Adenovirus 5 E1A-binding protein) (Bone morphogenetic protein receptor-associated molecule 1) (Protein BS69)	ZMYND11	+			+			+	+	+	+		+	+		8	5	1277.74	+	+	+					+	+	+	+	+	+	+	+	+	+	22777.5			2					BRAM1;BS69	A0A0A0MRY2;B0QZE2;B7Z2J6;E7ENI9;E7EV75;E9PE09;J3QKD2;Q15326	ZMY11_HUMAN	602	70963
Q8NG31	Kinetochore scaffold 1 (ALL1-fused gene from chromosome 15q14 protein) (AF15q14) (Bub-linking kinetochore protein) (Blinkin) (Cancer susceptibility candidate gene 5 protein) (Cancer/testis antigen 29) (CT29) (Kinetochore-null protein 1) (Protein CASC5) (Protein D40/AF15q14)	KNL1	+	+		+			+	+				+	+	+	8	51	1276.03	+	+	+		+			+	+	+	+		+	+	+	+	+	9887.78			65		6		1	CASC5;KIAA1570	A0A0G2JL96;E9PPJ1;H0YCZ2;H0YEY7;H0YN41;Q8NG31	KNL1_HUMAN	2342	265391
O00232	26S proteasome non-ATPase regulatory subunit 12 (26S proteasome regulatory subunit RPN5) (26S proteasome regulatory subunit p55)	PSMD12	+			+		+	+		+	+		+	+		8	2	1272.99	+	+	+			+	+	+	+	+	+	+	+	+	+	+	+	1.05887e+06			14		4				J3KSK1;J3KTJ5;O00232	PSD12_HUMAN	456	52904
Q16576	Histone-binding protein RBBP7 (Histone acetyltransferase type B subunit 2) (Nucleosome-remodeling factor subunit RBAP46) (Retinoblastoma-binding protein 7) (RBBP-7) (Retinoblastoma-binding protein p46)	RBBP7	+	+			+		+	+		+		+	+		8	17	1272.2	+	+	+		+			+	+	+	+	+	+	+	+	+	+	2.74485e+06			11		5		1	RBAP46	C9J7L0;C9JAJ9;E9PC52;Q16576;Q5JNZ6;Q5JP01;Q5JP02	RBBP7_HUMAN	425	47820
Q8NC51	Plasminogen activator inhibitor 1 RNA-binding protein (PAI1 RNA-binding protein 1) (PAI-RBP1) (SERPINE1 mRNA-binding protein 1)	SERBP1	+	+				+	+		+	+		+	+		8	5	1268.07	+	+	+	+		+	+	+	+	+	+	+	+	+	+	+	+	2.38221e+06			12		6		1	PAIRBP1	Q8NC51	PAIRB_HUMAN	408	44965
Q03188	Centromere protein C (CENP-C) (Centromere autoantigen C) (Centromere protein C 1) (CENP-C 1) (Interphase centromere complex protein 7)	CENPC	+			+			+	+	+		+	+	+		8	19	1261.52	+	+	+					+	+	+	+	+	+	+	+	+	+	14106.3	3		7		1		1	CENPC1;ICEN7	H0Y8J2;H0Y9W1;Q03188	CENPC_HUMAN	943	106834
Q14690	Protein RRP5 homolog (NF-kappa-B-binding protein) (NFBP) (Programmed cell death protein 11)	PDCD11	+	+		+	+	+			+			+	+		8	43	1250.05	+	+	+		+	+						+	+	+	+	+	+	211888			5		3		3	KIAA0185	Q14690;S4R3Q4	RRP5_HUMAN	1871	208701
P38398	Breast cancer type 1 susceptibility protein (EC 2.3.2.27) (RING finger protein 53) (RING-type E3 ubiquitin transferase BRCA1)	BRCA1	+			+			+	+	+	+		+	+		8	15	1238.3	+	+	+					+	+	+	+	+	+	+	+	+	+	9955.69	1		2		1			RNF53	A0A0A0MSN1;A0A0U1RRA9;B7ZA85;C6YB45;C9IZW4;E7ENB7;E7EQW4;E7EUM2;E7EWN5;E9PC22;E9PH68;G1UI37;H0Y850;H0Y881;H0Y8B8;H0Y8D8;K7EJW3;K7EPC7;P38398;Q3B891;Q5YLB2	BRCA1_HUMAN	1863	207721
Q5T3J3	Ligand-dependent nuclear receptor-interacting factor 1 (Receptor-interacting factor 1)	LRIF1	+			+			+	+			+	+	+	+	8	31	1236.71	+	+	+					+	+	+	+	+	+	+	+	+	+	18035.4			16		1		3	C1orf103;RIF1	Q5T3J3	LRIF1_HUMAN	769	84568
P43246	DNA mismatch repair protein Msh2 (hMSH2) (MutS protein homolog 2)	MSH2	+	+	+		+		+				+	+	+		8	18	1232.88	+	+	+		+				+	+	+	+	+	+	+	+	+	364340			13		6		1		C9J809;E9PHA6;P43246	MSH2_HUMAN	934	104743
O15226	NF-kappa-B-repressing factor (NFkB-repressing factor) (Protein ITBA4) (Transcription factor NRF)	NKRF	+	+			+		+	+				+	+	+	8	20	1223.74	+	+	+		+			+	+	+	+	+	+	+	+	+	+	175124			2		1		3	ITBA4;NRF	O15226	NKRF_HUMAN	690	77673
Q9H869	YY1-associated protein 1 (Hepatocellular carcinoma susceptibility protein) (Hepatocellular carcinoma-associated protein 2)	YY1AP1	+	+			+		+			+		+	+	+	8	7	1213.89	+	+	+		+			+	+	+	+	+	+	+	+	+	+	4634.94								HCCA2;YY1AP	A3KFK1;A3KFK2;B0QZ55;B4DZQ4;F8WD62;Q9H869	YYAP1_HUMAN	796	87944
P38432	Coilin (p80-coilin)	COIL	+	+		+	+		+		+			+	+		8	7	1211.91	+	+		+	+						+	+	+	+	+	+	+	55857.4			3		4		1	CLN80	I3L369;P38432	COIL_HUMAN	576	62608
Q8N0Y2	Zinc finger protein 444 (Endothelial zinc finger protein 2) (EZF-2) (Zinc finger and SCAN domain-containing protein 17)	ZNF444	+			+	+		+	+	+			+	+		8	3	1207.65	+	+	+					+	+	+	+	+	+	+	+	+	+	7965.24								EZF2;ZSCAN17	K7EJ91;K7EJH4;K7EK55;K7ELZ3;K7EMV5;K7ESL2;Q8N0Y2	ZN444_HUMAN	327	35204
O00267	Transcription elongation factor SPT5 (hSPT5) (DRB sensitivity-inducing factor 160 kDa subunit) (DSIF p160) (DRB sensitivity-inducing factor large subunit) (DSIF large subunit) (Tat-cotransactivator 1 protein) (Tat-CT1 protein)	SUPT5H	+	+		+			+		+		+	+	+		8	9	1184.88	+	+	+	+	+			+	+	+	+	+	+	+	+	+	+	218236			9		3			SPT5;SPT5H	M0QYL9;M0R105;M0R2M5;O00267	SPT5H_HUMAN	1087	121000
P28066	Proteasome subunit alpha type-5 (EC 3.4.25.1) (Macropain zeta chain) (Multicatalytic endopeptidase complex zeta chain) (Proteasome zeta chain)	PSMA5	+	+	+		+		+					+	+	+	8	8	1173.5	+	+	+		+			+	+	+	+		+	+	+	+	+	2.19743e+06			10		2				P28066	PSA5_HUMAN	241	26411
Q15366	Poly(rC)-binding protein 2 (Alpha-CP2) (Heterogeneous nuclear ribonucleoprotein E2) (hnRNP E2)	PCBP2	+	+	+		+		+					+	+	+	8	13	1171.12	+	+	+		+			+	+	+	+	+	+	+	+	+	+	3.58913e+06			8		5				F8VRH0;F8VTZ0;F8VXH9;F8VZX2;F8W0G4;F8W1G6;H3BND9;H3BRU6;H3BSP4;H3BSS4;Q15366	PCBP2_HUMAN	365	38580
Q15723	ETS-related transcription factor Elf-2 (E74-like factor 2) (New ETS-related factor)	ELF2	+	+			+		+	+			+	+	+		8	11	1170.34	+	+	+		+			+	+	+	+		+	+	+	+	+	35216.3			5					NERF	D6R9B1;D6RGD9;D6RHI1;Q15723	ELF2_HUMAN	593	63967
P14316	Interferon regulatory factor 2 (IRF-2)	IRF2	+	+					+		+	+	+		+	+	8	2	1166.17	+	+	+	+				+	+	+	+	+	+	+	+	+	+	7032.45	3			5					D6R9N5;D6RB08;D6RED1;H0Y956;K4DIA4;K4DIA5;P14316	IRF2_HUMAN	349	39354
Q8TAQ2	SWI/SNF complex subunit SMARCC2 (BRG1-associated factor 170) (BAF170) (SWI/SNF complex 170 kDa subunit) (SWI/SNF-related matrix-associated actin-dependent regulator of chromatin subfamily C member 2)	SMARCC2	+	+	+	+			+			+		+	+		8	9	1164.95	+	+	+	+				+	+	+	+	+	+	+	+	+	+	141927			12		3			BAF170	F8VXC8;F8VZW6;Q8TAQ2	SMRC2_HUMAN	1214	132879
Q9P0W2	SWI/SNF-related matrix-associated actin-dependent regulator of chromatin subfamily E member 1-related (SMARCE1-related protein) (BRCA2-associated factor 35) (HMG box-containing protein 20B) (HMG domain-containing protein 2) (HMG domain-containing protein HMGX2) (Sox-like transcriptional factor) (Structural DNA-binding protein BRAF35)	HMG20B	+	+			+		+	+				+	+	+	8	3	1164.32	+	+	+	+	+			+	+	+	+	+	+	+	+	+	+	59092.8			2		1			BRAF35;HMGX2;HMGXB2;SMARCE1R	B5MDG7;C9J8X5;C9JQA7;C9K049;F8WES5;K7EJR8;Q9P0W2	HM20B_HUMAN	317	35813
Q9UPW6	DNA-binding protein SATB2 (Special AT-rich sequence-binding protein 2)	SATB2	+			+			+	+	+	+		+	+		8	6	1159.87	+	+	+					+	+	+	+	+	+	+	+		+	688.687	2		1					KIAA1034	C9JR56;F8WCV6;Q9UPW6	SATB2_HUMAN	733	82555
P61247	40S ribosomal protein S3a (Small ribosomal subunit protein eS1) (v-fos transformation effector protein) (Fte-1)	RPS3A	+		+		+		+	+	+			+	+		8	5	1152.97	+	+	+					+	+	+	+	+	+	+	+	+	+	6.9329e+06			17		10		2	FTE1;MFTL	D6R9B6;D6RAS7;D6RAT0;D6RB09;D6RED7;D6RG13;D6RGE0;D6RI02;E9PFI5;H0Y8L7;H0Y9Y4;P61247	RS3A_HUMAN	264	29945
P52701	DNA mismatch repair protein Msh6 (hMSH6) (G/T mismatch-binding protein) (GTBP) (GTMBP) (MutS protein homolog 6) (MutS-alpha 160 kDa subunit) (p160)	MSH6	+	+					+	+			+	+	+	+	8	29	1151.85	+	+	+		+				+	+	+		+	+	+	+	+	279503			29		3		3	GTBP	A0A087WWJ1;A0A087WYT6;C9J7Y7;C9J8Y8;C9JH55;F8W7G9;F8WAX8;P52701;U3KQ72	MSH6_HUMAN	1360	152786
Q8N163	Cell cycle and apoptosis regulator protein 2 (Cell division cycle and apoptosis regulator protein 2) (DBIRD complex subunit KIAA1967) (Deleted in breast cancer gene 1 protein) (DBC-1) (DBC.1) (NET35) (p30 DBC)	CCAR2	+	+	+		+		+		+			+	+		8	11	1144.04	+	+	+		+			+	+			+	+	+	+	+	+	351554			16	2	5		3	DBC1;KIAA1967	A0A087X2B6;E5RFJ3;E5RGU7;E5RHH8;E5RHJ4;G3V119;H0YB24;H0YC58;H0YC69;Q8N163	CCAR2_HUMAN	923	102902
P23396	40S ribosomal protein S3 (EC 4.2.99.18) (Small ribosomal subunit protein uS3)	RPS3	+		+		+	+	+	+				+	+		8	6	1140.01	+	+	+			+	+	+	+	+	+	+	+	+	+	+	+	6.57383e+06	3	2	19		5				E9PJH4;E9PJN9;E9PK82;E9PL09;E9PPU1;E9PQ96;E9PQX2;E9PSF4;F2Z2S8;H0YCJ7;H0YES8;H0YEU2;H0YF32;P23396	RS3_HUMAN	243	26688
Q2TAL8	Glutamine-rich protein 1	QRICH1	+	+		+	+		+					+	+	+	8	14	1138.57	+	+	+		+				+	+	+	+	+	+	+	+	+	232599			8				1		C9JAL2;C9JIA8;Q2TAL8	QRIC1_HUMAN	776	86436
P62906	60S ribosomal protein L10a (CSA-19) (Large ribosomal subunit protein uL1) (Neural precursor cell expressed developmentally down-regulated protein 6) (NEDD-6)	RPL10A	+		+		+	+	+	+				+	+		8	11	1131.06	+	+	+			+	+		+	+	+	+	+	+	+	+	+	8.24605e+06			8		6			NEDD6	P62906	RL10A_HUMAN	217	24831
Q09666	Neuroblast differentiation-associated protein AHNAK (Desmoyokin)	AHNAK	+			+		+	+		+		+		+	+	8	20	1127.68	+	+				+		+	+	+	+	+	+	+	+	+	+	1.32886e+06			200		82		158	PM227	E9PJC6;E9PJZ0;E9PKR9;E9PLK4;E9PQE3;Q09666	AHNK_HUMAN	5890	629101
Q12789	General transcription factor 3C polypeptide 1 (TF3C-alpha) (TFIIIC box B-binding subunit) (Transcription factor IIIC 220 kDa subunit) (TFIIIC 220 kDa subunit) (TFIIIC220) (Transcription factor IIIC subunit alpha)	GTF3C1	+	+		+			+	+	+			+	+		8	17	1127.53	+	+	+	+	+			+	+	+	+	+	+	+	+	+	+	104603			22		3				H3BRD0;H3BU37;H3BU55;I3L1Z3;Q12789	TF3C1_HUMAN	2109	238875
P18858	DNA ligase 1 (EC 6.5.1.1) (DNA ligase I) (Polydeoxyribonucleotide synthase [ATP] 1)	LIG1	+	+	+	+	+		+					+	+		8	9	1105.8	+	+	+	+	+			+	+	+	+		+	+	+	+	+	114282		4	7		1		1		B4E135;F5GZ28;M0QY71;M0R0Q7;M0R1G7;M0R1S4;M0R254;P18858	DNLI1_HUMAN	919	101736
P51532	Transcription activator BRG1 (EC 3.6.4.-) (ATP-dependent helicase SMARCA4) (BRG1-associated factor 190A) (BAF190A) (Mitotic growth and transcription activator) (Protein BRG-1) (Protein brahma homolog 1) (SNF2-beta) (SWI/SNF-related matrix-associated actin-dependent regulator of chromatin subfamily A member 4)	SMARCA4	+	+		+			+		+			+	+	+	8	4	1098.34	+	+	+		+					+		+	+	+	+	+	+	215911			17		5		1	BAF190A;BRG1;SNF2B;SNF2L4	A0A0A0MT49;K7EP28;K7EQF0;P51532;Q9HBD4	SMCA4_HUMAN	1647	184646
Q92922	SWI/SNF complex subunit SMARCC1 (BRG1-associated factor 155) (BAF155) (SWI/SNF complex 155 kDa subunit) (SWI/SNF-related matrix-associated actin-dependent regulator of chromatin subfamily C member 1)	SMARCC1	+	+		+	+		+					+	+	+	8	13	1092.15	+	+	+	+				+	+			+	+	+	+	+	+	408534			18		10			BAF155	F8WE13;Q92922	SMRC1_HUMAN	1105	122867
P20700	Lamin-B1	LMNB1	+	+	+			+	+		+			+	+		8	10	1074.18	+	+	+	+			+	+	+	+	+	+	+	+	+	+	+	3.1888e+06			29		16			LMN2;LMNB	A0A0D9SFE5;A0A0D9SFY5;E9PBF6;P20700	LMNB1_HUMAN	586	66408
P18848	Cyclic AMP-dependent transcription factor ATF-4 (cAMP-dependent transcription factor ATF-4) (Activating transcription factor 4) (Cyclic AMP-responsive element-binding protein 2) (CREB-2) (cAMP-responsive element-binding protein 2) (DNA-binding protein TAXREB67) (Tax-responsive enhancer element-binding protein 67) (TaxREB67)	ATF4	+			+			+	+	+		+	+	+		8	9	1073.4	+	+	+					+	+	+	+	+	+	+	+		+	992.309			6		2			CREB2;TXREB	P18848	ATF4_HUMAN	351	38590
Q6P1R3	Myb/SANT-like DNA-binding domain-containing protein 2	MSANTD2	+			+			+	+	+	+		+	+		8	2	1073.24	+	+						+	+	+	+	+	+	+	+	+	+	1702			2					C11orf61	B4E1M0;E9PPE2;Q6P1R3	MSD2_HUMAN	559	61319
Q9NR30	Nucleolar RNA helicase 2 (EC 3.6.4.13) (DEAD box protein 21) (Gu-alpha) (Nucleolar RNA helicase Gu) (Nucleolar RNA helicase II) (RH II/Gu)	DDX21	+		+		+	+			+		+	+	+		8	17	1069.81	+	+	+			+						+	+	+	+	+	+	1.71015e+06			4		10		1		Q9NR30	DDX21_HUMAN	783	87344
Q13838	Spliceosome RNA helicase DDX39B (EC 3.6.4.13) (56 kDa U2AF65-associated protein) (ATP-dependent RNA helicase p47) (DEAD box protein UAP56) (HLA-B-associated transcript 1 protein)	DDX39B	+		+		+			+	+			+	+	+	8	8	1065.13	+	+	+									+	+	+	+	+	+	2.89717e+06			13		8			BAT1;UAP56	A0A0A0MT12;A0A0G2JHN7;A0A0G2JJL7;A0A0G2JJZ9;A0A140T973;A0A140T996;A0A140T9A8;A0A140T9B4;A0A140T9K1;A0A140T9K2;A0A140T9L4;A0A140T9N3;A0A140T9Q9;A0A140T9X3;A0A140T9X9;A0A140TA18;F6QYI9;F6R6M7;F6S2B7;F6S4E6;F6SXL5;F6TRA5;F6U6E2;F6UJC5;F6WLT2;H0Y400;H0YCC6;Q13838;Q5STU3	DX39B_HUMAN	428	48991
O00541	Pescadillo homolog	PES1	+	+			+	+	+	+				+	+		8	9	1057.22	+	+	+		+	+	+		+	+	+	+	+	+	+	+	+	420612	1		8		5				B3KXD6;B5MCF9;H7BYY8;H7C267;O00541	PESC_HUMAN	588	68003
Q5T8P6	RNA-binding protein 26 (CTCL tumor antigen se70-2) (RNA-binding motif protein 26)	RBM26	+	+		+	+	+	+				+		+		8	5	1057.05	+	+	+		+	+	+		+			+	+	+	+	+	+	253970			7		5		1	C13orf10	A0A087X0H9;E2PSN0;Q5T8P6	RBM26_HUMAN	1007	113597
Q93009	Ubiquitin carboxyl-terminal hydrolase 7 (EC 3.4.19.12) (Deubiquitinating enzyme 7) (Herpesvirus-associated ubiquitin-specific protease) (Ubiquitin thioesterase 7) (Ubiquitin-specific-processing protease 7)	USP7	+	+	+			+			+			+	+	+	8	4	1047.44	+	+	+	+			+					+	+	+	+	+	+	328450			16		8		1	HAUSP	F5H2X1;H3BMF6;H3BND8;H3BQD1;H3BRA2;H3BRI4;H3BTM1;H3BUV0;H3BVA7;I3L2D8;Q93009	UBP7_HUMAN	1102	128302
Q86WJ1	Chromodomain-helicase-DNA-binding protein 1-like (EC 3.6.4.12) (Amplified in liver cancer protein 1)	CHD1L	+	+			+		+	+				+	+	+	8	14	1043.84		+	+		+				+	+	+		+	+	+	+	+	42262.6			4					ALC1	A0A087WTM4;A0A087WWW4;A0A087WZM7;A0A0A0MRH8;A0A0A0MSH9;A0A1W2PP16;Q86WJ1	CHD1L_HUMAN	897	100984
O94906	Pre-mRNA-processing factor 6 (Androgen receptor N-terminal domain-transactivating protein 1) (ANT-1) (PRP6 homolog) (U5 snRNP-associated 102 kDa protein) (U5-102 kDa protein)	PRPF6	+	+		+			+				+	+	+	+	8	19	1041.44		+	+		+				+	+	+		+	+	+	+	+	514121			19		2		1	C20orf14	O94906	PRP6_HUMAN	941	106925
P26358	DNA (cytosine-5)-methyltransferase 1 (Dnmt1) (EC 2.1.1.37) (CXXC-type zinc finger protein 9) (DNA methyltransferase HsaI) (DNA MTase HsaI) (M.HsaI) (MCMT)	DNMT1	+	+					+	+	+	+		+	+		8	11	1037.17	+	+	+	+				+	+	+	+	+	+	+	+	+	+	219300	7		21	16	8	1	4	AIM;CXXC9;DNMT	K7EIZ6;K7EJL0;K7EKC3;K7ELB1;K7EMU8;K7ENQ6;K7ENW7;K7EP77;K7ER10;K7ERQ1;P26358	DNMT1_HUMAN	1616	183165
P53999	Activated RNA polymerase II transcriptional coactivator p15 (Positive cofactor 4) (PC4) (SUB1 homolog) (p14)	SUB1	+	+			+	+	+					+	+	+	8	5	1036.11		+	+	+	+	+			+			+	+	+	+	+	+	1.47669e+07			5		5			PC4;RPO2TC1	D6R970;D6RC37;P53999	TCP4_HUMAN	127	14395
O60341	Lysine-specific histone demethylase 1A (EC 1.-.-.-) (BRAF35-HDAC complex protein BHC110) (Flavin-containing amine oxidase domain-containing protein 2)	KDM1A	+	+					+	+	+			+	+	+	8	10	1035.32	+	+	+	+	+			+	+	+		+	+	+	+	+	+	152233			14		3	2	2	AOF2;KDM1;KIAA0601;LSD1	O60341;R4GMP9;R4GMQ1	KDM1A_HUMAN	852	92903
P18615	Negative elongation factor E (NELF-E) (RNA-binding protein RD)	NELFE	+				+	+	+	+			+	+	+		8	2	1018.48	+	+	+			+			+	+	+	+	+	+	+	+	+	271838			1					RD;RDBP	A0A0A0MSN9;A0A0A0MT02;A0A0G2JI50;A2ABK4;E7ENC7;E7EWR7;E9PD43;P18615	NELFE_HUMAN	380	43240
P62269	40S ribosomal protein S18 (Ke-3) (Ke3) (Small ribosomal subunit protein uS13)	RPS18	+		+		+		+	+				+	+	+	8	4	1010.31	+	+	+							+	+	+	+	+	+	+	+	8.2075e+06			6		5			D6S218E	A0A0G2JQH2;J3JS69;P62269;Q5GGW2	RS18_HUMAN	152	17719
O00422	Histone deacetylase complex subunit SAP18 (18 kDa Sin3-associated polypeptide) (2HOR0202) (Cell growth-inhibiting gene 38 protein) (Sin3-associated polypeptide p18)	SAP18	+	+			+		+	+	+	+			+		8	7	1006.78	+	+	+	+	+			+	+	+	+	+	+	+	+	+	+	898492			5		1				H7BZW6;O00422;U3KPY7;U3KQ12;X6RAL5	SAP18_HUMAN	153	17561
Q8N8K9	Uncharacterized protein KIAA1958	KIAA1958	+	+	+		+				+			+	+	+	8	8	1005.62	+	+	+	+								+	+	+	+		+	2409.18									Q8N8K9	K1958_HUMAN	716	79212
Q8WY36	HMG box transcription factor BBX (Bobby sox homolog) (HMG box-containing protein 2)	BBX	+	+					+	+			+	+	+	+	8	7	1001.91		+	+		+				+	+	+	+	+	+	+	+	+	8030.26					3			HBP2	C9IYG9;C9IYS9;C9J067;C9J0J4;C9J8D0;C9JA69;C9JC04;C9JD74;C9JE62;C9JIZ2;C9JNU3;C9JSH4;C9JYU6;C9JZA0;C9K0D1;H7C1Q0;H7C1U1;Q8WY36	BBX_HUMAN	941	105130
P35251	Replication factor C subunit 1 (Activator 1 140 kDa subunit) (A1 140 kDa subunit) (Activator 1 large subunit) (Activator 1 subunit 1) (DNA-binding protein PO-GA) (Replication factor C 140 kDa subunit) (RF-C 140 kDa subunit) (RFC140) (Replication factor C large subunit)	RFC1	+	+			+		+			+	+	+	+		8	3	998.816	+	+	+		+				+				+	+	+	+	+	110893			22		15		2	RFC140	A0A1W2PP02;D6RAD2;E0CX09;H0Y8U4;H0Y9P8;P35251	RFC1_HUMAN	1148	128255
P43487	Ran-specific GTPase-activating protein (Ran-binding protein 1) (RanBP1)	RANBP1	+				+	+	+		+	+	+		+		8	2	994.315	+	+	+			+	+	+	+	+	+	+	+	+	+	+	+	3.83824e+06			8		14		1		C9JDM3;C9JGV6;C9JIC6;C9JJ34;C9JXG8;F6WQW2;F8WCY3;P43487	RANG_HUMAN	201	23310
Q13523	Serine/threonine-protein kinase PRP4 homolog (EC 2.7.11.1) (PRP4 kinase) (PRP4 pre-mRNA-processing factor 4 homolog)	PRPF4B	+			+		+	+			+	+	+	+		8	1	980.904	+	+	+			+		+			+	+	+	+	+	+	+	230187			1		13		1	KIAA0536;PRP4;PRP4H;PRP4K	H0YDJ3;Q13523	PRP4B_HUMAN	1007	116987
Q14592	Zinc finger protein 460 (Zinc finger protein 272) (Zinc finger protein HZF8)	ZNF460	+						+	+		+	+	+	+	+	8	2	946.587	+	+	+					+	+	+	+	+	+	+	+	+	+	20220.4			17					ZNF272	M0R0J6;Q14592	ZN460_HUMAN	562	63665
Q9NQW6	Anillin	ANLN	+			+		+	+				+	+	+	+	8	6	940.411	+	+	+			+			+		+		+	+	+	+	+	157038			1		2		1		C9J0G4;C9JJT6;H7C0Y6;H7C167;H7C1C2;H7C1K5;H7C3R2;H7C3S1;Q9NQW6	ANLN_HUMAN	1124	124199
P63241	Eukaryotic translation initiation factor 5A-1 (eIF-5A-1) (eIF-5A1) (Eukaryotic initiation factor 5A isoform 1) (eIF-5A) (Rev-binding factor) (eIF-4D)	EIF5A	+	+	+		+		+					+	+	+	8	6	929.68	+	+	+		+			+	+	+	+	+	+	+	+	+	+	1.27184e+07			9	1	8		1		I3L397;I3L504;P63241	IF5A1_HUMAN	154	16832
P26373	60S ribosomal protein L13 (Breast basic conserved protein 1) (Large ribosomal subunit protein eL13)	RPL13	+		+		+	+	+	+				+	+		8	5	911.072	+	+	+			+		+	+	+	+	+	+	+	+	+	+	6.77523e+06			8		5		2	BBC1	H3BTH3;H3BUK8;J3KS98;J3QSB4;P26373	RL13_HUMAN	211	24261
O43298	Zinc finger and BTB domain-containing protein 43 (Zinc finger and BTB domain-containing protein 22B) (Zinc finger protein 297B) (ZnF-x)	ZBTB43	+			+			+	+	+			+	+	+	8	3	900.293	+	+	+					+		+		+	+	+	+	+	+	5707.27					1			KIAA0414;ZBTB22B;ZNF297B	O43298;Q5JU97	ZBT43_HUMAN	467	52630
Q8N3Z6	Zinc finger CCHC domain-containing protein 7 (TRAMP-like complex RNA-binding factor ZCCHC7)	ZCCHC7	+						+	+	+	+	+	+	+		8	3	879.021	+	+	+					+	+	+	+	+	+	+	+	+	+	9320.4			1				2		Q8N3Z6;X6R4A7	ZCHC7_HUMAN	543	63052
Q14320	Protein FAM50A (Protein HXC-26) (Protein XAP-5)	FAM50A	+	+					+	+			+	+	+	+	8	7	860.232		+	+		+				+	+	+	+	+	+	+	+	+	542859			3		2		3	DXS9928E;HXC26;XAP5	B0S8I6;Q14320	FA50A_HUMAN	339	40242
Q9UHR5	SAP30-binding protein (Transcriptional regulator protein HCNGP)	SAP30BP	+	+					+	+		+	+	+	+		8	2	852.712		+	+		+			+	+	+	+	+	+	+	+	+	+	88991.8			3		1			HCNGP;HTRG;HTRP	F5H478;J3KRR6;J3KRU5;J3KS14;J3QKW0;J3QLH3;J3QLM2;J3QQJ0;J3QS04;Q9UHR5;X6R3T8	S30BP_HUMAN	308	33870
Q9Y371	Endophilin-B1 (Bax-interacting factor 1) (Bif-1) (SH3 domain-containing GRB2-like protein B1)	SH3GLB1	+	+			+		+	+				+	+	+	8	4	839.172		+	+		+				+	+			+	+	+	+	+	252440			2					KIAA0491	A0A087WW40;Q9Y371	SHLB1_HUMAN	365	40796
Q9UBE0	SUMO-activating enzyme subunit 1 (Ubiquitin-like 1-activating enzyme E1A) [Cleaved into: SUMO-activating enzyme subunit 1, N-terminally processed]	SAE1	+	+	+		+		+					+	+	+	8	12	836.599	+	+	+		+				+	+	+		+	+	+	+	+	810852			12		3			AOS1;SUA1;UBLE1A	B3KNJ4;M0QX65;M0QYM8;M0QYP2;M0QZS6;M0R054;M0R286;M0R375;Q9UBE0	SAE1_HUMAN	346	38450
Q12948	Forkhead box protein C1 (Forkhead-related protein FKHL7) (Forkhead-related transcription factor 3) (FREAC-3)	FOXC1	+	+		+	+		+					+	+	+	8	1	828.657	+	+	+	+				+	+	+	+		+	+	+	+	+	9586.02								FKHL7;FREAC3	Q12948	FOXC1_HUMAN	553	56789
Q96T37	Putative RNA-binding protein 15 (One-twenty two protein 1) (RNA-binding motif protein 15)	RBM15	+	+					+	+	+			+	+	+	8	6	782.195		+	+		+				+	+	+	+	+	+	+	+	+	87403.6					1		1	OTT;OTT1	A0A087WWP4;Q96T37	RBM15_HUMAN	977	107189
Q9P2N5	RNA-binding protein 27 (RNA-binding motif protein 27)	RBM27	+	+		+	+		+					+	+	+	8	4	774.727	+	+	+		+			+	+	+	+	+	+	+	+	+	+	148653			1		3		4	KIAA1311	Q9P2N5	RBM27_HUMAN	1060	118718
P46782	40S ribosomal protein S5 (Small ribosomal subunit protein uS7) [Cleaved into: 40S ribosomal protein S5, N-terminally processed]	RPS5	+	+			+		+	+				+	+	+	8	6	774.646		+	+		+			+	+	+	+	+	+	+	+	+	+	6.15491e+06		1	10		1				M0QZN2;M0R0F0;M0R0R2;P46782	RS5_HUMAN	204	22876
P42224	Signal transducer and activator of transcription 1-alpha/beta (Transcription factor ISGF-3 components p91/p84)	STAT1	+	+				+	+				+	+	+	+	8	18	768.888		+			+	+			+			+	+	+	+	+	+	447151	1		17	2	4				D2KFR9;E7ENM1;E7EPD2;E9PH66;H7BZ88;H7BZB5;J3KPM9;P42224	STAT1_HUMAN	750	87335
P62424	60S ribosomal protein L7a (Large ribosomal subunit protein eL8) (PLA-X polypeptide) (Surfeit locus protein 3)	RPL7A	+		+		+		+	+		+		+	+		8	9	758.44	+	+	+						+	+	+	+	+	+	+	+	+	1.20112e+07			18		7			SURF3;SURF-3	P62424;Q5T8U2;Q5T8U3	RL7A_HUMAN	266	29996
P55072	Transitional endoplasmic reticulum ATPase (TER ATPase) (EC 3.6.4.6) (15S Mg(2+)-ATPase p97 subunit) (Valosin-containing protein) (VCP)	VCP	+	+	+				+	+				+	+	+	8	3	752.97	+	+	+	+					+	+	+	+	+	+	+	+	+	5.03314e+06	5		38	1	24	1	2		C9IZA5;C9JUP7;P55072	TERA_HUMAN	806	89322
P23528	Cofilin-1 (18 kDa phosphoprotein) (p18) (Cofilin, non-muscle isoform)	CFL1	+	+	+		+		+					+	+	+	8	8	688.897		+	+		+				+	+	+	+	+	+	+	+	+	2.13972e+07			18		18		2	CFL	E9PK25;E9PLJ3;E9PP50;E9PQB7;E9PS23;G3V1A4;P23528	COF1_HUMAN	166	18502
P08238	Heat shock protein HSP 90-beta (HSP 90) (Heat shock 84 kDa) (HSP 84) (HSP84)	HSP90AB1	+		+		+		+		+			+	+	+	8	7	683.815	+	+	+					+	+	+	+	+	+	+	+	+	+	1.3768e+07		13	47		34		9	HSP90B;HSPC2;HSPCB	P08238	HS90B_HUMAN	724	83264
P27695	DNA-(apurinic or apyrimidinic site) lyase (EC 3.1.-.-) (EC 4.2.99.18) (APEX nuclease) (APEN) (Apurinic-apyrimidinic endonuclease 1) (AP endonuclease 1) (APE-1) (REF-1) (Redox factor-1) [Cleaved into: DNA-(apurinic or apyrimidinic site) lyase, mitochondrial]	APEX1	+	+	+		+		+					+	+	+	8	6	651.018		+	+		+				+				+	+	+	+	+	1.98705e+06		3	4	7	7		3	APE;APE1;APEX;APX;HAP1;REF1	A0A0C4DGK8;G3V2D9;G3V359;G3V3C7;G3V3M6;G3V3Y6;G3V574;G3V5D9;G3V5M0;G3V5Q1;H7C4A8;P27695	APEX1_HUMAN	318	35555
P27635	60S ribosomal protein L10 (Laminin receptor homolog) (Large ribosomal subunit protein uL16) (Protein QM) (Tumor suppressor QM)	RPL10	+		+		+		+	+				+	+	+	8	4	633.789	+	+	+						+	+	+	+	+	+	+	+	+	1.23875e+07			13		4		1	DXS648E;QM	A0A087WV22;A6QRI9;B8A6G2;F8W7C6;H7C123;H7C2C5;H7C2U2;P27635;X1WI28	RL10_HUMAN	214	24604
P48643	T-complex protein 1 subunit epsilon (TCP-1-epsilon) (CCT-epsilon)	CCT5	+		+		+		+	+			+	+	+		8	7	592.789	+		+					+	+	+		+	+	+	+	+	+	4.15865e+06			27		14			CCTE;KIAA0098	B7ZAR1;D6RIZ7;E7ENZ3;E9PCA1;H0Y914;H0Y958;P48643	TCPE_HUMAN	541	59671
Q8IWS0	PHD finger protein 6 (PHD-like zinc finger protein)	PHF6	+				+		+	+		+		+	+	+	8	11	574.1		+	+					+	+	+	+	+	+	+	+	+	+	254028			6		1		2	CENP-31;KIAA1823	A0A0D9SGE8;Q5JRC6;Q8IWS0	PHF6_HUMAN	365	41290
O75607	Nucleoplasmin-3	NPM3	+	+	+				+	+				+	+	+	8	1	536.19		+	+		+			+	+	+	+		+	+	+	+	+	468437									O75607	NPM3_HUMAN	178	19344
P28347	Transcriptional enhancer factor TEF-1 (NTEF-1) (Protein GT-IIC) (TEA domain family member 1) (TEAD-1) (Transcription factor 13) (TCF-13)	TEAD1	+	+		+			+		+			+	+	+	8	2	532.639		+	+	+	+				+				+	+	+	+	+	165364			1		2		2	TCF13;TEF1	E9PKB7;H0YCZ6;H0YE88;H0YEJ9;P28347	TEAD1_HUMAN	426	47946
P05549	Transcription factor AP-2-alpha (AP2-alpha) (AP-2 transcription factor) (Activating enhancer-binding protein 2-alpha) (Activator protein 2) (AP-2)	TFAP2A	+	+		+	+	+	+					+	+		8	2	529.483	+	+		+			+	+	+	+	+	+	+	+	+	+	+	29715.7			1					AP2TF;TFAP2	C1K3N0;C9J6N8;C9JXZ2;F8WDC8;F8WEX2;H7C4N4;H7C5E5;P05549;Q96SH1	AP2A_HUMAN	437	48062
P11021	78 kDa glucose-regulated protein (GRP-78) (Endoplasmic reticulum lumenal Ca(2+)-binding protein grp78) (Heat shock 70 kDa protein 5) (Immunoglobulin heavy chain-binding protein) (BiP)	HSPA5	+	+			+	+	+		+			+	+		8	1	504.759	+	+		+		+	+	+				+	+	+	+	+	+	7.44619e+06			25	12	14	1	5	GRP78	P11021	GRP78_HUMAN	654	72333
P22314	Ubiquitin-like modifier-activating enzyme 1 (EC 6.2.1.45) (Protein A1S9) (Ubiquitin-activating enzyme E1)	UBA1	+	+	+				+	+				+	+	+	8	6	450.975		+	+		+				+				+	+	+	+	+	2.56738e+06			29		11		1	A1S9T;UBE1	P22314;Q5JRR6;Q5JRR9;Q5JRS0;Q5JRS1;Q5JRS2;Q5JRS3	UBA1_HUMAN	1058	117849
P46783	40S ribosomal protein S10 (Small ribosomal subunit protein eS10)	RPS10	+	+	+				+	+				+	+	+	8	4	428.614		+	+		+				+	+	+		+	+	+	+	+	422269			8		4		1		F6U211;P46783	RS10_HUMAN	165	18898
O43719	HIV Tat-specific factor 1 (Tat-SF1)	HTATSF1	+	+			+		+	+				+	+	+	8	3	425.177		+			+			+	+	+	+	+	+	+	+	+	+	197646			9		5				O43719;Q5H918;Q5H919	HTSF1_HUMAN	755	85853
O43684	Mitotic checkpoint protein BUB3	BUB3	+		+		+		+	+				+	+	+	8	2	382.677		+	+						+	+	+		+	+	+	+	+	1.30665e+06			10		3				J3QSX4;J3QT28;O43684	BUB3_HUMAN	328	37155
Q15742	NGFI-A-binding protein 2 (EGR-1-binding protein 2) (Melanoma-associated delayed early response protein) (Protein MADER)	NAB2	+	+					+	+			+	+	+	+	8	4	382.411		+	+		+			+	+	+	+	+	+	+	+	+	+	27210.8					1			MADER	Q15742	NAB2_HUMAN	525	56594
Q8NF64	Zinc finger MIZ domain-containing protein 2 (PIAS-like protein Zimp7)	ZMIZ2	+	+		+			+			+		+	+	+	8	2	318.479		+			+			+	+	+	+	+	+	+	+	+	+	8900.31					1		1	KIAA1886;ZIMP7	A0A087X127;C9JDA5;E7EWM3;F8WC48;Q8NF64	ZMIZ2_HUMAN	920	96537
Q96LW9	Zinc finger and SCAN domain-containing protein 31 (Zinc finger protein 323)	ZSCAN31	+				+		+			+	+	+	+	+	8	2	303.104		+						+	+	+	+	+	+	+	+	+	+	3053.23								ZNF310P;ZNF323	C9IYT1;C9J1X2;C9J423;C9J6S7;C9JAI0;C9JBH3;C9JH14;C9JHB1;C9JIC2;C9JPM5;C9JUE1;Q96LW9	ZSC31_HUMAN	406	47293
Q6NZI2	Caveolae-associated protein 1 (Cavin-1) (Polymerase I and transcript release factor)	CAVIN1				+		+	+		+	+	+	+	+		8								+	+	+	+	+	+	+	+	+	+	+	+	1.96265e+06			17		6			PTRF	Q6NZI2	CAVN1_HUMAN	390	43476
Q13948	Protein CASP	CUX1	+	+					+		+	+		+	+		7	5	1516.25	+	+	+	+				+	+		+	+	+	+	+	+	+	48412.9			6		2			CUTL1	P39880;Q13948	CASP_HUMAN	678	77455
Q14202	Zinc finger MYM-type protein 3 (Zinc finger protein 261)	ZMYM3	+			+	+		+		+			+	+		7	21	1499.97	+	+	+					+	+	+	+	+	+	+	+	+	+	16739.5			7		5		1	DXS6673E;KIAA0385;ZNF261	A6NC58;A6NHB5;A6NHN7;A6NL54;Q14202	ZMYM3_HUMAN	1370	152379
Q9HCI6	E3 SUMO-protein ligase KIAA1586 (EC 6.3.2.-)	KIAA1586	+			+	+		+	+				+	+		7	20	1492.15	+	+	+					+	+	+	+	+	+	+	+	+	+	2237.5			2						F5H2N6;Q9HCI6	K1586_HUMAN	787	89673
P82979	SAP domain-containing ribonucleoprotein (Cytokine-induced protein of 29 kDa) (Nuclear protein Hcc-1) (Proliferation-associated cytokine-inducible protein CIP29)	SARNP	+	+		+			+		+			+	+		7	3	1454.66	+	+	+	+				+				+	+	+	+	+	+	246805			3		5		1	HCC1	F8VS12;F8VZQ9;P82979	SARNP_HUMAN	210	23671
P0C1Z6	TCF3 fusion partner (INO80 complex subunit F) (Protein FB1)	TFPT	+	+			+				+		+	+	+		7	1	1418.18	+	+	+	+								+	+	+	+	+	+	5832.2	1							INO80F	A0A0G2JP55;A8MTQ3;F8WDC1;P0C1Z6	TFPT_HUMAN	253	28278
P29375	Lysine-specific demethylase 5A (EC 1.14.11.-) (Histone demethylase JARID1A) (Jumonji/ARID domain-containing protein 1A) (Retinoblastoma-binding protein 2) (RBBP-2)	KDM5A	+			+			+	+	+			+	+		7	10	1416.94	+	+	+						+	+	+	+	+	+	+	+	+	13849.7			6		1			JARID1A;RBBP2;RBP2	E7EV89;F5GZ99;F5GZR8;F5H322;P29375	KDM5A_HUMAN	1690	192095
O43513	Mediator of RNA polymerase II transcription subunit 7 (hMED7) (Activator-recruited cofactor 34 kDa component) (ARC34) (Cofactor required for Sp1 transcriptional activation subunit 9) (CRSP complex subunit 9) (Mediator complex subunit 7) (RNA polymerase transcriptional regulation mediator subunit 7 homolog) (Transcriptional coactivator CRSP33)	MED7	+			+		+	+			+		+	+		7	1	1381.22	+	+	+			+	+	+	+	+	+	+	+	+	+	+	+	29032.1			1					ARC34;CRSP9	E5RIE8;O43513	MED7_HUMAN	233	27245
Q9UJX5	Anaphase-promoting complex subunit 4 (APC4) (Cyclosome subunit 4)	ANAPC4	+	+		+							+	+	+	+	7	3	1376.89	+	+	+	+								+	+	+	+	+	+	58879			2		1			APC4	D6RAP6;D6RFM7;Q9UJX5	APC4_HUMAN	808	92116
Q6ZN30	Zinc finger protein basonuclin-2	BNC2	+	+		+			+		+			+	+		7	5	1348.64	+	+	+	+						+	+	+	+	+	+	+	+	970.997					3				A0A1B0GX98;B1APH0;F5H586;H0Y4J1;H0Y6W5;Q06HB9;Q06HC7;Q6ZN30;S4R351;S4R3K9;S4R3R8;S4R3X5	BNC2_HUMAN	1099	122330
Q9UHX1	Poly(U)-binding-splicing factor PUF60 (60 kDa poly(U)-binding-splicing factor) (FUSE-binding protein-interacting repressor) (FBP-interacting repressor) (Ro-binding protein 1) (RoBP1) (Siah-binding protein 1) (Siah-BP1)	PUF60	+	+		+			+		+			+	+		7	4	1347.89	+	+	+	+				+	+		+	+	+	+	+	+	+	1.20676e+06			3		2		1	FIR;ROBPI;SIAHBP1	A0A0J9YVP6;A0A0J9YVR6;A0A0J9YWM1;A0A0J9YXJ8;A0A0J9YXX5;A0A0J9YYL3;E9PL19;E9PMU7;E9PN18;E9PQ56;H0YCP8;H0YEM1;Q9UHX1	PUF60_HUMAN	559	59875
Q9NW64	Pre-mRNA-splicing factor RBM22 (RNA-binding motif protein 22) (Zinc finger CCCH domain-containing protein 16)	RBM22	+			+	+		+		+			+	+		7	2	1343.44	+	+	+					+	+	+	+	+	+	+	+	+	+	284423			5		1		3	ZC3H16	E5RHA8;E5RJW4;Q9NW64	RBM22_HUMAN	420	46896
Q7Z6I8	UPF0461 protein C5orf24	C5orf24	+						+	+	+	+		+	+		7	6	1326.7	+	+	+					+	+	+	+	+	+	+	+	+	+	152848			2		1				H0YAE0;Q7Z6I8	CE024_HUMAN	188	20132
Q9Y6X9	MORC family CW-type zinc finger protein 2 (Zinc finger CW-type coiled-coil domain protein 1)	MORC2	+	+		+			+		+			+	+		7	5	1315.83	+	+	+	+				+	+	+	+	+	+	+	+	+	+	40609.9			3		3		1	KIAA0852;ZCWCC1	H7C1V1;H7C3M1;Q9Y6X9	MORC2_HUMAN	1032	117823
P49959	Double-strand break repair protein MRE11 (Double-strand break repair protein MRE11A) (Meiotic recombination 11 homolog 1) (MRE11 homolog 1) (Meiotic recombination 11 homolog A) (MRE11 homolog A)	MRE11	+	+			+		+		+			+	+		7	12	1314.11	+	+	+		+				+	+	+	+	+	+	+	+	+	357187			9		5			HNGS1;MRE11A	F5GXT0;F5H256;F5H742;F8W7U8;P49959	MRE11_HUMAN	708	80593
Q53GS9	U4/U6.U5 tri-snRNP-associated protein 2 (Inactive ubiquitin-specific peptidase 39) (SAD1 homolog) (U4/U6.U5 tri-snRNP-associated 65 kDa protein) (65K)	USP39	+	+		+	+				+			+	+		7	4	1313.86	+	+	+	+								+	+	+	+	+	+	209777			2		1		1		A0A087WW31;A0A087X1B2;B9A018;C9J0X5;C9JIU2;F8WC91;Q53GS9	SNUT2_HUMAN	565	65381
Q6UN15	Pre-mRNA 3'-end-processing factor FIP1 (hFip1) (FIP1-like 1 protein) (Factor interacting with PAP) (Rearranged in hypereosinophilia)	FIP1L1	+					+	+		+		+	+	+		7	4	1296.93	+	+	+			+		+	+	+	+	+	+	+	+	+	+	137076			4		2		1	FIP1;RHE	H0Y8J4;H0Y8P7;Q6UN15	FIP1_HUMAN	594	66526
Q969J2	Zinc finger protein with KRAB and SCAN domains 4 (P373c6.1) (Zinc finger protein 307) (Zinc finger protein 427)	ZKSCAN4	+				+		+	+		+		+	+		7	4	1292.96	+	+	+					+	+	+	+	+	+	+	+	+	+	2703.76								ZNF307;ZNF427	Q969J2	ZKSC4_HUMAN	545	61579
Q13485	Mothers against decapentaplegic homolog 4 (MAD homolog 4) (Mothers against DPP homolog 4) (Deletion target in pancreatic carcinoma 4) (SMAD family member 4) (SMAD 4) (Smad4) (hSMAD4)	SMAD4	+			+	+		+			+		+	+		7	2	1266.79	+	+	+					+	+	+	+	+	+	+	+	+	+	202104	2	2	4		6			DPC4;MADH4	A0A087WUF3;K7EIJ2;K7EIU8;K7EL15;K7EL18;K7ELK2;K7ENG1;K7ENG8;K7ES96;Q13485	SMAD4_HUMAN	552	60439
Q8N806	Putative E3 ubiquitin-protein ligase UBR7 (EC 2.3.2.27) (N-recognin-7) (RING-type E3 ubiquitin transferase UBR7)	UBR7	+				+		+			+		+	+	+	7	7	1255.73	+	+	+					+	+	+	+	+	+	+	+	+	+	133031			6					C14orf130	E9PCJ7;G3V253;G3V2G3;G3V336;H0YJA0;H0YJM2;H0YJY4;Q8N806	UBR7_HUMAN	425	47999
Q99728	BRCA1-associated RING domain protein 1 (BARD-1) (EC 2.3.2.27) (RING-type E3 ubiquitin transferase BARD1)	BARD1	+						+	+	+		+	+	+		7	6	1244.58	+	+	+					+	+	+	+	+	+	+	+	+	+	18100.5		1	2		3				A0A087WZ19;A0A087X0C6;A0A087X2H0;C9IYG1;C9J6M1;F6MDI1;F8WCG2;Q99728	BARD1_HUMAN	777	86648
Q9NW13	RNA-binding protein 28 (RNA-binding motif protein 28)	RBM28	+	+			+		+				+	+	+		7	7	1243.29	+	+			+				+		+	+	+	+	+	+	+	253095					2		3		C9JAA9;C9JE21;H7C5G8;Q9NW13	RBM28_HUMAN	759	85738
Q9NYB0	Telomeric repeat-binding factor 2-interacting protein 1 (TERF2-interacting telomeric protein 1) (TRF2-interacting telomeric protein 1) (Dopamine receptor-interacting protein 5) (Repressor/activator protein 1 homolog) (RAP1 homolog) (hRap1)	TERF2IP	+						+	+	+			+	+	+	7	4	1242.82	+	+	+					+	+		+	+	+	+	+	+	+	67700.5			6		1			DRIP5;RAP1	H3BMI8;H3BR63;Q9NYB0	TE2IP_HUMAN	399	44260
P42568	Protein AF-9 (ALL1-fused gene from chromosome 9 protein) (Myeloid/lymphoid or mixed-lineage leukemia translocated to chromosome 3 protein) (YEATS domain-containing protein 3)	MLLT3	+				+		+	+		+		+	+		7	1	1240.12	+	+	+					+	+		+	+	+	+	+	+	+	10343					6		2	AF9;YEATS3	A0A0D9SF09;B1APT5;P42568	AF9_HUMAN	568	63351
Q8IY18	Structural maintenance of chromosomes protein 5 (SMC protein 5) (SMC-5) (hSMC5)	SMC5	+	+						+	+		+	+	+		7	16	1234.81	+	+	+		+								+		+	+	+	41697.9			9		3			KIAA0594;SMC5L1	Q8IY18	SMC5_HUMAN	1101	128806
Q96QE3	ATPase family AAA domain-containing protein 5 (Chromosome fragility-associated gene 1 protein)	ATAD5	+	+		+			+		+			+	+		7	14	1229.98	+	+	+	+	+				+	+	+	+	+	+	+	+	+	5606.97			3		6		2	C17orf41;FRAG1	A0A075B754;Q96QE3	ATAD5_HUMAN	1844	207570
Q9NUW8	Tyrosyl-DNA phosphodiesterase 1 (Tyr-DNA phosphodiesterase 1) (EC 3.1.4.-)	TDP1	+	+			+		+				+		+	+	7	14	1226.08		+	+		+			+	+	+	+	+	+	+	+	+	+	30113.3			2						E7EPD8;G3V2F4;G3V2J6;G3V2U6;G3V3Q0;G3V4W8;G3V554;G3V5B8;G3V5F9;G3V5H9;H0YJ44;H0YJL7;Q9BRS7;Q9NUW8	TYDP1_HUMAN	608	68420
Q8WUA2	Peptidyl-prolyl cis-trans isomerase-like 4 (PPIase) (EC 5.2.1.8) (Cyclophilin-like protein PPIL4) (Rotamase PPIL4)	PPIL4	+				+		+	+	+			+	+		7	7	1225.66	+	+	+					+	+	+	+	+	+	+	+	+	+	166049			6		1		1		Q5T4S2;Q8WUA2	PPIL4_HUMAN	492	57225
Q6W2J9	BCL-6 corepressor (BCoR)	BCOR	+	+		+			+					+	+	+	7	31	1225.65	+	+	+		+			+	+	+	+	+	+	+	+	+	+	4407.93			8		7		2	KIAA1575	A1A564;A6NE70;C9JHP3;H7BYY2;H7BZ37;H7C231;H7C2V9;Q6W2J9	BCOR_HUMAN	1755	192189
Q8WYB5	Histone acetyltransferase KAT6B (EC 2.3.1.48) (Histone acetyltransferase MOZ2) (MOZ, YBF2/SAS3, SAS2 and TIP60 protein 4) (MYST-4) (Monocytic leukemia zinc finger protein-related factor)	KAT6B	+				+		+		+	+		+	+		7	3	1219.08	+	+	+						+		+	+	+	+	+	+	+	1448.04			3		14			KIAA0383;MORF;MOZ2;MYST4	Q8WYB5	KAT6B_HUMAN	2073	231378
Q8NDX5	Polyhomeotic-like protein 3 (Early development regulatory protein 3) (Homolog of polyhomeotic 3) (hPH3)	PHC3	+	+		+			+					+	+	+	7	5	1195.34	+	+	+		+			+	+	+	+	+	+	+	+	+	+	16561.7			3		1			EDR3;PH3	B4DTC4;C9J6H0;C9JAU4;C9JYH7;E7EX82;F8WDA4;G5E9U7;H7C4H9;H7C528;Q8NDX5	PHC3_HUMAN	983	106162
Q99708	DNA endonuclease RBBP8 (EC 3.1.-.-) (CtBP-interacting protein) (CtIP) (Retinoblastoma-binding protein 8) (RBBP-8) (Retinoblastoma-interacting protein and myosin-like) (RIM) (Sporulation in the absence of SPO11 protein 2 homolog) (SAE2)	RBBP8	+						+		+	+	+	+	+		7	9	1188.94	+	+	+					+	+	+	+	+	+	+	+	+	+	9171.51			3	5				CTIP	A0A140TA82;F6Q6H0;I6L8A6;J3KSA4;J3QL00;J3QL93;J3QLH2;J3QLW6;J3QRM0;J3QSH7;Q99708;V9GZ40	CTIP_HUMAN	897	101942
Q6PCB5	Round spermatid basic protein 1-like protein	RSBN1L	+					+	+		+	+		+	+		7	2	1177.33	+	+					+	+	+		+	+	+	+	+	+	+	36058.8			3		4				C9JM20;H7C2D3;Q6PCB5	RSBNL_HUMAN	846	94870
Q9UKM9	RNA-binding protein Raly (Autoantigen p542) (Heterogeneous nuclear ribonucleoprotein C-like 2) (hnRNP core protein C-like 2) (hnRNP associated with lethal yellow protein homolog)	RALY	+		+		+		+		+			+	+		7	5	1169.5	+	+	+					+	+	+	+	+	+	+	+	+	+	1.13868e+06			13		5		2	HNRPCL2;P542	Q5QPL9;Q5QPM0;Q5QPM1;Q5QPM2;Q9UKM9	RALY_HUMAN	306	32463
Q6N043	Zinc finger protein 280D (Suppressor of hairy wing homolog 4) (Zinc finger protein 634)	ZNF280D	+			+			+			+	+	+	+		7	4	1167.8	+	+	+					+	+	+	+	+	+	+	+	+	+	11205					2			KIAA1584;SUHW4;ZNF634	H0YL38;H0YLA6;H0YN90;Q6N043	Z280D_HUMAN	979	109285
P21675	Transcription initiation factor TFIID subunit 1 (EC 2.3.1.48) (EC 2.7.11.1) (Cell cycle gene 1 protein) (TBP-associated factor 250 kDa) (p250) (Transcription initiation factor TFIID 250 kDa subunit) (TAF(II)250) (TAFII-250) (TAFII250)	TAF1	+			+			+		+		+	+	+		7	6	1162.44	+	+	+						+	+	+	+	+	+	+	+	+	12298.9			5		5			BA2R;CCG1;CCGS;TAF2A	H0Y8N6;H0Y9L7;H7BY98;H7C2K9;P21675	TAF1_HUMAN	1872	212677
Q14865	AT-rich interactive domain-containing protein 5B (ARID domain-containing protein 5B) (MRF1-like protein) (Modulator recognition factor 2) (MRF-2)	ARID5B	+						+	+		+	+	+	+		7	8	1157.67	+	+	+					+	+	+	+	+	+	+	+	+	+	4121.82			11		2	1		DESRT;MRF2	Q14865	ARI5B_HUMAN	1188	132375
P17544	Cyclic AMP-dependent transcription factor ATF-7 (cAMP-dependent transcription factor ATF-7) (Activating transcription factor 7) (Transcription factor ATF-A)	ATF7	+	+		+			+		+				+	+	7	2	1156.9	+	+		+				+	+	+	+	+	+	+	+	+	+	83375.5	1		1					ATFA	F8VWG7;K7EKZ7;K7ELQ4;K7ESA4;P17544	ATF7_HUMAN	494	52967
Q96T58	Msx2-interacting protein (SMART/HDAC1-associated repressor protein) (SPEN homolog)	SPEN	+			+			+		+		+	+	+		7	26	1149.26	+	+	+					+	+	+	+		+	+	+	+	+	43871.5			14		10		3	KIAA0929;MINT;SHARP	F6WRY4;H0Y5U7;Q96T58	MINT_HUMAN	3664	402248
P62701	40S ribosomal protein S4, X isoform (SCR10) (Single copy abundant mRNA protein) (Small ribosomal subunit protein eS4)	RPS4X	+		+		+			+	+			+	+		7	10	1146.21	+	+	+									+	+	+	+	+	+	7.08021e+06			17		7		2	CCG2;RPS4;SCAR	P62701	RS4X_HUMAN	263	29598
Q9UKL3	CASP8-associated protein 2 (FLICE-associated huge protein)	CASP8AP2	+	+		+			+		+			+	+		7	15	1133.09	+	+	+		+				+	+	+		+	+	+	+	+	1047.02	1	2	13		6		1	FLASH;KIAA1315;RIP25	A0A087WTW5;A0A096LP21;Q9UKL3	C8AP2_HUMAN	1982	222658
P78316	Nucleolar protein 14 (Nucleolar complex protein 14)	NOP14	+	+		+			+	+				+	+		7	12	1132.97	+	+	+		+				+				+	+	+	+	+	112147			8		4		2	C4orf9;NOL14	E9PFK5;P78316	NOP14_HUMAN	857	97668
Q6PL18	ATPase family AAA domain-containing protein 2 (EC 3.6.1.3) (AAA nuclear coregulator cancer-associated protein) (ANCCA)	ATAD2	+	+		+					+			+	+	+	7	15	1126.11	+	+	+		+							+	+	+	+	+	+	65703.7			25		2				A0A0B4J211;E5RHW7;E5RIP2;Q6PL18	ATAD2_HUMAN	1390	158554
Q9Y4W2	Ribosomal biogenesis protein LAS1L (Protein LAS1 homolog)	LAS1L	+	+			+		+		+			+	+		7	9	1121.4	+	+	+		+				+	+	+	+	+	+	+	+	+	132904			19				1		Q9Y4W2;R4GNF7	LAS1L_HUMAN	734	83065
Q9NRZ9	Lymphoid-specific helicase (EC 3.6.4.-) (Proliferation-associated SNF2-like protein) (SWI/SNF2-related matrix-associated actin-dependent regulator of chromatin subfamily A member 6)	HELLS	+	+					+	+				+	+	+	7	24	1119.64	+	+	+		+				+	+	+		+	+	+	+	+	164369			12		4		2	PASG;SMARCA6	A0A087WSW7;A0A0B4J1V9;B1ALG6;F6XU50;Q76H82;Q9NRZ9;Q9NW36	HELLS_HUMAN	838	97074
O75937	DnaJ homolog subfamily C member 8 (Splicing protein spf31)	DNAJC8	+	+					+	+			+	+	+		7	4	1113.63	+	+	+		+			+				+	+	+	+	+	+	1.64674e+06			5		4			SPF31	O75937;S4R3J5	DNJC8_HUMAN	253	29842
Q5SVZ6	Zinc finger MYM-type protein 1	ZMYM1	+			+			+		+			+	+	+	7	28	1110.39	+	+	+							+		+	+	+	+	+	+	10475.3			7		2				Q5SVZ6;Q5SVZ7	ZMYM1_HUMAN	1142	128717
Q9NQV5	PR domain-containing protein 11 (EC 2.1.1.-)	PRDM11	+			+			+		+	+	+		+		7	4	1109.04	+	+	+					+	+	+	+	+	+	+	+		+	418.04					1			PFM8	A0A087WWZ6;E9PJ09;H3BSZ2;Q9NQV5	PRD11_HUMAN	511	57863
Q9H9L4	KAT8 regulatory NSL complex subunit 2 (NSL complex protein NSL2) (Non-specific lethal 2 homolog)	KANSL2	+						+	+	+		+	+	+		7	2	1108.35	+	+	+						+	+	+	+	+	+	+	+	+	11512.7					1			C12orf41;NSL2	F8VP38;F8VRX7;F8VUX5;F8VX10;F8VXI8;H0YHH4;H0YHR2;H0YID1;H0YIQ8;Q9H9L4	KANL2_HUMAN	492	55042
Q3T8J9	GON-4-like protein (GON-4 homolog)	GON4L	+	+		+			+	+				+	+		7	9	1095.92		+	+		+				+				+	+	+	+	+	3263.15		1	1		5			GON4;KIAA1606	A0A087WUE6;A4PB68;Q3T8J9	GON4L_HUMAN	2241	248620
P15880	40S ribosomal protein S2 (40S ribosomal protein S4) (Protein LLRep3) (Small ribosomal subunit protein uS5)	RPS2	+		+		+	+		+				+	+		7	9	1094.82	+	+	+			+	+					+	+	+	+	+	+	5.34543e+06			14		5		2	RPS4	E9PM36;E9PMM9;E9PPT0;E9PQD7;H0YE27;H0YEN5;H3BNG3;I3L404;P15880	RS2_HUMAN	293	31324
Q9P215	Pogo transposable element with KRAB domain	POGK	+			+			+		+			+	+	+	7	1	1094.32	+	+						+	+	+	+	+	+	+	+	+	+	17470.9			1				1	KIAA1513	Q5TIJ2;Q9P215	POGK_HUMAN	609	69444
Q1ED39	Lysine-rich nucleolar protein 1 (Protein FAM191A) (Testis-specific gene 118 protein)	KNOP1	+	+				+	+		+	+			+		7	2	1083.75	+	+	+	+		+		+	+	+	+	+	+	+	+	+	+	147082					3		1	C16orf88;FAM191A;TSG118	H3BMC9;H3BNU8;H3BPL4;Q1ED39	KNOP1_HUMAN	458	51589
P48552	Nuclear receptor-interacting protein 1 (Nuclear factor RIP140) (Receptor-interacting protein 140)	NRIP1	+						+			+	+	+	+	+	7	12	1075.45	+	+	+					+	+	+	+	+	+	+	+		+	736.708	2		3		2		2		A0A1B0GUG9;C9J130;P48552	NRIP1_HUMAN	1158	126942
P24928	DNA-directed RNA polymerase II subunit RPB1 (RNA polymerase II subunit B1) (EC 2.7.7.6) (DNA-directed RNA polymerase II subunit A) (DNA-directed RNA polymerase III largest subunit) (RNA-directed RNA polymerase II subunit RPB1) (EC 2.7.7.48)	POLR2A	+		+	+			+		+			+	+		7	17	1073.7	+	+	+							+			+		+	+	+	164898			43		4		3	POLR2	A0A087WWE2;P24928	RPB1_HUMAN	1970	217176
P62191	26S proteasome regulatory subunit 4 (P26s4) (26S proteasome AAA-ATPase subunit RPT2) (Proteasome 26S subunit ATPase 1)	PSMC1	+				+		+	+				+	+	+	7	8	1071.78	+	+	+						+	+			+	+	+	+	+	1.12309e+06		1	21		4				G3V4X1;P62191	PRS4_HUMAN	440	49185
Q9UK61	Protein TASOR (CTCL tumor antigen se89-1) (Retinoblastoma-associated protein RAP140) (Transgene activation suppressor protein)	FAM208A	+	+		+			+		+			+	+		7	11	1070.62	+	+	+		+				+	+	+	+	+	+	+	+	+	60818.2			10				4	C3orf63;KIAA1105;TASOR	A0A087X0F1;Q9UK61	TASOR_HUMAN	1670	189032
P62280	40S ribosomal protein S11 (Small ribosomal subunit protein uS17)	RPS11	+		+		+		+	+				+	+		7	12	1069.75	+	+	+						+	+	+		+	+	+	+	+	7.79146e+06			10		5		1		M0QZ90;M0QZC5;M0R1H5;M0R1H6;P62280	RS11_HUMAN	158	18431
P62241	40S ribosomal protein S8 (Small ribosomal subunit protein eS8)	RPS8	+		+		+		+	+				+	+		7	4	1067.92	+	+	+					+	+	+	+	+	+	+	+	+	+	8.15571e+06			7		4				P62241;Q5JR95	RS8_HUMAN	208	24205
P63244	Receptor of activated protein C kinase 1 (Cell proliferation-inducing gene 21 protein) (Guanine nucleotide-binding protein subunit beta-2-like 1) (Guanine nucleotide-binding protein subunit beta-like protein 12.3) (Human lung cancer oncogene 7 protein) (HLC-7) (Receptor for activated C kinase) (Small ribosomal subunit protein RACK1) [Cleaved into: Receptor of activated protein C kinase 1, N-termi…	RACK1	+		+		+		+	+				+	+		7	11	1035.49	+	+	+						+	+	+		+	+	+	+	+	4.55668e+06			16		3	1	3	GNB2L1	D6R909;D6R9L0;D6R9Z1;D6RAC2;D6RAU2;D6RBD0;D6RDI0;D6REE5;D6RF23;D6RFX4;D6RFZ9;D6RGK8;D6RHH4;D6RHJ5;E9PD14;H0Y8R5;H0Y8W2;H0Y9P0;H0YAF8;H0YAM7;J3KPE3;P63244	RACK1_HUMAN	317	35077
Q96SI1	BTB/POZ domain-containing protein KCTD15 (Potassium channel tetramerization domain-containing protein 15)	KCTD15	+	+		+	+		+		+				+		7	1	1030.62	+	+	+	+				+	+	+	+	+	+	+	+	+	+	35516.2									K7EIF1;K7EM48;K7EN63;K7EPF0;K7EQS3;Q96SI1;V9GYY8	KCD15_HUMAN	283	31942
Q8IU81	Interferon regulatory factor 2-binding protein 1 (IRF-2-binding protein 1) (IRF-2BP1) (Probable E3 ubiquitin-protein ligase IRF2BP1) (EC 2.3.2.27) (Probable RING-type E3 ubiquitin transferase IRF2BP1)	IRF2BP1	+	+		+			+		+			+	+		7	8	1027.39		+	+	+	+			+	+	+	+	+	+	+	+	+	+	68379.5			3						Q8IU81	I2BP1_HUMAN	584	61688
Q6ZRI6	Uncharacterized protein C15orf39	C15orf39	+	+					+	+				+	+	+	7	17	1027.15	+	+	+		+			+	+	+	+		+	+	+	+	+	5230.76			4		3				H3BMJ2;H3BN41;H3BRS2;H3BT66;Q6ZRI6	CO039_HUMAN	1047	110673
P50548	ETS domain-containing transcription factor ERF (Ets2 repressor factor) (PE-2)	ERF	+	+		+			+				+	+	+		7	4	1023.96	+	+	+		+			+	+	+	+	+	+	+	+	+	+	46532.4			3		1		2		M0QX79;M0QXN0;P50548	ERF_HUMAN	548	58703
Q9Y618	Nuclear receptor corepressor 2 (N-CoR2) (CTG repeat protein 26) (SMAP270) (Silencing mediator of retinoic acid and thyroid hormone receptor) (SMRT) (T3 receptor-associating factor) (TRAC) (Thyroid-, retinoic-acid-receptor-associated corepressor)	NCOR2	+	+		+			+					+	+	+	7	27	1023.67	+	+	+		+			+	+	+	+	+	+	+	+	+	+	64328.4			5		9			CTG26	C9J0Q5;C9J330;C9J7T7;C9JE98;C9JFD3;C9JNV9;C9JQE8;H0YGK8;H7BZU2;H7C0P3;H7C184;H7C1J7;H7C1Y3;H7C2R5;Q9Y618	NCOR2_HUMAN	2525	274804
Q9GZR7	ATP-dependent RNA helicase DDX24 (EC 3.6.4.13) (DEAD box protein 24)	DDX24	+				+		+		+	+		+	+		7	5	1021.27	+	+	+						+	+	+	+	+	+	+	+	+	194620			12		6				A0A087WXU8;A0A1W2PRR2;F5GYL3;G3V529;Q9GZR7	DDX24_HUMAN	859	96332
Q8N2W9	E3 SUMO-protein ligase PIAS4 (EC 2.3.2.27) (PIASy) (Protein inhibitor of activated STAT protein 4) (Protein inhibitor of activated STAT protein gamma) (PIAS-gamma) (RING-type E3 ubiquitin transferase PIAS4)	PIAS4	+	+			+		+	+				+	+		7	16	1002.33		+	+		+			+	+	+	+	+	+	+	+	+	+	31019.7	1		3		2			PIASG	Q8N2W9	PIAS4_HUMAN	510	56504
P22087	rRNA 2'-O-methyltransferase fibrillarin (EC 2.1.1.-) (34 kDa nucleolar scleroderma antigen) (Histone-glutamine methyltransferase)	FBL	+		+		+		+	+				+	+		7	10	996.799		+	+						+	+	+	+	+	+	+	+	+	1.00351e+06			10		4			FIB1;FLRN	M0QXC9;M0QXL5;M0R0P1;M0R1H0;M0R299;M0R2B0;M0R2Q4;M0R2U2;P22087	FBRL_HUMAN	321	33784
P61353	60S ribosomal protein L27 (Large ribosomal subunit protein eL27)	RPL27	+		+				+	+				+	+	+	7	2	984.64	+	+	+						+				+	+	+	+	+	9.26573e+06			9		6				K7ELC7;K7EQQ9;K7ERY7;P61353	RL27_HUMAN	136	15798
Q7Z6E9	E3 ubiquitin-protein ligase RBBP6 (EC 2.3.2.27) (Proliferation potential-related protein) (Protein P2P-R) (RING-type E3 ubiquitin transferase RBBP6) (Retinoblastoma-binding Q protein 1) (RBQ-1) (Retinoblastoma-binding protein 6) (p53-associated cellular protein of testis)	RBBP6	+			+			+		+		+	+	+		7	6	979.632	+	+							+		+	+	+	+	+	+	+	60473			4		9		3	P2PR;PACT;RBQ1	A0A087WY32;H3BSK8;H3BUN0;I3L3Y2;Q7Z6E9	RBBP6_HUMAN	1792	201564
O43395	U4/U6 small nuclear ribonucleoprotein Prp3 (Pre-mRNA-splicing factor 3) (hPrp3) (U4/U6 snRNP 90 kDa protein)	PRPF3	+	+					+		+		+	+	+		7	5	976.388	+	+	+		+				+			+	+	+	+	+	+	307578			1				1	HPRP3;PRP3	O43395	PRPF3_HUMAN	683	77529
P63167	Dynein light chain 1, cytoplasmic (8 kDa dynein light chain) (DLC8) (Dynein light chain LC8-type 1) (Protein inhibitor of neuronal nitric oxide synthase) (PIN)	DYNLL1	+	+		+	+				+			+	+		7	5	975.037	+	+	+	+	+							+	+	+	+	+	+	4.53993e+06			4		3		1	DLC1;DNCL1;DNCLC1;HDLC1	F8VRV5;F8VXI7;F8VXL2;P63167	DYL1_HUMAN	89	10366
P28340	DNA polymerase delta catalytic subunit (EC 2.7.7.7) (EC 3.1.11.-) (DNA polymerase subunit delta p125)	POLD1	+				+		+				+	+	+	+	7	16	971.229	+	+	+					+	+	+	+	+	+	+	+	+	+	275124			20		2			POLD	M0QXE6;M0QXQ2;M0QZB4;M0QZR8;M0R2B7;M0R2I8;M0R2J2;P28340	DPOD1_HUMAN	1107	123631
Q8IY81	pre-rRNA processing protein FTSJ3 (EC 2.1.1.-) (2'-O-ribose RNA methyltransferase SPB1 homolog) (Protein ftsJ homolog 3) (Putative rRNA methyltransferase 3)	FTSJ3	+	+					+	+			+	+	+		7	11	968.382	+	+	+	+	+			+	+	+	+	+	+	+	+	+	+	264829			6		5		1		J3KRY4;J3KS36;J3KS74;J3QKT6;J3QR05;J3QRS5;J3QSE2;Q8IY81	SPB1_HUMAN	847	96558
P17480	Nucleolar transcription factor 1 (Autoantigen NOR-90) (Upstream-binding factor 1) (UBF-1)	UBTF	+	+			+		+	+				+	+		7	19	965.635		+	+		+				+	+	+		+	+	+	+	+	545275			10	1	8	2		UBF;UBF1	E9PKP7;E9PLT2;E9PMM2;H0YDH7;P17480	UBF1_HUMAN	764	89406
P04792	Heat shock protein beta-1 (HspB1) (28 kDa heat shock protein) (Estrogen-regulated 24 kDa protein) (Heat shock 27 kDa protein) (HSP 27) (Stress-responsive protein 27) (SRP27)	HSPB1	+		+				+	+				+	+	+	7	4	963.63	+	+	+					+	+	+	+		+	+	+	+	+	8.25929e+06			5		2			HSP27;HSP28	C9J3N8;F8WE04;P04792	HSPB1_HUMAN	205	22783
Q99547	M-phase phosphoprotein 6	MPHOSPH6	+						+		+	+	+	+	+		7	3	959.781	+	+	+					+	+	+	+	+	+	+	+	+	+	325147			5		3		1	MPP6	H3BNK8;H3BNT4;H3BSB3;H3BU96;Q99547	MPH6_HUMAN	160	19024
Q99986	Serine/threonine-protein kinase VRK1 (EC 2.7.11.1) (Vaccinia-related kinase 1)	VRK1	+				+		+	+			+	+	+		7	19	955.973	+	+	+						+	+	+	+	+	+	+	+	+	299124			9		6		1		H0YJ50;H0YJF7;H0YJJ9;Q99986	VRK1_HUMAN	396	45476
Q14207	Protein NPAT (Nuclear protein of the ataxia telangiectasia mutated locus) (Nuclear protein of the ATM locus) (p220)	NPAT	+	+					+	+	+			+	+		7	9	944.216	+	+	+		+				+	+	+	+	+	+	+	+	+	1314.25			3		7			CAND3;E14	E9PKJ1;H0YET3;Q14207	NPAT_HUMAN	1427	154290
Q9H501	ESF1 homolog (ABT1-associated protein)	ESF1	+	+					+	+			+	+	+		7	14	933.511		+	+		+				+	+	+		+	+	+	+	+	35735.4			20		6			ABTAP;C20orf6	A0A087WX71;Q9H501	ESF1_HUMAN	851	98796
Q8NCY6	Myb/SANT-like DNA-binding domain-containing protein 4 (Myb/SANT-like DNA-binding domain containing 4 with coiled-coils)	MSANTD4	+	+		+					+		+	+	+		7	2	932.646	+	+	+	+								+	+	+	+	+	+	5877.54			4				3	KIAA1826	A0A087WZP0;E9PKC8;E9PLV2;E9PRK0;Q8NCY6	MSD4_HUMAN	345	41150
Q9Y3A2	Probable U3 small nucleolar RNA-associated protein 11 (U3 snoRNA-associated protein 11) (UTP11-like protein)	UTP11	+						+	+		+	+	+	+		7	4	922.764	+	+	+						+	+	+	+	+	+	+	+	+	224128	1		8		4		2	UTP11L	Q9Y3A2	UTP11_HUMAN	253	30447
Q15029	116 kDa U5 small nuclear ribonucleoprotein component (Elongation factor Tu GTP-binding domain-containing protein 2) (SNU114 homolog) (hSNU114) (U5 snRNP-specific protein, 116 kDa) (U5-116 kDa)	EFTUD2	+	+	+			+			+			+	+		7	4	920.799	+	+	+	+		+						+	+	+	+	+	+	1.07855e+06			20		2			KIAA0031;SNRP116	K7EIT3;K7EIV5;K7EJ74;K7EP67;K7EQ26;K7ERJ5;Q15029	U5S1_HUMAN	972	109436
P62266	40S ribosomal protein S23 (Small ribosomal subunit protein uS12)	RPS23	+		+		+		+	+				+	+		7	5	919.958		+	+							+	+	+	+	+	+	+	+	6.38279e+06			8		1				D6R9I7;D6RD47;D6RDJ2;D6RIX0;P62266	RS23_HUMAN	143	15808
P08243	Asparagine synthetase [glutamine-hydrolyzing] (EC 6.3.5.4) (Cell cycle control protein TS11) (Glutamine-dependent asparagine synthetase)	ASNS	+		+		+			+				+	+	+	7	10	917.489		+	+										+	+	+	+	+	1.17125e+06			23		2		3	TS11	C9J057;C9J605;C9JLA3;C9JLN6;C9JM09;C9JT45;F8WEJ5;P08243	ASNS_HUMAN	561	64370
P05455	Lupus La protein (La autoantigen) (La ribonucleoprotein) (Sjoegren syndrome type B antigen) (SS-B)	SSB	+	+			+		+				+	+	+		7	12	916.68		+		+	+				+				+	+	+	+	+	1.71809e+06	4		17		14		1		E7ERC4;E9PFL9;E9PGX9;P05455	LA_HUMAN	408	46837
Q15365	Poly(rC)-binding protein 1 (Alpha-CP1) (Heterogeneous nuclear ribonucleoprotein E1) (hnRNP E1) (Nucleic acid-binding protein SUB2.3)	PCBP1	+	+					+		+			+	+	+	7	4	895.957	+	+	+		+			+	+	+	+	+	+	+	+	+	+	3.35809e+06			8		4				Q15365	PCBP1_HUMAN	356	37498
O60675	Transcription factor MafK (Erythroid transcription factor NF-E2 p18 subunit)	MAFK	+	+		+			+		+			+	+		7	4	882.253	+	+		+				+	+	+	+	+	+	+	+	+	+	30723.3			5		1				O60675	MAFK_HUMAN	156	17523
P42285	Superkiller viralicidic activity 2-like 2 (EC 3.6.4.13) (ATP-dependent RNA helicase DOB1) (ATP-dependent RNA helicase SKIV2L2) (TRAMP-like complex helicase)	SKIV2L2	+			+					+	+	+	+	+		7	5	879.025	+	+	+									+	+	+	+	+	+	352066			11		9			DOB1;KIAA0052;Mtr4	D6REC7;H0Y8U3;H0YAC4;P42285	SK2L2_HUMAN	1042	117805
Q9H4A4	Aminopeptidase B (AP-B) (EC 3.4.11.6) (Arginine aminopeptidase) (Arginyl aminopeptidase)	RNPEP	+				+		+	+				+	+	+	7	1	873.623		+	+						+		+		+	+	+	+	+	403568			3		1			APB	A0A087WU27;A0A087WUS4;A6NKB8;C9JMZ3;H7C2T3;Q9H4A4	AMPB_HUMAN	650	72596
Q6PIW4	Fidgetin-like protein 1 (EC 3.6.4.-)	FIGNL1	+	+			+		+					+	+	+	7	5	870.987		+	+		+				+	+	+	+	+	+	+	+	+	17430.5			1		3		2		C9JHJ4;C9JKI6;C9JP37;C9JSC4;C9JTB2;C9JTG6;Q6PIW4	FIGL1_HUMAN	674	74077
Q9UBU9	Nuclear RNA export factor 1 (Tip-associated protein) (Tip-associating protein) (mRNA export factor TAP)	NXF1	+		+		+		+	+				+	+		7	6	865.482		+	+						+	+	+		+	+	+	+	+	333554			6				1	TAP	B4E227;E9PIN3;E9PLA7;E9PMV7;E9PQA4;H0YDU0;Q9UBU9	NXF1_HUMAN	619	70182
Q2NL82	Pre-rRNA-processing protein TSR1 homolog	TSR1	+	+			+		+					+	+	+	7	15	865.116		+	+		+				+	+	+		+	+	+	+	+	553947			2		5		1	KIAA1401	I3L1Q5;I3L4E8;I3L4T0;Q2NL82	TSR1_HUMAN	804	91810
Q96NC0	Zinc finger matrin-type protein 2	ZMAT2	+						+		+	+	+	+	+		7	1	861.356	+	+						+	+	+	+	+	+	+	+	+	+	383125			3		1				Q96NC0;R4GMX9;R4GNG8	ZMAT2_HUMAN	199	23612
P18621	60S ribosomal protein L17 (60S ribosomal protein L23) (Large ribosomal subunit protein uL22) (PD-1)	RPL17	+		+		+		+	+				+	+		7	1	851.92	+	+	+					+	+		+	+	+	+	+	+	+	5.20416e+06			9		5		1		A0A087WWH0;A0A087WXM6;A0A087WY81;J3KRB3;J3KRX5;J3KSJ0;J3QLC8;J3QQT2;J3QS96;P18621	RL17_HUMAN	184	21397
Q9ULJ6	Zinc finger MIZ domain-containing protein 1 (PIAS-like protein Zimp10) (Retinoic acid-induced protein 17)	ZMIZ1	+				+		+			+		+	+	+	7	1	851.163		+						+	+	+	+	+	+	+	+	+	+	19970.6			3		1		1	KIAA1224;RAI17;ZIMP10	A0A087WYE6;F6WR09;Q9ULJ6	ZMIZ1_HUMAN	1067	115483
Q9UIU6	Homeobox protein SIX4 (Sine oculis homeobox homolog 4)	SIX4	+	+			+		+					+	+	+	7	6	850.339	+	+	+		+			+	+	+	+		+	+	+	+	+	7175.16									G3V2N2;Q9UIU6	SIX4_HUMAN	781	82933
Q9Y5J1	U3 small nucleolar RNA-associated protein 18 homolog (WD repeat-containing protein 50)	UTP18	+						+	+	+		+	+	+		7	9	849.883	+	+	+					+	+	+	+	+	+	+	+	+	+	197036			6					WDR50	F6VJE8;J3KSR7;J3QLD6;J3QR85;J3QRG0;Q9Y5J1	UTP18_HUMAN	556	62004
O14978	Zinc finger protein 263 (Zinc finger protein FPM315) (Zinc finger protein with KRAB and SCAN domains 12)	ZNF263	+			+			+		+		+	+	+		7	4	847.326	+	+	+					+	+	+	+	+	+	+	+		+	2449.71								FPM315;ZKSCAN12	B4DI05;I3L0N0;I3L2X3;I3L393;I3L4C4;I3L538;I3NI39;O14978	ZN263_HUMAN	683	77299
P52597	Heterogeneous nuclear ribonucleoprotein F (hnRNP F) (Nucleolin-like protein mcs94-1) [Cleaved into: Heterogeneous nuclear ribonucleoprotein F, N-terminally processed]	HNRNPF	+				+		+			+		+	+	+	7	4	838.738	+	+	+					+	+	+	+	+	+	+	+	+	+	2.56243e+06			10		3		2	HNRPF	A0A1B0GW42;P52597	HNRPF_HUMAN	415	45672
Q96BR9	Zinc finger and BTB domain-containing protein 8A (BTB/POZ and zinc-finger domain-containing factor) (BTB/POZ and zinc-finger domains factor on chromosome 1) (BOZ-F1)	ZBTB8A	+						+	+	+	+		+	+		7	2	821.563			+					+	+	+	+	+	+	+	+		+	2282.83							1	BOZF1	D3DPQ1;Q96BR9	ZBT8A_HUMAN	441	50141
Q8NCP5	Zinc finger and BTB domain-containing protein 44 (BTB/POZ domain-containing protein 15) (Zinc finger protein 851)	ZBTB44	+			+			+		+	+		+	+		7	2	813.767	+	+	+					+	+	+	+	+	+	+	+		+	3244.96								BTBD15;ZNF851	A0A0A0MTE9;H0YCZ0;H0YEM9;H7BY22;Q8NCP5	ZBT44_HUMAN	570	63848
P49790	Nuclear pore complex protein Nup153 (153 kDa nucleoporin) (Nucleoporin Nup153)	NUP153	+					+	+		+		+	+	+		7	2	798.599	+						+	+	+		+	+	+	+	+	+	+	151369			28		13		3		P49790	NU153_HUMAN	1475	153938
P30154	Serine/threonine-protein phosphatase 2A 65 kDa regulatory subunit A beta isoform (PP2A subunit A isoform PR65-beta) (PP2A subunit A isoform R1-beta)	PPP2R1B	+	+			+		+					+	+	+	7	8	781.199		+	+		+				+		+			+	+	+	+	69196.7			17		1				E9PHZ6;E9PNM7;E9PPI5;H0YDG7;P30154	2AAB_HUMAN	601	66214
Q9Y3Z3	Deoxynucleoside triphosphate triphosphohydrolase SAMHD1 (dNTPase) (EC 3.1.5.-) (Dendritic cell-derived IFNG-induced protein) (DCIP) (Monocyte protein 5) (MOP-5) (SAM domain and HD domain-containing protein 1)	SAMHD1	+				+		+	+				+	+	+	7	8	771.314		+	+						+	+	+	+	+	+	+	+	+	304701			10		1			MOP5	Q9Y3Z3	SAMH1_HUMAN	626	72201
O75164	Lysine-specific demethylase 4A (EC 1.14.11.-) (JmjC domain-containing histone demethylation protein 3A) (Jumonji domain-containing protein 2A)	KDM4A	+			+			+	+	+			+	+		7	7	770.495	+	+	+						+	+	+		+	+	+	+	+	13956.8	1		4		3			JHDM3A;JMJD2;JMJD2A;KIAA0677	O75164	KDM4A_HUMAN	1064	120662
Q5VVJ2	Histone H2A deubiquitinase MYSM1 (2A-DUB) (EC 3.4.19.-) (Myb-like, SWIRM and MPN domain-containing protein 1)	MYSM1	+	+			+		+	+				+	+		7	3	751.881	+	+	+	+	+				+		+	+	+	+	+	+	+	2007.04			9		1			KIAA1915	Q5VVJ2	MYSM1_HUMAN	828	95032
Q9P258	Protein RCC2 (RCC1-like protein TD-60) (Telophase disk protein of 60 kDa)	RCC2	+		+		+		+	+				+	+		7	6	749.352		+	+						+	+	+		+	+	+	+	+	1.44913e+06			14		9		3	KIAA1470;TD60	Q9P258	RCC2_HUMAN	522	56085
Q6MZP7	Protein lin-54 homolog (CXC domain-containing protein 1)	LIN54	+	+					+			+	+	+	+		7	8	744.536		+	+		+				+	+	+	+	+	+	+	+	+	20283.1			6		5			CXCDC1;KIAA2037	D6REW4;Q6MZP7	LIN54_HUMAN	749	79494
P12277	Creatine kinase B-type (EC 2.7.3.2) (B-CK) (Creatine kinase B chain)	CKB	+	+			+		+				+		+	+	7	9	740.848	+	+	+		+			+	+	+	+		+	+	+	+	+	3.36678e+06			9		2			CKBB	G3V2I1;G3V461;G3V4N7;H0YJG0;H0YJJ7;H0YJK0;P12277	KCRB_HUMAN	381	42644
P53611	Geranylgeranyl transferase type-2 subunit beta (EC 2.5.1.60) (Geranylgeranyl transferase type II subunit beta) (GGTase-II-beta) (Rab geranyl-geranyltransferase subunit beta) (Rab GG transferase beta) (Rab GGTase beta) (Rab geranylgeranyltransferase subunit beta) (Type II protein geranyl-geranyltransferase subunit beta)	RABGGTB	+	+			+		+					+	+	+	7	3	732.33	+	+	+		+				+	+	+		+	+	+	+	+	284808			5		1			GGTB	P53611;Q5T4U8	PGTB2_HUMAN	331	36924
Q9HCI7	E3 ubiquitin-protein ligase MSL2 (EC 6.3.2.-) (Male-specific lethal 2-like 1) (MSL2-like 1) (Male-specific lethal-2 homolog) (MSL-2) (Male-specific lethal-2 homolog 1) (RING finger protein 184)	MSL2	+				+		+	+	+			+	+		7	2	711.658		+						+	+	+	+	+	+	+	+		+	2092.24			9		2			KIAA1585;MSL2L1;RNF184	C9IZ03;C9IZG7;C9J5S2;Q9HCI7	MSL2_HUMAN	577	62541
P25789	Proteasome subunit alpha type-4 (EC 3.4.25.1) (Macropain subunit C9) (Multicatalytic endopeptidase complex subunit C9) (Proteasome component C9) (Proteasome subunit L)	PSMA4	+	+	+					+				+	+	+	7	11	710.652		+	+		+								+	+	+	+	+	2.71354e+06			15		6			HC9;PSC9	H0YKS0;H0YKT8;H0YL69;H0YLC2;H0YLS6;H0YMA1;H0YMI6;H0YMV3;H0YMZ1;H0YN18;P25789	PSA4_HUMAN	261	29484
P04406	Glyceraldehyde-3-phosphate dehydrogenase (GAPDH) (EC 1.2.1.12) (Peptidyl-cysteine S-nitrosylase GAPDH) (EC 2.6.99.-)	GAPDH	+		+	+			+					+	+	+	7	7	709.652	+	+	+					+	+	+	+	+	+	+	+	+	+	3.27178e+07			23	7	20	8	9	GAPD	E7EUT5;P04406	G3P_HUMAN	335	36053
Q02878	60S ribosomal protein L6 (Large ribosomal subunit protein eL6) (Neoplasm-related protein C140) (Tax-responsive enhancer element-binding protein 107) (TaxREB107)	RPL6	+		+		+			+				+	+	+	7	3	706.583		+										+	+	+	+	+	+	8.63924e+06			18		6		3	TXREB1	F8VR69;F8VU16;F8VWR1;F8VZ45;F8VZA3;Q02878;U3KQR5	RL6_HUMAN	288	32728
Q15906	Vacuolar protein sorting-associated protein 72 homolog (Protein YL-1) (Transcription factor-like 1)	VPS72	+	+		+					+		+	+	+		7	3	701.048	+	+	+	+								+	+	+	+	+	+	45532.3					3			TCFL1;YL1	A0A1W2PPT2;Q15906	VPS72_HUMAN	364	40594
Q9H1D9	DNA-directed RNA polymerase III subunit RPC6 (RNA polymerase III subunit C6) (DNA-directed RNA polymerase III subunit F) (RNA polymerase III 39 kDa subunit) (RPC39)	POLR3F	+				+		+		+	+		+	+		7	2	683.741	+	+	+					+	+	+	+	+	+	+	+	+	+	39930.9					2				Q9H1D9	RPC6_HUMAN	316	35684
Q15185	Prostaglandin E synthase 3 (EC 5.3.99.3) (Cytosolic prostaglandin E2 synthase) (cPGES) (Hsp90 co-chaperone) (Progesterone receptor complex p23) (Telomerase-binding protein p23)	PTGES3	+		+		+		+					+	+	+	7	5	680.359		+	+						+	+	+	+	+	+	+	+	+	3.51018e+06			8		5		2	P23;TEBP	A0A087WYT3;B4DDC6;Q15185	TEBP_HUMAN	160	18697
Q9HAF1	Chromatin modification-related protein MEAF6 (MYST/Esa1-associated factor 6) (Esa1-associated factor 6 homolog) (Protein EAF6 homolog) (hEAF6) (Sarcoma antigen NY-SAR-91)	MEAF6	+	+				+	+		+			+	+		7	2	678.681	+	+	+	+		+	+	+	+		+	+	+	+	+	+	+	200408			2		4			C1orf149;CENP-28;EAF6	B1AK63;Q9HAF1	EAF6_HUMAN	191	21635
Q03468	DNA excision repair protein ERCC-6 (EC 3.6.4.-) (ATP-dependent helicase ERCC6) (Cockayne syndrome protein CSB)	ERCC6	+	+		+			+					+	+	+	7	10	677.791	+	+	+		+			+	+	+	+	+	+	+	+	+	+	20311.9			2				4	CSB	A0A096LNQ7;D6R9X7;Q03468	ERCC6_HUMAN	1493	168416
Q06830	Peroxiredoxin-1 (EC 1.11.1.15) (Natural killer cell-enhancing factor A) (NKEF-A) (Proliferation-associated gene protein) (PAG) (Thioredoxin peroxidase 2) (Thioredoxin-dependent peroxide reductase 2)	PRDX1	+					+	+			+		+	+	+	7	4	662.281	+	+	+			+		+	+	+	+	+	+	+	+	+	+	1.56922e+07			16	1	14		3	PAGA;PAGB;TDPX2	A0A0A0MRQ5;A0A0A0MSI0;Q06830	PRDX1_HUMAN	199	22110
P62081	40S ribosomal protein S7 (Small ribosomal subunit protein eS7)	RPS7	+		+		+			+				+	+	+	7	7	639.986		+	+									+	+	+	+	+	+	1.09328e+07			17		7		1		B5MCP9;P62081	RS7_HUMAN	194	22127
P45974	Ubiquitin carboxyl-terminal hydrolase 5 (EC 3.4.19.12) (Deubiquitinating enzyme 5) (Isopeptidase T) (Ubiquitin thioesterase 5) (Ubiquitin-specific-processing protease 5)	USP5	+	+	+		+							+	+	+	7	6	636.783		+	+		+								+	+	+	+	+	1.00834e+06			29		5			ISOT	F5H571;P45974	UBP5_HUMAN	858	95786
Q13823	Nucleolar GTP-binding protein 2 (Autoantigen NGP-1)	GNL2	+	+					+		+			+	+	+	7	10	628.322	+	+	+	+	+			+	+	+	+		+	+	+	+	+	215059			2		1		1	NGP1	H0YG10;Q13823	NOG2_HUMAN	731	83655
P14618	Pyruvate kinase PKM (EC 2.7.1.40) (Cytosolic thyroid hormone-binding protein) (CTHBP) (Opa-interacting protein 3) (OIP-3) (Pyruvate kinase 2/3) (Pyruvate kinase muscle isozyme) (Thyroid hormone-binding protein 1) (THBP1) (Tumor M2-PK) (p58)	PKM	+		+			+	+					+	+	+	7	2	599.36	+	+	+			+		+	+	+	+	+	+	+	+	+	+	1.78996e+07		2	32	3	23		1	OIP3;PK2;PK3;PKM2	B4DNK4;H3BN34;H3BQ34;H3BQZ3;H3BR70;H3BT25;H3BTJ2;H3BTN5;H3BU13;H3BUW1;P14618	KPYM_HUMAN	531	57937
Q9UQ88	Cyclin-dependent kinase 11A (EC 2.7.11.22) (Cell division cycle 2-like protein kinase 2) (Cell division protein kinase 11A) (Galactosyltransferase-associated protein kinase p58/GTA) (PITSLRE serine/threonine-protein kinase CDC2L2)	CDK11A	+						+	+	+	+		+	+		7	2	589.283		+	+							+	+		+	+	+	+	+	1293.76			8		8		1	CDC2L2;CDC2L3;PITSLREB	E7ESP2;E9PFJ2;J3KS35;Q5QPQ9;Q5QPR3;Q5QPR4;Q9UQ88	CD11A_HUMAN	783	91362
P98175	RNA-binding protein 10 (G patch domain-containing protein 9) (RNA-binding motif protein 10) (RNA-binding protein S1-1) (S1-1)	RBM10	+	+			+		+					+	+	+	7	4	585.18		+			+			+	+	+	+		+	+	+	+	+	248625					2		1	DXS8237E;GPATC9;GPATCH9;KIAA0122	A0A0A0MR66;P98175	RBM10_HUMAN	930	103533
O43143	Pre-mRNA-splicing factor ATP-dependent RNA helicase DHX15 (EC 3.6.4.13) (ATP-dependent RNA helicase #46) (DEAH box protein 15)	DHX15	+		+		+		+	+				+	+		7	7	578.94		+	+					+	+	+	+	+	+	+	+	+	+	1.44286e+06			15		10		1	DBP1;DDX15	O43143	DHX15_HUMAN	795	90933
Q9H0S4	Probable ATP-dependent RNA helicase DDX47 (EC 3.6.4.13) (DEAD box protein 47)	DDX47	+	+	+		+							+	+	+	7	8	556.885		+	+		+								+	+	+	+	+	378898			3		6				F5H1N9;Q9H0S4	DDX47_HUMAN	455	50647
Q02543	60S ribosomal protein L18a (Large ribosomal subunit protein eL20)	RPL18A	+		+		+		+	+				+	+		7	1	548.324		+						+	+	+	+	+	+	+	+	+	+	7.86224e+06			10		3		2		M0R0P7;M0R117;M0R1A7;M0R3D6;Q02543	RL18A_HUMAN	176	20762
P23025	DNA repair protein complementing XP-A cells (Xeroderma pigmentosum group A-complementing protein)	XPA	+				+		+			+		+	+	+	7	5	529.152		+	+					+	+	+	+	+	+	+	+	+	+	76999.6					1			XPAC	F2Z2T2;P23025	XPA_HUMAN	273	31368
Q9BV86	N-terminal Xaa-Pro-Lys N-methyltransferase 1 (EC 2.1.1.244) (Alpha N-terminal protein methyltransferase 1A) (Methyltransferase-like protein 11A) (N-terminal RCC1 methyltransferase) (X-Pro-Lys N-terminal protein methyltransferase 1A) (NTM1A) [Cleaved into: N-terminal Xaa-Pro-Lys N-methyltransferase 1, N-terminally processed]	NTMT1	+				+		+	+				+	+	+	7	2	520.965		+	+						+		+		+	+	+	+	+	507636			3					C9orf32;METTL11A;NRMT;NRMT1	Q9BV86;S4R338;S4R344;S4R3J7	NTM1A_HUMAN	223	25387
P46777	60S ribosomal protein L5 (Large ribosomal subunit protein uL18)	RPL5	+		+			+	+	+				+	+		7	4	515.579	+	+	+			+	+	+	+	+	+		+	+	+	+	+	9.73242e+06			14		12		4		P46777;Q5T7N0;R4GNJ2	RL5_HUMAN	297	34363
O15062	Zinc finger and BTB domain-containing protein 5	ZBTB5	+			+	+		+					+	+	+	7	2	508.981		+	+					+	+	+	+	+	+	+	+	+	+	3448.09			2					KIAA0354	O15062	ZBTB5_HUMAN	677	74278
Q96AY2	Crossover junction endonuclease EME1 (EC 3.1.22.-) (MMS4 homolog) (hMMS4)	EME1	+						+	+	+		+	+	+		7	6	492.668		+	+					+	+	+	+	+	+	+	+	+	+	10426.4			3				2	MMS4	D6RIT8;F8W714;H0Y9Z4;Q96AY2	EME1_HUMAN	570	63252
P05412	Transcription factor AP-1 (Activator protein 1) (AP1) (Proto-oncogene c-Jun) (V-jun avian sarcoma virus 17 oncogene homolog) (p39)	JUN	+			+			+		+			+	+	+	7	4	491.812	+	+	+					+	+	+	+	+	+	+	+		+	7337.25	2		2	3	1				P05412	JUN_HUMAN	331	35676
P41162	ETS translocation variant 3 (ETS domain transcriptional repressor PE1) (PE-1) (Mitogenic Ets transcriptional suppressor)	ETV3	+						+	+		+		+	+	+	7	5	483.243		+	+					+	+	+	+	+	+	+	+	+	+	6420.76			4		1			METS;PE1	P41162	ETV3_HUMAN	512	57001
P07900	Heat shock protein HSP 90-alpha (Heat shock 86 kDa) (HSP 86) (HSP86) (Lipopolysaccharide-associated protein 2) (LAP-2) (LPS-associated protein 2) (Renal carcinoma antigen NY-REN-38)	HSP90AA1	+		+			+	+					+	+	+	7	4	465.753	+	+	+			+		+					+		+	+	+	8.41178e+06	1		42	8	39		8	HSP90A;HSPC1;HSPCA	A0A0U1RR69;G3V2J8;G3V592;H0YJF5;P07900	HS90A_HUMAN	732	84660
Q04695	Keratin, type I cytoskeletal 17 (39.1) (Cytokeratin-17) (CK-17) (Keratin-17) (K17)	KRT17	+					+	+			+	+		+	+	7	3	465.068	+	+				+	+	+	+	+	+	+	+	+	+		+	54464.5			10		1		3		F5GWP8;K7ELP7;K7EPJ9;K7ESE1;Q04695	K1C17_HUMAN	432	48106
P63173	60S ribosomal protein L38 (Large ribosomal subunit protein eL38)	RPL38	+		+		+		+	+				+	+		7	3	459.502			+							+		+	+	+	+	+	+	9.15698e+06			8		4				J3KSP2;J3KT73;J3QL01;P63173	RL38_HUMAN	70	8218
Q6UUV7	CREB-regulated transcription coactivator 3 (Transducer of regulated cAMP response element-binding protein 3) (TORC-3) (Transducer of CREB protein 3)	CRTC3	+	+			+		+				+		+	+	7	6	447.256		+	+		+			+	+	+	+	+	+	+	+	+	+	100443								TORC3	H0YK33;H0YK64;Q6UUV7	CRTC3_HUMAN	619	66959
P60981	Destrin (Actin-depolymerizing factor) (ADF)	DSTN	+	+	+				+					+	+	+	7	2	436.822		+	+		+				+	+	+		+	+	+	+	+	3.90522e+06			5		10			ACTDP;DSN	F6RFD5;P60981	DEST_HUMAN	165	18506
Q9UBQ5	Eukaryotic translation initiation factor 3 subunit K (eIF3k) (Eukaryotic translation initiation factor 3 subunit 12) (Muscle-specific gene M9 protein) (PLAC-24) (eIF-3 p25) (eIF-3 p28)	EIF3K	+	+			+		+					+	+	+	7	4	428.01		+	+		+				+	+	+		+	+	+	+	+	785130			5		1			EIF3S12	A0A087WVB9;B4DQ48;K7EK53;K7EQM4;K7ERF1;K7ES31;Q9UBQ5	EIF3K_HUMAN	218	25060
P78527	DNA-dependent protein kinase catalytic subunit (DNA-PK catalytic subunit) (DNA-PKcs) (EC 2.7.11.1) (DNPK1) (p460)	PRKDC	+		+				+	+				+	+	+	7	9	405.39		+	+							+			+		+	+	+	913223			159	2	35		6	HYRC;HYRC1	F5GX40;H0YG84;P78527	PRKDC_HUMAN	4128	469089
Q9ULW0	Targeting protein for Xklp2 (Differentially expressed in cancerous and non-cancerous lung cells 2) (DIL-2) (Hepatocellular carcinoma-associated antigen 519) (Hepatocellular carcinoma-associated antigen 90) (Protein fls353) (Restricted expression proliferation-associated protein 100) (p100)	TPX2	+			+			+			+	+	+	+		7	2	397.627		+	+					+	+	+	+	+	+	+	+	+	+	178421			7		12		1	C20orf1;C20orf2;DIL2;HCA519	Q9ULW0	TPX2_HUMAN	747	85653
O75528	Transcriptional adapter 3 (ADA3 homolog) (hADA3) (STAF54) (Transcriptional adapter 3-like) (ADA3-like protein)	TADA3	+	+					+		+		+	+	+		7	2	389.673		+	+	+	+			+	+	+	+	+	+	+	+	+	+	42256.9			2	8	3		2	ADA3;TADA3L	C9JMS0;O75528	TADA3_HUMAN	432	48902
Q9BXP5	Serrate RNA effector molecule homolog (Arsenite-resistance protein 2)	SRRT	+	+			+		+				+	+	+		7	3	371.162		+			+				+	+	+	+	+	+	+	+	+	672286			8		9			ARS2;ASR2	A0A087X0F4;A0A0A0MSP6;C9JUL9;H7C0U8;H7C1K0;H7C3A1;Q9BXP5	SRRT_HUMAN	876	100666
P49327	Fatty acid synthase (EC 2.3.1.85) [Includes: [Acyl-carrier-protein] S-acetyltransferase (EC 2.3.1.38);[Acyl-carrier-protein] S-malonyltransferase (EC 2.3.1.39);3-oxoacyl-[acyl-carrier-protein] synthase (EC 2.3.1.41);3-oxoacyl-[acyl-carrier-protein] reductase (EC 1.1.1.100);3-hydroxyacyl-[acyl-carrier-protein] dehydratase (EC 4.2.1.59);Enoyl-[acyl-carrier-protein] reductase (EC 1.3.1.39);Oleoyl-[a…	FASN	+		+			+					+	+	+	+	7	5	362.284			+				+								+	+	+	1.95218e+06			48		36			FAS	A0A0U1RQF0;A0A0U1RRG3;A0A1B0GTR5;A0A1B0GVK4;A0A1B0GWG8;J3KTF0;P49327	FAS_HUMAN	2511	273427
P50395	Rab GDP dissociation inhibitor beta (Rab GDI beta) (Guanosine diphosphate dissociation inhibitor 2) (GDI-2)	GDI2	+		+				+	+			+	+	+		7	2	325.355		+	+						+	+	+		+	+	+	+	+	3.38152e+06			18		10		2	RABGDIB	P50395;Q5SX86;Q5SX87;Q5SX90;Q5SX91;V9GYF8;V9GYJ7	GDIB_HUMAN	445	50663
Q7KZF4	Staphylococcal nuclease domain-containing protein 1 (100 kDa coactivator) (EBNA2 coactivator p100) (Tudor domain-containing protein 11) (p100 co-activator)	SND1	+	+	+				+					+	+	+	7	1	236.044		+			+				+			+	+	+	+	+	+	1.7273e+06			23		7		1	TDRD11	H7C597;Q7KZF4	SND1_HUMAN	910	101997
P52565	Rho GDP-dissociation inhibitor 1 (Rho GDI 1) (Rho-GDI alpha)	ARHGDIA		+	+			+			+		+	+	+		7						+	+	+	+							+	+	+	+	5.56566e+06	1		5	3	8		1	GDIA1	J3KRE2;J3KRY1;J3KS60;J3KTF8;J3QQX2;P52565	GDIR1_HUMAN	204	23207
Q719H9	BTB/POZ domain-containing protein KCTD1 (Potassium channel tetramerization domain-containing protein 1)	KCTD1		+		+			+	+	+	+		+			7						+	+			+	+	+	+					+	+	5328.72								C18orf5	J3KSG1;J3QLL6;J3QRK1;Q719H9	KCTD1_HUMAN	257	29405
P04637	Cellular tumor antigen p53 (Antigen NY-CO-13) (Phosphoprotein p53) (Tumor suppressor p53)	TP53	+				+		+	+				+	+		6	15	1782.8	+	+	+						+	+	+		+	+	+		+	2544.06	1	18	11	11	11	4	3	P53	A0A087WT22;A0A087WXZ1;A0A087WZU8;A0A087X1Q1;A0A0U1RQC9;E7EMR6;E7EQX7;E7ESS1;E9PCY9;E9PFT5;I3L0W9;J3KP33;P04637;S4R334	P53_HUMAN	393	43653
Q9BQI6	SMC5-SMC6 complex localization factor protein 1 (Ankyrin repeat domain-containing protein 32) (BRCT domain-containing protein 1) (Smc5/6 localization factor 1)	SLF1	+			+			+		+			+	+		6	15	1482.51	+	+	+							+	+	+	+		+	+	+	2435.2			4		3		1	ANKRD32;BRCTD1	D6RED9;H0YBU1;Q9BQI6	SLF1_HUMAN	1058	121050
Q6P2D0	Zinc finger protein 1 homolog (Zfp-1) (Zinc finger protein 475)	ZFP1	+						+	+		+		+	+		6	3	1467.86	+	+	+					+		+	+	+	+	+	+	+	+	2549.84			7					ZNF475	H3BM94;H3BV40;J3KNQ1;Q6P2D0	ZFP1_HUMAN	407	47516
Q5T0B9	Zinc finger protein 362	ZNF362	+				+		+			+		+	+		6	1	1446.5	+	+	+					+			+	+	+	+	+	+	+	9822.76									F5H055;Q5T0B9	ZN362_HUMAN	420	45814
Q6NSZ9	Zinc finger and SCAN domain-containing protein 25 (Zinc finger protein 498)	ZSCAN25	+			+			+		+			+	+		6	1	1441.35	+	+	+					+	+	+	+	+	+	+	+	+	+	3142.55								ZNF498	A0A0C4DFN0;C9K079;Q6NSZ9	ZSC25_HUMAN	544	61474
Q9NZI7	Upstream-binding protein 1 (Transcription factor LBP-1)	UBP1	+	+		+					+				+	+	6	1	1434.61	+	+	+	+	+									+		+	+	72477.4								LBP1	C9JWL3;F8WEP8;Q9NZI7	UBIP1_HUMAN	540	60491
Q9NS73	MAP3K12-binding inhibitory protein 1 (MAPK upstream kinase-binding inhibitory protein) (MUK-binding inhibitory protein)	MBIP	+						+	+	+			+	+		6	9	1416.73	+	+	+					+	+	+	+	+	+	+	+	+	+	9186.9			2		1				A0A087X1L0;Q9NS73;S4R2X9;S4R3N2;S4R3P6;S4R3Y0	MBIP1_HUMAN	344	39281
Q96JN0	Ligand-dependent corepressor (LCoR) (Mblk1-related protein 2)	LCOR	+				+		+		+			+	+		6	13	1398.09	+	+	+					+	+	+	+	+	+	+	+	+	+	6438.59			1				8	C10orf12;KIAA1795;MLR2	A0A1B0GUH9;A0A1P0AZG4;Q96JN0	LCOR_HUMAN	433	47007
Q5UIP0	Telomere-associated protein RIF1 (Rap1-interacting factor 1 homolog)	RIF1	+	+		+			+					+	+		6	24	1368.28	+	+	+	+					+			+	+			+	+	80717			6		6		6		H7BZN3;H7C2B5;Q5UIP0	RIF1_HUMAN	2472	274466
Q9NXR8	Inhibitor of growth protein 3 (p47ING3)	ING3	+						+	+		+		+	+		6	4	1365.01	+	+	+					+	+	+	+	+	+	+	+	+	+	19844		1	4		3				A0A0C4DG38;E7ET07;Q9NXR8	ING3_HUMAN	418	46743
P83916	Chromobox protein homolog 1 (HP1Hsbeta) (Heterochromatin protein 1 homolog beta) (HP1 beta) (Heterochromatin protein p25) (M31) (Modifier 1 protein) (p25beta)	CBX1	+			+				+	+			+	+		6	4	1334.35	+	+	+									+	+	+	+	+	+	639084			10		6		2	CBX	B5MD17;C9JWS9;J3KS05;K7ELA4;P83916	CBX1_HUMAN	185	21418
Q07666	KH domain-containing, RNA-binding, signal transduction-associated protein 1 (GAP-associated tyrosine phosphoprotein p62) (Src-associated in mitosis 68 kDa protein) (Sam68) (p21 Ras GTPase-activating protein-associated p62) (p68)	KHDRBS1	+				+	+			+			+	+		6	7	1321.42	+	+	+			+	+					+	+	+	+	+	+	3.34256e+06	1		6		7		4	SAM68	Q07666	KHDR1_HUMAN	443	48227
Q99958	Forkhead box protein C2 (Forkhead-related protein FKHL14) (Mesenchyme fork head protein 1) (MFH-1 protein) (Transcription factor FKH-14)	FOXC2	+	+					+			+	+		+		6	1	1320.52	+	+		+				+	+	+	+	+	+	+	+	+	+	16964								FKHL14;MFH1	Q99958	FOXC2_HUMAN	501	53719
Q8WYQ5	Microprocessor complex subunit DGCR8 (DiGeorge syndrome critical region 8)	DGCR8	+		+				+		+			+	+		6	4	1309.43	+	+						+				+	+	+	+	+	+	13335.8	2							C22orf12;DGCRK6	C9JSD5;Q8WYQ5	DGCR8_HUMAN	773	86045
Q99081	Transcription factor 12 (TCF-12) (Class B basic helix-loop-helix protein 20) (bHLHb20) (DNA-binding protein HTF4) (E-box-binding protein) (Transcription factor HTF-4)	TCF12	+				+		+				+	+	+		6	5	1284.46	+	+	+					+	+	+	+	+	+	+	+	+	+	31537			6					BHLHB20;HEB;HTF4	B4DGI9;B4DZP2;F5GY10;H0YML2;H0YNP8;H0YNQ5;H3BNF4;H3BRK2;Q99081	HTF4_HUMAN	682	72965
Q6PKG0	La-related protein 1 (La ribonucleoprotein domain family member 1)	LARP1	+						+		+			+	+	+	6	2	1275.88	+	+	+					+	+			+	+	+	+	+	+	483197			15		6		2	KIAA0731;LARP	A0A0B4J210;E5RH50;E5RHK4;H0YAN4;H0YAX9;H0YBJ5;H0YBM7;H0YBR8;H0YBW1;H0YC33;H0YC73;Q6PKG0	LARP1_HUMAN	1096	123510
Q96SB8	Structural maintenance of chromosomes protein 6 (SMC protein 6) (SMC-6) (hSMC6)	SMC6	+						+		+			+	+	+	6	17	1270.16	+	+	+						+	+		+	+	+	+	+	+	22786.8			11		4			SMC6L1	A0A087WWI9;A0A0A0MRY1;C9JEF0;C9JMN1;H7C3J8;Q96SB8	SMC6_HUMAN	1091	126326
Q15911	Zinc finger homeobox protein 3 (AT motif-binding factor 1) (AT-binding transcription factor 1) (Alpha-fetoprotein enhancer-binding protein) (Zinc finger homeodomain protein 3) (ZFH-3)	ZFHX3	+			+					+			+	+	+	6	5	1268.18	+	+	+									+	+	+	+	+	+	7266.08					2			ATBF1	Q15911	ZFHX3_HUMAN	3703	404419
P52747	Zinc finger protein 143 (SPH-binding factor) (Selenocysteine tRNA gene transcription-activating factor) (hStaf)	ZNF143	+						+	+				+	+	+	6	12	1257.16	+	+	+					+	+	+	+	+	+	+	+	+	+	15172.6			2		1		1	SBF;STAF	C9J2G7;C9JCG1;C9JRS3;C9JTC5;E7EN86;E9PJF2;E9PLN4;E9PLS7;E9PMY8;E9PPB0;E9PS81;H7C1P6;P52747	ZN143_HUMAN	638	68896
Q149N8	E3 ubiquitin-protein ligase SHPRH (EC 2.3.2.27) (EC 3.6.4.-) (RING-type E3 ubiquitin transferase SHPRH) (SNF2, histone-linker, PHD and RING finger domain-containing helicase)	SHPRH	+			+			+		+			+	+		6	17	1253.79	+	+	+							+	+	+	+	+	+	+	+	4345.32			3		4		1	KIAA2023	A0A0D9SFM0;H0YBI0;H7C2W2;K4DI94;Q149N8;Q5JT88	SHPRH_HUMAN	1683	193079
O43795	Unconventional myosin-Ib (MYH-1c) (Myosin I alpha) (MMI-alpha) (MMIa)	MYO1B	+					+	+		+			+	+		6	1	1249.4	+	+	+			+	+	+				+	+	+	+	+	+	204218			14		1		1		A0A0U1RRI3;C9JUP5;C9JYW1;C9K0I9;E7EQD9;E9PDF6;H7C2Y7;O43795	MYO1B_HUMAN	1136	131985
Q96JM7	Lethal(3)malignant brain tumor-like protein 3 (H-l(3)mbt-like protein 3) (L(3)mbt-like protein 3) (MBT-1)	L3MBTL3	+				+		+		+			+	+		6	14	1248.22	+	+	+					+	+	+	+	+	+	+	+	+	+	8079.18			2		1			KIAA1798;MBT1	E9PI01;E9PLL7;Q96JM7	LMBL3_HUMAN	780	88337
P18583	Protein SON (Bax antagonist selected in saccharomyces 1) (BASS1) (Negative regulatory element-binding protein) (NRE-binding protein) (Protein DBP-5) (SON3)	SON	+	+			+				+		+		+		6	23	1247.25	+	+	+		+							+	+	+		+	+	170290			7		8			C21orf50;DBP5;KIAA1019;NREBP	H7C1M2;H7C1S4;H7C257;H7C2G8;J3QSZ5;P18583	SON_HUMAN	2426	263830
O60934	Nibrin (Cell cycle regulatory protein p95) (Nijmegen breakage syndrome protein 1)	NBN	+						+		+		+	+	+		6	8	1240.33	+	+	+						+		+	+	+	+	+	+	+	58200			2	10	4		3	NBS;NBS1;P95	A0A087X1V5;A0A0C4DG07;E2QRP0;E5RGN7;E5RGR7;E5RGU1;O60934	NBN_HUMAN	754	84959
Q6KC79	Nipped-B-like protein (Delangin) (SCC2 homolog)	NIPBL	+	+	+	+								+	+		6	13	1234.08	+	+	+	+	+								+		+	+	+	75699.1			1		14		2	IDN3	H0Y8M3;Q6KC79	NIPBL_HUMAN	2804	316051
P52292	Importin subunit alpha-1 (Karyopherin subunit alpha-2) (RAG cohort protein 1) (SRP1-alpha)	KPNA2	+	+					+					+	+	+	6	11	1230.93		+	+		+				+	+	+			+	+	+	+	1.26372e+06			11	1				RCH1;SRP1	J3KS65;J3QL07;J3QLL0;P52292	IMA1_HUMAN	529	57862
Q12800	Alpha-globin transcription factor CP2 (SAA3 enhancer factor) (Transcription factor LSF)	TFCP2	+	+		+	+				+					+	6	4	1230.42	+	+	+		+											+	+	91961.1								LSF;SEF	F8VWL0;F8VX55;Q12800	TFCP2_HUMAN	502	57256
P17861	X-box-binding protein 1 (XBP-1) (Tax-responsive element-binding protein 5) (TREB-5) [Cleaved into: X-box-binding protein 1, cytoplasmic form;X-box-binding protein 1, luminal form]	XBP1	+	+		+							+	+	+		6	6	1225.91	+	+	+	+									+		+		+	398.25			4					TREB5;XBP2	B1AHH1;B1AHH2;P17861	XBP1_HUMAN	261	28695
Q9BYW2	Histone-lysine N-methyltransferase SETD2 (EC 2.1.1.43) (HIF-1) (Huntingtin yeast partner B) (Huntingtin-interacting protein 1) (HIP-1) (Huntingtin-interacting protein B) (Lysine N-methyltransferase 3A) (SET domain-containing protein 2) (hSET2) (p231HBP)	SETD2	+			+			+		+			+	+		6	7	1225.73	+	+	+					+	+		+	+	+	+	+	+	+	12556.1					6		6	HIF1;HYPB;KIAA1732;KMT3A;SET2	A0A1W2PPX9;C9JG86;H7BXT4;H7BZ93;H7C3H4;Q9BYW2	SETD2_HUMAN	2564	287597
P08708	40S ribosomal protein S17 (Small ribosomal subunit protein eS17)	RPS17	+				+	+						+	+	+	6	3	1221.14	+	+	+			+						+	+	+	+	+	+	9.47347e+06			9		5		1	RPS17L	A0A075B716;H0YN73;H0YN88;P08708	RS17_HUMAN	135	15550
Q6IQ21	Zinc finger protein 770	ZNF770	+			+			+		+			+	+		6	3	1220.04	+	+	+					+		+	+	+	+	+	+	+	+	8768.55					2				H0YM59;Q6IQ21	ZN770_HUMAN	691	80007
P57682	Krueppel-like factor 3 (Basic krueppel-like factor) (CACCC-box-binding protein BKLF) (TEF-2)	KLF3	+				+		+	+				+	+		6	3	1216.09	+	+	+					+				+	+	+	+	+	+	10634.7	2							BKLF	P57682	KLF3_HUMAN	345	38829
P28370	Probable global transcription activator SNF2L1 (EC 3.6.4.-) (ATP-dependent helicase SMARCA1) (Nucleosome-remodeling factor subunit SNF2L) (SWI/SNF-related matrix-associated actin-dependent regulator of chromatin subfamily A member 1)	SMARCA1	+			+				+	+			+	+		6	8	1215.02	+	+	+									+	+	+	+	+	+	85257.2			8		4			SNF2L;SNF2L1	A0A0A0MRP6;B7ZLQ5;P28370	SMCA1_HUMAN	1054	122605
Q15022	Polycomb protein SUZ12 (Chromatin precipitated E2F target 9 protein) (ChET 9 protein) (Joined to JAZF1 protein) (Suppressor of zeste 12 protein homolog)	SUZ12	+			+					+			+	+	+	6	6	1194.18	+	+	+									+	+	+	+	+	+	58010.1	3		4		5		3	CHET9;JJAZ1;KIAA0160	J3QQW9;Q15022	SUZ12_HUMAN	739	83055
Q86Z02	Homeodomain-interacting protein kinase 1 (EC 2.7.11.1) (Nuclear body-associated kinase 2)	HIPK1	+						+	+		+		+	+		6	8	1192.11	+	+	+					+	+	+	+	+	+	+	+	+	+	9642.41			6					KIAA0630;MYAK;NBAK2	D6RC95;D6RF28;H3BLW0;J3KP92;Q5SQL3;Q86Z02	HIPK1_HUMAN	1210	130843
O95625	Zinc finger and BTB domain-containing protein 11	ZBTB11	+			+			+	+				+	+		6	9	1183.29	+	+	+						+	+	+	+	+	+	+	+	+	10036.2			2		1				C9J2L2;O95625	ZBT11_HUMAN	1053	119384
Q15398	Disks large-associated protein 5 (DAP-5) (Discs large homolog 7) (Disks large-associated protein DLG7) (Hepatoma up-regulated protein) (HURP)	DLGAP5	+	+					+				+	+	+		6	7	1182.65	+	+	+		+				+	+	+	+	+	+	+	+	+	34803.2					1		1	DLG7;KIAA0008	G3V4E5;G3V543;Q15398	DLGP5_HUMAN	846	95115
Q12906	Interleukin enhancer-binding factor 3 (Double-stranded RNA-binding protein 76) (DRBP76) (M-phase phosphoprotein 4) (MPP4) (Nuclear factor associated with dsRNA) (NFAR) (Nuclear factor of activated T-cells 90 kDa) (NF-AT-90) (Translational control protein 80) (TCP80)	ILF3	+				+	+			+			+	+		6	6	1181.2	+	+	+			+						+	+	+	+	+	+	2.50863e+06			12		9		2	DRBF;MPHOSPH4;NF90	K7EJ09;K7EKJ9;K7EKY0;K7ELV3;K7EM82;K7EMZ8;K7ENK6;K7EPG3;K7EQ75;K7EQR9;K7ER69;K7ERM6;Q12906	ILF3_HUMAN	894	95338
Q9Y5Q9	General transcription factor 3C polypeptide 3 (Transcription factor IIIC 102 kDa subunit) (TFIIIC 102 kDa subunit) (TFIIIC102) (Transcription factor IIIC subunit gamma) (TF3C-gamma)	GTF3C3	+	+		+								+	+	+	6	11	1169.93	+	+	+	+	+								+		+	+	+	66595.7			15						F8WC64;H0YFI7;H7BZV8;H7C0C0;H7C143;Q9Y5Q9	TF3C3_HUMAN	886	101272
Q92995	Ubiquitin carboxyl-terminal hydrolase 13 (EC 3.4.19.12) (Deubiquitinating enzyme 13) (Isopeptidase T-3) (ISOT-3) (Ubiquitin thioesterase 13) (Ubiquitin-specific-processing protease 13)	USP13	+			+			+					+	+	+	6	3	1167.72	+	+	+					+	+	+	+	+	+	+	+	+	+	88928.5			16					ISOT3	H7C502;H7C5J3;Q92995	UBP13_HUMAN	863	97327
Q9NVI1	Fanconi anemia group I protein (Protein FACI)	FANCI	+	+	+	+								+	+		6	21	1164.67	+	+	+		+								+	+	+	+	+	75457.4		1	33		2			KIAA1794	F8W7R3;H3BMG4;H3BN35;H3BP78;H3BQE2;H3BS60;H3BT54;Q9NVI1	FANCI_HUMAN	1328	149324
Q6P0N0	Mis18-binding protein 1 (Kinetochore-associated protein KNL-2 homolog) (HsKNL-2) (P243)	MIS18BP1	+			+			+		+			+	+		6	30	1163.09	+	+	+					+	+	+	+	+	+	+	+	+	+	12967			21		4		3	C14orf106;KIAA1903;KNL2;M18BP1	C9J2Q8;G5E9K5;H0YJM1;H7C1S6;Q6P0N0	M18BP_HUMAN	1132	129085
Q52LR7	Enhancer of polycomb homolog 2 (EPC-like)	EPC2	+			+			+		+			+	+		6	4	1156.57	+	+	+					+				+	+	+	+	+	+	3622.91			1		2		1		C9J1X4;E7ETK1;E9PBA8;H7C0K5;Q52LR7	EPC2_HUMAN	807	91095
Q7L590	Protein MCM10 homolog (HsMCM10)	MCM10	+						+	+			+	+	+		6	24	1151.63	+	+	+					+	+	+	+	+	+	+	+	+	+	6425.36		1	7		1		1		C9J600;Q5T670;Q7L590	MCM10_HUMAN	875	98183
O75182	Paired amphipathic helix protein Sin3b (Histone deacetylase complex subunit Sin3b) (Transcriptional corepressor Sin3b)	SIN3B	+	+		+					+			+	+		6	4	1148.03	+	+	+	+	+								+	+	+	+	+	7320.17			2		1			KIAA0700	M0QYC5;M0R271;O75182	SIN3B_HUMAN	1162	133066
Q9NUU7	ATP-dependent RNA helicase DDX19A (EC 3.6.4.13) (DDX19-like protein) (DEAD box protein 19A)	DDX19A	+					+	+					+	+	+	6	2	1136.51	+	+	+			+	+	+	+	+	+	+	+	+	+	+	+	587064			6		3			DDX19L	H3BP36;H3BP50;H3BSL8;H3BTB3;I3L0H8;I3L352;J3QRH0;Q9NUU7	DD19A_HUMAN	478	53975
Q13573	SNW domain-containing protein 1 (Nuclear protein SkiP) (Nuclear receptor coactivator NCoA-62) (Ski-interacting protein)	SNW1	+						+		+	+		+	+		6	4	1135.14	+	+						+	+	+	+	+	+	+	+	+	+	488186			3		9			SKIIP;SKIP	G3V3A4;G3V4E0;G3V4X8;G3V5R3;Q13573	SNW1_HUMAN	536	61494
Q08211	ATP-dependent RNA helicase A (RHA) (EC 3.6.4.13) (DEAH box protein 9) (Leukophysin) (LKP) (Nuclear DNA helicase II) (NDH II)	DHX9	+				+		+					+	+	+	6	14	1133.87	+	+	+					+	+	+	+	+	+	+	+	+	+	1.59403e+06			20		11		4	DDX9;LKP;NDH2	Q08211	DHX9_HUMAN	1270	140958
Q8IWA0	WD repeat-containing protein 75 (U3 small nucleolar RNA-associated protein 17 homolog)	WDR75	+						+	+	+			+	+		6	11	1123.73	+	+	+					+				+	+	+	+	+	+	141668			15		4			UTP17	F8WC81;F8WE20;Q8IWA0	WDR75_HUMAN	830	94499
Q86VM9	Zinc finger CCCH domain-containing protein 18 (Nuclear protein NHN1)	ZC3H18	+						+		+		+	+	+		6	3	1117.79	+	+	+					+	+	+	+	+	+	+	+	+	+	116083					9		4	NHN1	E7ERS3;H3BP01;H3BPD0;H3BRH3;H3BRN6;Q86VM9	ZCH18_HUMAN	953	106378
P61313	60S ribosomal protein L15 (Large ribosomal subunit protein eL15)	RPL15	+		+					+				+	+	+	6	5	1114.69	+	+	+									+	+	+	+	+	+	5.30584e+06			9		5			EC45	E7ENU7;E7EQV9;E7ERA2;E7EX53;P61313	RL15_HUMAN	204	24146
Q05BQ5	MBT domain-containing protein 1	MBTD1	+			+					+			+	+	+	6	3	1110.79	+	+	+											+	+	+	+	4124.18					2				K7EQ11;Q05BQ5	MBTD1_HUMAN	628	70547
Q5VYV7	Protein SLX4IP (SLX4-interacting protein)	SLX4IP	+						+		+	+		+	+		6	3	1106.87	+	+	+					+	+	+	+	+	+	+	+		+	2909.6			1					C20orf94	H0YD23;Q5VYV7	SLX4I_HUMAN	408	45552
Q7L4I2	Arginine/serine-rich coiled-coil protein 2	RSRC2	+					+	+				+	+	+		6	2	1095.29	+	+	+			+		+	+	+	+	+	+	+	+	+	+	135384									E1B6W4;E9PI52;F5GYD2;F5H1Z2;H0YGP9;Q7L4I2	RSRC2_HUMAN	434	50560
P51587	Breast cancer type 2 susceptibility protein (Fanconi anemia group D1 protein)	BRCA2	+			+			+				+	+	+		6	22	1087.06	+	+	+						+	+	+		+	+	+	+	+	1466.16			54		5		7	FACD;FANCD1	H0YD86;H0YE37;P51587	BRCA2_HUMAN	3418	384202
P09884	DNA polymerase alpha catalytic subunit (EC 2.7.7.7) (DNA polymerase alpha catalytic subunit p180)	POLA1	+	+			+		+					+	+		6	6	1086.2	+	+	+		+				+				+	+	+	+	+	121337			3		4		1	POLA	A0A087WU64;A6NMQ1;P09884	DPOLA_HUMAN	1462	165913
Q96L73	Histone-lysine N-methyltransferase, H3 lysine-36 and H4 lysine-20 specific (EC 2.1.1.43) (Androgen receptor coactivator 267 kDa protein) (Androgen receptor-associated protein of 267 kDa) (H3-K36-HMTase) (H4-K20-HMTase) (Lysine N-methyltransferase 3B) (Nuclear receptor-binding SET domain-containing protein 1) (NR-binding SET domain-containing protein)	NSD1	+			+					+			+	+	+	6	26	1086.04	+	+	+									+	+	+	+	+	+	1257.91			2		6		4	ARA267;KMT3B	A0A1D5RMR9;A0A1W2PS55;D6RA58;D6RA90;D6RBP3;D6RBV9;D6RE14;D6RG26;H7BYB0;Q96L73	NSD1_HUMAN	2696	296652
Q15916	Zinc finger and BTB domain-containing protein 6 (Zinc finger protein 482) (Zinc finger protein with interaction domain)	ZBTB6	+						+	+	+			+	+		6	7	1085.87	+	+	+							+	+	+	+	+	+		+	488.63					1			ZID;ZNF482	Q15916	ZBTB6_HUMAN	424	48236
O75486	Transcription initiation protein SPT3 homolog (SPT3-like protein)	SUPT3H	+			+			+					+	+	+	6	4	1084.87	+	+	+					+	+	+	+	+	+	+	+	+	+	17840.8								SPT3	B4E1H0;O75486;Q5VWT9	SUPT3_HUMAN	399	44362
Q15061	WD repeat-containing protein 43 (U3 small nucleolar RNA-associated protein 5 homolog)	WDR43	+					+		+	+			+	+		6	6	1080.9	+	+	+			+						+	+	+	+	+	+	298751			7		1		1	KIAA0007;UTP5	C9IZK7;C9JEE7;C9JH61;Q15061	WDR43_HUMAN	677	74891
P51610	Host cell factor 1 (HCF) (HCF-1) (C1 factor) (CFF) (VCAF) (VP16 accessory protein) [Cleaved into: HCF N-terminal chain 1;HCF N-terminal chain 2;HCF N-terminal chain 3;HCF N-terminal chain 4;HCF N-terminal chain 5;HCF N-terminal chain 6;HCF C-terminal chain 1;HCF C-terminal chain 2;HCF C-terminal chain 3;HCF C-terminal chain 4;HCF C-terminal chain 5;HCF C-terminal chain 6]	HCFC1	+	+		+					+			+	+		6	9	1079.25	+	+	+	+	+							+	+	+	+	+	+	278645		2	13		10		2	HCF1;HFC1	A6NEM2;H7C1C4;P51610	HCFC1_HUMAN	2035	208732
Q5T200	Zinc finger CCCH domain-containing protein 13	ZC3H13	+			+			+		+	+			+		6	4	1078.88	+	+	+					+	+	+	+	+	+	+	+	+	+	64598.9			1				2	KIAA0853	A0A087WX14;Q5T200;Q5T9K0	ZC3HD_HUMAN	1668	196635
O96006	Zinc finger BED domain-containing protein 1 (Putative Ac-like transposable element) (dREF homolog)	ZBED1	+	+	+	+								+	+		6	1	1074.4	+	+	+	+									+		+	+	+	10814.8			2		1			ALTE;DREF;KIAA0785;TRAMP	C9JXP4;O96006	ZBED1_HUMAN	694	78156
P18754	Regulator of chromosome condensation (Cell cycle regulatory protein) (Chromosome condensation protein 1)	RCC1	+		+				+					+	+	+	6	11	1072.14	+	+	+						+	+	+		+	+	+	+	+	1.06969e+06			4					CHC1	C9J3R0;C9JMJ4;C9JQZ4;C9JRH2;C9JW69;M0R1Q8;P18754	RCC1_HUMAN	421	44969
Q8WXE1	ATR-interacting protein (ATM and Rad3-related-interacting protein)	ATRIP	+	+						+	+			+	+		6	2	1064.68	+	+	+		+								+	+	+	+	+	17102.7			3	1	1			AGS1	A0A0U1RQR9;A0A0U1RRM7;A0A1W2PQ89;Q8WXE1	ATRIP_HUMAN	791	85838
Q5SSJ5	Heterochromatin protein 1-binding protein 3 (Protein HP1-BP74)	HP1BP3	+		+						+		+	+	+		6	3	1062.45	+	+	+									+	+	+	+	+	+	1.10726e+06			10		4				B0QZK4;B0QZK5;B0QZK6;B0QZK7;B0QZK8;B0QZK9;Q5SSJ5;Q5SWC8;X6RGJ2	HP1B3_HUMAN	553	61207
Q9Y3A4	Ribosomal RNA-processing protein 7 homolog A (Gastric cancer antigen Zg14)	RRP7A	+				+		+	+				+	+		6	9	1061.22		+	+						+	+	+	+	+	+	+	+	+	288980			7				1		F8WAT7;Q9Y3A4	RRP7A_HUMAN	280	32334
Q5T7W0	Zinc finger protein 618	ZNF618	+				+					+		+	+	+	6	5	1058.18	+	+	+									+	+	+	+	+	+	1038.78							1	KIAA1952	B1ALC2;B5MDS3;Q5T7W0	ZN618_HUMAN	954	104956
Q9HAW4	Claspin (hClaspin)	CLSPN	+	+					+	+				+	+		6	4	1056.55	+	+	+		+			+	+	+	+		+	+	+	+	+	17618.8		1	5		7				E7ESG2;Q9HAW4	CLSPN_HUMAN	1339	151094
Q9NQB0	Transcription factor 7-like 2 (HMG box transcription factor 4) (T-cell-specific transcription factor 4) (T-cell factor 4) (TCF-4) (hTCF-4)	TCF7L2	+			+			+					+	+	+	6	3	1052.6	+	+	+					+	+	+	+	+	+	+	+	+	+	8733.45			4	1	3			TCF4	A0A0A0MTL7;A0A0D9SGH8;A0A1B0GU84;A0A1B0GUV5;A0A1B0GVE1;C6ZRJ6;C6ZRJ7;C6ZRK5;E2GH26;H0YEE5;Q5JRY3;Q5JRY4;Q5JRY5;Q5VVR5;Q5VVR7;Q5VVR8;Q9NQB0	TF7L2_HUMAN	619	67919
Q14119	Vascular endothelial zinc finger 1 (Putative transcription factor DB1) (Zinc finger protein 161)	VEZF1	+				+		+					+	+	+	6	4	1049.51	+	+	+							+		+	+	+	+	+	+	61347.7			2		1			DB1;ZNF161	J3QLN5;J3QSH4;J9JIC7;Q14119	VEZF1_HUMAN	521	56931
Q9Y5B6	PAX3- and PAX7-binding protein 1 (GC-rich sequence DNA-binding factor 1)	PAXBP1	+	+				+	+					+	+		6	7	1044.86	+	+	+	+	+	+		+	+	+	+	+	+	+	+	+	+	42377.1			1		3		2	C21orf66;GCFC;GCFC1	H7BZC8;H7C2W4;Q9Y5B6	PAXB1_HUMAN	917	104804
P0C0S5	Histone H2A.Z (H2A/z)	H2AFZ	+	+	+	+								+		+	6	2	1036.51	+	+	+	+												+	+	4.97548e+06			6	3	5	1	1	H2AZ	P0C0S5	H2AZ_HUMAN	128	13553
O75643	U5 small nuclear ribonucleoprotein 200 kDa helicase (EC 3.6.4.13) (Activating signal cointegrator 1 complex subunit 3-like 1) (BRR2 homolog) (U5 snRNP-specific 200 kDa protein) (U5-200KD)	SNRNP200	+			+							+	+	+	+	6	4	1033.57	+	+	+									+	+	+	+	+	+	813902			27		9		3	ASCC3L1;HELIC2;KIAA0788	B4E0P5;O75643	U520_HUMAN	2136	244508
Q9H334	Forkhead box protein P1 (Mac-1-regulated forkhead) (MFH)	FOXP1	+	+		+								+	+	+	6	5	1028.96	+	+	+	+								+	+	+	+	+	+	29685.2			1						A0A087WVT2;A0A087X299;A0A087X2G3;A0A0B4J2F3;C9IYY1;C9J0F0;C9J5T4;E9PFD3;G5E965;H0Y882;Q9H334	FOXP1_HUMAN	677	75317
Q9BRT6	Protein LLP homolog (Protein LAPS18-like)	LLPH	+	+					+		+			+	+		6	1	1025.24	+	+		+				+	+			+	+	+	+	+	+	451335					2			C12orf31;cPERP-G	Q9BRT6	LLPH_HUMAN	129	15225
P52756	RNA-binding protein 5 (Protein G15) (Putative tumor suppressor LUCA15) (RNA-binding motif protein 5) (Renal carcinoma antigen NY-REN-9)	RBM5	+	+					+				+	+	+		6	6	1024.8		+	+		+				+	+	+		+	+	+	+	+	83415.8					3		2		C9J9P7;C9JFQ5;C9JR02;F8W910;F8WE23;H7BYM9;P52756	RBM5_HUMAN	815	92154
Q9H7L9	Sin3 histone deacetylase corepressor complex component SDS3 (45 kDa Sin3-associated polypeptide) (Suppressor of defective silencing 3 protein homolog)	SUDS3	+	+					+		+			+	+		6	2	1013.6	+	+	+	+				+				+	+	+	+	+	+	64023.4								SAP45;SDS3	Q9H7L9	SDS3_HUMAN	328	38136
Q8NEY8	Periphilin-1 (CDC7 expression repressor) (CR) (Gastric cancer antigen Ga50)	PPHLN1	+				+		+		+			+	+		6	2	1006.7	+	+	+					+	+	+	+	+	+	+	+	+	+	224364			1		4				B7Z8L1;F8VP48;F8VPY7;F8VRK2;F8VWU8;F8VXV7;F8W0Q9;F8W6A0;F8WF16;Q8NEY8	PPHLN_HUMAN	458	52737
O76003	Glutaredoxin-3 (PKC-interacting cousin of thioredoxin) (PICOT) (PKC-theta-interacting protein) (PKCq-interacting protein) (Thioredoxin-like protein 2)	GLRX3	+	+			+							+	+	+	6	10	999.516		+	+		+								+	+	+	+	+	1.09115e+06			4		1			PICOT;TXNL2	O76003	GLRX3_HUMAN	335	37432
Q6NUN9	Zinc finger protein 746 (Parkin-interacting substrate) (PARIS)	ZNF746	+				+		+					+	+	+	6	3	995.799	+	+	+						+	+	+	+	+	+	+	+	+	2598.46					2			PARIS	C9JNZ9;Q6NUN9	ZN746_HUMAN	644	69136
P62249	40S ribosomal protein S16 (Small ribosomal subunit protein uS9)	RPS16	+		+				+	+				+	+		6	7	995.321		+	+							+	+		+	+	+	+	+	7.3311e+06			8		3		1		M0QX76;M0R1M5;M0R210;M0R3H0;P62249;Q6IPX4	RS16_HUMAN	146	16445
P24278	Zinc finger and BTB domain-containing protein 25 (Zinc finger protein 46) (Zinc finger protein KUP)	ZBTB25	+			+			+		+			+	+		6	3	994.672	+	+	+					+	+	+	+	+	+	+	+		+	7173.18			1					C14orf51;KUP;ZNF46	G3V2K3;G3V351;P24278	ZBT25_HUMAN	435	48990
P08235	Mineralocorticoid receptor (MR) (Nuclear receptor subfamily 3 group C member 2)	NR3C2	+				+		+					+	+	+	6	7	991.823	+	+	+						+	+	+		+	+	+		+	1002.47	5		3		1			MCR;MLR	A0A0D9SFL9;B0ZBF6;B0ZBF8;P08235	MCR_HUMAN	984	107067
Q9Y2R4	Probable ATP-dependent RNA helicase DDX52 (EC 3.6.4.13) (ATP-dependent RNA helicase ROK1-like) (DEAD box protein 52)	DDX52	+	+						+			+	+	+		6	6	989.356		+	+		+								+	+	+	+	+	110924			1		2			ROK1	A0A087WTD6;A0A087X069;A0A087X121;A0A087X1P7;Q9Y2R4	DDX52_HUMAN	599	67498
Q9UNP9	Peptidyl-prolyl cis-trans isomerase E (PPIase E) (EC 5.2.1.8) (Cyclophilin E) (Cyclophilin-33) (Rotamase E)	PPIE	+	+			+		+					+	+		6	9	989.227	+	+	+		+				+	+	+		+	+	+	+	+	398832			2		1		2	CYP33	E9PEQ6;E9PIB0;E9PK21;E9PKY5;E9PMH0;H0YCV4;H0YE31;Q9UNP9	PPIE_HUMAN	301	33431
P01106	Myc proto-oncogene protein (Class E basic helix-loop-helix protein 39) (bHLHe39) (Proto-oncogene c-Myc) (Transcription factor p64)	MYC	+	+					+	+				+	+		6	12	985.423		+	+		+			+	+	+	+	+	+	+	+	+	+	40588.1	11	2	7	7	2			BHLHE39	A0A087WUS5;A0A087WVR4;A0A0B4J1R1;E5RGD7;H0YBG3;H0YBT0;P01106	MYC_HUMAN	439	48804
Q8NFC6	Biorientation of chromosomes in cell division protein 1-like 1	BOD1L1	+			+			+				+	+	+		6	5	978.979	+	+								+			+		+	+	+	22564.7		2	9		9		3	BOD1L;FAM44A;KIAA1327	F8WDD0;H0Y9Y2;Q8NFC6	BD1L1_HUMAN	3051	330466
Q6ZU65	Ubinuclein-2	UBN2	+	+					+	+				+	+		6	17	977.062	+	+	+		+				+	+	+	+	+	+	+	+	+	2708.94			1		4		1	KIAA2030	C9J6Y5;H7C4P8;Q6ZU65	UBN2_HUMAN	1347	146089
O75534	Cold shock domain-containing protein E1 (N-ras upstream gene protein) (Protein UNR)	CSDE1	+		+				+					+	+	+	6	2	976.028		+	+					+	+		+	+	+	+	+	+	+	707388			23		8			D1S155E;KIAA0885;NRU;UNR	E9PJK7;E9PKN4;E9PLD4;E9PLT0;E9PNG3;O75534	CSDE1_HUMAN	798	88885
Q06546	GA-binding protein alpha chain (GABP subunit alpha) (Nuclear respiratory factor 2 subunit alpha) (Transcription factor E4TF1-60)	GABPA	+	+			+							+	+	+	6	9	972.886		+	+	+	+								+	+	+	+	+	98778.4			2		2			E4TF1A	Q06546	GABPA_HUMAN	454	51295
Q8NCN4	E3 ubiquitin-protein ligase RNF169 (EC 2.3.2.27) (RING finger protein 169) (RING-type E3 ubiquitin transferase RNF169)	RNF169	+	+					+	+				+	+		6	11	970.16	+	+	+		+			+	+	+	+	+	+	+	+	+	+	18722.5			2		1		1	KIAA1991	H0YEQ1;Q8NCN4	RN169_HUMAN	708	77194
Q13347	Eukaryotic translation initiation factor 3 subunit I (eIF3i) (Eukaryotic translation initiation factor 3 subunit 2) (TGF-beta receptor-interacting protein 1) (TRIP-1) (eIF-3-beta) (eIF3 p36)	EIF3I	+		+				+	+				+	+		6	12	967.1		+	+						+	+	+		+	+	+	+	+	1.74456e+06			14		2			EIF3S2;TRIP1	Q13347;Q5TFK1	EIF3I_HUMAN	325	36502
Q6P2Q9	Pre-mRNA-processing-splicing factor 8 (220 kDa U5 snRNP-specific protein) (PRP8 homolog) (Splicing factor Prp8) (p220)	PRPF8	+	+	+									+	+	+	6	15	966.477	+	+	+	+									+		+	+	+	765047			62		3		5	PRPC8	I3L0J9;I3L1T8;I3L3Z8;Q6P2Q9	PRP8_HUMAN	2335	273600
Q99460	26S proteasome non-ATPase regulatory subunit 1 (26S proteasome regulatory subunit RPN2) (26S proteasome regulatory subunit S1) (26S proteasome subunit p112)	PSMD1	+	+	+									+	+	+	6	7	966.297	+	+	+	+	+									+	+	+	+	801185			27		6				A0A087WW66;C9J9M4;F8WCE3;H7BZR6;H7C378;Q99460	PSMD1_HUMAN	953	105836
Q12824	SWI/SNF-related matrix-associated actin-dependent regulator of chromatin subfamily B member 1 (BRG1-associated factor 47) (BAF47) (Integrase interactor 1 protein) (SNF5 homolog) (hSNF5)	SMARCB1	+	+			+				+			+	+		6	6	959.363	+	+	+	+	+							+	+	+	+	+	+	170019			4		1			BAF47;INI1;SNF5L1	A0A0G2JSE9;A0A0U1RQQ2;A0A0U1RRB8;B5MCL5;C9JTA6;G5E975;Q12824	SNF5_HUMAN	385	44141
Q96HR8	H/ACA ribonucleoprotein complex non-core subunit NAF1 (hNAF1)	NAF1	+						+		+			+	+	+	6	4	957.475	+	+	+						+		+	+	+	+	+	+	+	64058			1						D6RIB3;Q96HR8	NAF1_HUMAN	494	53717
Q13416	Origin recognition complex subunit 2	ORC2	+	+			+							+	+	+	6	6	955.833	+	+	+	+	+								+	+	+	+	+	108246					2			ORC2L	B8ZZ80;C9JK08;Q13416	ORC2_HUMAN	577	65972
Q53EL6	Programmed cell death protein 4 (Neoplastic transformation inhibitor protein) (Nuclear antigen H731-like) (Protein 197/15a)	PDCD4	+	+			+		+					+	+		6	3	949.654	+	+	+		+				+	+	+			+	+	+	+	829669			7					H731	Q53EL6;Q5VZS7	PDCD4_HUMAN	469	51735
A9YTQ3	Aryl hydrocarbon receptor repressor (AhR repressor) (AhRR) (Class E basic helix-loop-helix protein 77) (bHLHe77)	AHRR	+			+			+					+	+	+	6	1	948.636	+	+	+					+	+	+	+	+	+	+	+		+	1564.47								BHLHE77;KIAA1234	A9YTQ3;D6RE68;D6RF73;E5RFG4;E5RGQ2;E5RHE0;G3V143;H0YA43	AHRR_HUMAN	701	76265
Q76FK4	Nucleolar protein 8 (Nucleolar protein Nop132)	NOL8	+		+	+			+					+	+		6	5	944.901	+	+						+	+		+	+	+	+	+	+	+	52512.3					9		1	C9orf34;NOP132	A0A0A0MSJ1;F5GWN9;F5GXV1;F5H0I5;F5H101;F5H532;F5H692;F5H797;F5H7D5;F5H8B8;F8WE42;Q76FK4	NOL8_HUMAN	1167	131616
Q14807	Kinesin-like protein KIF22 (Kinesin-like DNA-binding protein) (Kinesin-like protein 4)	KIF22	+	+					+				+	+	+		6	15	944.604		+	+		+				+	+	+	+	+	+	+	+	+	89515.4			9		1		1	KID;KNSL4	H3BQB9;H3BRB3;H3BTH5;I3L306;Q14807	KIF22_HUMAN	665	73262
O95789	Zinc finger MYM-type protein 6 (Transposon-derived Buster2 transposase-like protein) (Zinc finger protein 258)	ZMYM6	+	+		+			+					+	+		6	9	930.622	+	+	+	+					+	+	+		+	+	+	+	+	3774.89					1			Buster2;KIAA1353;ZNF258	O95789;X6RCN5	ZMYM6_HUMAN	1325	148089
P55081	Microfibrillar-associated protein 1	MFAP1	+						+	+	+			+	+		6	1	928.678		+	+					+	+	+	+	+	+	+	+	+	+	222356			6		5				P55081	MFAP1_HUMAN	439	51958
O60493	Sorting nexin-3 (Protein SDP3)	SNX3	+	+					+					+	+	+	6	6	927.525		+	+		+				+	+	+	+	+	+	+	+	+	1.13575e+06			6						O60493	SNX3_HUMAN	162	18762
Q96JM3	Chromosome alignment-maintaining phosphoprotein 1 (Zinc finger protein 828)	CHAMP1	+			+			+			+		+	+		6	3	924.855	+	+						+	+	+	+	+	+	+	+	+	+	120779			1		4		2	C13orf8;CAMP;CHAMP;KIAA1802;ZNF828	Q96JM3;S4R3K0	CHAP1_HUMAN	812	89099
Q9Y2L1	Exosome complex exonuclease RRP44 (EC 3.1.13.-) (EC 3.1.26.-) (Protein DIS3 homolog) (Ribosomal RNA-processing protein 44)	DIS3	+	+					+	+				+	+		6	20	922.452		+	+		+				+	+	+		+	+	+	+	+	355150			8		5		1	KIAA1008;RRP44	F2Z2C0;G3V1J5;Q9Y2L1	RRP44_HUMAN	958	109003
P05388	60S acidic ribosomal protein P0 (60S ribosomal protein L10E) (Large ribosomal subunit protein uL10)	RPLP0	+		+		+	+						+	+		6	2	918.674	+	+	+			+	+						+	+	+	+	+	5.17919e+06			17		4		2		F8VPE8;F8VQY6;F8VRK7;F8VS58;F8VU65;F8VW21;F8VWS0;F8VWV4;F8VYN4;F8VZS0;F8W1K8;G3V210;P05388	RLA0_HUMAN	317	34274
Q12905	Interleukin enhancer-binding factor 2 (Nuclear factor of activated T-cells 45 kDa)	ILF2	+	+					+	+				+	+		6	6	918.231	+	+	+		+				+	+	+	+	+	+	+	+	+	1.72477e+06			8		1		1	NF45	A0A0A0MRL0;B4DY09;Q12905;X6R6Z1	ILF2_HUMAN	390	43062
Q9UNX3	60S ribosomal protein L26-like 1 (Large ribosomal subunit protein uL24-like 1)	RPL26L1	+				+		+	+				+	+		6	1	916.598		+	+					+	+	+	+	+	+	+	+	+	+	478530			3		4		1	RPL26P1	E5RHH1;E5RIT6;Q9UNX3	RL26L_HUMAN	145	17256
P0DMV8	Heat shock 70 kDa protein 1A (Heat shock 70 kDa protein 1) (HSP70-1) (HSP70.1)	HSPA1A	+		+		+		+		+			+			6	10	915.852	+	+	+					+	+	+	+					+	+	6.25906e+06		12	38	3	16	1	5	HSP72;HSPA1;HSX70	P0DMV8;V9GZ37	HS71A_HUMAN	641	70052
P62937	Peptidyl-prolyl cis-trans isomerase A (PPIase A) (EC 5.2.1.8) (Cyclophilin A) (Cyclosporin A-binding protein) (Rotamase A) [Cleaved into: Peptidyl-prolyl cis-trans isomerase A, N-terminally processed]	PPIA	+				+		+					+	+	+	6	8	914.957	+	+	+					+	+	+	+	+	+	+	+	+	+	2.73927e+07			12	3	12		3	CYPA	C9J5S7;E5RIZ5;F8WE65;P62937	PPIA_HUMAN	165	18012
Q9NVP1	ATP-dependent RNA helicase DDX18 (EC 3.6.4.13) (DEAD box protein 18) (Myc-regulated DEAD box protein) (MrDb)	DDX18	+	+			+		+					+	+		6	10	913.332		+	+		+				+		+		+	+	+	+	+	643284			5		10			cPERP-D	H7C452;Q9NVP1	DDX18_HUMAN	670	75407
Q14191	Werner syndrome ATP-dependent helicase (EC 3.6.4.12) (DNA helicase, RecQ-like type 3) (RecQ3) (Exonuclease WRN) (EC 3.1.-.-) (RecQ protein-like 2)	WRN	+	+					+	+				+	+		6	14	911.731		+	+		+			+	+	+	+	+	+	+	+	+	+	30783.7	1		5	6	3			RECQ3;RECQL2	Q14191	WRN_HUMAN	1432	162461
Q8WVV9	Heterogeneous nuclear ribonucleoprotein L-like (hnRNPLL) (Stromal RNA-regulating factor)	HNRNPLL	+						+	+				+	+	+	6	11	899.319	+	+	+						+	+	+	+	+	+	+	+	+	222638			2		1			HNRPLL;SRRF	B7WPG3;C9IYN3;C9JJZ7;H7BXH8;H7C464;Q8WVV9	HNRLL_HUMAN	542	60083
O95391	Pre-mRNA-splicing factor SLU7 (hSlu7)	SLU7	+						+	+	+			+	+		6	6	896.607		+	+						+	+	+	+	+	+	+	+	+	62676.9			7		2				A0A0C4DGD2;E5RGM7;E5RK41;O95391	SLU7_HUMAN	586	68387
P05787	Keratin, type II cytoskeletal 8 (Cytokeratin-8) (CK-8) (Keratin-8) (K8) (Type-II keratin Kb8)	KRT8	+					+					+	+	+	+	6	5	896.17	+	+				+	+					+	+	+	+		+	16318.9	2		25	6	19		7	CYK8	A0A0U1RQU6;F8VP67;F8VQY3;F8VUG2;F8W1U3;H0YIB2;P05787	K2C8_HUMAN	483	53704
Q9UPT9	Ubiquitin carboxyl-terminal hydrolase 22 (EC 3.4.19.12) (Deubiquitinating enzyme 22) (Ubiquitin thioesterase 22) (Ubiquitin-specific-processing protease 22)	USP22	+						+	+				+	+	+	6	10	895.385		+	+					+	+	+	+		+	+	+	+	+	14123			14	1	3			KIAA1063;USP3L	J3QRV6;J3QS30;K7ERX6;K7ESK0;Q9UPT9	UBP22_HUMAN	525	59961
P10243	Myb-related protein A (A-Myb) (Myb-like protein 1)	MYBL1	+						+				+	+	+	+	6	3	884.028		+	+					+	+	+	+	+	+	+	+	+	+	687.651			6		3			AMYB	E7EWZ1;P10243	MYBA_HUMAN	752	85887
Q9Y285	Phenylalanine--tRNA ligase alpha subunit (EC 6.1.1.20) (CML33) (Phenylalanyl-tRNA synthetase alpha subunit) (PheRS)	FARSA	+		+				+	+				+	+		6	9	883.381		+	+						+	+	+		+	+	+	+	+	1.05731e+06			19		4			FARS;FARSL;FARSLA	K7EK06;K7EPH2;K7ER00;K7ER16;K7ERS0;Q9Y285	SYFA_HUMAN	508	57564
P09525	Annexin A4 (35-beta calcimedin) (Annexin IV) (Annexin-4) (Carbohydrate-binding protein p33/p41) (Chromobindin-4) (Endonexin I) (Lipocortin IV) (P32.5) (PP4-X) (Placental anticoagulant protein II) (PAP-II) (Protein II)	ANXA4	+	+	+								+		+	+	6	1	882.923	+	+			+								+	+	+	+	+	578950			2		6			ANX4	A0A0U1RRE7;B4E1S2;P09525;Q6P452	ANXA4_HUMAN	319	35883
Q9UNX4	WD repeat-containing protein 3	WDR3	+	+			+		+					+	+		6	19	871.387	+	+	+	+	+				+			+	+	+	+	+	+	296956			5		2				Q6PDA5;Q9UNX4	WDR3_HUMAN	943	106099
O95551	Tyrosyl-DNA phosphodiesterase 2 (Tyr-DNA phosphodiesterase 2) (hTDP2) (EC 3.1.4.-) (5'-tyrosyl-DNA phosphodiesterase) (5'-Tyr-DNA phosphodiesterase) (ETS1-associated protein 2) (ETS1-associated protein II) (EAPII) (TRAF and TNF receptor-associated protein) (Tyrosyl-RNA phosphodiesterase) (VPg unlinkase)	TDP2	+	+			+		+					+	+		6	3	871.057		+	+		+				+	+	+	+	+	+	+	+	+	40190.2			7					EAP2;TTRAP	O95551;X6R5A3	TYDP2_HUMAN	362	40930
Q8IZ40	REST corepressor 2	RCOR2	+						+		+			+	+	+	6	7	870.538	+	+	+						+	+	+	+	+	+	+		+	1847.33			1						Q8IZ40	RCOR2_HUMAN	523	58012
P27694	Replication protein A 70 kDa DNA-binding subunit (RP-A p70) (Replication factor A protein 1) (RF-A protein 1) (Single-stranded DNA-binding protein) [Cleaved into: Replication protein A 70 kDa DNA-binding subunit, N-terminally processed]	RPA1	+				+		+					+	+	+	6	10	867.108		+	+						+	+	+		+	+	+	+	+	759120			23		8		3	REPA1;RPA70	I3L2M5;I3L4R8;I3L524;P27694	RFA1_HUMAN	616	68138
P49736	DNA replication licensing factor MCM2 (EC 3.6.4.12) (Minichromosome maintenance protein 2 homolog) (Nuclear protein BM28)	MCM2	+	+	+		+							+	+		6	9	866.038	+	+	+		+							+	+	+	+	+	+	1.15094e+06			16		4			BM28;CCNL1;CDCL1;KIAA0030	C9J013;C9JZ21;F8WDM3;H0Y8E6;H7C4N9;P49736	MCM2_HUMAN	904	101896
O94782	Ubiquitin carboxyl-terminal hydrolase 1 (EC 3.4.19.12) (Deubiquitinating enzyme 1) (hUBP) (Ubiquitin thioesterase 1) (Ubiquitin-specific-processing protease 1)	USP1	+	+					+	+				+	+		6	8	865.022		+	+	+	+				+	+	+		+	+	+	+	+	36279.2			6		2				C9JC88;C9JWX4;O94782	UBP1_HUMAN	785	88207
Q9H3P2	Negative elongation factor A (NELF-A) (Wolf-Hirschhorn syndrome candidate 2 protein)	NELFA	+	+			+		+					+	+		6	9	856.394	+	+	+		+				+				+	+	+	+	+	155288			1		1		3	WHSC2	A0A0C4DFX9;C9JEM7;C9JHL4;F8W954;F8WF98;H0Y3X6;H7C0W2;H7C2C7;H7C2M8;H7C3C2;Q9H3P2	NELFA_HUMAN	528	57277
Q13895	Bystin	BYSL	+	+					+	+				+	+		6	8	844.606	+	+	+		+				+	+	+		+	+	+	+	+	260858			3		1		1		F8WBL2;H7BY94;Q13895	BYST_HUMAN	437	49601
Q8NCF5	NFATC2-interacting protein (45 kDa NF-AT-interacting protein) (45 kDa NFAT-interacting protein) (Nuclear factor of activated T-cells, cytoplasmic 2-interacting protein)	NFATC2IP	+	+					+				+	+	+		6	4	844.212	+	+	+		+				+	+	+	+	+	+	+	+	+	76907.5			2		1		1	NIP45	H3BSZ7;Q8NCF5	NF2IP_HUMAN	419	45817
Q7LBC6	Lysine-specific demethylase 3B (EC 1.14.11.-) (JmjC domain-containing histone demethylation protein 2B) (Jumonji domain-containing protein 1B) (Nuclear protein 5qNCA)	KDM3B	+	+		+			+					+	+		6	20	840.896		+	+	+	+				+	+	+	+	+	+	+	+	+	90177.2			14		4		2	C5orf7;JHDM2B;JMJD1B;KIAA1082	H0Y946;H0Y9V5;Q7LBC6	KDM3B_HUMAN	1761	191581
Q9UNE7	E3 ubiquitin-protein ligase CHIP (EC 2.3.2.27) (Antigen NY-CO-7) (CLL-associated antigen KW-8) (Carboxy terminus of Hsp70-interacting protein) (RING-type E3 ubiquitin transferase CHIP) (STIP1 homology and U box-containing protein 1)	STUB1	+	+					+					+	+	+	6	5	839.038	+	+	+		+				+	+	+		+	+	+	+	+	425837			1				3	CHIP	H3BS86;H3BTA3;H3BUD0;Q9UNE7;V9GYH3	CHIP_HUMAN	303	34856
Q9H6T3	RNA polymerase II-associated protein 3	RPAP3	+	+					+			+		+	+		6	1	833.876	+	+			+			+	+		+	+	+	+	+	+	+	198491					3				Q9H6T3	RPAP3_HUMAN	665	75719
P61160	Actin-related protein 2 (Actin-like protein 2)	ACTR2	+		+				+	+				+	+		6	9	826.641		+	+						+	+	+		+	+	+	+	+	2.94084e+06			16		2		1	ARP2	A0A1B0GWD0;A0A1B0GWH0;F5H6T1;P61160	ARP2_HUMAN	394	44761
Q70SY1	Cyclic AMP-responsive element-binding protein 3-like protein 2 (cAMP-responsive element-binding protein 3-like protein 2) (BBF2 human homolog on chromosome 7) [Cleaved into: Processed cyclic AMP-responsive element-binding protein 3-like protein 2]	CREB3L2	+	+					+			+		+	+		6	6	817.705	+	+	+	+				+	+	+	+	+	+	+	+	+	+	6283.44			2					BBF2H7	A0A087WU77;A0A087WUP1;C9JPH0;H7C1W8;Q70SY1	CR3L2_HUMAN	520	57415
P09429	High mobility group protein B1 (High mobility group protein 1) (HMG-1)	HMGB1	+	+			+		+				+		+		6	2	817.462	+	+		+	+			+	+		+	+	+	+	+	+	+	9.2571e+06			14	3	15	1	4	HMG1	P09429;Q5T7C4	HMGB1_HUMAN	215	24894
Q9NVN8	Guanine nucleotide-binding protein-like 3-like protein	GNL3L	+					+	+	+				+	+		6	16	814.6		+	+			+		+	+	+	+		+	+	+	+	+	90879.2			6		1		1		Q9NVN8	GNL3L_HUMAN	582	65573
Q9Y692	Glucocorticoid modulatory element-binding protein 1 (GMEB-1) (DNA-binding protein p96PIF) (Parvovirus initiation factor p96) (PIF p96)	GMEB1	+	+			+							+	+	+	6	11	806.916		+	+		+								+	+	+	+	+	24401.5			1						Q9Y692	GMEB1_HUMAN	573	62591
P62851	40S ribosomal protein S25 (Small ribosomal subunit protein eS25)	RPS25	+		+					+				+	+	+	6	2	803.442		+	+										+	+	+	+	+	9.58453e+06			10		5		1		E9PK60;E9PQK3;P62851	RS25_HUMAN	125	13742
Q5VTR2	E3 ubiquitin-protein ligase BRE1A (BRE1-A) (hBRE1) (EC 2.3.2.27) (RING finger protein 20) (RING-type E3 ubiquitin transferase BRE1A)	RNF20	+	+					+				+	+	+		6	7	803.278		+	+		+			+	+		+		+	+	+	+	+	173564			4		4		4	BRE1A	C9J0A5;C9JWJ4;C9JXC9;Q5VTR2	BRE1A_HUMAN	975	113662
P46781	40S ribosomal protein S9 (Small ribosomal subunit protein uS4)	RPS9	+		+				+	+				+	+		6	2	796.209		+	+						+	+	+	+	+	+	+	+	+	7.13488e+06			11		1		1		A0A024R4M0;A8MXK4;B5MCT8;C9JM19;F2Z3C0;P46781	RS9_HUMAN	194	22591
P21266	Glutathione S-transferase Mu 3 (EC 2.5.1.18) (GST class-mu 3) (GSTM3-3) (hGSTM3-3)	GSTM3	+		+				+					+	+	+	6	8	793.239		+							+			+	+	+	+	+	+	2.4431e+06			7		1			GST5	A0A0A0MTN3;P21266	GSTM3_HUMAN	225	26560
Q8IY67	Ribonucleoprotein PTB-binding 1 (Protein raver-1)	RAVER1	+				+		+				+	+	+		6	7	791.145		+	+						+	+	+		+	+	+	+	+	368500			4		1		4	KIAA1978	A0A087WZ13;E9PAU2;K7EKR9;K7ERR4;Q8IY67	RAVR1_HUMAN	606	63877
P52907	F-actin-capping protein subunit alpha-1 (CapZ alpha-1)	CAPZA1	+		+				+	+				+	+		6	5	789.334		+	+					+	+	+	+		+	+	+	+	+	2.57849e+06			13		4		1		P52907	CAZA1_HUMAN	286	32923
Q96IT1	Zinc finger protein 496 (Zinc finger protein with KRAB and SCAN domains 17)	ZNF496	+						+	+	+			+	+		6	2	776.685	+	+	+					+	+	+	+	+	+	+	+		+	13632.2			1					ZKSCAN17	A0A0C4DGR5;Q96IT1	ZN496_HUMAN	587	66908
P50914	60S ribosomal protein L14 (CAG-ISL 7) (Large ribosomal subunit protein eL14)	RPL14	+				+		+	+				+	+		6	3	776.357	+	+	+					+	+	+	+	+	+	+	+	+	+	1.18949e+07			6		10		1		E7EPB3;F8WDZ7;P50914	RL14_HUMAN	215	23432
Q9NTZ6	RNA-binding protein 12 (RNA-binding motif protein 12) (SH3/WW domain anchor protein in the nucleus) (SWAN)	RBM12	+				+			+				+	+	+	6	6	775.259		+	+										+	+	+	+	+	230999			3		3		2	KIAA0765	A6PVI0;A6PVI1;Q5JX62;Q9NTZ6	RBM12_HUMAN	932	97395
Q9Y314	Nitric oxide synthase-interacting protein (E3 ubiquitin-protein ligase NOSIP) (EC 2.3.2.27) (RING-type E3 ubiquitin transferase NOSIP) (eNOS-interacting protein)	NOSIP	+	+			+		+					+	+		6	10	771.031		+	+		+				+	+	+		+	+	+	+	+	398728			7		1				A0A075B6F9;A0A075B797;M0QX85;M0R1K2;M0R1T7;M0R3B2;Q9Y314	NOSIP_HUMAN	301	33172
O60563	Cyclin-T1 (CycT1) (Cyclin-T)	CCNT1	+				+		+	+				+	+		6	2	770.148	+	+	+					+	+	+	+	+	+	+	+	+	+	134595			1	6	4	1	1		A0A1W2PQ16;O60563	CCNT1_HUMAN	726	80685
O96028	Histone-lysine N-methyltransferase NSD2 (EC 2.1.1.43) (Multiple myeloma SET domain-containing protein) (MMSET) (Nuclear SET domain-containing protein 2) (Protein trithorax-5) (Wolf-Hirschhorn syndrome candidate 1 protein)	NSD2	+						+		+	+		+	+		6	7	756.893	+	+						+	+		+		+	+	+	+	+	27538.3			1		7		5	KIAA1090;MMSET;TRX5;WHSC1	D6R9V2;D6RFE7;D6RIS1;H0Y9L4;H0Y9U6;O96028	NSD2_HUMAN	1365	152258
Q9H0U9	Testis-specific Y-encoded-like protein 1 (TSPY-like protein 1)	TSPYL1	+						+	+				+	+	+	6	1	755.866		+	+						+	+	+	+	+	+	+	+	+	105461	1		3					TSPYL	Q9H0U9	TSYL1_HUMAN	437	49192
Q13029	PR domain zinc finger protein 2 (EC 2.1.1.43) (GATA-3-binding protein G3B) (Lysine N-methyltransferase 8) (MTB-ZF) (MTE-binding protein) (PR domain-containing protein 2) (Retinoblastoma protein-interacting zinc finger protein) (Zinc finger protein RIZ)	PRDM2	+			+					+		+	+	+		6	7	743.282	+	+										+	+	+	+	+	+	2447.93			2		3			KMT8;RIZ	D6RAA0;D6RED5;D6RJM6;H0Y9J3;Q13029;S4R3F7	PRDM2_HUMAN	1718	188915
Q8NI27	THO complex subunit 2 (Tho2) (hTREX120)	THOC2	+	+	+	+								+	+		6	5	740.848	+	+	+	+	+								+		+	+	+	126372			6		7			CXorf3	A0A0C4DG98;B7ZB98;B7ZBA0;F2Z2V2;H0Y594;H0Y7U4;H0Y815;H7C477;Q8NI27	THOC2_HUMAN	1593	182775
P12270	Nucleoprotein TPR (Megator) (NPC-associated intranuclear protein) (Translocated promoter region protein)	TPR	+	+		+					+		+		+		6	4	738.433	+	+		+									+		+	+	+	568500			36		27		6		P12270;Q5SWX9	TPR_HUMAN	2363	267293
O43852	Calumenin (Crocalbin) (IEF SSP 9302)	CALU	+				+		+	+				+	+		6	3	735.297			+							+	+		+		+	+	+	2.01421e+06			7				1		H0Y875;O43852	CALU_HUMAN	315	37107
O15511	Actin-related protein 2/3 complex subunit 5 (Arp2/3 complex 16 kDa subunit) (p16-ARC)	ARPC5	+						+	+				+	+	+	6	4	727.708		+	+						+	+	+		+	+	+	+	+	1.30038e+06			8					ARC16	B1ALC0;O15511	ARPC5_HUMAN	151	16320
Q9H5V7	Zinc finger protein Pegasus (Ikaros family zinc finger protein 5)	IKZF5	+				+		+			+		+	+		6	1	717.399	+	+	+					+	+	+	+	+	+	+	+		+	3576.7								ZNFN1A5	Q9H5V7	IKZF5_HUMAN	419	46510
Q86UV5	Ubiquitin carboxyl-terminal hydrolase 48 (EC 3.4.19.12) (Deubiquitinating enzyme 48) (Ubiquitin thioesterase 48) (Ubiquitin-specific peptidase 48) (Ubiquitin-specific protease 48) (Ubiquitin-specific-processing protease 48)	USP48	+			+	+							+	+	+	6	16	716.745		+	+										+	+	+	+	+	126885			14		1			USP31	A0A0A0MRS6;E9PJ87;E9PJ93;E9PJH5;E9PRY5;H3BLX5;Q86UV5	UBP48_HUMAN	1035	119032
Q9NYL9	Tropomodulin-3 (Ubiquitous tropomodulin) (U-Tmod)	TMOD3	+	+				+	+						+	+	6	3	711.744		+			+	+			+				+	+		+	+	876798			6		1				H0YKU1;H0YNJ8;H0YNU8;Q9NYL9	TMOD3_HUMAN	352	39595
Q2TBE0	CWF19-like protein 2	CWF19L2	+						+	+		+		+	+		6	6	705.604		+	+						+	+	+	+	+	+	+	+	+	15565.7			2		1				H0YE03;H7C3G7;Q2TBE0	C19L2_HUMAN	894	103787
P04075	Fructose-bisphosphate aldolase A (EC 4.1.2.13) (Lung cancer antigen NY-LU-1) (Muscle-type aldolase)	ALDOA	+		+			+	+					+	+		6	8	697.562	+	+	+			+	+	+	+	+	+		+	+	+	+	+	1.52043e+07			20	3	16		6	ALDA	A0A1B0GW02;H3BMQ8;H3BPS8;H3BQN4;H3BR04;H3BR68;H3BU78;H3BUH7;H3BUK5;J3KPS3;P04075	ALDOA_HUMAN	364	39420
Q9BTC0	Death-inducer obliterator 1 (DIO-1) (hDido1) (Death-associated transcription factor 1) (DATF-1)	DIDO1	+	+		+								+	+	+	6	4	673.98	+	+	+	+								+	+	+	+	+	+	106899			3		8		3	C20orf158;DATF1;KIAA0333	Q9BTC0	DIDO1_HUMAN	2240	243873
Q9NSI2	Protein FAM207A	FAM207A	+						+	+				+	+	+	6	5	672.525		+	+						+	+	+		+	+	+	+	+	157481			4		1			C21orf70	C9JJU7;Q9NSI2	F207A_HUMAN	230	25456
Q96GA3	Protein LTV1 homolog	LTV1	+	+					+	+				+	+		6	7	666.868		+	+		+				+		+		+	+	+	+	+	86799.4			4		1			C6orf93	Q96GA3	LTV1_HUMAN	475	54855
P62263	40S ribosomal protein S14 (Small ribosomal subunit protein uS11)	RPS14	+		+				+	+				+	+		6	5	666.526		+	+						+	+	+	+	+	+	+	+	+	1.18788e+07			4		1				E5RH77;H0YB22;P62263	RS14_HUMAN	151	16273
Q9UJX2	Cell division cycle protein 23 homolog (Anaphase-promoting complex subunit 8) (APC8) (Cyclosome subunit 8)	CDC23	+			+			+	+				+	+		6	8	663.972	+	+	+					+	+	+	+	+	+	+	+	+	+	137553			11		1		1	ANAPC8	D6RBY8;D6RCF8;H0Y936;Q9UJX2	CDC23_HUMAN	597	68834
Q92889	DNA repair endonuclease XPF (EC 3.1.-.-) (DNA excision repair protein ERCC-4) (DNA repair protein complementing XP-F cells) (Xeroderma pigmentosum group F-complementing protein)	ERCC4	+	+		+					+			+	+		6	4	652.562	+	+	+		+							+	+	+	+	+	+	17809.1			2		3			ERCC11;XPF	I3L4K0;I3NI48;Q92889	XPF_HUMAN	916	104486
Q9H147	Deoxynucleotidyltransferase terminal-interacting protein 1 (Terminal deoxynucleotidyltransferase-interacting factor 1) (TdIF1) (TdT-interacting factor 1)	DNTTIP1	+	+					+					+	+	+	6	5	652.028		+	+		+				+	+	+		+	+	+	+	+	32832.9			3					C20orf167;TDIF1	F2Z2A4;H0Y501;H7C1J2;H7C1M5;Q9H147	TDIF1_HUMAN	329	37013
P62917	60S ribosomal protein L8 (Large ribosomal subunit protein uL2)	RPL8	+				+		+	+				+	+		6	3	642.459		+	+						+	+	+	+	+	+	+	+	+	8.74841e+06			12		3		1		E9PKU4;E9PKZ0;E9PP36;G3V1A1;H0YF23;P62917	RL8_HUMAN	257	28025
Q14244	Ensconsin (Epithelial microtubule-associated protein of 115 kDa) (E-MAP-115) (Microtubule-associated protein 7) (MAP-7)	MAP7	+					+	+			+	+		+		6	1	621.87	+	+				+	+	+	+	+		+	+	+	+	+	+	283421					2				A0A087WZ40;Q14244	MAP7_HUMAN	749	84052
P51858	Hepatoma-derived growth factor (HDGF) (High mobility group protein 1-like 2) (HMG-1L2)	HDGF	+					+	+			+		+	+		6	2	621.417	+	+	+			+		+	+		+	+	+	+	+	+	+	1.50552e+06	1		7		7			HMG1L2	P51858	HDGF_HUMAN	240	26788
Q8N0X7	Spartin (Spastic paraplegia 20 protein) (Trans-activated by hepatitis C virus core protein 1)	SPG20	+	+									+	+	+	+	6	5	612.175		+	+	+	+								+	+	+	+	+	137783			23		1		3	KIAA0610;TAHCCP1	Q8N0X7	SPG20_HUMAN	666	72833
Q14103	Heterogeneous nuclear ribonucleoprotein D0 (hnRNP D0) (AU-rich element RNA-binding protein 1)	HNRNPD	+		+			+			+			+	+		6	1	605.906	+	+	+				+					+	+	+	+	+	+	4.93831e+06			11		17		3	AUF1;HNRPD	D6RAF8;D6RBP9;D6RBQ9;D6RD83;D6RF44;H0Y8G5;H0YA96;Q14103	HNRPD_HUMAN	355	38434
Q5T3I0	G patch domain-containing protein 4	GPATCH4	+	+					+				+	+	+		6	6	605.044		+	+		+				+	+	+	+	+	+	+	+	+	275083			2		2		3	GPATC4	A0A0A0MRK1;E9PAV9;E9PPY4;F2Z3C6;F8W895;Q5T3I0	GPTC4_HUMAN	446	50381
P62318	Small nuclear ribonucleoprotein Sm D3 (Sm-D3) (snRNP core protein D3)	SNRPD3	+	+	+		+							+	+		6	1	601.069		+	+	+									+		+	+	+	3.06438e+06			3		2		1		H3BT13;P62318	SMD3_HUMAN	126	13916
Q16539	Mitogen-activated protein kinase 14 (MAP kinase 14) (MAPK 14) (EC 2.7.11.24) (Cytokine suppressive anti-inflammatory drug-binding protein) (CSAID-binding protein) (CSBP) (MAP kinase MXI2) (MAX-interacting protein 2) (Mitogen-activated protein kinase p38 alpha) (MAP kinase p38 alpha) (Stress-activated protein kinase 2a) (SAPK2a)	MAPK14	+	+					+					+	+	+	6	7	583.206		+	+		+				+	+			+	+	+	+	+	309915			5	2				CSBP;CSBP1;CSBP2;CSPB1;MXI2;SAPK2A	B4E0K5;B5TY33;E7EX54;H7C4E2;Q16539	MK14_HUMAN	360	41293
Q96PZ0	Pseudouridylate synthase 7 homolog (EC 5.4.99.-)	PUS7	+	+					+					+	+	+	6	7	582.922		+	+		+				+				+	+	+	+	+	354782			3		2			KIAA1897	E7EUH7;H0Y863;Q96PZ0	PUS7_HUMAN	661	75035
O43242	26S proteasome non-ATPase regulatory subunit 3 (26S proteasome regulatory subunit RPN3) (26S proteasome regulatory subunit S3) (Proteasome subunit p58)	PSMD3	+	+				+	+					+	+		6	2	582.298	+	+	+	+		+			+			+	+	+	+	+	+	1.14789e+06			20		2		1		F5H8K4;H0YGV8;O43242	PSMD3_HUMAN	534	60978
Q96J01	THO complex subunit 3 (Tho3) (TEX1 homolog) (hTREX45)	THOC3	+				+		+		+			+	+		6	6	571.815		+	+						+	+	+	+	+	+	+		+	402273			6		1		1		D6REC9;D6RGZ2;H0Y9T1;H0YA11;H0YAG7;H0YAJ0;H7C0C5;Q96J01	THOC3_HUMAN	351	38772
Q8N5F7	NF-kappa-B-activating protein	NKAP	+				+		+	+				+	+		6	4	569.78	+	+	+						+		+	+	+	+	+	+	+	47491.1			2		1				Q8N5F7	NKAP_HUMAN	415	47138
Q9UBU7	Protein DBF4 homolog A (Activator of S phase kinase) (Chiffon homolog A) (DBF4-type zinc finger-containing protein 1)	DBF4	+		+				+	+				+	+		6	2	564.18		+	+						+	+	+		+	+	+	+	+	2374.19			1					ASK;DBF4A;ZDBF1	B4DXK0;F8WF77;Q9UBU7	DBF4A_HUMAN	674	76858
P41161	ETS translocation variant 5 (Ets-related protein ERM)	ETV5	+	+					+	+				+	+		6	1	562.847	+	+			+			+	+	+	+	+	+	+	+		+	2490.04	5							ERM	C9J0Z2;C9J5A5;C9JMF0;C9JR66;H7C1D2;P41161	ETV5_HUMAN	510	57838
Q92879	CUGBP Elav-like family member 1 (CELF-1) (50 kDa nuclear polyadenylated RNA-binding protein) (Bruno-like protein 2) (CUG triplet repeat RNA-binding protein 1) (CUG-BP1) (CUG-BP- and ETR-3-like factor 1) (Deadenylation factor CUG-BP) (Embryo deadenylation element-binding protein homolog) (EDEN-BP homolog) (RNA-binding protein BRUNOL-2)	CELF1	+	+					+					+	+	+	6	6	560.273		+			+				+		+	+	+	+	+	+	+	796064			5		1			BRUNOL2;CUGBP;CUGBP1;NAB50	E9PKA1;E9PKU1;E9PQK4;E9PSH0;F5H0D8;F5H3J7;F5H4Y5;F5H7M7;G5EA30;Q92879	CELF1_HUMAN	486	52063
O75419	Cell division control protein 45 homolog (PORC-PI-1)	CDC45	+			+	+		+					+	+		6	8	553.909		+	+						+	+	+		+	+	+	+	+	47256.9			10					CDC45L;CDC45L2	C9J911;C9K087;H7BZ91;O75419	CDC45_HUMAN	566	65569
Q8IWY8	Zinc finger and SCAN domain-containing protein 29 (Zinc finger protein 690)	ZSCAN29	+						+	+			+	+	+		6	1	552.963		+						+	+	+	+	+	+	+	+	+	+	2556.85					2			ZNF690	A0A0A0MS73;A0A0C4DGM2;C9K0J8;H3BMU4;H3BUW4;H3BVH1;Q8IWY8	ZSC29_HUMAN	852	96719
Q14498	RNA-binding protein 39 (CAPER alpha) (Hepatocellular carcinoma protein 1) (RNA-binding motif protein 39) (RNA-binding region-containing protein 2) (Splicing factor HCC1)	RBM39	+	+	+				+					+	+		6	5	546.753		+	+		+			+	+	+	+	+	+	+	+	+	+	978593			5		1		1	HCC1;RNPC2	A0A087X122;A0A0U1RQH7;A0A0U1RQW2;A8MYG5;F2Z2Z5;F2Z3E6;F8WF24;F8WF73;G3XAC6;H0Y4X3;H0Y6I9;H7BZG3;Q14498;Q5QP22;Q5QP23	RBM39_HUMAN	530	59380
P08865	40S ribosomal protein SA (37 kDa laminin receptor precursor) (37LRP) (37/67 kDa laminin receptor) (LRP/LR) (67 kDa laminin receptor) (67LR) (Colon carcinoma laminin-binding protein) (Laminin receptor 1) (LamR) (Laminin-binding protein precursor p40) (LBP/p40) (Multidrug resistance-associated protein MGr1-Ag) (NEM/1CHD4) (Small ribosomal subunit protein uS2)	RPSA	+	+							+			+	+	+	6	3	533.543		+	+		+							+	+	+	+	+	+	5.97767e+06			7		4		2	LAMBR;LAMR1	A0A0C4DG17;C9J9K3;F8WD59;P08865	RSSA_HUMAN	295	32854
Q7KZ85	Transcription elongation factor SPT6 (hSPT6) (Histone chaperone suppressor of Ty6) (Tat-cotransactivator 2 protein) (Tat-CT2 protein)	SUPT6H	+	+	+	+					+				+		6	2	532.968	+			+								+	+		+	+	+	209057			11		3			KIAA0162;SPT6H	J3QS64;K7EK85;Q7KZ85	SPT6H_HUMAN	1726	199073
Q96G25	Mediator of RNA polymerase II transcription subunit 8 (Activator-recruited cofactor 32 kDa component) (ARC32) (Mediator complex subunit 8)	MED8	+	+					+	+				+	+		6	1	522.033		+	+		+				+	+	+		+	+	+	+	+	30237.1					2		1		Q96G25	MED8_HUMAN	268	29080
P32519	ETS-related transcription factor Elf-1 (E74-like factor 1)	ELF1	+	+					+				+	+	+		6	2	520.116		+	+		+				+	+	+		+	+	+		+	14738.7			8		1				A0A0D9SG85;A0A0U1RRL5;P32519;Q5T9E7	ELF1_HUMAN	619	67498
P62847	40S ribosomal protein S24 (Small ribosomal subunit protein eS24)	RPS24	+		+				+	+				+	+		6	1	518.615		+	+						+	+	+	+	+	+	+	+	+	5.88472e+06			11		6				A0A087WUS0;E7ETK0;P62847	RS24_HUMAN	133	15423
Q9NY74	Ewing's tumor-associated antigen 1 (Ewing's tumor-associated antigen 16)	ETAA1	+						+			+	+	+	+		6	10	512.482		+	+						+	+	+	+	+	+	+	+	+	2264.48			9		2		1	ETAA16	Q9NY74	ETAA1_HUMAN	926	103440
Q5TBB1	Ribonuclease H2 subunit B (RNase H2 subunit B) (Aicardi-Goutieres syndrome 2 protein) (AGS2) (Deleted in lymphocytic leukemia 8) (Ribonuclease HI subunit B)	RNASEH2B	+				+		+				+	+	+		6	2	497.352		+							+					+		+	+	153660			4		3			DLEU8	A0A087WXR7;A0A087WZJ6;A0A1B0GTJ2;A0A1B0GUE7;Q5TBB1	RNH2B_HUMAN	312	35139
O00425	Insulin-like growth factor 2 mRNA-binding protein 3 (IGF2 mRNA-binding protein 3) (IMP-3) (IGF-II mRNA-binding protein 3) (KH domain-containing protein overexpressed in cancer) (hKOC) (VICKZ family member 3)	IGF2BP3	+		+		+		+					+	+		6	2	482.742		+						+	+		+	+	+	+	+	+	+	772240			27		2		1	IMP3;KOC1;VICKZ3	F8WD15;O00425	IF2B3_HUMAN	579	63705
O75475	PC4 and SFRS1-interacting protein (CLL-associated antigen KW-7) (Dense fine speckles 70 kDa protein) (DFS 70) (Lens epithelium-derived growth factor) (Transcriptional coactivator p75/p52)	PSIP1	+	+					+		+			+	+		6	1	478.078		+		+					+			+	+	+	+	+	+	1.22977e+06	4		14		9		1	DFS70;LEDGF;PSIP2	O75475;V9GYT7	PSIP1_HUMAN	530	60103
Q96PU4	E3 ubiquitin-protein ligase UHRF2 (EC 2.3.2.27) (Np95/ICBP90-like RING finger protein) (Np95-like RING finger protein) (Nuclear protein 97) (Nuclear zinc finger protein Np97) (RING finger protein 107) (RING-type E3 ubiquitin transferase UHRF2) (Ubiquitin-like PHD and RING finger domain-containing protein 2) (Ubiquitin-like-containing PHD and RING finger domains protein 2)	UHRF2	+	+					+					+	+	+	6	5	475.777		+			+			+	+	+	+		+	+	+	+	+	42910			3		1			NIRF;RNF107	A0A0A0MSQ3;B1AL33;Q96PU4	UHRF2_HUMAN	802	89985
Q96JG6	Syndetin (Coiled-coil domain-containing protein 132) (EARP/GARPII complex subunit VPS50)	VPS50	+			+		+	+					+	+		6	1	469.237	+	+				+	+	+	+			+	+	+	+	+	+	45496			1		1			CCDC132;KIAA1861	C9JA29;F2Z3F0;F8WDT1;H0Y7Q2;H7BZP1;Q96JG6	VPS50_HUMAN	964	111174
Q16881	Thioredoxin reductase 1, cytoplasmic (TR) (EC 1.8.1.9) (Gene associated with retinoic and interferon-induced mortality 12 protein) (GRIM-12) (Gene associated with retinoic and IFN-induced mortality 12 protein) (KM-102-derived reductase-like factor) (Thioredoxin reductase TR1)	TXNRD1	+		+		+			+				+	+		6	3	464.711		+	+										+	+	+	+	+	2.54034e+06			13		4		2	GRIM12;KDRF	A0A087WSW9;A0A087WSY9;A0A0B4J225;A0A182DWI3;E2QRB9;E9PIR7;E9PIZ5;E9PJU2;E9PKD3;E9PKI4;E9PLT3;E9PQI3;E9PRI8;F8W809;Q16881	TRXR1_HUMAN	649	70906
Q12766	HMG domain-containing protein 3 (HMG box-containing protein 3) (Protein SMF)	HMGXB3	+						+	+				+	+	+	6	3	462.846		+	+						+	+	+		+	+	+	+	+	1466.17			1		1			KIAA0194;SMF	E9PEK0;H0YAC2;Q12766	HMGX3_HUMAN	1538	168334
Q99829	Copine-1 (Chromobindin 17) (Copine I)	CPNE1	+		+				+					+	+	+	6	4	458.448		+	+						+				+	+	+	+	+	825986			12		2		1	CPN1	A6PVH9;B0QZ18;E7ENH5;E7EV27;F2Z2V0;H0Y524;Q5JX44;Q5JX45;Q5JX52;Q5JX53;Q5JX54;Q5JX55;Q5JX56;Q5JX57;Q5JX58;Q5JX59;Q5JX60;Q5JX61;Q99829	CPNE1_HUMAN	537	59059
P14550	Alcohol dehydrogenase [NADP(+)] (EC 1.1.1.2) (Aldehyde reductase) (Aldo-keto reductase family 1 member A1)	AKR1A1	+		+		+		+					+	+		6	2	456.444		+	+							+			+		+	+	+	1.01807e+06			8		1			ALDR1;ALR	P14550;Q5T621;V9GYG2;V9GYP9	AK1A1_HUMAN	325	36573
O43663	Protein regulator of cytokinesis 1	PRC1	+	+					+				+	+	+		6	5	446.766		+	+		+				+	+	+		+	+	+	+	+	206807			3		2				G3V3N7;H0YL53;H0YLA0;H0YM42;H0YNE4;H3BSJ8;O43663	PRC1_HUMAN	620	71607
Q86Y56	Dynein assembly factor 5, axonemal (HEAT repeat-containing protein 2)	DNAAF5	+	+		+								+	+	+	6	2	443.656		+			+								+		+	+	+	175371			10					HEATR2	E9PGY2;H0Y650;H7C3B1;Q86Y56	DAAF5_HUMAN	855	93521
Q9BR61	Acyl-CoA-binding domain-containing protein 6	ACBD6	+	+			+		+					+	+		6	5	439.56		+	+		+				+	+	+		+	+	+	+	+	94947.6			2						Q9BR61	ACBD6_HUMAN	282	31151
P49721	Proteasome subunit beta type-2 (EC 3.4.25.1) (Macropain subunit C7-I) (Multicatalytic endopeptidase complex subunit C7-I) (Proteasome component C7-I)	PSMB2	+	+	+				+					+	+		6	2	430.028		+	+		+					+			+	+	+	+	+	2.29698e+06			9		2				A0A087WVV1;P49721	PSB2_HUMAN	201	22836
Q9UJW8	Zinc finger protein 180 (HHZ168)	ZNF180	+						+	+		+		+	+		6	3	426.95		+	+					+	+	+	+	+	+	+	+		+	1865.46					1				A0A0A0MP75;G5E9B8;K7EMI5;K7EN00;K7EQP0;K7ES30;Q9UJW8	ZN180_HUMAN	692	79111
P60842	Eukaryotic initiation factor 4A-I (eIF-4A-I) (eIF4A-I) (EC 3.6.4.13) (ATP-dependent RNA helicase eIF4A-1)	EIF4A1	+		+				+					+	+	+	6	6	416.807		+	+					+	+	+	+	+	+	+	+	+	+	7.70917e+06	1		17		9		2	DDX2A;EIF4A	J3KRC2;J3KS25;J3KS93;J3KSP3;J3KSZ0;J3KT04;J3KT12;J3KTB5;J3KTN0;J3QKZ9;J3QL43;J3QL52;J3QLN6;J3QQP0;J3QR64;J3QRP5;J3QS69;P60842	IF4A1_HUMAN	406	46154
P25787	Proteasome subunit alpha type-2 (EC 3.4.25.1) (Macropain subunit C3) (Multicatalytic endopeptidase complex subunit C3) (Proteasome component C3)	PSMA2	+		+				+	+				+	+		6	3	415.867		+	+						+	+	+		+	+	+	+	+	2.29342e+06			11		5			HC3;PSC3	A0A024RA52;C9JCK5;F8WEG3;H7C3A7;H7C402;P25787	PSA2_HUMAN	234	25899
P31943	Heterogeneous nuclear ribonucleoprotein H (hnRNP H) [Cleaved into: Heterogeneous nuclear ribonucleoprotein H, N-terminally processed]	HNRNPH1	+						+	+				+	+	+	6	9	410.257		+	+					+	+	+	+	+	+	+	+	+	+	4.74692e+06			10		3		1	HNRPH;HNRPH1	D6R9D3;D6R9T0;D6RAM1;D6RBM0;D6RDL0;D6RDU3;D6RF17;D6RFM3;D6RIH9;D6RIT2;D6RIU0;D6RJ04;E5RGH4;E5RGV0;E5RJ94;E7EN40;E7EQJ0;E9PCY7;G8JLB6;H0YAQ2;H0YB39;H0YBD7;H0YBG7;H0YBK1;H0YBW2;P31943	HNRH1_HUMAN	449	49229
Q6NXE6	Armadillo repeat-containing protein 6	ARMC6	+	+					+					+	+	+	6	7	395.368		+	+		+			+	+	+	+		+	+	+	+	+	256370			11						B4E1N1;F5GWV0;F5GYY4;F5GZP0;F5H052;F5H2K4;F5H2X2;F5H3X1;F5H3Y9;F5H4H6;F5H4P3;F5H6J3;F5H7V0;H0YGL0;H0YGQ5;H0YH65;Q6NXE6	ARMC6_HUMAN	501	54142
O95677	Eyes absent homolog 4 (EC 3.1.3.48)	EYA4	+			+	+		+						+	+	6	1	372.658		+						+	+	+	+	+	+	+	+	+	+	52955.4					1				E7ESD5;E9PLN6;F2Z2Y1;O95677	EYA4_HUMAN	639	69505
Q76L83	Putative Polycomb group protein ASXL2 (Additional sex combs-like protein 2)	ASXL2	+						+				+	+	+	+	6	3	355.315		+							+	+	+		+	+	+	+	+	4520.83			4		2			ASXH2;KIAA1685	E7EWD6;Q76L83	ASXL2_HUMAN	1435	153820
Q9H1B7	Interferon regulatory factor 2-binding protein-like (Enhanced at puberty protein 1)	IRF2BPL	+	+		+			+		+				+		6	2	349.334		+		+	+			+	+	+	+	+	+	+		+	+	69662.8			2		1			C14orf4;EAP1;KIAA1865	Q9H1B7	I2BPL_HUMAN	796	82659
P17014	Zinc finger protein 12 (Gonadotropin-inducible ovary transcription repressor 3) (GIOT-3) (Zinc finger protein 325) (Zinc finger protein KOX3)	ZNF12	+						+	+		+		+	+		6	1	335.629		+	+					+	+	+	+	+	+	+	+	+	+	1624.92			2		1			GIOT3;KOX3;ZNF325	H9KV98;P17014	ZNF12_HUMAN	697	81202
P08729	Keratin, type II cytoskeletal 7 (Cytokeratin-7) (CK-7) (Keratin-7) (K7) (Sarcolectin) (Type-II keratin Kb7)	KRT7	+			+		+	+				+			+	6	1	332.518		+					+		+	+	+					+					18		6		1	SCL	A0A1W2PRP1;P08729;Q3KNV1	K2C7_HUMAN	469	51386
P05783	Keratin, type I cytoskeletal 18 (Cell proliferation-inducing gene 46 protein) (Cytokeratin-18) (CK-18) (Keratin-18) (K18)	KRT18	+					+		+				+	+	+	6	2	308.628		+	+			+						+	+	+	+	+	+	1.33232e+07	2		15	1	11		5	CYK18	F8VZY9;P05783	K1C18_HUMAN	430	48058
P13693	Translationally-controlled tumor protein (TCTP) (Fortilin) (Histamine-releasing factor) (HRF) (p23)	TPT1	+	+					+					+	+	+	6	1	298.856		+			+				+				+	+	+	+	+	5.99436e+06			4	1	4		1		A0A0B4J2C3;E9PJF7;H0YCX0;J3KPG2;P13693;Q5W0H4	TCTP_HUMAN	172	19595
O00571	ATP-dependent RNA helicase DDX3X (EC 3.6.4.13) (DEAD box protein 3, X-chromosomal) (DEAD box, X isoform) (Helicase-like protein 2) (HLP2)	DDX3X	+		+				+				+		+	+	6	1	286.751		+	+					+	+			+	+	+	+	+	+	1.69968e+06			12	1	2		5	DBX;DDX3	A0A087WVZ1;A0A087WX09;A0A0D9SF53;A0A0D9SFB3;A0A0D9SG12;A0A0J9YVQ7;A0A0J9YYH6;B4DLA0;O00571	DDX3X_HUMAN	662	73243
Q7L2H7	Eukaryotic translation initiation factor 3 subunit M (eIF3m) (Fetal lung protein B5) (hFL-B5) (PCI domain-containing protein 1)	EIF3M	+	+	+									+	+	+	6	2	285.41		+	+		+									+	+	+	+	1.19617e+06			13		3		1	HFLB5;PCID1	E7ESM3;E9PN86;E9PRI2;E9PRY0;E9PSB3;H0YCQ8;J3KNJ2;Q7L2H7	EIF3M_HUMAN	374	42503
Q7Z5L9	Interferon regulatory factor 2-binding protein 2 (IRF-2-binding protein 2) (IRF-2BP2)	IRF2BP2	+			+					+	+	+		+		6	1	252.504		+										+	+	+	+	+	+	281793			1						Q7Z5L9	I2BP2_HUMAN	587	61025
Q9Y3B4	Splicing factor 3B subunit 6 (Pre-mRNA branch site protein p14) (SF3b 14 kDa subunit) (SF3B14a) (Spliceosome-associated protein, 14-kDa) (Splicing factor 3b, subunit 6, 14kDa)	SF3B6	+		+				+			+		+	+		6	1	249.353		+	+						+	+	+	+	+	+	+	+	+	658923			6		3			SAP14;SF3B14;SF3B14A	Q9Y3B4	SF3B6_HUMAN	125	14585
O95365	Zinc finger and BTB domain-containing protein 7A (Factor binding IST protein 1) (FBI-1) (Factor that binds to inducer of short transcripts protein 1) (HIV-1 1st-binding protein 1) (Leukemia/lymphoma-related factor) (POZ and Krueppel erythroid myeloid ontogenic factor) (POK erythroid myeloid ontogenic factor) (Pokemon) (TTF-I-interacting peptide 21) (TIP21) (Zinc finger protein 857A)	ZBTB7A	+			+		+	+					+	+		6	1	249.235			+			+	+	+	+	+		+	+	+	+	+	+	36551.7	1							FBI1;LRF;ZBTB7;ZNF857A	O95365	ZBT7A_HUMAN	584	61439
P49321	Nuclear autoantigenic sperm protein (NASP)	NASP	+	+				+	+					+	+		6	1	232.696		+		+	+	+			+	+	+		+	+	+	+	+	738750			16		13		1		E9PAU3;E9PI86;E9PJQ2;E9PKR5;E9PNB5;E9PPQ8;E9PPR5;E9PQG5;E9PRH9;H0YDS9;H0YF33;P49321;Q5T624	NASP_HUMAN	788	85238
Q6NYC1	Bifunctional arginine demethylase and lysyl-hydroxylase JMJD6 (EC 1.14.11.-) (Histone arginine demethylase JMJD6) (JmjC domain-containing protein 6) (Jumonji domain-containing protein 6) (Lysyl-hydroxylase JMJD6) (Peptide-lysine 5-dioxygenase JMJD6) (Phosphatidylserine receptor) (Protein PTDSR)	JMJD6	+				+		+					+	+	+	6	1	229.805		+							+	+	+		+	+	+	+	+	155856			2				1	KIAA0585;PTDSR	B2WTI3;B2WTI4;K7EJU9;Q6NYC1	JMJD6_HUMAN	403	46462
P02511	Alpha-crystallin B chain (Alpha(B)-crystallin) (Heat shock protein beta-5) (HspB5) (Renal carcinoma antigen NY-REN-27) (Rosenthal fiber component)	CRYAB	+			+			+	+				+	+		6	1	224.534		+						+	+	+	+		+	+	+	+	+	256592				2	2			CRYA2;HSPB5	A0A024R3B9;E9PJL7;E9PNH7;E9PR44;E9PRA8;E9PRS4;E9PS12;H0YCW8;P02511	CRYAB_HUMAN	175	20159
Q13595	Transformer-2 protein homolog alpha (TRA-2 alpha) (TRA2-alpha) (Transformer-2 protein homolog A)	TRA2A		+	+	+					+			+	+		6						+	+							+	+	+	+	+	+	294804			2						F8WEH2;Q13595	TRA2A_HUMAN	282	32689
P46779	60S ribosomal protein L28 (Large ribosomal subunit protein eL28)	RPL28			+		+		+	+				+	+		6												+	+	+	+	+	+		+	8.52294e+06			10		1		1		H0YKD8;H0YLP6;H0YMF4;P46779	RL28_HUMAN	137	15748
P67775	Serine/threonine-protein phosphatase 2A catalytic subunit alpha isoform (PP2A-alpha) (EC 3.1.3.16) (Replication protein C) (RP-C)	PPP2CA					+		+	+				+	+	+	6													+		+	+	+	+	+	1.23754e+06			10		3				E5RHP4;E7ESG8;P67775	PP2AA_HUMAN	309	35594
Q6PJP8	DNA cross-link repair 1A protein (SNM1 homolog A) (hSNM1) (hSNM1A)	DCLRE1A	+						+		+			+	+		5	18	1675.43	+	+	+					+	+	+	+	+	+	+	+	+	+	2027.79					2		1	KIAA0086;SNM1;SNM1A	Q6PJP8	DCR1A_HUMAN	1040	116400
Q86UP3	Zinc finger homeobox protein 4 (Zinc finger homeodomain protein 4) (ZFH-4)	ZFHX4	+						+		+			+	+		5	21	1591.47	+	+	+						+			+	+	+		+	+	162.113					4				E5RG79;E5RGK3;E5RHS1;E5RI93;E7EVZ1;H0YBV0;H0YC81;Q86UP3	ZFHX4_HUMAN	3567	393730
Q8NAF0	Zinc finger protein 579	ZNF579	+			+					+			+	+		5	2	1585.22	+	+	+									+				+	+	37254									K7EJF4;Q8NAF0	ZN579_HUMAN	562	60509
Q9Y4A5	Transformation/transcription domain-associated protein (350/400 kDa PCAF-associated factor) (PAF350/400) (STAF40) (Tra1 homolog)	TRRAP	+	+		+								+	+		5	8	1525.5	+	+	+	+								+	+	+	+	+	+	21287.8			29		3		2	PAF400	C9K0N1;F2Z2U4;H0Y4W2;Q9Y4A5	TRRAP_HUMAN	3859	437600
Q8TDN6	Ribosome biogenesis protein BRX1 homolog (Brix domain-containing protein 2)	BRIX1	+				+		+					+	+		5	4	1466.95	+	+	+					+	+	+	+	+	+	+	+	+	+	1.14599e+06			1		1			BRIX;BXDC2	Q8TDN6	BRX1_HUMAN	353	41401
Q8TD17	Zinc finger protein 398 (Zinc finger DNA-binding protein p52/p71)	ZNF398	+						+	+				+	+		5	3	1445.34	+	+	+						+	+	+	+	+	+	+		+	1875.3								KIAA1339;ZER6	Q8TD17	ZN398_HUMAN	642	71311
Q9Y462	Zinc finger protein 711 (Zinc finger protein 6)	ZNF711	+				+				+			+	+		5	5	1430.98	+	+	+									+	+	+	+		+	212.147			2					CMPX1;ZNF6	Q9Y462	ZN711_HUMAN	761	86245
Q9UJQ4	Sal-like protein 4 (Zinc finger protein 797) (Zinc finger protein SALL4)	SALL4	+			+			+			+			+		5	9	1413.48	+	+	+					+	+	+	+	+	+	+	+				4				1			ZNF797	Q6Y8G5;Q9UJQ4	SALL4_HUMAN	1053	112231
Q9NTI5	Sister chromatid cohesion protein PDS5 homolog B (Androgen-induced proliferation inhibitor) (Androgen-induced prostate proliferative shutoff-associated protein AS3)	PDS5B	+		+	+								+	+		5	6	1405.85	+	+	+										+		+	+	+	190948			4		10		1	APRIN;AS3;KIAA0979	A9IYQ1;Q9NTI5	PDS5B_HUMAN	1447	164667
Q4VC05	B-cell CLL/lymphoma 7 protein family member A	BCL7A	+						+	+	+			+			5	3	1389.8	+	+	+					+									+	6812.58			2						Q4VC05	BCL7A_HUMAN	210	22810
O95983	Methyl-CpG-binding domain protein 3 (Methyl-CpG-binding protein MBD3)	MBD3	+						+		+			+	+		5	4	1388.94	+	+	+					+	+		+	+	+	+	+	+	+	197359			2		3				A0A087WT34;A0A087WVG6;A0A087WZ12;A0A087X1H1;A0A0A0MTS6;K7EIE8;O95983	MBD3_HUMAN	291	32844
Q96N64	PWWP domain-containing protein 2A	PWWP2A	+			+					+			+	+		5	4	1378.34	+	+	+									+	+	+	+	+	+	4909.6					10			KIAA1935;MST101	H0YB44;H0YC06;H0YC08;Q96N64	PWP2A_HUMAN	755	81960
Q92794	Histone acetyltransferase KAT6A (EC 2.3.1.48) (MOZ, YBF2/SAS3, SAS2 and TIP60 protein 3) (MYST-3) (Monocytic leukemia zinc finger protein) (Runt-related transcription factor-binding protein 2) (Zinc finger protein 220)	KAT6A	+			+					+			+	+		5	5	1370.92	+	+	+									+	+	+		+	+	3909.65			1		7		4	MOZ;MYST3;RUNXBP2;ZNF220	C9JJY6;C9K0F9;Q92794	KAT6A_HUMAN	2004	225028
Q6IQ32	Activity-dependent neuroprotector homeobox protein 2 (ADNP homeobox protein 2) (Zinc finger protein 508)	ADNP2	+					+			+			+	+		5	12	1367.64	+	+	+			+						+	+	+	+	+	+	7939.34			4		1			KIAA0863;ZNF508	H0YLN6;H0YM09;K7EPG1;K7ERT3;Q6IQ32	ADNP2_HUMAN	1131	122833
Q68E01	Integrator complex subunit 3 (Int3) (SOSS complex subunit A) (Sensor of single-strand DNA complex subunit A) (SOSS-A) (Sensor of ssDNA subunit A)	INTS3	+	+		+					+				+		5	4	1367.49	+	+	+	+									+		+	+	+	84083.3			4		1			C1orf193;C1orf60	A0A096LNW8;A0A096LPB9;H0Y8Z1;Q68E01	INT3_HUMAN	1043	118070
Q9H165	B-cell lymphoma/leukemia 11A (BCL-11A) (B-cell CLL/lymphoma 11A) (COUP-TF-interacting protein 1) (Ecotropic viral integration site 9 protein homolog) (EVI-9) (Zinc finger protein 856)	BCL11A	+				+				+			+	+		5	10	1338.86	+	+	+									+	+	+	+						13		1			CTIP1;EVI9;KIAA1809;ZNF856	A0A0J9YXG2;A0A0J9YY13;A0A0J9YYJ9;Q9H165	BC11A_HUMAN	835	91197
Q86UZ6	Zinc finger and BTB domain-containing protein 46 (BTB-ZF protein expressed in effector lymphocytes) (BZEL) (BTB/POZ domain-containing protein 4) (Zinc finger protein 340)	ZBTB46	+						+	+				+	+		5	1	1334.5	+	+	+					+	+	+	+	+	+	+	+		+	16295.9								BTBD4;ZNF340	Q86UZ6	ZBT46_HUMAN	589	64083
Q8IYB3	Serine/arginine repetitive matrix protein 1 (SR-related nuclear matrix protein of 160 kDa) (SRm160) (Ser/Arg-related nuclear matrix protein)	SRRM1	+					+	+		+				+		5	3	1321.34	+	+	+			+		+	+		+	+	+	+	+	+	+	488992			5		4			SRM160	A9Z1X7;E9PCT1;M0QXG5;M0R088;M0R1E7;Q8IYB3	SRRM1_HUMAN	904	102335
Q86YI8	PHD finger protein 13 (Survival time-associated PHD finger protein in ovarian cancer 1) (SPOC1)	PHF13	+							+	+			+	+		5	2	1314.58	+	+	+									+	+	+	+		+	1484.03									Q86YI8	PHF13_HUMAN	300	33582
Q9H972	Uncharacterized protein C14orf93	C14orf93	+								+			+	+	+	5	3	1300.57	+	+	+									+	+	+	+		+	785.476			1						A0A0C4DFZ6;A0A0G2JL88;G3V2P0;G3V2U2;G3V396;G3V3W0;G3V4F1;G3V4L9;G3V4W6;G5E9D9;J3KPV9;Q9H972	CN093_HUMAN	538	58697
P08047	Transcription factor Sp1	SP1	+				+		+					+	+		5	2	1295.26	+	+	+					+	+		+	+	+	+	+	+	+	83530.9	1		1	1				TSFP1	H3BUU5;H3BVI2;P08047	SP1_HUMAN	785	80693
Q03252	Lamin-B2	LMNB2	+						+		+			+	+		5	9	1278.56	+	+						+	+	+	+	+	+	+	+	+	+	488692			23		12			LMN2	Q03252	LMNB2_HUMAN	620	69948
Q9HCK0	Zinc finger and BTB domain-containing protein 26 (Zinc finger protein 481) (Zinc finger protein Bioref)	ZBTB26	+			+	+				+				+		5	2	1274.45	+	+	+									+	+	+	+	+	+	1074.48								KIAA1572;ZNF481	Q9HCK0	ZBT26_HUMAN	441	49953
P49368	T-complex protein 1 subunit gamma (TCP-1-gamma) (CCT-gamma) (hTRiC5)	CCT3	+		+			+						+	+		5	4	1267.27		+	+				+					+	+	+	+	+	+	4.24611e+06			26		9			CCTG;TRIC5	B4DUR8;E9PM09;E9PQ35;E9PRC8;E9PRM9;E9PRN0;P49368;Q5SZW8;Q5SZX6;Q5SZX9	TCPG_HUMAN	545	60534
O95149	Snurportin-1 (RNA U transporter 1)	SNUPN	+						+					+	+	+	5	5	1267.07	+	+	+						+	+	+			+	+	+	+	86707.3			2					RNUT1;SPN1	H3BQR0;H3BRI5;H3BSK1;H3BTA6;H3BUB4;O95149	SPN1_HUMAN	360	41143
P49715	CCAAT/enhancer-binding protein alpha (C/EBP alpha)	CEBPA	+	+					+					+	+		5	1	1264.01	+	+	+	+				+				+	+	+	+				1		2	3	1			CEBP	P49715	CEBPA_HUMAN	358	37561
Q92610	Zinc finger protein 592	ZNF592	+			+					+			+	+		5	5	1263.21	+	+	+									+	+	+	+	+	+	8031.42								KIAA0211	H0YM74;Q92610	ZN592_HUMAN	1267	137528
Q8WWH5	Probable tRNA pseudouridine synthase 1 (EC 5.4.99.-)	TRUB1	+	+			+							+	+		5	10	1258.94		+	+		+								+	+	+	+	+	85176.6					2			PUS4	Q8WWH5	TRUB1_HUMAN	349	37253
P35226	Polycomb complex protein BMI-1 (Polycomb group RING finger protein 4) (RING finger protein 51)	BMI1	+				+		+			+		+			5	1	1254.62	+	+	+						+							+					2		1			PCGF4;RNF51	P35226;Q5T8Z2;Q5T8Z4;Q5T8Z6	BMI1_HUMAN	326	36949
Q09028	Histone-binding protein RBBP4 (Chromatin assembly factor 1 subunit C) (CAF-1 subunit C) (Chromatin assembly factor I p48 subunit) (CAF-I 48 kDa subunit) (CAF-I p48) (Nucleosome-remodeling factor subunit RBAP48) (Retinoblastoma-binding protein 4) (RBBP-4) (Retinoblastoma-binding protein p48)	RBBP4	+						+	+				+	+		5	10	1247.29	+	+	+						+	+	+	+	+	+	+	+	+	1.35395e+06			7		4			RBAP48	C9JPP3;E9PIC4;E9PND5;E9PNS2;E9PNS6;H0YCT5;H0YDK2;H0YEU5;H0YF10;Q09028	RBBP4_HUMAN	425	47656
Q5VWQ0	Round spermatid basic protein 1	RSBN1	+						+			+		+	+		5	2	1235.21	+	+	+					+	+	+	+	+	+	+	+	+	+	10185			2		4				A0A087WWP8;A0A0C4DGT8;A0A0C4DH79;Q5VWQ0	RSBN1_HUMAN	802	90072
Q96BV0	Zinc finger protein 775	ZNF775	+						+	+				+	+		5	2	1234.54	+	+	+					+	+	+	+	+	+	+	+		+	346.875					1				C9JAM7;Q96BV0	ZN775_HUMAN	537	59752
P27816	Microtubule-associated protein 4 (MAP-4)	MAP4	+					+			+		+		+		5	2	1234.04	+	+	+			+						+	+	+	+	+	+	741972			15	15	16		3		A0A0J9YVV8;A0A0J9YW37;B5MEG9;E7EVA0;F8W9U4;H0Y2V1;H7C456;H7C4C5;P27816	MAP4_HUMAN	1152	121005
O60765	Zinc finger protein 354A (Transcription factor 17) (TCF-17) (Zinc finger protein eZNF)	ZNF354A	+			+					+			+	+		5	2	1232.31	+	+	+									+	+	+	+	+	+	7539.41			2		2			EZNF;HKL1;TCF17	A0A1W2PQE6;E5RGC2;E5RHT5;O60765	Z354A_HUMAN	605	69237
Q8IYH5	ZZ-type zinc finger-containing protein 3	ZZZ3	+			+					+			+	+		5	5	1224.26	+	+	+									+	+	+	+	+	+	6507.65			1		6				C9J283;C9JUA4;Q8IYH5	ZZZ3_HUMAN	903	102023
Q68DK7	Male-specific lethal 1 homolog (MSL-1) (Male-specific lethal 1-like 1) (MSL1-like 1) (Male-specific lethal-1 homolog 1)	MSL1	+	+							+			+	+		5	4	1220.14	+	+	+		+							+	+	+	+	+	+	10116.2			3		5		2	MSL1L1	J3KRQ4;J3KSZ8;J3KTC2;J3QQY0;Q68DK7	MSL1_HUMAN	614	67128
O00148	ATP-dependent RNA helicase DDX39A (EC 3.6.4.13) (DEAD box protein 39) (Nuclear RNA helicase URH49)	DDX39A	+				+		+					+	+		5	6	1213.31	+	+	+					+	+	+	+	+	+	+	+	+	+	1.13172e+06			18		7			DDX39	A0A0D9SEM9;K7EIL8;K7EL56;K7EN69;K7ENP6;K7EPJ3;K7EQN7;O00148	DX39A_HUMAN	427	49130
P19532	Transcription factor E3 (Class E basic helix-loop-helix protein 33) (bHLHe33)	TFE3	+								+			+	+	+	5	1	1212.43	+	+	+									+	+	+	+	+	+	13403.7					1		1	BHLHE33	P19532	TFE3_HUMAN	575	61521
Q9C0K0	B-cell lymphoma/leukemia 11B (BCL-11B) (B-cell CLL/lymphoma 11B) (COUP-TF-interacting protein 2) (Radiation-induced tumor suppressor gene 1 protein) (hRit1)	BCL11B	+				+				+			+	+		5	4	1210.99	+	+	+									+	+	+	+		+	907.641			21		2			CTIP2;RIT1	D3YTK1;Q9C0K0	BC11B_HUMAN	894	95519
Q8N8R7	ARL14 effector protein (ARF7 effector protein)	ARL14EP	+				+		+					+	+		5	11	1208.16	+	+	+					+	+	+	+	+	+	+	+	+	+	49747.4			3		1			ARF7EP;C11orf46	E9PRK7;Q8N8R7	AL14E_HUMAN	260	29338
Q7Z3K3	Pogo transposable element with ZNF domain (Suppressor of hairy wing homolog 5) (Zinc finger protein 280E) (Zinc finger protein 635)	POGZ	+			+			+					+	+		5	25	1204.14	+	+	+					+	+	+	+	+	+	+	+	+	+	47906.5			1		2			KIAA0461;SUHW5;ZNF280E;ZNF635	A0A0G2JHK5;A6PW30;E9PIR8;E9PJY9;H0YCT3;H7C238;M0R2X2;Q7Z3K3	POGZ_HUMAN	1410	155344
Q99598	Translin-associated protein X (Translin-associated factor X)	TSNAX	+			+	+							+	+		5	4	1201.47	+	+	+									+	+	+	+	+	+	494061			9		5			TRAX	Q5VVQ1;Q99598	TSNAX_HUMAN	290	33112
O60216	Double-strand-break repair protein rad21 homolog (hHR21) (Nuclear matrix protein 1) (NXP-1) (SCC1 homolog)	RAD21	+			+					+			+	+		5	4	1194.3	+	+	+									+	+	+	+	+	+	276867			15					HR21;KIAA0078;NXP1	E5RFV8;E5RFZ5;E5RG18;E5RI01;E5RIN7;E5RJK5;E5RJW1;O60216	RAD21_HUMAN	631	71690
Q9H410	Kinetochore-associated protein DSN1 homolog	DSN1	+						+	+				+	+		5	16	1193.13	+	+	+						+	+	+	+	+	+	+	+	+	109472			7					C20orf172;MIS13	Q5JW53;Q5JW54;Q5JW57;Q9H410	DSN1_HUMAN	356	40067
P17535	Transcription factor jun-D	JUND	+	+							+				+	+	5	1	1189.61	+	+	+	+								+	+	+	+	+	+	51866.1			2						P17535;U3KPR5	JUND_HUMAN	347	35174
Q68CP9	AT-rich interactive domain-containing protein 2 (ARID domain-containing protein 2) (BRG1-associated factor 200) (BAF200) (Zinc finger protein with activation potential) (Zipzap/p200)	ARID2	+			+					+			+	+		5	8	1178.71	+	+										+	+	+		+	+	42559.5			7		1			KIAA1557	A0A087WY37;F8VWP4;F8W108;F8WCU9;Q68CP9	ARID2_HUMAN	1835	197391
Q14781	Chromobox protein homolog 2	CBX2	+				+		+					+	+		5	14	1171.67	+	+	+						+	+	+	+	+	+	+	+	+	3327.48			4		1		2		Q14781	CBX2_HUMAN	532	56081
Q09472	Histone acetyltransferase p300 (p300 HAT) (EC 2.3.1.48) (E1A-associated protein p300)	EP300	+			+								+	+	+	5	8	1170.19	+	+	+										+		+	+	+	37255.7	2		4	70	46		1	P300	A0A0U1RQG3;A0A0U1RR87;Q09472	EP300_HUMAN	2414	264161
Q9Y2K7	Lysine-specific demethylase 2A (EC 1.14.11.27) (CXXC-type zinc finger protein 8) (F-box and leucine-rich repeat protein 11) (F-box protein FBL7) (F-box protein Lilina) (F-box/LRR-repeat protein 11) (JmjC domain-containing histone demethylation protein 1A) ([Histone-H3]-lysine-36 demethylase 1A)	KDM2A	+			+			+					+	+		5	4	1156.81	+	+	+						+	+	+	+	+	+	+	+	+	42190.1			2		2			CXXC8;FBL7;FBXL11;JHDM1A;KIAA1004	I3VM54;Q9Y2K7	KDM2A_HUMAN	1162	132793
O15350	Tumor protein p73 (p53-like transcription factor) (p53-related protein)	TP73	+				+			+				+	+		5	6	1154.17	+	+	+									+	+	+	+	+	+	503.533	1		1	3	2			P73	A0A0C4DFW9;O15350	P73_HUMAN	636	69623
P12757	Ski-like protein (Ski-related oncogene) (Ski-related protein)	SKIL	+						+		+			+	+		5	5	1153.24	+	+	+					+	+	+	+	+	+	+	+	+	+	1611.31	2	3	2		3		1	SNO	C9J8R9;H7C4V3;P12757	SKIL_HUMAN	684	76976
O00311	Cell division cycle 7-related protein kinase (CDC7-related kinase) (HsCdc7) (huCdc7) (EC 2.7.11.1)	CDC7	+						+	+				+	+		5	20	1152.59		+	+						+	+	+	+	+	+	+	+	+	8225.91			5		2			CDC7L1	B1AMW7;O00311	CDC7_HUMAN	574	63888
Q96B01	RAD51-associated protein 1 (RAD51-interacting protein)	RAD51AP1	+						+				+	+	+		5	1	1147.76	+	+	+								+		+		+	+	+	48667.3			1		1			PIR51	F5H031;F5H1Y0;F5H4V6;F5H710;H0YFK6;H0YGT5;Q96B01	R51A1_HUMAN	352	38457
Q9ULD5	Zinc finger protein 777	ZNF777	+			+					+				+	+	5	1	1146.82	+	+	+									+	+	+	+		+	630.97			1					KIAA1285	Q9ULD5	ZN777_HUMAN	760	85176
Q8N7H5	RNA polymerase II-associated factor 1 homolog (hPAF1) (Pancreatic differentiation protein 2)	PAF1	+						+		+			+	+		5	7	1137.98	+	+	+					+	+	+	+	+	+	+	+	+	+	133991			14		1		1	PD2	B4DGJ5;M0QYC7;Q8N7H5	PAF1_HUMAN	531	59976
Q9UQ35	Serine/arginine repetitive matrix protein 2 (300 kDa nuclear matrix antigen) (Serine/arginine-rich splicing factor-related nuclear matrix protein of 300 kDa) (SR-related nuclear matrix protein of 300 kDa) (Ser/Arg-related nuclear matrix protein of 300 kDa) (Splicing coactivator subunit SRm300) (Tax-responsive enhancer element-binding protein 803) (TaxREB803)	SRRM2	+	+		+					+				+		5	9	1124.41	+	+	+	+								+	+	+	+	+	+	322971			6		6		3	KIAA0324;SRL300;SRM300	A0A087X1W1;I3L0N7;I3L182;I3L1C0;I3L1I8;I3L1W5;I3L3Q8;I3L4D8;I3L4U6;Q9UQ35	SRRM2_HUMAN	2752	299615
Q9Y6K1	DNA (cytosine-5)-methyltransferase 3A (Dnmt3a) (EC 2.1.1.37) (DNA methyltransferase HsaIIIA) (DNA MTase HsaIIIA) (M.HsaIIIA)	DNMT3A	+						+		+			+	+		5	13	1121.58	+	+	+						+		+	+	+	+	+	+	+	11927.7			4						A0A0C4DG02;F8WE91;Q9Y6K1	DNM3A_HUMAN	912	101858
Q9P016	Thymocyte nuclear protein 1 (Thymocyte protein Thy28)	THYN1	+						+	+				+	+		5	4	1109.23		+	+						+	+	+		+	+	+	+	+	173276			7		4			THY28	Q9P016	THYN1_HUMAN	225	25697
Q8TE76	MORC family CW-type zinc finger protein 4 (Zinc finger CW-type coiled-coil domain protein 2) (Zinc finger CW-type domain protein 4)	MORC4	+						+	+				+	+		5	20	1106.23	+	+	+							+			+	+	+	+	+	2856.83			6					ZCW4;ZCWCC2	Q8TE76;S4R3U3	MORC4_HUMAN	937	106348
P24522	Growth arrest and DNA damage-inducible protein GADD45 alpha (DNA damage-inducible transcript 1 protein) (DDIT-1)	GADD45A	+						+	+				+	+		5	2	1105.42		+	+							+	+		+		+						3					DDIT1;GADD45	A5JUZ3;P24522	GA45A_HUMAN	165	18336
Q9H583	HEAT repeat-containing protein 1 (Protein BAP28) (U3 small nucleolar RNA-associated protein 10 homolog) [Cleaved into: HEAT repeat-containing protein 1, N-terminally processed]	HEATR1	+	+	+	+									+		5	9	1101.52	+	+	+	+	+							+				+	+	92479			6		3			BAP28;UTP10	Q5T3Q7;Q6P664;Q9H583	HEAT1_HUMAN	2144	242370
O75586	Mediator of RNA polymerase II transcription subunit 6 (Activator-recruited cofactor 33 kDa component) (ARC33) (Mediator complex subunit 6) (hMed6) (Renal carcinoma antigen NY-REN-28)	MED6	+						+	+				+	+		5	7	1099.03	+	+	+						+	+	+	+	+	+	+	+	+	58608.6			5		2			ARC33	A0A087WYL7;G3V4A5;O75586	MED6_HUMAN	246	28425
Q1KMD3	Heterogeneous nuclear ribonucleoprotein U-like protein 2 (Scaffold-attachment factor A2) (SAF-A2)	HNRNPUL2	+		+		+				+					+	5	2	1098.24	+	+														+	+	1.18408e+06			12		9			HNRPUL2	Q1KMD3	HNRL2_HUMAN	747	85105
Q5VWG9	Transcription initiation factor TFIID subunit 3 (140 kDa TATA box-binding protein-associated factor) (TBP-associated factor 3) (Transcription initiation factor TFIID 140 kDa subunit) (TAF(II)140) (TAF140) (TAFII-140) (TAFII140)	TAF3	+			+			+					+	+		5	3	1097.69	+	+	+						+		+	+	+	+	+	+	+	7841.52					7				Q5VWG9	TAF3_HUMAN	929	103582
Q96MX3	Zinc finger protein 48 (Zinc finger protein 553)	ZNF48	+						+			+		+	+		5	2	1089.58	+	+	+					+	+	+	+	+	+	+	+	+	+	4233.09					1		2	ZNF553	A0A087WVT1;E9PJ50;E9PQ92;Q96MX3	ZNF48_HUMAN	618	67820
Q15652	Probable JmjC domain-containing histone demethylation protein 2C (EC 1.14.11.-) (Jumonji domain-containing protein 1C) (Thyroid receptor-interacting protein 8) (TR-interacting protein 8) (TRIP-8)	JMJD1C	+			+			+					+	+		5	14	1085.03	+	+	+					+	+	+	+	+	+	+	+	+	+	5687.94			1		3		1	JHDM2C;KIAA1380;TRIP8	A0A1W2PNZ9;H7BXU7;Q15652	JHD2C_HUMAN	2540	284525
Q96JP5	E3 ubiquitin-protein ligase ZFP91 (EC 2.3.2.27) (RING-type E3 ubiquitin transferase ZFP91) (Zinc finger protein 757) (Zinc finger protein 91 homolog) (Zfp-91)	ZFP91	+			+					+		+		+		5	2	1081.5	+	+	+									+	+	+	+	+	+	50056.9			2		4		1	ZNF757	Q96JP5	ZFP91_HUMAN	570	63445
Q9BTF0	THUMP domain-containing protein 2	THUMPD2	+				+			+				+	+		5	5	1064.1		+	+										+		+	+	+	6086.43			3				3	C2orf8	H0YE26;H7C5V1;Q9BTF0	THUM2_HUMAN	503	56433
Q96BF6	Nucleus accumbens-associated protein 2 (NAC-2) (BTB/POZ domain-containing protein 14A) (Repressor with BTB domain and BEN domain)	NACC2	+						+				+	+	+		5	4	1061.29	+	+	+					+	+	+	+	+	+	+	+	+	+	10318.8			2					BTBD14A;NAC2;RBB	Q96BF6	NACC2_HUMAN	587	62837
Q9BUQ8	Probable ATP-dependent RNA helicase DDX23 (EC 3.6.4.13) (100 kDa U5 snRNP-specific protein) (DEAD box protein 23) (PRP28 homolog) (U5-100kD)	DDX23	+	+		+					+				+		5	3	1060.78	+	+	+	+								+	+	+	+	+	+	499039			1		5				F8VVA2;F8W1J5;H0YI52;H0YIL9;Q9BUQ8	DDX23_HUMAN	820	95583
Q03164	Histone-lysine N-methyltransferase 2A (Lysine N-methyltransferase 2A) (EC 2.1.1.43) (ALL-1) (CXXC-type zinc finger protein 7) (Myeloid/lymphoid or mixed-lineage leukemia) (Myeloid/lymphoid or mixed-lineage leukemia protein 1) (Trithorax-like protein) (Zinc finger protein HRX) [Cleaved into: MLL cleavage product N320 (N-terminal cleavage product of 320 kDa) (p320);MLL cleavage product C180 (C-term…	KMT2A	+			+							+	+	+		5	5	1059.61	+	+	+									+	+	+	+	+	+	8908.96			6		19		3	ALL1;CXXC7;HRX;HTRX;MLL;MLL1;TRX1	E9PR05;H0YEU4;H7BYJ6;H7C5V8;H7C5W4;Q03164	KMT2A_HUMAN	3969	431764
Q9BXW9	Fanconi anemia group D2 protein (Protein FACD2)	FANCD2	+	+		+								+	+		5	10	1056.11	+	+	+		+										+	+	+	29448.1		1	18		2		1	FACD	F8WE37;H7BZJ7;Q9BXW9	FACD2_HUMAN	1451	164128
Q07955	Serine/arginine-rich splicing factor 1 (Alternative-splicing factor 1) (ASF-1) (Splicing factor, arginine/serine-rich 1) (pre-mRNA-splicing factor SF2, P33 subunit)	SRSF1	+		+								+	+	+		5	2	1052.21	+	+	+									+	+	+	+	+	+	2.87444e+06			6		4			ASF;SF2;SF2P33;SFRS1	J3KSR8;J3KSW7;J3KTL2;J3QQV5;Q07955	SRSF1_HUMAN	248	27745
Q6VMQ6	Activating transcription factor 7-interacting protein 1 (ATF-interacting protein) (ATF-IP) (ATF7-interacting protein) (ATFa-associated modulator) (hAM) (MBD1-containing chromatin-associated factor 1) (P621)	ATF7IP	+						+		+			+	+		5	11	1052.14	+	+	+					+	+	+	+	+	+	+	+	+	+	34035.5			3		2			MCAF;MCAF1	A8MV73;F5GYR7;F5GZ10;F5GZ98;F5H1K9;F5H221;F5H2H9;F5H2W9;F5H3C4;F5H502;F5H592;F5H6X8;F5H8I0;F8WE35;H0YFA3;Q6VMQ6	MCAF1_HUMAN	1270	136394
Q14247	Src substrate cortactin (Amplaxin) (Oncogene EMS1)	CTTN	+					+	+					+	+		5	1	1049.45	+	+				+			+			+	+	+	+	+	+	1.75532e+06			10	9	13		11	EMS1	H0YCD9;H0YEV2;Q14247	SRC8_HUMAN	550	61586
Q99496	E3 ubiquitin-protein ligase RING2 (EC 2.3.2.27) (Huntingtin-interacting protein 2-interacting protein 3) (HIP2-interacting protein 3) (Protein DinG) (RING finger protein 1B) (RING1b) (RING finger protein 2) (RING finger protein BAP-1) (RING-type E3 ubiquitin transferase RING2)	RNF2	+				+		+					+	+		5	5	1047.55	+	+	+						+		+	+	+	+	+	+	+	68414.1			5		1			BAP1;DING;HIPI3;RING1B	Q99496;X6RFN3	RING2_HUMAN	336	37655
Q8IX01	SURP and G-patch domain-containing protein 2 (Arginine/serine-rich-splicing factor 14) (Splicing factor, arginine/serine-rich 14)	SUGP2	+			+			+					+	+		5	12	1044.86	+	+	+						+		+	+	+	+	+	+	+	86488.6			8		4		1	KIAA0365;SFRS14	M0R065;M0R1Y3;M0R216;M0R2Y3;M0R2Z9;M0R3F6;Q8IX01	SUGP2_HUMAN	1082	120207
Q99848	Probable rRNA-processing protein EBP2 (EBNA1-binding protein 2) (Nucleolar protein p40)	EBNA1BP2	+						+		+			+	+		5	1	1040.11	+	+							+		+	+	+	+	+	+	+	1.08229e+06			6		9		1	EBP2	H7C2Q8;Q99848	EBP2_HUMAN	306	34852
P58317	Zinc finger protein 121 (Zinc finger protein 20)	ZNF121	+						+	+				+	+		5	2	1038.61	+							+	+	+	+	+	+	+	+		+	8638.03			7				1	ZNF20	K7EQI1;P58317	ZN121_HUMAN	390	44694
Q5VTE6	Protein angel homolog 2	ANGEL2	+				+		+					+	+		5	7	1036.12	+	+	+							+	+		+	+	+	+	+	9170.21			3		1		1	KIAA0759L	Q5VTE6	ANGE2_HUMAN	544	62339
Q14738	Serine/threonine-protein phosphatase 2A 56 kDa regulatory subunit delta isoform (PP2A B subunit isoform B'-delta) (PP2A B subunit isoform B56-delta) (PP2A B subunit isoform PR61-delta) (PP2A B subunit isoform R5-delta)	PPP2R5D	+	+		+								+	+		5	3	1035.53		+	+		+								+	+	+	+	+	431471			7						E9PFR3;H0Y8C4;H7C5Q9;H7C5Z1;Q14738	2A5D_HUMAN	602	69992
Q969F1	General transcription factor 3C polypeptide 6 (Transcription factor IIIC 35 kDa subunit) (TFIIIC 35 kDa subunit) (TFIIIC35) (Transcription factor IIIC subunit 6)	GTF3C6	+				+		+					+	+		5	5	1033.09	+	+	+						+		+		+	+	+	+	+	41689.5			1		1			C6orf51	Q969F1	TF3C6_HUMAN	213	24049
Q9UKN8	General transcription factor 3C polypeptide 4 (EC 2.3.1.48) (TF3C-delta) (Transcription factor IIIC 90 kDa subunit) (TFIIIC 90 kDa subunit) (TFIIIC90) (Transcription factor IIIC subunit delta)	GTF3C4	+	+		+								+	+		5	12	1024.99	+	+	+		+							+	+	+	+	+	+	200408			12				1		F2Z356;Q9UKN8	TF3C4_HUMAN	822	91982
Q13887	Krueppel-like factor 5 (Basic transcription element-binding protein 2) (BTE-binding protein 2) (Colon krueppel-like factor) (GC-box-binding protein 2) (Intestinal-enriched krueppel-like factor) (Transcription factor BTEB2)	KLF5	+						+				+		+	+	5	3	1024.35	+	+	+					+	+	+	+	+	+	+	+	+	+	30377.5	2		1	1				BTEB2;CKLF;IKLF	Q13887	KLF5_HUMAN	457	50792
O95433	Activator of 90 kDa heat shock protein ATPase homolog 1 (AHA1) (p38)	AHSA1	+		+			+						+	+		5	2	1017.89	+	+	+			+						+	+	+	+	+	+	712452			7		4		1	C14orf3	G3V3W9;G3V438;H0YJ63;H0YJG7;H0YJU2;O95433	AHSA1_HUMAN	338	38274
Q7Z5K2	Wings apart-like protein homolog (Friend of EBNA2 protein) (WAPL cohesin release factor)	WAPL	+	+		+								+	+		5	6	1017.36	+	+	+	+	+								+	+	+	+	+	38994.7					5		1	FOE;KIAA0261;WAPAL	Q7Z5K2	WAPL_HUMAN	1190	132946
Q9Y2Z0	Protein SGT1 homolog (Protein 40-6-3) (Sgt1) (Suppressor of G2 allele of SKP1 homolog)	SUGT1	+	+				+	+						+		5	2	1017.22	+	+			+	+		+	+	+	+	+		+	+	+	+	544763			6						Q9Y2Z0	SGT1_HUMAN	365	41024
O75030	Microphthalmia-associated transcription factor (Class E basic helix-loop-helix protein 32) (bHLHe32)	MITF	+						+		+				+	+	5	2	1016.43	+	+	+					+	+	+	+		+	+	+	+	+	11809.8	2	1						BHLHE32	A0A087WXU1;C9J845;C9JBI8;C9K0S7;E9PKJ8;O75030	MITF_HUMAN	526	58795
Q14683	Structural maintenance of chromosomes protein 1A (SMC protein 1A) (SMC-1-alpha) (SMC-1A) (Sb1.8)	SMC1A	+		+					+				+	+		5	11	1015.8	+	+	+										+	+	+	+	+	641961			31		10		4	DXS423E;KIAA0178;SB1.8;SMC1;SMC1L1	G8JLG1;H0Y7K8;Q14683;V9GY57;V9GYN9	SMC1A_HUMAN	1233	143233
Q9H9F9	Actin-related protein 5 (hARP5) (Sarcoma antigen NY-SAR-16)	ACTR5	+				+							+	+	+	5	5	1011.14	+	+	+									+	+	+	+	+	+	61117.5			1					ARP5	Q9H9F9	ARP5_HUMAN	607	68297
Q4G0J3	La-related protein 7 (La ribonucleoprotein domain family member 7) (P-TEFb-interaction protein for 7SK stability) (PIP7S)	LARP7	+				+				+			+	+		5	4	1010.32	+	+	+									+	+	+	+	+	+	152106			1		5				D6R9Z6;D6RAF3;D6RBH8;D6RF22;D6RF49;D6RFF0;H0YA82;Q4G0J3	LARP7_HUMAN	582	66899
P16104	Histone H2AX (H2a/x) (Histone H2A.X)	H2AFX	+				+		+					+	+		5	3	1002.03	+	+	+					+				+	+		+	+	+	415847		4	6	3	6	1		H2AX	P16104	H2AX_HUMAN	143	15145
P49916	DNA ligase 3 (EC 6.5.1.1) (DNA ligase III) (Polydeoxyribonucleotide synthase [ATP] 3)	LIG3	+	+					+					+	+		5	13	994.041		+	+		+				+		+	+	+	+	+	+	+	88502.7			4		5		2		K7EJR4;K7ELY6;K7ENR9;K7EQB6;K7ERZ5;P49916	DNLI3_HUMAN	1009	112907
O00231	26S proteasome non-ATPase regulatory subunit 11 (26S proteasome regulatory subunit RPN6) (26S proteasome regulatory subunit S9) (26S proteasome regulatory subunit p44.5)	PSMD11	+	+								+		+	+		5	2	993.025	+	+	+	+								+	+	+	+	+	+	1.35597e+06			10		2		1		J3KSW3;J3QRY4;J3QS13;O00231	PSD11_HUMAN	422	47464
Q8WWY3	U4/U6 small nuclear ribonucleoprotein Prp31 (Pre-mRNA-processing factor 31) (Serologically defined breast cancer antigen NY-BR-99) (U4/U6 snRNP 61 kDa protein) (Protein 61K) (hPrp31)	PRPF31	+				+		+					+	+		5	13	992.673		+	+						+			+	+	+	+	+	+	380377			5		2		1	PRP31	E7EN72;E7ESX0;E7EU94;E7EVX8;Q8WWY3	PRP31_HUMAN	499	55456
P14373	Zinc finger protein RFP (EC 2.3.2.27) (RING finger protein 76) (RING-type E3 ubiquitin transferase TRIM27) (Ret finger protein) (Tripartite motif-containing protein 27)	TRIM27	+							+		+		+	+		5	3	992.273		+	+										+	+	+	+	+	29421.5			5					RFP;RNF76	A0A0G2JIZ4;A0A140T9B9;A0A140T9N6;A0A140T9Q6;A0A140T9V9;H0Y551;P14373	TRI27_HUMAN	513	58490
Q9NZJ0	Denticleless protein homolog (DDB1- and CUL4-associated factor 2) (Lethal(2) denticleless protein homolog) (Retinoic acid-regulated nuclear matrix-associated protein)	DTL	+						+	+				+	+		5	11	990.426	+	+	+						+	+	+		+	+	+	+	+	35115.1			9					CDT2;CDW1;DCAF2;L2DTL;RAMP	F5GZ90;Q9NZJ0	DTL_HUMAN	730	79468
Q9NRE2	Teashirt homolog 2 (Ovarian cancer-related protein 10-2) (OVC10-2) (Zinc finger protein 218)	TSHZ2	+						+					+	+	+	5	4	988.336	+	+	+					+	+	+	+	+	+	+	+	+	+	3832.6					2			C20orf17;TSH2;ZNF218	B1H0U8;Q9NRE2;S4R3C8	TSH2_HUMAN	1034	115005
O14646	Chromodomain-helicase-DNA-binding protein 1 (CHD-1) (EC 3.6.4.12) (ATP-dependent helicase CHD1)	CHD1	+	+		+								+	+		5	13	985.669	+	+		+	+							+	+	+	+	+	+	70065.6			1		5		1		A0A087WVF4;H0Y8V4;H0Y8Z0;O14646	CHD1_HUMAN	1710	196688
Q9Y546	Leucine-rich repeat-containing protein 42	LRRC42	+						+	+				+	+		5	11	983.989		+	+							+			+	+	+	+	+	26523.2			9		1		1		A6NL66;E7EP35;Q9Y546	LRC42_HUMAN	428	48571
Q9BQ39	ATP-dependent RNA helicase DDX50 (EC 3.6.4.13) (DEAD box protein 50) (Gu-beta) (Nucleolar protein Gu2)	DDX50	+				+				+			+	+		5	10	983.825	+	+	+									+	+	+	+	+	+	121360			4		3		2		A0A087WVC1;Q9BQ39;S4R3G6;S4R3V4	DDX50_HUMAN	737	82565
O94888	UBX domain-containing protein 7	UBXN7	+	+			+							+	+		5	2	982.944	+	+	+		+							+	+	+	+	+	+	92979.6			10		2			KIAA0794;UBXD7	C9JAT7;C9JD50;F8WB69;H7BYF4;O94888	UBXN7_HUMAN	489	54862
Q6DKI1	60S ribosomal protein L7-like 1 (Large ribosomal subunit protein uL30-like 1)	RPL7L1	+				+							+	+	+	5	6	980.892	+	+	+											+	+	+	+	732325			4		3		1		A0A1W2PQ76;Q6DKI1;R4GMU7	RL7L_HUMAN	246	28661
O60502	Protein O-GlcNAcase (OGA) (EC 3.2.1.169) (Beta-N-acetylglucosaminidase) (EC 3.2.1.-) (Beta-N-acetylhexosaminidase) (Beta-hexosaminidase) (Meningioma-expressed antigen 5) (N-acetyl-beta-D-glucosaminidase) (N-acetyl-beta-glucosaminidase) (Nuclear cytoplasmic O-GlcNAcase and acetyltransferase) (NCOAT)	MGEA5	+		+									+	+	+	5	10	973.51		+	+										+	+	+	+	+	166199			8					HEXC;KIAA0679;MEA5	H7C3X0;O60502	OGA_HUMAN	916	102915
Q9Y4C8	Probable RNA-binding protein 19 (RNA-binding motif protein 19)	RBM19	+	+			+							+	+		5	5	961.385	+	+	+		+							+	+	+	+	+	+	58246			1		2		1	KIAA0682	H0YIL2;Q9Y4C8	RBM19_HUMAN	960	107332
Q8IYW5	E3 ubiquitin-protein ligase RNF168 (hRNF168) (EC 2.3.2.27) (RING finger protein 168) (RING-type E3 ubiquitin transferase RNF168)	RNF168	+						+	+				+	+		5	4	959.216	+	+	+					+	+	+	+	+	+	+	+	+	+	7296.58			20						F8WD60;Q8IYW5	RN168_HUMAN	571	65020
O14686	Histone-lysine N-methyltransferase 2D (Lysine N-methyltransferase 2D) (EC 2.1.1.43) (ALL1-related protein) (Myeloid/lymphoid or mixed-lineage leukemia protein 2)	KMT2D	+			+			+		+				+		5	9	957.875	+	+	+					+	+	+	+	+	+	+	+	+	+	4690.12			2		20		2	ALR;MLL2;MLL4	F8VWW4;H0YEF2;O14686	KMT2D_HUMAN	5537	593389
Q9Y2L8	Zinc finger protein with KRAB and SCAN domains 5 (Zinc finger protein 95 homolog) (Zfp-95)	ZKSCAN5	+						+		+			+	+		5	3	952.575	+	+	+					+	+	+	+	+	+	+	+		+	365.732					1			KIAA1015;ZFP95	F8WBD4;Q9Y2L8	ZKSC5_HUMAN	839	96903
Q96GD4	Aurora kinase B (EC 2.7.11.1) (Aurora 1) (Aurora- and IPL1-like midbody-associated protein 1) (AIM-1) (Aurora/IPL1-related kinase 2) (ARK-2) (Aurora-related kinase 2) (STK-1) (Serine/threonine-protein kinase 12) (Serine/threonine-protein kinase 5) (Serine/threonine-protein kinase aurora-B)	AURKB	+			+			+					+	+		5	6	951.972	+	+	+						+	+	+		+	+	+	+	+	73679.3	3	1	14	1				AIK2;AIM1;AIRK2;ARK2;STK1;STK12;STK5	J3KRF8;J3KRJ2;J3KT86;J3KTD6;J3QLN8;J3QR41;Q96GD4	AURKB_HUMAN	344	39311
Q9GZR2	RNA exonuclease 4 (EC 3.1.-.-) (Exonuclease XPMC2) (Prevents mitotic catastrophe 2 protein homolog) (hPMC2)	REXO4	+				+		+					+	+		5	3	949.079	+	+	+						+		+	+	+	+	+	+	+	173777			2		1		2	PMC2;XPMC2H	A0A0C4DG22;A0A0C4DG31;Q9GZR2	REXO4_HUMAN	422	46672
P57071	PR domain zinc finger protein 15 (EC 2.1.1.-) (PR domain-containing protein 15) (Zinc finger protein 298)	PRDM15	+						+	+				+	+		5	3	947.323	+	+	+							+		+	+	+	+		+	698.197								C21orf83;ZNF298	E7ER26;P57071	PRD15_HUMAN	1507	169269
Q8WUA4	General transcription factor 3C polypeptide 2 (TF3C-beta) (Transcription factor IIIC 110 kDa subunit) (TFIIIC 110 kDa subunit) (TFIIIC110) (Transcription factor IIIC subunit beta)	GTF3C2	+	+			+							+	+		5	3	944.709	+	+	+		+							+	+	+	+	+	+	107112			3				2	KIAA0011	A0A087WZD8;C9JNH7;C9JQ12;H0Y4Q6;H7C1A9;H7C318;H7C3X9;Q8WUA4	TF3C2_HUMAN	911	100680
O95696	Bromodomain-containing protein 1 (BR140-like protein) (Bromodomain and PHD finger-containing protein 2)	BRD1	+			+					+			+	+		5	2	943.534	+	+	+									+	+	+	+	+	+	14279.5			1		17			BRL;BRPF2	J3KQ61;O95696	BRD1_HUMAN	1058	119520
Q13426	DNA repair protein XRCC4 (X-ray repair cross-complementing protein 4)	XRCC4	+	+		+								+	+		5	2	943.259	+	+	+	+	+								+	+	+	+	+	98883.6	1	1	4						Q13426	XRCC4_HUMAN	336	38287
Q3MHD2	Protein LSM12 homolog	LSM12	+						+	+				+	+		5	4	943.154		+	+						+				+	+	+	+	+	215099			2		1				K7ELG9;Q3MHD2	LSM12_HUMAN	195	21701
P83731	60S ribosomal protein L24 (60S ribosomal protein L30) (Large ribosomal subunit protein eL24)	RPL24	+						+	+				+	+		5	7	940.247	+	+	+					+	+	+	+	+	+	+	+	+	+	5.14748e+06			14		12		1		C9JNW5;C9JXB8;P83731	RL24_HUMAN	157	17779
Q9Y5N6	Origin recognition complex subunit 6	ORC6	+	+						+				+	+		5	8	939.87		+	+		+							+	+	+	+	+	+	39012			2		4			ORC6L	H3BMA4;H3BT22;H3BTQ7;Q9Y5N6	ORC6_HUMAN	252	28107
O15381	Nuclear valosin-containing protein-like (NVLp) (Nuclear VCP-like protein)	NVL	+	+					+					+	+		5	8	937.372	+	+	+		+				+	+	+	+	+	+	+	+	+	86339			1		3				A0A087WV72;C9J6P7;C9JP83;E7EWK7;E9PGD8;E9PH71;F8WF01;O15381	NVL_HUMAN	856	95051
Q9UJ78	Zinc finger MYM-type protein 5 (Zinc finger protein 198-like 1) (Zinc finger protein 237)	ZMYM5	+						+					+	+	+	5	7	937.108		+	+					+	+	+	+	+	+	+	+		+	676.127								ZNF198L1;ZNF237	H0YH25;Q9UJ78	ZMYM5_HUMAN	669	74817
Q8IV48	3'-5' exoribonuclease 1 (EC 3.1.-.-) (3'-5' exonuclease ERI1) (Eri-1 homolog) (Histone mRNA 3'-end-specific exoribonuclease) (Histone mRNA 3'-exonuclease 1) (Protein 3'hExo) (HEXO)	ERI1	+						+				+	+	+		5	8	933.709		+							+	+	+		+	+	+	+	+	133611			4		2			3'EXO;THEX1	E5RIV7;E5RJM3;Q8IV48	ERI1_HUMAN	349	40064
Q15554	Telomeric repeat-binding factor 2 (TTAGGG repeat-binding factor 2) (Telomeric DNA-binding protein)	TERF2	+						+		+			+	+		5	8	933.64	+	+	+						+			+	+	+	+	+	+	40156.5			4	3	2			TRBF2;TRF2	H3BR06;H3BR37;H3BTA7;J3KSJ9;J3KSZ6;J3KTN8;Q15554;U3KQ35;V9GYM1	TERF2_HUMAN	542	59594
Q9NPF5	DNA methyltransferase 1-associated protein 1 (DNMAP1) (DNMT1-associated protein 1)	DMAP1	+			+					+			+	+		5	3	930.053	+	+	+									+	+	+	+	+	+	89711.1			2		5		1	KIAA1425	Q5TG36;Q5TG37;Q5TG38;Q5TG39;Q5TG40;Q9NPF5	DMAP1_HUMAN	467	52993
Q9UJW0	Dynactin subunit 4 (Dyn4) (Dynactin subunit p62)	DCTN4	+				+		+					+	+		5	9	925.247	+	+	+					+	+	+	+	+	+	+	+	+	+	160145			9		1				E5RGG1;E5RI97;E5RK21;H9KVE0;Q9UJW0	DCTN4_HUMAN	460	52337
P49643	DNA primase large subunit (EC 2.7.7.-) (DNA primase 58 kDa subunit) (p58)	PRIM2	+	+		+								+	+		5	5	925.152	+	+	+	+	+								+	+	+	+	+	195730			10		1			PRIM2A	A0A096LP51;P49643	PRI2_HUMAN	509	58806
O15145	Actin-related protein 2/3 complex subunit 3 (Arp2/3 complex 21 kDa subunit) (p21-ARC)	ARPC3	+		+					+				+	+		5	3	922.001		+	+									+	+	+	+	+	+	2.31649e+06			9		8		1	ARC21	C9JZD1;F8VR50;O15145	ARPC3_HUMAN	178	20547
Q9Y5Q8	General transcription factor 3C polypeptide 5 (TF3C-epsilon) (Transcription factor IIIC 63 kDa subunit) (TFIIIC 63 kDa subunit) (TFIIIC63) (Transcription factor IIIC subunit epsilon)	GTF3C5	+				+		+					+	+		5	10	921.779		+	+						+	+	+		+	+	+	+	+	141040			7		1		5		H0Y5D2;H7BY84;Q5T7U0;Q5T7U1;Q5T7U4;Q9Y5Q8	TF3C5_HUMAN	519	59571
Q4FZB7	Histone-lysine N-methyltransferase KMT5B (EC 2.1.1.43) (Lysine N-methyltransferase 5B) (Lysine-specific methyltransferase 5B) (Suppressor of variegation 4-20 homolog 1) (Su(var)4-20 homolog 1) (Suv4-20h1)	KMT5B	+						+			+		+	+		5	1	921.634	+	+						+	+		+	+	+	+	+		+	9627.52					3			SUV420H1	A0A0A0MT19;B5MCB3;B7WNX0;C9J6S5;C9JFG1;C9JP58;F8WFA4;H7BXP2;Q4FZB7	KMT5B_HUMAN	885	99187
Q969V6	MKL/myocardin-like protein 1 (Megakaryoblastic leukemia 1 protein) (Megakaryocytic acute leukemia protein) (Myocardin-related transcription factor A) (MRTF-A)	MKL1	+	+			+							+		+	5	4	916.82	+	+	+		+											+	+	35833.8	3						2	KIAA1438;MAL	A0A087WU73;A0A087X287;B0QY74;B0QY83;B0QY84;E7ER32;Q29R68;Q969V6;W0Z7M9	MKL1_HUMAN	931	98919
Q9UJV9	Probable ATP-dependent RNA helicase DDX41 (EC 3.6.4.13) (DEAD box protein 41) (DEAD box protein abstrakt homolog)	DDX41	+				+		+					+	+		5	15	915.349		+	+						+	+	+	+	+	+	+	+	+	41316.6			2				1	ABS	D6RD33;D6RGI7;H0Y8L8;H0YA06;J3KNN5;Q9UJV9	DDX41_HUMAN	622	69838
Q9NRR4	Ribonuclease 3 (EC 3.1.26.3) (Protein Drosha) (Ribonuclease III) (RNase III) (p241)	DROSHA	+			+			+					+	+		5	6	911.996	+	+	+						+	+	+		+	+	+	+	+	32419.7			1					RN3;RNASE3L;RNASEN	E5RHD1;H0YB67;H7C5U6;Q9NRR4	RNC_HUMAN	1374	159316
Q8IUF8	Ribosomal oxygenase 2 (60S ribosomal protein L27a histidine hydroxylase) (Bifunctional lysine-specific demethylase and histidyl-hydroxylase MINA) (EC 1.14.11.-) (Histone lysine demethylase MINA) (MYC-induced nuclear antigen) (Mineral dust-induced gene protein) (Nucleolar protein 52) (Ribosomal oxygenase MINA) (ROX)	RIOX2	+				+						+	+	+		5	5	910.343		+	+										+	+	+	+	+	73299.9			6		4		2	MDIG;MINA;MINA53;NO52	D6RCB6;H0Y8K4;H0Y9L8;Q8IUF8	RIOX2_HUMAN	465	52800
Q9C0J8	pre-mRNA 3' end processing protein WDR33 (WD repeat-containing protein 33) (WD repeat-containing protein WDC146)	WDR33	+						+				+	+	+		5	2	906.759	+	+	+					+				+	+	+	+	+	+	59448.7			4		3			WDC146	B9A053;C9J8B4;Q9C0J8	WDR33_HUMAN	1336	145891
Q6IE81	Protein Jade-1 (Jade family PHD finger protein 1) (PHD finger protein 17)	JADE1	+						+		+			+	+		5	3	904.966	+	+								+	+	+	+	+	+	+	+	10806.8			1		3			KIAA1807;PHF17	D6RAS5;D6RBB3;D6RC05;D6RCS1;D6RE74;D6RFK0;D6RGE7;Q6IE81	JADE1_HUMAN	842	95533
O43151	Methylcytosine dioxygenase TET3 (EC 1.14.11.n2)	TET3	+						+			+		+	+		5	5	904.82		+	+					+	+	+	+	+	+	+	+	+	+	1600.64		1	3		1			KIAA0401	J3KNF3;O43151	TET3_HUMAN	1660	179350
Q8N999	Uncharacterized protein C12orf29	C12orf29	+				+		+					+	+		5	3	900.434		+	+						+	+	+		+	+	+	+	+	37605			1		1				G3V1X7;Q8N999	CL029_HUMAN	325	37490
Q96MU7	YTH domain-containing protein 1 (Splicing factor YT521) (YT521-B)	YTHDC1	+				+		+					+	+		5	3	892.725	+	+						+	+	+	+	+	+	+	+	+	+	155961			1		5			KIAA1966;YT521	J3KRG5;J3KRW0;J3KS01;J3QR07;Q96MU7	YTDC1_HUMAN	727	84700
P62244	40S ribosomal protein S15a (Small ribosomal subunit protein uS8)	RPS15A	+		+					+				+	+		5	4	892.386		+	+										+		+	+	+	5.0229e+06			8		3				H3BT37;H3BV27;H3BVC7;I3L246;I3L303;I3L3P7;P62244	RS15A_HUMAN	130	14840
Q96S55	ATPase WRNIP1 (EC 3.6.1.3) (Werner helicase-interacting protein 1)	WRNIP1	+						+	+				+	+		5	7	891.237	+	+	+						+	+	+	+	+	+	+	+	+	113062		12	16		2			WHIP	Q96S55	WRIP1_HUMAN	665	72133
P60900	Proteasome subunit alpha type-6 (EC 3.4.25.1) (27 kDa prosomal protein) (PROS-27) (p27K) (Macropain iota chain) (Multicatalytic endopeptidase complex iota chain) (Proteasome iota chain)	PSMA6	+		+									+	+	+	5	2	888.354	+	+	+												+	+	+	1.77961e+06		1	13		7		2	PROS27	G3V295;G3V2S7;G3V3I1;G3V3U4;G3V4S5;G3V5Z7;H0YJC4;P60900	PSA6_HUMAN	246	27399
Q15050	Ribosome biogenesis regulatory protein homolog	RRS1	+						+	+				+	+		5	2	881.394	+	+	+					+	+		+	+	+	+	+	+	+	594372			1		5			KIAA0112;RRR	Q15050	RRS1_HUMAN	365	41193
Q8WUQ7	Cactin (Renal carcinoma antigen NY-REN-24)	CACTIN	+			+					+			+	+		5	2	881.336	+	+	+									+	+	+	+	+	+	29419.8			2				2	C19orf29	K7EIU6;K7EMQ0;K7ENY9;K7EQE3;Q8WUQ7	CATIN_HUMAN	758	88702
Q6ZNA4	E3 ubiquitin-protein ligase Arkadia (EC 2.3.2.27) (RING finger protein 111) (hRNF111) (RING-type E3 ubiquitin transferase Arkadia)	RNF111	+						+	+				+	+		5	3	878.596	+	+	+					+	+	+	+	+	+	+	+		+	1361.46			1						H0YKK5;H0YKS2;H0YLK9;Q6ZNA4	RN111_HUMAN	994	108862
Q32P41	tRNA (guanine(37)-N1)-methyltransferase (EC 2.1.1.228) (M1G-methyltransferase) (tRNA [GM37] methyltransferase) (tRNA methyltransferase 5 homolog)	TRMT5	+						+	+				+	+		5	16	873.547		+	+						+	+	+			+	+	+	+	59448.7			1		2			KIAA1393;TRM5	G3V494;G3V5X1;Q32P41	TRM5_HUMAN	509	58246
Q7L014	Probable ATP-dependent RNA helicase DDX46 (EC 3.6.4.13) (DEAD box protein 46) (PRP5 homolog)	DDX46	+	+					+					+	+		5	6	869.926	+	+	+		+			+	+		+	+	+	+	+	+	+	763724			6		12			KIAA0801	A0A0C4DG89;D6RJA6;H0Y9U3;H0YAD5;Q7L014	DDX46_HUMAN	1031	117362
Q6IBW4	Condensin-2 complex subunit H2 (Chromosome-associated protein H2) (hCAP-H2) (Kleisin-beta) (Non-SMC condensin II complex subunit H2)	NCAPH2	+				+							+	+	+	5	4	869.202		+	+										+	+	+	+	+	77039.9			2					CAPH2	A0A0A6YYG7;E5RJL4;E5RJN3;F8WAR3;H0YC55;Q6IBW4	CNDH2_HUMAN	605	68227
O43248	Homeobox protein Hox-C11 (Homeobox protein Hox-3H)	HOXC11	+						+			+		+	+		5	2	867.77		+	+					+	+	+	+	+	+	+	+		+	4578.22								HOX3H	J3KMZ0;O43248	HXC11_HUMAN	304	33748
O95251	Histone acetyltransferase KAT7 (EC 2.3.1.48) (Histone acetyltransferase binding to ORC1) (Lysine acetyltransferase 7) (MOZ, YBF2/SAS3, SAS2 and TIP60 protein 2) (MYST-2)	KAT7	+						+	+				+	+		5	7	864.227	+	+	+						+	+	+	+	+	+	+	+	+	100731		1	3		12		1	HBO1;HBOa;MYST2	D6RFZ5;E7EUP3;O95251	KAT7_HUMAN	611	70642
Q96KQ7	Histone-lysine N-methyltransferase EHMT2 (EC 2.1.1.-) (EC 2.1.1.43) (Euchromatic histone-lysine N-methyltransferase 2) (HLA-B-associated transcript 8) (Histone H3-K9 methyltransferase 3) (H3-K9-HMTase 3) (Lysine N-methyltransferase 1C) (Protein G9a)	EHMT2	+			+					+			+	+		5	4	863.573		+	+									+	+	+	+	+	+	44277.2			6		1		6	BAT8;C6orf30;G9A;KMT1C;NG36	A0A0G2JIR1;A0A0G2JIS2;A0A0G2JK64;A0A0G2JRN8;A0A0G2JRR0;A2ABF8;A2ABF9;H0Y4K5;Q96KQ7	EHMT2_HUMAN	1210	132370
Q02790	Peptidyl-prolyl cis-trans isomerase FKBP4 (PPIase FKBP4) (EC 5.2.1.8) (51 kDa FK506-binding protein) (FKBP51) (52 kDa FK506-binding protein) (52 kDa FKBP) (FKBP-52) (59 kDa immunophilin) (p59) (FK506-binding protein 4) (FKBP-4) (FKBP59) (HSP-binding immunophilin) (HBI) (Immunophilin FKBP52) (Rotamase) [Cleaved into: Peptidyl-prolyl cis-trans isomerase FKBP4, N-terminally processed]	FKBP4	+		+			+							+	+	5	4	862.348	+	+	+			+							+		+	+	+	2.77051e+06			18		9			FKBP52	F5H120;F5H1U3;H0YFG2;H0YG86;Q02790	FKBP4_HUMAN	459	51805
Q9H0D6	5'-3' exoribonuclease 2 (EC 3.1.13.-) (DHM1-like protein) (DHP protein)	XRN2	+						+	+				+	+		5	14	861.965		+	+						+	+	+		+	+	+	+	+	245206			10		2		2		Q9H0D6	XRN2_HUMAN	950	108582
P49759	Dual specificity protein kinase CLK1 (EC 2.7.12.1) (CDC-like kinase 1)	CLK1	+						+					+	+	+	5	1	861.446		+	+						+	+	+		+	+	+	+	+	7602.14								CLK	A0A087WVK0;B8ZZR0;F8WBF5;P49759	CLK1_HUMAN	484	57291
Q8N1F7	Nuclear pore complex protein Nup93 (93 kDa nucleoporin) (Nucleoporin Nup93)	NUP93	+	+					+					+	+		5	9	861.027	+	+	+		+			+	+	+	+		+	+	+	+	+	438900			20		4			KIAA0095	H3BM93;H3BMX0;H3BNG7;H3BNN5;H3BP72;H3BP95;H3BPA9;H3BRD9;H3BRI8;H3BV11;H3BV15;H3BVE2;H3BVG0;Q8N1F7	NUP93_HUMAN	819	93488
Q96EK7	Constitutive coactivator of peroxisome proliferator-activated receptor gamma (Constitutive coactivator of PPAR-gamma) (Constitutive coactivator of PPARG) (PPARG constitutive coactivator 1) (PGCC1) (Protein FAM120B)	FAM120B	+				+							+	+	+	5	6	860.896		+	+											+	+	+	+	21827.6			2					CCPG;KIAA1838	A0A0D9SEJ5;F5GY05;Q96EK7	F120B_HUMAN	910	103783
Q9NYZ3	G2 and S phase-expressed protein 1 (GTSE-1) (Protein B99 homolog)	GTSE1	+						+	+				+	+		5	4	860.596	+	+	+					+	+	+	+		+	+	+	+	+	28265.6			3				3		Q9NYZ3	GTSE1_HUMAN	720	76645
Q08752	Peptidyl-prolyl cis-trans isomerase D (PPIase D) (EC 5.2.1.8) (40 kDa peptidyl-prolyl cis-trans isomerase) (Cyclophilin-40) (CYP-40) (Cyclophilin-related protein) (Rotamase D)	PPID	+						+					+	+	+	5	6	858.297		+							+		+			+	+	+	+	606686			8		1		1	CYP40;CYPD	H0Y8J0;H0Y969;Q08752	PPID_HUMAN	370	40764
P15036	Protein C-ets-2	ETS2	+						+					+	+	+	5	6	850.913		+	+					+	+	+	+		+	+	+	+	+	15473.7			2						A0A0C4DG47;C9JAG2;P15036	ETS2_HUMAN	469	53001
Q14527	Helicase-like transcription factor (EC 2.3.2.27) (EC 3.6.4.-) (DNA-binding protein/plasminogen activator inhibitor 1 regulator) (HIP116) (RING finger protein 80) (RING-type E3 ubiquitin transferase HLTF) (SWI/SNF-related matrix-associated actin-dependent regulator of chromatin subfamily A member 3) (Sucrose nonfermenting protein 2-like 3)	HLTF	+						+	+				+	+		5	14	849.029		+	+						+	+	+	+	+	+	+	+	+	90454.6			18		5			HIP116A;RNF80;SMARCA3;SNF2L3;ZBU1	A0A0C4DGA6;H7C5K0;Q14527	HLTF_HUMAN	1009	113929
Q96RU2	Ubiquitin carboxyl-terminal hydrolase 28 (EC 3.4.19.12) (Deubiquitinating enzyme 28) (Ubiquitin thioesterase 28) (Ubiquitin-specific-processing protease 28)	USP28	+	+		+								+	+		5	10	848.745	+	+	+		+							+	+	+	+	+	+	10605.4	1		5					KIAA1515	B4E3L3;F5GZ74;F5H2G4;F5H6Q3;G3V1N5;H0YFA0;H0YFD7;H0YFT9;H0YFX3;H0YG96;H0YH19;Q96RU2	UBP28_HUMAN	1077	122491
P61086	Ubiquitin-conjugating enzyme E2 K (EC 2.3.2.23) (E2 ubiquitin-conjugating enzyme K) (Huntingtin-interacting protein 2) (HIP-2) (Ubiquitin carrier protein) (Ubiquitin-conjugating enzyme E2-25 kDa) (Ubiquitin-conjugating enzyme E2(25K)) (Ubiquitin-conjugating enzyme E2-25K) (Ubiquitin-protein ligase)	UBE2K	+	+				+						+	+		5	1	847.708			+	+	+	+							+		+	+	+	866440	1		8		1			HIP2;LIG	D6RDM7;D6RFX1;P61086	UBE2K_HUMAN	200	22407
P36578	60S ribosomal protein L4 (60S ribosomal protein L1) (Large ribosomal subunit protein uL4)	RPL4	+					+		+				+	+		5	8	845.624	+	+	+			+						+	+	+	+	+	+	9.79341e+06			28		10		3	RPL1	H3BM89;H3BTP7;H3BU31;P36578	RL4_HUMAN	427	47697
A8MW92	PHD finger protein 20-like protein 1	PHF20L1	+			+			+					+	+		5	4	841.344	+	+	+						+	+		+	+	+	+	+	+	6134.86			3		6		1		A0A0A0MQS0;A0A0D9SG14;A8MUE8;A8MW92;A8MXR8;E5RK91;E9PM57;F8W9L8;H0YC05;H0YDF7	P20L1_HUMAN	1017	115010
Q8N184	Zinc finger protein 567	ZNF567	+						+			+		+	+		5	3	840.469	+	+	+					+		+	+	+	+	+	+		+	586.814			2						F8WEL6;K7EMD5;K7ESK1;Q8N184	ZN567_HUMAN	647	75164
Q5JTH9	RRP12-like protein	RRP12	+	+				+						+	+		5	13	837.399	+	+	+		+	+							+	+	+	+	+	200961			13		4		3	KIAA0690	A0A087WYW2;A0A087X0G0;A0A087X1U8;H7C1M8;Q5JTH9	RRP12_HUMAN	1297	143702
Q8WUM0	Nuclear pore complex protein Nup133 (133 kDa nucleoporin) (Nucleoporin Nup133)	NUP133	+	+										+	+	+	5	11	837.301		+	+		+									+	+	+	+	224082			11		1				Q8WUM0	NU133_HUMAN	1156	128979
Q92547	DNA topoisomerase 2-binding protein 1 (DNA topoisomerase II-beta-binding protein 1) (TopBP1) (DNA topoisomerase II-binding protein 1)	TOPBP1	+	+					+					+	+		5	17	833.93	+	+	+		+				+	+	+		+	+	+	+	+	29221.4			3		1		1	KIAA0259	H0Y8I7;I3L1F2;Q92547	TOPB1_HUMAN	1522	170679
Q8IZT6	Abnormal spindle-like microcephaly-associated protein (Abnormal spindle protein homolog) (Asp homolog)	ASPM	+			+			+					+	+		5	6	832.366	+	+	+						+	+	+		+	+	+	+	+	6273.45			20		13		1	MCPH5	Q5VYL4;Q8IZT6	ASPM_HUMAN	3477	409800
P07741	Adenine phosphoribosyltransferase (APRT) (EC 2.4.2.7)	APRT	+		+		+							+	+		5	2	831.584		+	+												+	+	+	904764			3		1				H3BQB1;H3BQF1;H3BQZ9;H3BSW3;P07741	APT_HUMAN	180	19608
Q14680	Maternal embryonic leucine zipper kinase (hMELK) (EC 2.7.11.1) (Protein kinase Eg3) (pEg3 kinase) (Protein kinase PK38) (hPK38) (Tyrosine-protein kinase MELK) (EC 2.7.10.2)	MELK	+						+	+				+	+		5	10	827.488		+	+						+	+	+		+		+	+	+	43212.7			14				2	KIAA0175	A0A0D9SFB9;A0A0D9SFF9;A0A0D9SFL8;A0A0D9SGI4;Q14680	MELK_HUMAN	651	74642
P26641	Elongation factor 1-gamma (EF-1-gamma) (eEF-1B gamma)	EEF1G	+		+			+						+	+		5	3	827.298	+	+	+			+						+	+	+	+	+	+	4.32512e+06			12		11		1	EF1G	P26641	EF1G_HUMAN	437	50119
A2AJT9	Uncharacterized protein CXorf23	CXorf23	+				+		+					+	+		5	1	826.418		+								+		+	+	+	+	+	+	2393.02					1				A2AJT9;F2Z385;H7BXX2	CX023_HUMAN	711	83871
Q9NYP9	Protein Mis18-alpha (FAPP1-associated protein 1)	MIS18A	+						+		+			+	+		5	3	821.652		+	+							+		+	+	+	+	+	+	15672.7			9					C21orf45;C21orf46;FASP1	Q9NYP9	MS18A_HUMAN	233	25863
Q9BWF2	E3 ubiquitin-protein ligase TRAIP (EC 2.3.2.27) (RING finger protein 206) (RING-type E3 ubiquitin transferase TRAIP) (TRAF-interacting protein)	TRAIP	+						+				+	+	+		5	7	820.713		+	+							+	+	+	+	+	+		+	1515.19	5		2					RNF206;TRIP	E7EN91;E7ETV1;E7EVC4;E7EW89;Q9BWF2	TRAIP_HUMAN	469	53294
Q96I24	Far upstream element-binding protein 3 (FUSE-binding protein 3)	FUBP3	+						+					+	+	+	5	2	819.971	+	+	+					+	+	+	+	+	+	+	+	+	+	893946			8		2			FBP3	Q96I24	FUBP3_HUMAN	572	61640
Q9UID6	Zinc finger protein 639 (Zinc finger protein ANC_2H01) (Zinc finger protein ZASC1)	ZNF639	+						+				+	+	+		5	1	818.946		+	+					+	+	+	+	+	+	+	+	+	+	3763.2			1					ZASC1	C9IZP0;C9J3R1;J3KR59;J3KR68;Q9UID6	ZN639_HUMAN	485	56054
Q63HK3	Zinc finger protein with KRAB and SCAN domains 2 (Zinc finger protein 694)	ZKSCAN2	+						+		+			+	+		5	4	818.003			+					+		+	+	+	+	+	+	+	+	832.822			2		1			ZNF694	H3BQ35;Q63HK3	ZKSC2_HUMAN	967	110941
Q92802	NEDD4-binding protein 2-like 2 (Phosphonoformate immuno-associated protein 5)	N4BP2L2	+						+	+				+	+		5	8	813.127		+	+						+	+	+		+	+	+	+	+	5561.86			4				1	CG005;PFAAP5	B4DPY1;D6R968;Q92802	N42L2_HUMAN	583	67459
O60583	Cyclin-T2 (CycT2)	CCNT2	+						+	+				+	+		5	1	811.6		+	+						+		+	+	+	+	+	+	+	3953.5			1		2				C9JUL2;F2Z2C9;F8WDY7;H7BZ27;H7C411;O60583	CCNT2_HUMAN	730	81029
Q8WV37	Zinc finger protein 480	ZNF480	+						+	+				+	+		5	1	810.389	+	+	+					+		+	+	+	+	+	+		+	518.01					1				C9IZQ0;F8WEZ9;M0R367;Q8WV37	ZN480_HUMAN	535	61708
Q8TAT5	Endonuclease 8-like 3 (EC 3.2.2.-) (EC 4.2.99.18) (DNA glycosylase FPG2) (DNA glycosylase/AP lyase Neil3) (Endonuclease VIII-like 3) (Nei-like protein 3)	NEIL3	+						+					+	+	+	5	14	809.306		+	+							+			+	+	+	+	+	2440.99			14		3				D6RAV1;Q8TAT5	NEIL3_HUMAN	605	67769
O75446	Histone deacetylase complex subunit SAP30 (30 kDa Sin3-associated polypeptide) (Sin3 corepressor complex subunit SAP30) (Sin3-associated polypeptide p30)	SAP30	+						+		+			+	+		5	1	805.326	+							+		+	+	+	+	+	+	+	+	127166			3		3				O75446	SAP30_HUMAN	220	23306
P19387	DNA-directed RNA polymerase II subunit RPB3 (RNA polymerase II subunit 3) (RNA polymerase II subunit B3) (DNA-directed RNA polymerase II 33 kDa polypeptide) (RPB33) (DNA-directed RNA polymerase II subunit C) (RPB31)	POLR2C	+						+					+	+	+	5	3	802.664		+	+					+	+	+	+		+	+	+	+	+	263856			6						H3BRR2;P19387	RPB3_HUMAN	275	31441
O60716	Catenin delta-1 (Cadherin-associated Src substrate) (CAS) (p120 catenin) (p120(ctn)) (p120(cas))	CTNND1	+	+					+					+	+		5	7	800.083	+	+	+		+				+	+	+	+	+	+	+	+	+	377546			12		3			KIAA0384	C9JZR2;E9PKL1;E9PKY0;E9PRE2;H0YC95;O60716	CTND1_HUMAN	968	108170
P62753	40S ribosomal protein S6 (Phosphoprotein NP33) (Small ribosomal subunit protein eS6)	RPS6	+							+			+	+	+		5	5	799.31	+	+	+									+	+	+	+	+	+	8.90723e+06			9		5		1		A2A3R5;A2A3R7;P62753	RS6_HUMAN	249	28681
Q8NDF8	Non-canonical poly(A) RNA polymerase PAPD5 (EC 2.7.7.19) (PAP-associated domain-containing protein 5) (Terminal uridylyltransferase 3) (TUTase 3) (Topoisomerase-related function protein 4-2) (TRF4-2)	PAPD5	+						+		+			+	+		5	5	798.62		+						+	+	+	+	+	+	+	+	+	+	11977.8			1				1		E9PC61;H3BQM0;Q8NDF8	PAPD5_HUMAN	572	63267
Q6UB99	Ankyrin repeat domain-containing protein 11 (Ankyrin repeat-containing cofactor 1)	ANKRD11	+			+			+	+					+		5	2	788.892		+									+	+	+	+	+	+	+	6541.03			2		7		2	ANCO1	A0A087WTN8;H0Y2U4;H0Y3E3;H3BNU4;H3BVB8;Q6UB99	ANR11_HUMAN	2663	297913
Q9UKD1	Glucocorticoid modulatory element-binding protein 2 (GMEB-2) (DNA-binding protein p79PIF) (Parvovirus initiation factor p79) (PIF p79)	GMEB2	+					+	+					+	+		5	5	788.77		+	+			+			+	+	+	+	+	+	+	+	+	62780.5								KIAA1269	Q5JTV1;Q9UKD1	GMEB2_HUMAN	530	56421
O95400	CD2 antigen cytoplasmic tail-binding protein 2 (CD2 cytoplasmic domain-binding protein 2) (CD2 tail-binding protein 2) (U5 snRNP 52K protein) (U5-52K)	CD2BP2	+						+					+	+	+	5	5	786.84	+	+	+						+	+	+	+	+	+	+	+	+	276269					1			KIAA1178	O95400	CD2B2_HUMAN	341	37646
P23246	Splicing factor, proline- and glutamine-rich (100 kDa DNA-pairing protein) (hPOMp100) (DNA-binding p52/p100 complex, 100 kDa subunit) (Polypyrimidine tract-binding protein-associated-splicing factor) (PSF) (PTB-associated-splicing factor)	SFPQ	+	+										+	+	+	5	4	783.458	+	+	+		+							+	+	+	+	+	+	3.76464e+06			13		15		3	PSF	H0Y9K7;H0Y9U2;P23246	SFPQ_HUMAN	707	76149
Q96I25	Splicing factor 45 (45 kDa-splicing factor) (RNA-binding motif protein 17)	RBM17	+	+					+					+	+		5	4	783.359		+			+				+		+	+	+	+	+	+	+	234262					6		2	SPF45	H0Y6J6;Q5W010;Q5W011;Q5W012;Q96I25	SPF45_HUMAN	401	44962
O15417	Trinucleotide repeat-containing gene 18 protein (Long CAG trinucleotide repeat-containing gene 79 protein)	TNRC18	+			+	+		+						+		5	7	781.289	+	+	+					+	+	+	+	+	+	+	+	+	+	5457.53		1	7		4		1	CAGL79;KIAA1856	A8MTZ4;C9J9K1;H7BXS9;H7C0N9;H7C177;H7C3U5;H9KVB4;O15417	TNC18_HUMAN	2968	314519
O15355	Protein phosphatase 1G (EC 3.1.3.16) (Protein phosphatase 1C) (Protein phosphatase 2C isoform gamma) (PP2C-gamma) (Protein phosphatase magnesium-dependent 1 gamma)	PPM1G	+				+		+					+	+		5	10	779.646		+	+						+				+	+	+	+	+	383295			13		4		1	PPM1C	O15355	PPM1G_HUMAN	546	59272
Q9UEG4	Zinc finger protein 629 (Zinc finger protein 65)	ZNF629	+			+					+			+	+		5	2	779.574	+	+	+									+	+	+	+	+	+	15805.6			1		1			KIAA0326;ZNF65	Q9UEG4	ZN629_HUMAN	869	96620
Q96EV2	RNA-binding protein 33 (Proline-rich protein 8) (RNA-binding motif protein 33)	RBM33	+				+		+					+	+		5	2	774.789		+						+	+	+	+	+	+	+	+	+	+	54175.4					4		2	PRR8	A0A0C4DFS3;A8MTF7;C9J7M3;H0Y3K3;H0Y3K4;H7BXM6;H7C0H2;Q96EV2	RBM33_HUMAN	1170	129986
Q06730	Zinc finger protein 33A (Zinc finger and ZAK-associated protein with KRAB domain) (ZZaPK) (Zinc finger protein 11A) (Zinc finger protein KOX31)	ZNF33A	+						+			+		+	+		5	1	765.346		+	+					+	+	+	+	+	+	+	+	+	+	992.289			1		1			KIAA0065;KOX31;ZNF11;ZNF11A;ZNF33	A0A0A0MR11;A0A0A0MRS1;Q06730;Q9H5I4	ZN33A_HUMAN	810	94384
Q9NYW8	RB-associated KRAB zinc finger protein (RB-associated KRAB repressor) (hRBaK) (Zinc finger protein 769)	RBAK	+						+	+				+	+		5	1	762.469	+	+	+					+	+	+	+	+	+	+	+	+	+	2198.3								ZNF769	Q9NYW8	RBAK_HUMAN	714	82995
Q9GZR1	Sentrin-specific protease 6 (EC 3.4.22.68) (SUMO-1-specific protease 1) (Sentrin/SUMO-specific protease SENP6)	SENP6	+			+			+					+	+		5	3	757.846			+						+	+	+	+	+	+	+	+	+	9099.43			1				2	KIAA0797;SSP1;SUSP1	D6RG09;D6RJH1;F8W6D9;H0Y4F4;H0Y8Y8;Q9GZR1	SENP6_HUMAN	1112	126146
Q96ME7	Zinc finger protein 512	ZNF512	+						+			+		+	+		5	3	756.673	+	+						+	+	+	+	+	+	+	+	+	+	94414.5			1		3		1	KIAA1805	G3XAG1;Q96ME7	ZN512_HUMAN	567	64682
Q8TD23	Zinc finger protein 675 (TRAF6-binding zinc finger protein) (TRAF6-inhibitory zinc finger protein)	ZNF675	+						+	+				+	+		5	1	756.014			+							+			+	+	+		+	488.474			6		2			TIZ	M0QXM7;M0QXU1;M0R1W1;M0R1X5;M0R373;M0R3E4;M0R3G8;Q8TD23	ZN675_HUMAN	568	66299
Q8N3U4	Cohesin subunit SA-2 (SCC3 homolog 2) (Stromal antigen 2)	STAG2	+	+		+								+	+		5	9	751.115	+	+	+	+									+		+	+	+	159115			8		1			SA2	B1AMS8;B1AMS9;B1AMT0;B1AMT1;B1AMT2;B1AMT3;B1AMT4;E7ERE6;Q8N3U4	STAG2_HUMAN	1231	141326
P06733	Alpha-enolase (EC 4.2.1.11) (2-phospho-D-glycerate hydro-lyase) (C-myc promoter-binding protein) (Enolase 1) (MBP-1) (MPB-1) (Non-neural enolase) (NNE) (Phosphopyruvate hydratase) (Plasminogen-binding protein)	ENO1	+				+							+	+	+	5	12	750.602	+	+	+									+	+	+	+	+	+	2.80941e+07			32	6	34		2	ENO1L1;MBPB1;MPB1	K7EM90;K7ERS8;P06733	ENOA_HUMAN	434	47169
Q9NW82	WD repeat-containing protein 70	WDR70	+						+				+	+	+		5	7	739.39		+	+					+	+	+	+	+	+	+	+	+	+	273415			1		6		1		D6RIW8;Q9NW82	WDR70_HUMAN	654	73201
Q14166	Tubulin--tyrosine ligase-like protein 12	TTLL12	+	+					+					+	+		5	11	738.606		+	+		+				+		+			+	+	+	+	933191			5					KIAA0153	Q14166;V9GY16	TTL12_HUMAN	644	74404
Q8N9T8	Protein KRI1 homolog	KRI1	+	+			+							+	+		5	4	736.975		+	+		+								+	+	+	+	+	83162.6			1		6				F8WFC1;H0YFD2;H0YG91;H0YH26;Q8N9T8	KRI1_HUMAN	703	82598
P60228	Eukaryotic translation initiation factor 3 subunit E (eIF3e) (Eukaryotic translation initiation factor 3 subunit 6) (Viral integration site protein INT-6 homolog) (eIF-3 p48)	EIF3E	+	+					+					+	+		5	7	736.342		+	+		+				+	+	+		+	+	+	+	+	640119			15		3			EIF3S6;INT6	E5RGA2;E5RHS5;E5RII3;E5RIP5;E5RIT4;E5RJ25;H0YAW4;H0YBP5;H0YBR5;P60228	EIF3E_HUMAN	445	52221
P14921	Protein C-ets-1 (p54)	ETS1	+	+					+					+	+		5	2	734.358		+		+	+				+	+	+	+	+	+	+	+	+	1877.09			12		5			EWSR2	P14921;V9GYD6	ETS1_HUMAN	441	50408
P99999	Cytochrome c	CYCS	+			+								+	+	+	5	2	734.224			+										+		+	+	+	2.49343e+06			5		7		2	CYC	C9JFR7;P99999	CYC_HUMAN	105	11749
P00492	Hypoxanthine-guanine phosphoribosyltransferase (HGPRT) (HGPRTase) (EC 2.4.2.8)	HPRT1	+		+			+						+	+		5	2	732.54	+	+	+			+						+	+	+	+	+	+	1.90712e+06			5		1		1	HPRT	P00492	HPRT_HUMAN	218	24579
Q9BTE7	DCN1-like protein 5 (DCUN1 domain-containing protein 5) (Defective in cullin neddylation protein 1-like protein 5)	DCUN1D5	+	+			+							+	+		5	6	730.166		+	+		+									+	+	+	+	167240			3				2		E9PLH8;E9PLS2;E9PM04;E9PM78;E9PQV9;H0YCN4;H0YD80;J3QQL8;Q9BTE7	DCNL5_HUMAN	237	27508
Q9UBZ9	DNA repair protein REV1 (EC 2.7.7.-) (Alpha integrin-binding protein 80) (AIBP80) (Rev1-like terminal deoxycytidyl transferase)	REV1	+						+	+				+	+		5	7	728.804		+	+						+	+	+		+	+	+		+	364.891								REV1L	C9JPS2;F8WCR0;H7C263;Q9UBZ9	REV1_HUMAN	1251	138248
P62826	GTP-binding nuclear protein Ran (Androgen receptor-associated protein 24) (GTPase Ran) (Ras-like protein TC4) (Ras-related nuclear protein)	RAN	+		+		+								+	+	5	3	724.125	+	+	+									+	+	+	+	+	+	1.05864e+07			16	2	7		4	ARA24	A0A087X0W0;B4DV51;B5MDF5;F5H018;H0YFC6;J3KQE5;P62826	RAN_HUMAN	216	24423
O60942	mRNA-capping enzyme (HCAP1) (HCE) [Includes: Polynucleotide 5'-triphosphatase (EC 3.1.3.33) (mRNA 5'-triphosphatase) (TPase);mRNA guanylyltransferase (EC 2.7.7.50) (GTP--RNA guanylyltransferase) (GTase)]	RNGTT	+				+		+					+	+		5	10	724.032		+	+						+	+	+		+	+	+	+	+	78785.1			3		1			CAP1A	O60942	MCE1_HUMAN	597	68557
Q2QGD7	Zinc finger protein ZXDC (ZXD-like zinc finger protein)	ZXDC	+				+		+					+	+		5	4	721.648	+	+	+					+	+	+	+		+	+	+		+	680.055	1		2					ZXDL	H0YAA9;Q2QGD7	ZXDC_HUMAN	858	89988
Q8N4W9	Zinc finger protein 808	ZNF808	+						+	+				+	+		5	1	719.574	+							+		+	+	+	+		+	+	+	1375.54			4		4			ZNF701	C9IZE3;C9J0J5;C9J871;C9JVX0;Q7Z749;Q8N4W9	ZN808_HUMAN	903	104825
Q9P1Y6	PHD and RING finger domain-containing protein 1	PHRF1	+						+	+				+	+		5	1	715.444		+	+						+	+	+		+	+	+	+	+	17612.5			7		4		1	KIAA1542	A0A0J9YWD5;A0A0J9YX88;A0A0J9YYB5;B7ZM65;E9PJ24;F8WEF5;Q9P1Y6	PHRF1_HUMAN	1649	178666
P38159	RNA-binding motif protein, X chromosome (Glycoprotein p43) (Heterogeneous nuclear ribonucleoprotein G) (hnRNP G) [Cleaved into: RNA-binding motif protein, X chromosome, N-terminally processed]	RBMX	+					+					+	+	+		5	2	710.003	+	+	+			+						+	+	+	+	+	+	2.1983e+06			7		10		1	HNRPG;RBMXP1	H0Y6E7;H3BNC1;H3BR27;H3BT71;H3BUY5;P38159	RBMX_HUMAN	391	42332
P60660	Myosin light polypeptide 6 (17 kDa myosin light chain) (LC17) (Myosin light chain 3) (MLC-3) (Myosin light chain alkali 3) (Myosin light chain A3) (Smooth muscle and nonmuscle myosin light chain alkali 6)	MYL6	+	+					+					+	+		5	6	707.264		+	+		+				+	+	+		+	+	+	+	+	6.71021e+06			7		4				B7Z6Z4;F8VPF3;F8VXL3;F8VZU9;F8W180;F8W1R7;G3V1V0;G3V1Y7;G8JLA2;H0YI43;J3KND3;P60660	MYL6_HUMAN	151	16930
P07195	L-lactate dehydrogenase B chain (LDH-B) (EC 1.1.1.27) (LDH heart subunit) (LDH-H) (Renal carcinoma antigen NY-REN-46)	LDHB	+						+					+	+	+	5	7	707.037	+	+	+					+	+	+			+		+	+	+	1.11773e+07			17	2	13		1		A8MW50;C9J7H8;F5H793;P07195	LDHB_HUMAN	334	36638
Q9NUA8	Zinc finger and BTB domain-containing protein 40	ZBTB40	+	+		+	+								+		5	12	703.058		+	+		+							+	+	+	+	+	+	4521								KIAA0478	B1AKC8;F8WAI8;Q9NUA8	ZBT40_HUMAN	1239	138118
P52739	Zinc finger protein 131	ZNF131	+						+					+	+	+	5	5	702.109		+	+					+	+	+	+	+	+	+	+	+	+	15391.9			1		3		1		D6R9I2;D6RAT8;D6RBK1;D6RD61;D6RE06;D6RFI6;D6RJ09;D6RJH2;H0Y974;P52739	ZN131_HUMAN	623	71422
P17036	Zinc finger protein 3 (Zinc finger protein HF.12) (Zinc finger protein HZF3.1) (Zinc finger protein KOX25)	ZNF3	+						+			+		+	+		5	1	698.55		+	+						+	+	+	+	+	+	+	+	+	30133.5			8					KOX25	C9J5S8;C9JE35;C9JIW8;C9JK31;F8WA60;P17036	ZNF3_HUMAN	446	50916
Q9NZT2	Opioid growth factor receptor (OGFr) (Protein 7-60) (Zeta-type opioid receptor)	OGFR	+	+					+					+	+		5	1	696.054		+			+				+	+	+		+	+	+	+	+	144441			3		1				A0A087X028;A0A0A0MRN5;Q4VXW3;Q9NZT2	OGFR_HUMAN	677	73325
Q9NWS9	Zinc finger protein 446 (Zinc finger protein with KRAB and SCAN domains 20)	ZNF446	+						+		+			+	+		5	3	687.934	+	+						+	+	+	+	+	+	+	+	+	+	8111.4								ZKSCAN20	A0A087WUM8;A0A0A0MR84;A0A0B4J2G2;M0R034;M0R202;Q9NWS9	ZN446_HUMAN	450	48957
Q5VT52	Regulation of nuclear pre-mRNA domain-containing protein 2	RPRD2	+	+		+								+	+		5	4	686.151		+			+									+	+	+	+	65554.1			2		3			KIAA0460	Q5VT52	RPRD2_HUMAN	1461	156020
Q14687	Genetic suppressor element 1	GSE1	+			+			+					+	+		5	3	685.641		+	+					+	+	+	+		+	+	+	+	+	15329.1			2		5			KIAA0182	A0A1B0GUL3;A0A1B0GUX8;C9JLW9;H0Y613;H7C3B5;Q14687	GSE1_HUMAN	1217	136164
Q69YH5	Cell division cycle-associated protein 2 (Recruits PP1 onto mitotic chromatin at anaphase protein) (Repo-Man)	CDCA2	+			+			+					+	+		5	1	682.65		+							+		+	+	+	+	+	+	+	31162.9			2		4		4		E9PEI0;Q69YH5	CDCA2_HUMAN	1023	112676
Q9Y330	Zinc finger and BTB domain-containing protein 12 (Protein G10)	ZBTB12	+				+							+	+	+	5	3	682.04	+	+	+											+	+	+	+	2144.84								C6orf46;G10;NG35	Q9Y330	ZBT12_HUMAN	459	49148
Q86T82	Ubiquitin carboxyl-terminal hydrolase 37 (EC 3.4.19.12) (Deubiquitinating enzyme 37) (Ubiquitin thioesterase 37) (Ubiquitin-specific-processing protease 37)	USP37	+						+	+				+	+		5	7	674.772		+	+						+	+	+		+	+	+	+	+	1816.95			4		1			KIAA1594	Q86T82;Q86W68	UBP37_HUMAN	979	110170
P51784	Ubiquitin carboxyl-terminal hydrolase 11 (EC 3.4.19.12) (Deubiquitinating enzyme 11) (Ubiquitin thioesterase 11) (Ubiquitin-specific-processing protease 11)	USP11	+	+										+	+	+	5	5	674.547		+	+		+									+	+	+	+	28399.1			10		1		1	UHX1	C9JBP8;G5E9A6;P51784;Q5JXD3	UBP11_HUMAN	963	109817
P68371	Tubulin beta-4B chain (Tubulin beta-2 chain) (Tubulin beta-2C chain)	TUBB4B	+		+				+					+	+		5	3	669.078	+	+	+					+	+	+	+		+		+	+	+	1.881e+07			2		3		1	TUBB2C	P68371	TBB4B_HUMAN	445	49831
P55263	Adenosine kinase (AK) (EC 2.7.1.20) (Adenosine 5'-phosphotransferase)	ADK	+						+	+				+	+		5	4	662.464		+	+						+	+			+	+	+	+	+	677178			4		4				P55263	ADK_HUMAN	362	40545
Q4VC44	FLYWCH-type zinc finger-containing protein 1	FLYWCH1	+			+			+					+	+		5	2	661.828	+	+						+	+	+	+	+	+	+	+	+	+	12822.5								KIAA1552	I3L0R3;I3L188;I3L1A7;I3L231;I3L287;I3L4V9;J3KNW1;Q4VC44	FWCH1_HUMAN	716	80108
Q96P16	Regulation of nuclear pre-mRNA domain-containing protein 1A (Cyclin-dependent kinase inhibitor 2B-related protein) (p15INK4B-related protein)	RPRD1A	+	+					+					+	+		5	3	660.928		+	+		+				+	+	+		+	+	+	+	+	196196					2			P15RS	A0A0C4DGQ6;K7EP82;K7EQR8;K7ER50;Q96P16	RPR1A_HUMAN	312	35720
P18124	60S ribosomal protein L7 (Large ribosomal subunit protein uL30)	RPL7	+		+					+				+	+		5	5	658.889		+	+										+	+	+	+	+	8.26965e+06			19		3		4		A8MUD9;C9JIJ5;C9JZ88;P18124	RL7_HUMAN	248	29226
Q96L50	Leucine-rich repeat protein 1 (4-1BB-mediated-signaling molecule) (4-1BBlrr) (LRR-repeat protein 1) (LRR-1) (Peptidylprolyl isomerase-like 5)	LRR1	+						+			+		+	+		5	3	657.57			+					+	+	+	+				+	+	+	17415.7			5		1			PPIL5	G3V5H2;Q96L50	LLR1_HUMAN	414	46723
Q15428	Splicing factor 3A subunit 2 (SF3a66) (Spliceosome-associated protein 62) (SAP 62)	SF3A2	+						+				+	+	+		5	1	656.282	+	+						+				+	+	+	+	+	+	1.22224e+06			5		4			SAP62	K7EMT0;Q15428	SF3A2_HUMAN	464	49256
Q9H4A5	Golgi phosphoprotein 3-like (GPP34-related protein)	GOLPH3L	+				+		+					+	+		5	1	649.315		+							+		+		+	+	+	+	+	63655.2			2		1			GPP34R	Q5T5I6;Q9H4A5	GLP3L_HUMAN	285	32767
P19623	Spermidine synthase (SPDSY) (EC 2.5.1.16) (Putrescine aminopropyltransferase)	SRM	+						+					+	+	+	5	7	645.323		+	+						+	+	+		+	+	+	+	+	1.10577e+06			4					SPS1;SRML1	K7EKM4;K7EL89;K7EQ47;K7ESL0;P19623	SPEE_HUMAN	302	33825
P37802	Transgelin-2 (Epididymis tissue protein Li 7e) (SM22-alpha homolog)	TAGLN2	+	+					+						+	+	5	2	636.225	+	+	+	+	+			+	+		+	+	+	+	+	+	+	1.30711e+07			8		6			KIAA0120	P37802;X6RJP6	TAGL2_HUMAN	199	22391
Q6NS38	DNA oxidative demethylase ALKBH2 (EC 1.14.11.33) (Alkylated DNA repair protein alkB homolog 2) (Alpha-ketoglutarate-dependent dioxygenase alkB homolog 2) (Oxy DC1)	ALKBH2	+				+		+					+	+		5	3	631.577		+	+						+	+	+		+	+	+	+	+	14805.7			2		3			ABH2	F5GZZ0;F5H5X2;Q6NS38;S4R3T5	ALKB2_HUMAN	261	29322
P62841	40S ribosomal protein S15 (RIG protein) (Small ribosomal subunit protein uS19)	RPS15	+							+				+	+	+	5	4	631.519	+	+	+									+	+	+	+	+	+	4.42726e+06			4					RIG	A0A0B4J2B4;K7EJ78;K7ELC2;K7EM56;K7EQJ5;P62841;S4R417;S4R456	RS15_HUMAN	145	17040
Q96K21	Abscission/NoCut checkpoint regulator (ANCHR) (MLL partner containing FYVE domain) (Zinc finger FYVE domain-containing protein 19)	ZFYVE19	+						+			+		+	+		5	1	630.392			+					+	+	+	+	+	+	+	+	+	+	27720.7								ANCHR;MPFYVE	H3BN64;H3BP54;H3BRF9;H3BRM1;H3BS07;H3BSF5;H3BUW6;H3BVF5;Q96K21	ANCHR_HUMAN	471	51546
Q9BSV6	tRNA-splicing endonuclease subunit Sen34 (EC 4.6.1.16) (Leukocyte receptor cluster member 5) (tRNA-intron endonuclease Sen34) (HsSen34)	TSEN34	+						+					+	+	+	5	3	624.085		+	+						+	+	+		+	+	+	+	+	127017			5		1		1	LENG5;SEN34	A0A0G2JNK5;A9C4B9;B0V3J0;E7EQB3;Q9BSV6	SEN34_HUMAN	310	33652
P50750	Cyclin-dependent kinase 9 (EC 2.7.11.22) (EC 2.7.11.23) (C-2K) (Cell division cycle 2-like protein kinase 4) (Cell division protein kinase 9) (Serine/threonine-protein kinase PITALRE) (Tat-associated kinase complex catalytic subunit)	CDK9	+			+			+					+	+		5	5	620.14		+	+							+	+		+	+	+	+	+	112748			11	12	3	3		CDC2L4;TAK	P50750;X6RE90	CDK9_HUMAN	372	42778
O75694	Nuclear pore complex protein Nup155 (155 kDa nucleoporin) (Nucleoporin Nup155)	NUP155	+	+					+					+	+		5	7	619.485		+	+		+				+	+		+	+	+	+	+	+	592818			15					KIAA0791	D6RA13;E9PF10;O75694	NU155_HUMAN	1391	155199
P17025	Zinc finger protein 182 (Zinc finger protein 21) (Zinc finger protein KOX14)	ZNF182	+						+		+			+	+		5	1	616.98	+							+		+		+	+		+	+	+	1374.43					3			KOX14;ZNF21	P17025	ZN182_HUMAN	639	73646
P62277	40S ribosomal protein S13 (Small ribosomal subunit protein uS15)	RPS13	+		+					+				+	+		5	3	616.647	+	+	+									+	+	+	+	+	+	5.53757e+06			8		4				E9PS50;J3KMX5;P62277	RS13_HUMAN	151	17222
Q96GX5	Serine/threonine-protein kinase greatwall (GW) (GWL) (hGWL) (EC 2.7.11.1) (Microtubule-associated serine/threonine-protein kinase-like) (MAST-L)	MASTL	+	+										+	+	+	5	8	610.037		+	+		+								+	+	+	+	+	12204.5			8		1		1	GW;GWL;THC2	A0A087WUU7;Q96GX5	GWL_HUMAN	879	97319
Q00653	Nuclear factor NF-kappa-B p100 subunit (DNA-binding factor KBF2) (H2TF1) (Lymphocyte translocation chromosome 10 protein) (Nuclear factor of kappa light polypeptide gene enhancer in B-cells 2) (Oncogene Lyt-10) (Lyt10) [Cleaved into: Nuclear factor NF-kappa-B p52 subunit]	NFKB2	+	+										+	+	+	5	5	606.869		+	+		+								+	+	+	+	+	41039.8	4	1	4					LYT10	M0QZX1;M0R119;Q00653	NFKB2_HUMAN	900	96749
P52948	Nuclear pore complex protein Nup98-Nup96 (EC 3.4.21.-) [Cleaved into: Nuclear pore complex protein Nup98 (98 kDa nucleoporin) (Nucleoporin Nup98) (Nup98);Nuclear pore complex protein Nup96 (96 kDa nucleoporin) (Nucleoporin Nup96) (Nup96)]	NUP98	+						+					+	+	+	5	6	600.893	+	+	+						+	+	+	+	+	+	+	+	+	257273			31		4		1	ADAR2	E9PNN0;H0YCR0;H0YCT1;H0YDA1;H0YDF4;H0YEN4;H7BYP8;H7C3P6;P52948	NUP98_HUMAN	1817	197579
Q16531	DNA damage-binding protein 1 (DDB p127 subunit) (DNA damage-binding protein a) (DDBa) (Damage-specific DNA-binding protein 1) (HBV X-associated protein 1) (XAP-1) (UV-damaged DNA-binding factor) (UV-damaged DNA-binding protein 1) (UV-DDB 1) (XPE-binding factor) (XPE-BF) (Xeroderma pigmentosum group E-complementing protein) (XPCe)	DDB1	+		+						+			+	+		5	3	600.515	+	+										+	+	+	+	+	+	988548			27		6			XAP1	F5GWI0;F5GY55;F5GYG8;F5GZY8;F5H198;F5H2L3;Q16531	DDB1_HUMAN	1140	126968
P30566	Adenylosuccinate lyase (ADSL) (ASL) (EC 4.3.2.2) (Adenylosuccinase) (ASase)	ADSL	+					+		+				+	+		5	4	598.524		+	+			+							+	+	+	+	+	948037			10		3			AMPS	A0A096LNT0;A0A096LNY4;A0A096LNY5;A0A096LNY6;A0A096LP72;A0A096LP76;A0A096LP92;A0A096LPA2;A0A0A6YY92;A0A1B0GTG9;A0A1B0GTJ7;A0A1B0GWF8;A0A1B0GWJ0;B4DEP1;P30566;V9GY96	PUR8_HUMAN	484	54889
P00338	L-lactate dehydrogenase A chain (LDH-A) (EC 1.1.1.27) (Cell proliferation-inducing gene 19 protein) (LDH muscle subunit) (LDH-M) (Renal carcinoma antigen NY-REN-59)	LDHA	+		+									+	+	+	5	3	598.205	+	+	+									+	+	+	+	+	+	1.81005e+07			22	1	16		3		F5GWW2;F5GXC7;F5GXH2;F5GXU1;F5GXY2;F5GYU2;F5GZQ4;F5H5J4;F5H6W8;F5H8H6;P00338	LDHA_HUMAN	332	36689
Q9Y5K5	Ubiquitin carboxyl-terminal hydrolase isozyme L5 (UCH-L5) (EC 3.4.19.12) (Ubiquitin C-terminal hydrolase UCH37) (Ubiquitin thioesterase L5)	UCHL5	+	+										+	+	+	5	3	597.76		+	+		+								+	+	+	+	+	573086			15		2			UCH37	H0Y4E0;H0Y4K0;H0Y636;H0Y6Y4;Q5LJA5;Q5LJA9;Q5LJB0;Q5LJB1;Q9Y5K5	UCHL5_HUMAN	329	37607
P27824	Calnexin (IP90) (Major histocompatibility complex class I antigen-binding protein p88) (p90)	CANX	+		+								+	+	+		5	3	597.499	+	+	+										+		+	+	+	2.93751e+06			14		8				D6RAQ8;D6RAU8;D6RB85;D6RD16;D6RDP7;D6RFL1;D6RFW4;D6RG29;D6RGY2;D6RHJ3;H0Y9H1;H0Y9Q7;P27824	CALX_HUMAN	592	67568
Q9BWL3	Uncharacterized protein C1orf43 (Hepatitis C virus NS5A-transactivated protein 4) (HCV NS5A-transactivated protein 4) (Protein NICE-3) (S863-3)	C1orf43	+						+	+				+	+		5	1	595.091			+						+	+	+		+	+	+	+	+	11055.4			3					NICE3;NS5ATP4	A0A1W2PQP6;A0A1W2PQS0;Q9BWL3;X6R6F3;X6R6S3	CA043_HUMAN	253	28779
O15294	UDP-N-acetylglucosamine--peptide N-acetylglucosaminyltransferase 110 kDa subunit (EC 2.4.1.255) (O-GlcNAc transferase subunit p110) (O-linked N-acetylglucosamine transferase 110 kDa subunit) (OGT)	OGT	+				+							+	+	+	5	4	594.296		+	+										+	+	+	+	+	287018			15		2				C9JZL3;O15294	OGT1_HUMAN	1046	116925
Q13526	Peptidyl-prolyl cis-trans isomerase NIMA-interacting 1 (EC 5.2.1.8) (Peptidyl-prolyl cis-trans isomerase Pin1) (PPIase Pin1) (Rotamase Pin1)	PIN1	+				+		+					+	+		5	4	594.216		+							+					+	+	+	+	989411	2		6		3				K7EMU7;K7EN45;K7EP26;Q13526	PIN1_HUMAN	163	18243
Q96G28	Cilia- and flagella-associated protein 36 (Coiled-coil domain-containing protein 104)	CFAP36	+						+	+				+	+		5	3	592.442		+	+						+	+	+		+	+	+	+	+	47681.2			12				1	CCDC104	B5MC35;B5MCA1;B5MD16;Q96G28	CFA36_HUMAN	342	39447
P15923	Transcription factor E2-alpha (Class B basic helix-loop-helix protein 21) (bHLHb21) (Immunoglobulin enhancer-binding factor E12/E47) (Immunoglobulin transcription factor 1) (Kappa-E2-binding factor) (Transcription factor 3) (TCF-3) (Transcription factor ITF-1)	TCF3	+						+				+	+	+		5	3	592.29	+	+	+					+	+	+	+	+	+	+	+	+	+	31612.4			3	1	1			BHLHB21;E2A;ITF1	A0A0A0MRB7;A0A0A0MTS0;K7EJN4;K7EK65;K7EKB9;K7ELF3;K7EMM4;K7ENH8;K7ENI0;K7EPH6;K7EPS2;K7ERZ7;P15923;X6REB3	TFE2_HUMAN	654	67600
Q92989	Polyribonucleotide 5'-hydroxyl-kinase Clp1 (EC 2.7.1.78) (Polyadenylation factor Clp1) (Polynucleotide kinase Clp1) (Pre-mRNA cleavage complex II protein Clp1)	CLP1	+	+							+			+	+		5	2	591.512	+	+			+										+	+	+	64293.9			4					HEAB	E9PJM4;E9PKV5;E9PL17;Q92989	CLP1_HUMAN	425	47646
Q8IWX8	Calcium homeostasis endoplasmic reticulum protein (ERPROT 213-21) (SR-related CTD-associated factor 6)	CHERP	+			+			+					+	+		5	3	591.11	+	+	+					+	+	+	+	+	+	+	+	+	+	204373			3		4		1	DAN26;SCAF6	J3QK89;Q8IWX8	CHERP_HUMAN	916	103702
Q9NZI8	Insulin-like growth factor 2 mRNA-binding protein 1 (IGF2 mRNA-binding protein 1) (IMP-1) (IMP1) (Coding region determinant-binding protein) (CRD-BP) (IGF-II mRNA-binding protein 1) (VICKZ family member 1) (Zipcode-binding protein 1) (ZBP-1)	IGF2BP1	+				+		+					+	+		5	4	590.232		+	+					+				+	+		+	+	+	370037			19		3		1	CRDBP;VICKZ1;ZBP1	Q9NZI8	IF2B1_HUMAN	577	63481
Q7Z2E3	Aprataxin (EC 3.-.-.-) (Forkhead-associated domain histidine triad-like protein) (FHA-HIT)	APTX	+						+	+				+	+		5	8	590.096		+	+						+		+		+	+	+	+	+	157665								AXA1	A0A0A0MRW7;C9J8U3;C9JZ40;E7EUY4;E7EVB7;F8W6G5;F8WBD6;F8WBM3;Q6JV79;Q7Z2E3	APTX_HUMAN	356	40740
P54278	Mismatch repair endonuclease PMS2 (EC 3.1.-.-) (DNA mismatch repair protein PMS2) (PMS1 protein homolog 2)	PMS2	+	+					+						+	+	5	3	589.972		+	+		+				+				+	+	+	+	+	37176.9			1		2			PMSL2	C9J167;P54278	PMS2_HUMAN	862	95797
Q8NAV1	Pre-mRNA-splicing factor 38A	PRPF38A	+						+					+	+	+	5	1	589.604		+	+					+	+	+	+		+	+	+	+	+	360732			2	1	2		1		Q8NAV1	PR38A_HUMAN	312	37477
Q8N720	Zinc finger protein 655 (Vav-interacting Krueppel-like protein)	ZNF655	+						+	+				+	+		5	4	589.157		+	+						+	+	+	+	+	+	+	+	+	4557.83		1	3					VIK	C9IYG2;C9J0V9;C9J9R2;C9JNK1;C9JS03;C9JUB9;F8WCS2;F8WDU5;F8WE52;F8WEB1;Q8N720	ZN655_HUMAN	491	57407
P25786	Proteasome subunit alpha type-1 (EC 3.4.25.1) (30 kDa prosomal protein) (PROS-30) (Macropain subunit C2) (Multicatalytic endopeptidase complex subunit C2) (Proteasome component C2) (Proteasome nu chain)	PSMA1	+		+				+					+	+		5	3	586.311		+	+						+				+	+	+	+	+	2.85723e+06			10				1	HC2;NU;PROS30;PSC2	F5GX11;F5H112;P25786	PSA1_HUMAN	263	29556
Q96AV8	Transcription factor E2F7 (E2F-7)	E2F7	+				+		+					+	+		5	5	585.158		+	+						+	+	+		+	+	+	+	+	2754							1		F8VSE7;F8VXV5;H0YHW2;H0YIF4;Q96AV8	E2F7_HUMAN	911	99888
Q9BUL5	PHD finger protein 23 (PDH-containing protein JUNE-1)	PHF23	+			+			+		+				+		5	2	584.866	+	+						+	+	+	+	+	+	+	+	+	+	14574.2					1				A0A087WVQ2;I3L0X3;I3L0Y2;I3L1N0;I3L2W6;I3L410;I3L4Q4;Q9BUL5	PHF23_HUMAN	403	43818
O95243	Methyl-CpG-binding domain protein 4 (EC 3.2.2.-) (Methyl-CpG-binding endonuclease 1) (Methyl-CpG-binding protein MBD4) (Mismatch-specific DNA N-glycosylase)	MBD4	+	+					+					+	+		5	6	584.192		+	+		+				+	+	+		+	+	+	+	+	6147.42			2		3			MED1	D6RBI7;O95243	MBD4_HUMAN	580	66051
Q92925	SWI/SNF-related matrix-associated actin-dependent regulator of chromatin subfamily D member 2 (60 kDa BRG-1/Brm-associated factor subunit B) (BRG1-associated factor 60B) (BAF60B)	SMARCD2	+						+		+			+	+		5	5	582.845		+	+						+	+		+	+	+	+	+	+	102164			12					BAF60B	B9EGA3;J3KMX2;J3KT18;J3QQL7;J3QS33;J3QWB6;Q92925	SMRD2_HUMAN	531	58921
Q9HD26	Golgi-associated PDZ and coiled-coil motif-containing protein (CFTR-associated ligand) (Fused in glioblastoma) (PDZ protein interacting specifically with TC10) (PIST)	GOPC	+				+		+					+	+		5	6	581.267		+	+						+	+	+		+	+	+	+	+	187963			2		1			CAL;FIG	F5H1Y4;Q9HD26	GOPC_HUMAN	462	50520
Q9UKS7	Zinc finger protein Helios (Ikaros family zinc finger protein 2)	IKZF2	+						+		+			+	+		5	2	579.912	+	+						+		+		+	+	+	+						10		4			HELIOS;ZNFN1A2	A0A0A0MSL2;A0A0A0MT14;B4DWF2;E7EPU0;E7ES26;E7EUI1;Q9UKS7	IKZF2_HUMAN	526	59574
Q9UBT6	DNA polymerase kappa (EC 2.7.7.7) (DINB protein) (DINP)	POLK	+						+	+				+	+		5	14	577.393		+	+						+	+	+		+	+	+	+	+	15752.1			6		2			DINB1	D6R9M8;D6RAE5;D6RAI7;D6RDX9;Q9UBT6	POLK_HUMAN	870	98809
P29373	Cellular retinoic acid-binding protein 2 (Cellular retinoic acid-binding protein II) (CRABP-II)	CRABP2	+				+		+					+	+		5	2	575.952		+	+						+	+			+	+	+	+	+	922891	1		7		1				P29373;Q5SYZ4	RABP2_HUMAN	138	15693
P10242	Transcriptional activator Myb (Proto-oncogene c-Myb)	MYB	+				+		+					+	+		5	2	570.173		+	+							+		+	+	+	+		+	6553.09	2		14	3	3		1	c-myb	A0A087WTI6;A0A0C4DG19;E9PIW4;E9PJ96;E9PJF1;E9PJT2;E9PKZ3;E9PLN0;E9PMQ0;E9PMZ0;E9PN43;E9PN92;E9PNH6;E9PP87;E9PPL8;E9PPR4;E9PQQ2;F8W8G5;H0YCN6;P10242;Q708E6	MYB_HUMAN	640	72341
Q8NCD3	Holliday junction recognition protein (14-3-3-associated AKT substrate) (Fetal liver-expressing gene 1 protein) (Up-regulated in lung cancer 9)	HJURP	+						+	+				+	+		5	15	566.754		+	+						+	+	+	+	+	+	+	+	+	15242.3			17				2	FAKTS;FLEG1;URLC9	C9JWC4;F8WCV1;H7C0I6;H7C3V8;Q8NCD3	HJURP_HUMAN	748	83539
P32969	60S ribosomal protein L9 (Large ribosomal subunit protein uL6)	RPL9;RPL9P7;RPL9P8;RPL9P9	+		+		+							+	+		5	2	563.905		+	+										+	+	+	+	+	6.02716e+06			13		2				D6RAN4;E7ESE0;H0Y9R4;H0Y9V9;P32969	RL9_HUMAN	192	21863
Q92499	ATP-dependent RNA helicase DDX1 (EC 3.6.4.13) (DEAD box protein 1) (DEAD box protein retinoblastoma) (DBP-RB)	DDX1	+		+									+	+	+	5	1	563.865	+	+										+	+	+	+	+	+	1.03821e+06			10		10		2		A0A087X2G1;C9JLP0;F1T0B3;Q92499	DDX1_HUMAN	740	82432
P08670	Vimentin	VIM	+					+	+					+	+		5	3	561.777	+	+	+			+	+	+	+	+	+	+	+	+	+	+	+	1.74715e+07			21		16		2		A0A1B0GTT5;A0A1B0GVG8;B0YJC4;B0YJC5;P08670	VIME_HUMAN	466	53652
Q6UWZ7	BRCA1-A complex subunit Abraxas 1 (Coiled-coil domain-containing protein 98) (Protein FAM175A)	ABRAXAS1	+						+		+			+	+		5	2	561.622		+	+						+				+	+	+	+	+	21962.2			11				1	ABRA1;CCDC98;FAM175A	A0A087WWJ9;A0A087WXK1;A0A087WZ78;D6RAN3;D6REL5;D6RHI5;E9PHB9;Q6UWZ7	ABRX1_HUMAN	409	46663
Q8N9M1	Uncharacterized protein C19orf47	C19orf47	+						+	+				+	+		5	6	557.08		+	+						+	+	+	+	+	+	+	+	+	36970.9							1		J3QKY6;J3QKZ5;J3QS16;J3QS80;J9JIE4;Q8N9M1	CS047_HUMAN	422	44746
P67870	Casein kinase II subunit beta (CK II beta) (Phosvitin) (Protein G5a)	CSNK2B	+		+				+					+	+		5	1	556.436		+	+							+		+	+	+	+	+	+	738980			8		3		1	CK2N;CSNK2B-LY6G5B-1181;G5A	A0A0G2JM12;A0A0G2JM58;P67870;Q5SRQ3;Q5SRQ6	CSK2B_HUMAN	215	24942
Q9UHH9	Inositol hexakisphosphate kinase 2 (InsP6 kinase 2) (EC 2.7.4.21) (P(i)-uptake stimulator) (PiUS)	IP6K2	+						+	+				+	+		5	6	555.149		+	+							+			+		+		+	1381.54			5					IHPK2	C9J124;C9J3W9;C9J536;C9J790;C9J8W6;C9JGK2;C9JHV2;C9JHX0;C9JLG7;C9JMC9;C9JRM0;C9JU99;F8WDQ5;Q9UHH9	IP6K2_HUMAN	426	49186
O75319	RNA/RNP complex-1-interacting phosphatase (EC 3.1.3.-) (Dual specificity protein phosphatase 11) (Phosphatase that interacts with RNA/RNP complex 1)	DUSP11	+				+		+					+	+		5	5	553.094		+	+					+	+	+	+		+	+	+	+	+	35186.1							1	PIR1	C9JYA6;H7C0E6;O75319	DUS11_HUMAN	330	38939
Q92564	DCN1-like protein 4 (DCUN1 domain-containing protein 4) (Defective in cullin neddylation protein 1-like protein 4)	DCUN1D4	+						+	+				+	+		5	1	551.955		+	+					+	+	+	+	+	+	+	+	+	+	7627.46			1					KIAA0276	D6RAL8;D6RB33;D6RCB7;D6RDV8;D6RGX7;D6RIY3;H0Y907;H0Y9C5;H0YA35;Q92564	DCNL4_HUMAN	292	34068
Q9H8V3	Protein ECT2 (Epithelial cell-transforming sequence 2 oncogene)	ECT2	+				+		+					+	+		5	5	551.189		+	+						+	+	+	+	+	+	+	+	+	29405.6			6		1				C9J0L6;C9J1C4;C9JB41;C9JDB4;C9JDV9;C9JTI2;H7C103;H7C3G1;Q9H8V3	ECT2_HUMAN	914	103505
Q9ULD4	Bromodomain and PHD finger-containing protein 3	BRPF3	+			+					+			+	+		5	1	550.234	+	+										+	+	+	+	+	+	2149.67					13			KIAA1286	A8WI61;A8WI62;E9PI60;E9PJ12;E9PSF3;F6XDC4;H0Y7B4;H0Y7I6;Q9ULD4	BRPF3_HUMAN	1205	135745
P24666	Low molecular weight phosphotyrosine protein phosphatase (LMW-PTP) (LMW-PTPase) (EC 3.1.3.48) (Adipocyte acid phosphatase) (Low molecular weight cytosolic acid phosphatase) (EC 3.1.3.2) (Red cell acid phosphatase 1)	ACP1	+				+		+					+	+		5	2	548.926		+	+						+	+	+			+	+	+	+	1.2784e+06			3		1				D3YTI2;F2Z2Q9;F2Z2R9;G5E9R5;P24666	PPAC_HUMAN	158	18042
Q9Y3T9	Nucleolar complex protein 2 homolog (Protein NOC2 homolog) (NOC2-like protein) (Novel INHAT repressor)	NOC2L	+	+						+				+	+		5	5	548.067		+	+		+								+		+	+	+	218506			10					NIR	Q9Y3T9	NOC2L_HUMAN	749	84919
Q15007	Pre-mRNA-splicing regulator WTAP (Female-lethal(2)D homolog) (hFL(2)D) (WT1-associated protein) (Wilms tumor 1-associating protein)	WTAP	+						+	+				+	+		5	4	546.621		+	+							+			+		+	+	+	132363			9					KIAA0105	A0A087X1R4;Q15007	FL2D_HUMAN	396	44244
Q6RFH5	WD repeat-containing protein 74 (NOP seven-associated protein 1)	WDR74	+						+					+	+	+	5	7	546.403		+	+						+	+	+		+	+	+	+	+	203781			9				1	NSA1	E9PS41;F5GYL6;F5H0Q8;H0YFP2;Q6RFH5	WDR74_HUMAN	385	42441
Q99741	Cell division control protein 6 homolog (CDC6-related protein) (Cdc18-related protein) (HsCdc18) (p62(cdc6)) (HsCDC6)	CDC6	+						+	+				+	+		5	1	541.185			+							+	+		+		+	+	+	9896.99			2	3				CDC18L	J3KTI7;J3QLN7;J3QR52;Q99741	CDC6_HUMAN	560	62720
O60814	Histone H2B type 1-K (H2B K) (HIRA-interacting protein 1)	HIST1H2BK	+						+	+				+	+		5	1	541.107		+	+							+		+	+	+	+	+	+	1.37927e+06			3		4			H2BFT;HIRIP1	O60814	H2B1K_HUMAN	126	13890
P40227	T-complex protein 1 subunit zeta (TCP-1-zeta) (Acute morphine dependence-related protein 2) (CCT-zeta-1) (HTR3) (Tcp20)	CCT6A	+		+				+					+	+		5	1	538.284	+		+					+	+	+	+	+	+	+	+	+	+	4.64973e+06			22		9		1	CCT6;CCTZ	P40227	TCPZ_HUMAN	531	58024
Q16665	Hypoxia-inducible factor 1-alpha (HIF-1-alpha) (HIF1-alpha) (ARNT-interacting protein) (Basic-helix-loop-helix-PAS protein MOP1) (Class E basic helix-loop-helix protein 78) (bHLHe78) (Member of PAS protein 1) (PAS domain-containing protein 8)	HIF1A	+				+		+					+	+		5	3	537.913			+					+		+			+	+	+		+	4306.71	2	3	12	9		1		BHLHE78;MOP1;PASD8	A8MYV6;F8W9L0;Q16665	HIF1A_HUMAN	826	92670
O95201	Zinc finger protein 205 (Zinc finger protein 210)	ZNF205	+						+			+		+	+		5	1	537.19	+	+	+					+	+	+	+	+	+	+	+		+	1531.42								ZNF210	C9JEY6;C9JS60;I3L417;O95201	ZN205_HUMAN	554	60630
Q5TA31	E3 ubiquitin-protein ligase RNF187 (EC 2.3.2.27) (RING domain AP1 coactivator 1) (RACO-1) (RING finger protein 187) (RING-type E3 ubiquitin transferase RNF187)	RNF187	+						+	+				+	+		5	3	534.842			+							+		+	+		+	+	+	8545.28			3						A0A1X7SBW3;Q5TA31	RN187_HUMAN	235	26190
Q9GZS3	WD repeat-containing protein 61 (Meiotic recombination REC14 protein homolog) (SKI8 homolog) (Ski8) [Cleaved into: WD repeat-containing protein 61, N-terminally processed]	WDR61	+		+		+							+	+		5	3	533.133		+	+										+	+	+	+	+	712682			5						H0YL19;H0YLA1;H0YM76;H0YMF9;H0YN81;H3BQA8;Q9GZS3	WDR61_HUMAN	305	33581
O95125	Zinc finger protein 202 (Zinc finger protein with KRAB and SCAN domains 10)	ZNF202	+								+		+	+	+		5	1	532.627	+	+										+	+	+			+	742.49								ZKSCAN10	A0A1D5RMT9;E9PJL4;E9PM99;O95125	ZN202_HUMAN	648	74720
P46734	Dual specificity mitogen-activated protein kinase kinase 3 (MAP kinase kinase 3) (MAPKK 3) (EC 2.7.12.2) (MAPK/ERK kinase 3) (MEK 3) (Stress-activated protein kinase kinase 2) (SAPK kinase 2) (SAPKK-2) (SAPKK2)	MAP2K3	+				+							+	+	+	5	1	532.494		+	+										+	+	+	+	+	259909			6					MEK3;MKK3;PRKMK3;SKK2	E9PMA8;E9PRZ0;J3KRV4;J3QL77;J3QR49;P46734;X6RB39	MP2K3_HUMAN	347	39318
Q9UJ41	Rab5 GDP/GTP exchange factor (RAP1) (Rabaptin-5-associated exchange factor for Rab5) (Rabex-5)	RABGEF1	+						+					+	+	+	5	2	532.474			+						+	+		+	+	+	+	+	+	57637.4			14		3			RABEX5	A0A0A0MSJ3;A0A1W2PPY0;C9JDA2;E9PFK9;E9PHB8;Q3HKR1;Q9UJ41;V9GYI8	RABX5_HUMAN	708	79371
Q53ET0	CREB-regulated transcription coactivator 2 (Transducer of regulated cAMP response element-binding protein 2) (TORC-2) (Transducer of CREB protein 2)	CRTC2	+				+		+						+	+	5	3	531.664		+							+	+	+	+	+	+	+	+	+	10177.8			1		2			TORC2	H0YDQ8;J3KNE6;Q53ET0;Q5T4K5	CRTC2_HUMAN	693	73302
Q14241	Elongin-A (EloA) (Elongin 110 kDa subunit) (RNA polymerase II transcription factor SIII subunit A1) (SIII p110) (Transcription elongation factor B polypeptide 3)	ELOA	+							+			+	+	+		5	3	529.879		+											+	+	+	+	+	128663					2		1	TCEB3	Q14241	ELOA1_HUMAN	798	89909
P19525	Interferon-induced, double-stranded RNA-activated protein kinase (EC 2.7.11.1) (Eukaryotic translation initiation factor 2-alpha kinase 2) (eIF-2A protein kinase 2) (Interferon-inducible RNA-dependent protein kinase) (P1/eIF-2A protein kinase) (Protein kinase RNA-activated) (PKR) (Protein kinase R) (Tyrosine-protein kinase EIF2AK2) (EC 2.7.10.2) (p68 kinase)	EIF2AK2	+		+									+	+	+	5	1	522.662		+											+	+	+	+	+	289055			14				2	PKR;PRKR	C9JZT2;F8WBH4;P19525	E2AK2_HUMAN	551	62094
Q8N543	Prolyl 3-hydroxylase OGFOD1 (EC 1.14.11.-) (2-oxoglutarate and iron-dependent oxygenase domain-containing protein 1) (Termination and polyadenylation 1 homolog)	OGFOD1	+				+							+	+	+	5	4	522.231		+	+										+	+	+	+	+	181310			7		1			KIAA1612;TPA1	A0A0A0MTR2;H3BP48;H3BR02;H3BR79;H3BUA6;J3KNR5;Q8N543	OGFD1_HUMAN	542	63246
Q05D32	CTD small phosphatase-like protein 2 (CTDSP-like 2) (EC 3.1.3.-)	CTDSPL2	+				+		+					+	+		5	1	521.711		+							+					+	+	+	+	125256			1		4		1		H0YMB4;H0YMH7;H0YNU2;H0YNW9;Q05D32	CTSL2_HUMAN	466	52999
Q6P1R4	tRNA-dihydrouridine(16/17) synthase [NAD(P)(+)]-like (EC 1.3.1.-) (tRNA-dihydrouridine synthase 1-like)	DUS1L	+						+					+	+	+	5	7	508.628		+	+						+	+	+			+	+	+	+	29978.7			1						F5H0Q0;H0YGW8;J3KSK2;J3KT57;J3QKP9;J3QLE4;J3QQL9;J3QQZ0;Q6P1R4	DUS1L_HUMAN	473	53230
Q9H8G1	Zinc finger protein 430	ZNF430	+						+	+				+	+		5	1	505.101		+	+							+	+	+	+	+	+	+	+	2382.4			11		5				A0A0G2JNR8;A0A0G2JRS6;M0QXG3;M0QYF1;M0R0L5;M0R392;Q9H8G1	ZN430_HUMAN	570	66319
P24941	Cyclin-dependent kinase 2 (EC 2.7.11.22) (Cell division protein kinase 2) (p33 protein kinase)	CDK2	+		+		+							+	+		5	3	503.49		+	+										+	+	+	+	+	695764	1		13		1			CDKN2	E7ESI2;G3V317;G3V5T9;P24941	CDK2_HUMAN	298	33930
Q9H0H5	Rac GTPase-activating protein 1 (Male germ cell RacGap) (MgcRacGAP) (Protein CYK4 homolog) (CYK4) (HsCYK-4)	RACGAP1	+						+					+	+	+	5	4	501.77		+	+						+	+	+	+	+	+	+	+	+	238313			9		1		2	KIAA1478;MGCRACGAP	F8VQF5;F8VQZ5;F8VRD2;F8VRL2;F8VS54;F8VUW9;F8VV37;F8VV39;F8VV47;F8VVE5;F8VVY0;F8VWX0;F8VWY4;F8VXH1;F8VYH6;F8VZ41;F8VZ66;F8W0L1;F8W1E5;F8W1T4;H0YIK5;Q9H0H5	RGAP1_HUMAN	632	71027
Q99607	ETS-related transcription factor Elf-4 (E74-like factor 4) (Myeloid Elf-1-like factor)	ELF4	+						+					+	+	+	5	3	500.944		+	+					+	+	+	+		+	+	+		+	4866.44	1		5					ELFR;MEF	A0A087WU18;B1AL80;Q99607	ELF4_HUMAN	663	70730
P26368	Splicing factor U2AF 65 kDa subunit (U2 auxiliary factor 65 kDa subunit) (hU2AF(65)) (hU2AF65) (U2 snRNP auxiliary factor large subunit)	U2AF2	+		+				+		+				+		5	2	496.98		+						+	+	+	+	+	+	+	+	+	+	2.00426e+06			4		2		1	U2AF65	K7ELP8;K7ENG2;M0QYQ9;P26368	U2AF2_HUMAN	475	53501
Q969X6	U3 small nucleolar RNA-associated protein 4 homolog (Cirhin) (UTP4 small subunit processome component)	UTP4	+						+	+				+	+		5	1	496.152	+	+	+					+	+	+	+	+	+	+	+	+	+	187765			13					CIRH1A;cPERP-E;KIAA1988	A0A0J9YWK2;A0A0J9YWM9;A0A0J9YX18;A0A0J9YXV4;A0A0J9YXZ9;H3BPD7;H3BRM8;H3BSH7;I3L4T9;J3KSE6;J3KSI1;J3KTR0;Q969X6	UTP4_HUMAN	686	76890
Q9NY61	Protein AATF (Apoptosis-antagonizing transcription factor) (Rb-binding protein Che-1)	AATF	+	+					+					+	+		5	4	492.906		+			+				+	+	+		+	+	+	+	+	199609			13		3		1	CHE1;DED	A0A087WTH8;A0A087WW41;A0A087WWS8;Q9NY61	AATF_HUMAN	560	63133
Q15072	Zinc finger protein OZF (Only zinc finger protein) (Zinc finger protein 146)	ZNF146	+						+	+				+	+		5	2	491.725	+								+	+	+	+	+	+	+	+	+	4362.81	2		3		4			OZF	Q15072	OZF_HUMAN	292	33308
P78371	T-complex protein 1 subunit beta (TCP-1-beta) (CCT-beta)	CCT2	+		+				+					+	+		5	3	490.623		+							+		+	+	+	+	+	+	+	3.75952e+06			29		8		1	99D8.1;CCTB	F5GWF6;F8VQ14;P78371	TCPB_HUMAN	535	57488
P28715	DNA repair protein complementing XP-G cells (EC 3.1.-.-) (DNA excision repair protein ERCC-5) (Xeroderma pigmentosum group G-complementing protein)	ERCC5	+	+						+				+	+		5	3	487.09		+	+		+								+	+	+	+	+	40237.1			7		3		1	ERCM2;XPG;XPGC	F2Z2A1;P28715	ERCC5_HUMAN	1186	133108
O00327	Aryl hydrocarbon receptor nuclear translocator-like protein 1 (Basic-helix-loop-helix-PAS protein MOP3) (Brain and muscle ARNT-like 1) (Class E basic helix-loop-helix protein 5) (bHLHe5) (Member of PAS protein 3) (PAS domain-containing protein 3) (bHLH-PAS protein JAP3)	ARNTL	+			+			+		+				+		5	1	486.561		+							+	+	+	+	+	+	+	+	+	2987.34	1		1	1	3			BHLHE5;BMAL1;MOP3;PASD3	E9PI92;E9PKF0;E9PKG7;E9PKN1;E9PL54;E9PNI4;E9PPV4;E9PRB1;E9PSD2;H0YER9;O00327	BMAL1_HUMAN	626	68762
P23526	Adenosylhomocysteinase (AdoHcyase) (EC 3.3.1.1) (S-adenosyl-L-homocysteine hydrolase)	AHCY	+		+									+	+	+	5	2	482.614		+	+										+	+	+	+	+	3.21435e+06			12		5		2	SAHH	P23526	SAHH_HUMAN	432	47716
Q9ULX9	Transcription factor MafF (U-Maf) (V-maf musculoaponeurotic fibrosarcoma oncogene homolog F)	MAFF	+	+		+					+				+		5	1	481.039	+			+									+		+	+	+	2131.43									B0QY70;B0QY71;Q9ULX9	MAFF_HUMAN	164	17760
Q68DI1	Zinc finger protein 776	ZNF776	+						+			+		+	+		5	1	480.582		+						+		+	+	+	+	+	+		+	2053.87			4		1				C9J7N9;H7C4D2;Q68DI1	ZN776_HUMAN	518	59613
P50991	T-complex protein 1 subunit delta (TCP-1-delta) (CCT-delta) (Stimulator of TAR RNA-binding)	CCT4	+		+									+	+	+	5	6	472.306		+	+										+	+	+	+	+	3.56111e+06			15		10		2	CCTD;SRB	P50991	TCPD_HUMAN	539	57924
Q12972	Nuclear inhibitor of protein phosphatase 1 (NIPP-1) (Protein phosphatase 1 regulatory inhibitor subunit 8) [Includes: Activator of RNA decay (EC 3.1.4.-) (ARD-1)]	PPP1R8	+				+							+	+	+	5	3	470.327		+	+										+	+	+	+	+	357670							1	ARD1;NIPP1	A0A0A0MT09;Q12972	PP1R8_HUMAN	351	38479
Q9UQL6	Histone deacetylase 5 (HD5) (EC 3.5.1.98) (Antigen NY-CO-9)	HDAC5	+						+					+	+	+	5	2	468.156		+	+						+	+	+	+	+	+	+	+	+	879.157					1			KIAA0600	K7EJL4;K7EJL6;K7EJZ7;K7ES01;Q9UQL6	HDAC5_HUMAN	1122	121978
P31942	Heterogeneous nuclear ribonucleoprotein H3 (hnRNP H3) (Heterogeneous nuclear ribonucleoprotein 2H9) (hnRNP 2H9)	HNRNPH3	+				+		+						+	+	5	3	464.002		+	+						+		+	+	+	+	+	+	+	974450			5		1		1	HNRPH3	P31942	HNRH3_HUMAN	346	36926
O95758	Polypyrimidine tract-binding protein 3 (Regulator of differentiation 1) (Rod1)	PTBP3	+						+					+	+	+	5	9	462.03		+						+	+	+	+		+	+	+	+	+	292191			14		6			ROD1	B1ALY4;O95758;X6R242	PTBP3_HUMAN	552	59690
Q8WVJ2	NudC domain-containing protein 2	NUDCD2	+				+							+	+	+	5	3	457.722		+												+	+	+	+	593912			3		1				E5RFP0;Q8WVJ2	NUDC2_HUMAN	157	17676
Q14586	Zinc finger protein 267 (Zinc finger protein HZF2)	ZNF267	+						+			+		+	+		5	2	456.604	+	+	+					+	+	+	+	+	+	+	+	+	+	2566.22			2						H3BMG2;H3BNA3;H3BPW2;I3L4I6;Q14586	ZN267_HUMAN	743	87376
P04843	Dolichyl-diphosphooligosaccharide--protein glycosyltransferase subunit 1 (Dolichyl-diphosphooligosaccharide--protein glycosyltransferase 67 kDa subunit) (Ribophorin I) (RPN-I) (Ribophorin-1)	RPN1	+		+			+						+	+		5	1	456.547			+				+						+		+	+	+	1.74629e+06			21		8				B7Z4L4;F8WF32;P04843	RPN1_HUMAN	607	68569
Q13901	Nuclear nucleic acid-binding protein C1D (hC1D)	C1D	+						+			+		+	+		5	2	455.637	+	+							+	+		+	+	+	+	+	+	269558			1						J3KPZ4;Q13901	C1D_HUMAN	141	16019
Q9ULX6	A-kinase anchor protein 8-like (AKAP8-like protein) (Helicase A-binding protein 95) (HAP95) (Homologous to AKAP95 protein) (HA95) (Neighbor of A-kinase-anchoring protein 95) (Neighbor of AKAP95)	AKAP8L	+						+					+	+	+	5	3	453.779		+	+						+		+		+	+	+	+	+	145448			7		3			NAKAP;NAKAP95	M0QYT7;M0R008;M0R010;M0R1L5;M0R1Y5;Q9ULX6;V9GZ50	AKP8L_HUMAN	646	71649
Q9UNF1	Melanoma-associated antigen D2 (11B6) (Breast cancer-associated gene 1 protein) (BCG-1) (Hepatocellular carcinoma-associated protein JCL-1) (MAGE-D2 antigen)	MAGED2	+						+	+				+	+		5	7	449.975		+	+						+				+	+	+	+	+	362159			13				1	BCG1	Q5H907;Q5H909;Q9UNF1	MAGD2_HUMAN	606	64954
O14628	Zinc finger protein 195	ZNF195	+						+	+				+	+		5	7	447.54		+	+					+	+	+	+	+	+	+	+	+	+	1609.74			9		3			ZNFP104	A0A087WT67;C9JG37;E9PIN4;E9PIT0;E9PIY8;E9PLF5;E9PLW9;E9PMX5;E9PNM0;E9PPF8;E9PSE6;H0YDV1;O14628	ZN195_HUMAN	629	72332
O75821	Eukaryotic translation initiation factor 3 subunit G (eIF3g) (Eukaryotic translation initiation factor 3 RNA-binding subunit) (eIF-3 RNA-binding subunit) (Eukaryotic translation initiation factor 3 subunit 4) (eIF-3-delta) (eIF3 p42) (eIF3 p44)	EIF3G	+		+		+							+	+		5	3	438.737		+											+	+	+	+	+	822131			8		5		1	EIF3S4	K7EL20;K7EL60;K7ENA8;K7ENH0;K7EP16;K7ER90;K7ERL8;O75821	EIF3G_HUMAN	320	35611
Q02040	A-kinase anchor protein 17A (AKAP-17A) (721P) (B-lymphocyte antigen) (Protein XE7) (Protein kinase A-anchoring protein 17A) (PRKA17A) (Splicing factor, arginine/serine-rich 17A)	AKAP17A	+					+			+			+	+		5	1	438.616		+				+						+	+	+	+	+	+	39050.4			1		3			CXYorf3;DXYS155E;SFRS17A;XE7	Q02040;X6RAJ1	AK17A_HUMAN	695	80735
Q13907	Isopentenyl-diphosphate Delta-isomerase 1 (EC 5.3.3.2) (Isopentenyl pyrophosphate isomerase 1) (IPP isomerase 1) (IPPI1)	IDI1	+		+									+	+	+	5	3	437.524		+	+										+	+	+	+	+	760753			8		1				C9JD53;C9JKM8;Q13907	IDI1_HUMAN	227	26319
Q99575	Ribonucleases P/MRP protein subunit POP1 (hPOP1) (EC 3.1.26.5)	POP1	+	+			+							+	+		5	3	434.549		+			+								+	+	+	+	+	260312			2		2			KIAA0061	E5RK39;Q99575	POP1_HUMAN	1024	114709
Q04760	Lactoylglutathione lyase (EC 4.4.1.5) (Aldoketomutase) (Glyoxalase I) (Glx I) (Ketone-aldehyde mutase) (Methylglyoxalase) (S-D-lactoylglutathione methylglyoxal lyase)	GLO1	+		+	+								+	+		5	3	432.975		+	+												+	+	+	2.14438e+06			3		4				Q04760	LGUL_HUMAN	184	20778
Q9Y3F4	Serine-threonine kinase receptor-associated protein (MAP activator with WD repeats) (UNR-interacting protein) (WD-40 repeat protein PT-WD)	STRAP	+		+		+							+	+		5	1	432.553	+	+	+										+		+	+	+	1.69185e+06			12		4			MAWD;UNRIP	F5H1G1;H0YH33;Q9Y3F4	STRAP_HUMAN	350	38438
Q15648	Mediator of RNA polymerase II transcription subunit 1 (Activator-recruited cofactor 205 kDa component) (ARC205) (Mediator complex subunit 1) (Peroxisome proliferator-activated receptor-binding protein) (PBP) (PPAR-binding protein) (Thyroid hormone receptor-associated protein complex 220 kDa component) (Trap220) (Thyroid receptor-interacting protein 2) (TR-interacting protein 2) (TRIP-2) (Vitamin …	MED1	+			+	+							+	+		5	2	432.401		+											+	+	+	+	+	37682.1					19	1	3	ARC205;CRSP1;CRSP200;DRIP205;DRIP230;PBP;PPARBP;PPARGBP;RB18A;TRAP220;TRIP2	J3KSD7;J3QKZ7;Q15648	MED1_HUMAN	1581	168478
O15160	DNA-directed RNA polymerases I and III subunit RPAC1 (DNA-directed RNA polymerase I subunit C) (RNA polymerases I and III subunit AC1) (AC40) (DNA-directed RNA polymerases I and III 40 kDa polypeptide) (RPA40) (RPA39) (RPC40)	POLR1C	+		+				+					+	+		5	2	427.059		+	+						+	+				+	+	+	+	336724			4					POLR1E	D6RDJ3;E7EQB9;H0Y723;O15160	RPAC1_HUMAN	346	39250
Q8N5C7	DTW domain-containing protein 1	DTWD1	+						+					+	+	+	5	1	425.044		+									+		+	+	+	+	+	26637.7					2		1		H0YK73;H0YL61;H0YML0;H0YMP4;Q8N5C7	DTWD1_HUMAN	304	35248
Q96C92	Serologically defined colon cancer antigen 3 (Antigen NY-CO-3)	SDCCAG3	+						+	+				+	+		5	2	424.792		+	+						+	+	+		+	+	+	+	+	30297.5			4						A0A0A0MRP9;B5MDD7;H7C331;Q96C92	SDCG3_HUMAN	435	47961
P08195	4F2 cell-surface antigen heavy chain (4F2hc) (4F2 heavy chain antigen) (Lymphocyte activation antigen 4F2 large subunit) (Solute carrier family 3 member 2) (CD antigen CD98)	SLC3A2	+					+		+				+	+		5	2	422.285	+	+	+				+						+		+	+	+	3.9012e+06			18		1			MDU1	F5GZI0;F5GZR9;F5GZS6;F5H056;F5H0E2;F5H867;H0YFS2;H0YFX4;H0YH36;J3KPF3;P08195	4F2_HUMAN	630	67994
Q96PV6	Leukocyte receptor cluster member 8	LENG8	+						+	+				+	+		5	2	419.83		+	+						+		+		+	+	+	+	+	22663.1					2		3	KIAA1932	A0A087WTE7;A0A087WUE4;A0A0G2JN70;A0A0G2JNN3;A0A0G2JPW6;B0VJY8;C9J1N5;C9JMY0;E7EWC7;H7BZP5;Q96PV6	LENG8_HUMAN	779	86129
Q96EK4	THAP domain-containing protein 11	THAP11	+			+					+			+	+		5	2	419.004		+	+										+	+	+	+	+	40223.8			3						Q96EK4	THA11_HUMAN	314	34455
P29401	Transketolase (TK) (EC 2.2.1.1)	TKT	+		+									+	+	+	5	3	417.632		+	+									+	+	+	+	+	+	1.57061e+07			28		21		1		A0A0B4J1R6;E9PFF2;F8W888;F8WAX4;P29401	TKT_HUMAN	623	67878
P09661	U2 small nuclear ribonucleoprotein A' (U2 snRNP A')	SNRPA1	+	+	+									+	+		5	2	415.573		+			+							+		+	+	+	+	1.50489e+06			7		3		2		H0YKK0;H0YLR3;H0YMA0;P09661	RU2A_HUMAN	255	28416
Q15785	Mitochondrial import receptor subunit TOM34 (hTom34) (Translocase of outer membrane 34 kDa subunit)	TOMM34	+						+					+	+	+	5	1	414.39		+							+		+	+	+	+	+	+	+	550771			3		3			URCC3	Q15785	TOM34_HUMAN	309	34559
P41250	Glycine--tRNA ligase (EC 3.6.1.17) (EC 6.1.1.14) (Diadenosine tetraphosphate synthetase) (AP-4-A synthetase) (Glycyl-tRNA synthetase) (GlyRS)	GARS	+		+									+	+	+	5	3	408.89			+										+		+	+	+	1.51726e+06		1	23		10				F8WCK4;H7C443;P41250	GARS_HUMAN	739	83166
P51571	Translocon-associated protein subunit delta (TRAP-delta) (Signal sequence receptor subunit delta) (SSR-delta)	SSR4	+		+				+					+	+		5	1	402.021			+							+					+	+	+	1.50534e+06			3		1			TRAPD	A6NLM8;P51571	SSRD_HUMAN	173	18999
Q9NY93	Probable ATP-dependent RNA helicase DDX56 (EC 3.6.4.13) (ATP-dependent 61 kDa nucleolar RNA helicase) (DEAD box protein 21) (DEAD box protein 56)	DDX56	+				+		+					+	+		5	1	392.824		+	+							+	+		+	+	+	+	+	169916			4					DDX21;NOH61	F8WDT8;F8WEI3;G3V0G3;H7BZN7;H7C3E9;Q9NY93	DDX56_HUMAN	547	61590
Q9NRN7	L-aminoadipate-semialdehyde dehydrogenase-phosphopantetheinyl transferase (EC 2.7.8.-) (4'-phosphopantetheinyl transferase) (Alpha-aminoadipic semialdehyde dehydrogenase-phosphopantetheinyl transferase) (AASD-PPT) (LYS5 ortholog)	AASDHPPT	+		+					+				+	+		5	3	390.969		+	+										+	+	+	+	+	123697			8		4				E9PLW6;E9PNF3;Q9NRN7	ADPPT_HUMAN	309	35776
Q14562	ATP-dependent RNA helicase DHX8 (EC 3.6.4.13) (DEAH box protein 8) (RNA helicase HRH1)	DHX8	+						+		+			+	+		5	1	385.202	+	+						+	+	+	+	+	+	+	+	+	+	83772.5							1	DDX8	F5H658;K7EJH9;K7END7;K7EQH7;Q14562	DHX8_HUMAN	1220	139315
Q15843	NEDD8 (Neddylin) (Neural precursor cell expressed developmentally down-regulated protein 8) (NEDD-8) (Ubiquitin-like protein Nedd8)	NEDD8	+	+					+					+	+		5	2	382.006			+		+				+	+			+	+	+	+	+	63764.5		1	9		3				F8VSA6;Q15843	NEDD8_HUMAN	81	9072
Q14814	Myocyte-specific enhancer factor 2D	MEF2D	+	+		+							+		+		5	1	381.603		+		+									+	+	+	+	+	63350.2	1		2		3	1			A0A0G2JLL8;Q05BX2;Q14814	MEF2D_HUMAN	521	55938
Q9UNN5	FAS-associated factor 1 (hFAF1) (UBX domain-containing protein 12) (UBX domain-containing protein 3A)	FAF1	+	+										+	+	+	5	1	368.327	+	+			+								+	+	+	+	+	229065			12		2			UBXD12;UBXN3A	B1ANM7;B3KT28;Q9UNN5	FAF1_HUMAN	650	73954
Q7Z628	Neuroepithelial cell-transforming gene 1 protein (Proto-oncogene p65 Net1) (Rho guanine nucleotide exchange factor 8)	NET1	+						+	+				+	+		5	6	364.535		+	+						+	+	+		+	+	+	+	+	1394.23			3					ARHGEF8	Q5SQI6;Q7Z628	ARHG8_HUMAN	596	67740
P06737	Glycogen phosphorylase, liver form (EC 2.4.1.1)	PYGL	+		+									+	+	+	5	5	358.726			+										+		+	+	+	645759			37		5				E9PK47;P06737	PYGL_HUMAN	847	97149
P08651	Nuclear factor 1 C-type (NF1-C) (Nuclear factor 1/C) (CCAAT-box-binding transcription factor) (CTF) (Nuclear factor I/C) (NF-I/C) (NFI-C) (TGGCA-binding protein)	NFIC	+	+		+					+				+		5	1	357.527		+		+									+	+	+	+	+	189659					1			NFI	P08651	NFIC_HUMAN	508	55675
P17040	Zinc finger and SCAN domain-containing protein 20 (Zinc finger protein 31) (Zinc finger protein 360) (Zinc finger protein KOX29)	ZSCAN20	+			+			+		+				+		5	1	356.773		+								+			+	+	+	+	+	197.911			1					KOX29;ZNF31;ZNF360	P17040	ZSC20_HUMAN	1043	117541
P22234	Multifunctional protein ADE2 [Includes: Phosphoribosylaminoimidazole-succinocarboxamide synthase (EC 6.3.2.6) (SAICAR synthetase);Phosphoribosylaminoimidazole carboxylase (EC 4.1.1.21) (AIR carboxylase) (AIRC)]	PAICS	+		+				+					+	+		5	5	350.729			+							+			+		+	+	+	4.40787e+06			19		8			ADE2;AIRC;PAIS	D6RF62;E9PBS1;P22234	PUR6_HUMAN	425	47079
P07942	Laminin subunit beta-1 (Laminin B1 chain) (Laminin-1 subunit beta) (Laminin-10 subunit beta) (Laminin-12 subunit beta) (Laminin-2 subunit beta) (Laminin-6 subunit beta) (Laminin-8 subunit beta)	LAMB1	+			+			+					+	+		5	1	343.593		+								+			+		+	+	+	142388			3						C9J296;E7EPA6;E9PCS6;G3XAI2;P07942	LAMB1_HUMAN	1786	198038
Q96FW1	Ubiquitin thioesterase OTUB1 (EC 3.4.19.12) (Deubiquitinating enzyme OTUB1) (OTU domain-containing ubiquitin aldehyde-binding protein 1) (Otubain-1) (hOTU1) (Ubiquitin-specific-processing protease OTUB1)	OTUB1	+				+							+	+	+	5	2	336.098		+	+										+	+	+	+	+	906375			6		1			OTB1;OTU1	F5GYJ8;F5GYN4;F5H3F0;F5H4F3;F5H6Q1;J3KR44;Q96FW1	OTUB1_HUMAN	271	31284
Q9Y6I4	Ubiquitin carboxyl-terminal hydrolase 3 (EC 3.4.19.12) (Deubiquitinating enzyme 3) (Ubiquitin thioesterase 3) (Ubiquitin-specific-processing protease 3)	USP3	+		+				+					+	+		5	1	331.292		+							+		+		+	+	+	+	+	32834			6				1		H0YKU8;H0YL81;H0YLB7;H0YLG0;H0YLJ0;H0YM72;H0YMI4;H0YMP6;H0YMW1;H0YNK1;H0YNX9;Q6JHV3;Q9Y6I4	UBP3_HUMAN	520	58897
O00767	Acyl-CoA desaturase (EC 1.14.19.1) (Delta(9)-desaturase) (Delta-9 desaturase) (Fatty acid desaturase) (Stearoyl-CoA desaturase) (hSCD1)	SCD	+			+								+	+	+	5	2	322.125			+										+		+	+	+	41464.5			12						O00767	ACOD_HUMAN	359	41523
P50995	Annexin A11 (56 kDa autoantigen) (Annexin XI) (Annexin-11) (Calcyclin-associated annexin 50) (CAP-50)	ANXA11	+						+					+	+	+	5	2	314.633		+							+					+	+	+	+	1.11791e+06			10		5		1	ANX11	H0Y6E1;P50995;Q5T0G7	ANX11_HUMAN	505	54390
P42574	Caspase-3 (CASP-3) (EC 3.4.22.56) (Apopain) (Cysteine protease CPP32) (CPP-32) (Protein Yama) (SREBP cleavage activity 1) (SCA-1) [Cleaved into: Caspase-3 subunit p17;Caspase-3 subunit p12]	CASP3	+				+			+				+	+		5	1	309.142			+												+	+	+	105432			7		2			CPP32	A8MVM1;C9JXR7;P42574	CASP3_HUMAN	277	31608
P14854	Cytochrome c oxidase subunit 6B1 (Cytochrome c oxidase subunit VIb isoform 1) (COX VIb-1)	COX6B1	+				+			+				+	+		5	1	307.786		+	+										+	+	+		+	1.21669e+06			5					COX6B	K7EQD3;P14854	CX6B1_HUMAN	86	10192
Q9H9A7	RecQ-mediated genome instability protein 1 (BLM-associated protein of 75 kDa) (BLAP75) (FAAP75)	RMI1	+						+		+			+	+		5	1	296.597		+						+	+	+	+	+	+	+	+	+	+	17379.4			4					C9orf76	A0A0A0MSU3;Q9H9A7	RMI1_HUMAN	625	70144
Q8WVC0	RNA polymerase-associated protein LEO1 (Replicative senescence down-regulated leo1-like protein)	LEO1	+	+		+					+				+		5	1	283.361		+		+	+								+	+	+	+	+	85752.1			7				1	RDL	Q8WVC0	LEO1_HUMAN	666	75404
Q8IXH7	Negative elongation factor C/D (NELF-C/D) (TH1-like protein)	NELFCD	+	+			+							+	+		5	1	279.46		+			+										+	+	+	102825			2		3			NELFD;TH1;TH1L	Q8IXH7;X6RLT1	NELFD_HUMAN	590	66247
Q03111	Protein ENL (YEATS domain-containing protein 1)	MLLT1	+						+	+				+	+		5	1	270.684		+							+	+	+	+	+	+	+	+	+	66083.5					3			ENL;LTG19;YEATS1	Q03111	ENL_HUMAN	559	62056
Q14697	Neutral alpha-glucosidase AB (EC 3.2.1.84) (Alpha-glucosidase 2) (Glucosidase II subunit alpha)	GANAB	+		+									+	+	+	5	2	268.536			+										+		+	+	+	2.6083e+06			11		2		1	G2AN;KIAA0088	E9PKU7;E9PNH1;E9PQ69;F5H6X6;Q14697	GANAB_HUMAN	944	106874
Q9UPN6	Protein SCAF8 (CDC5L complex-associated protein 7) (RNA-binding motif protein 16) (SR-related and CTD-associated factor 8)	SCAF8	+	+			+							+	+		5	1	267.965		+			+								+	+		+	+	48463.6	1		3		2			CCAP7;KIAA1116;RBM16	A0A0A0MT33;Q9UPN6	SCAF8_HUMAN	1271	140519
Q16658	Fascin (55 kDa actin-bundling protein) (Singed-like protein) (p55)	FSCN1	+		+				+					+	+		5	2	250.004		+	+					+	+		+		+	+	+	+	+	2.92651e+06		9	11		6		1	FAN1;HSN;SNL	A0A0A0MSB2;C9JFC0;C9JPH9;Q16658	FSCN1_HUMAN	493	54530
P05141	ADP/ATP translocase 2 (ADP,ATP carrier protein 2) (ADP,ATP carrier protein, fibroblast isoform) (Adenine nucleotide translocator 2) (ANT 2) (Solute carrier family 25 member 5) [Cleaved into: ADP/ATP translocase 2, N-terminally processed]	SLC25A5	+		+									+	+	+	5	1	238.702			+												+	+	+	6.58537e+06			18		15		6	ANT2	P05141	ADT2_HUMAN	298	32852
P35637	RNA-binding protein FUS (75 kDa DNA-pairing protein) (Oncogene FUS) (Oncogene TLS) (POMp75) (Translocated in liposarcoma protein)	FUS	+				+							+	+	+	5	1	238.152		+										+	+	+	+	+	+	1.20209e+06			7		2		1	TLS	H3BNZ4;H3BPE7;P35637	FUS_HUMAN	526	53426
P21796	Voltage-dependent anion-selective channel protein 1 (VDAC-1) (hVDAC1) (Outer mitochondrial membrane protein porin 1) (Plasmalemmal porin) (Porin 31HL) (Porin 31HM)	VDAC1	+		+									+	+	+	5	1	233.626			+										+		+	+	+	4.40586e+06			11		13		1	VDAC	C9JI87;P21796	VDAC1_HUMAN	283	30773
Q16527	Cysteine and glycine-rich protein 2 (Cysteine-rich protein 2) (CRP2) (LIM domain only protein 5) (LMO-5) (Smooth muscle cell LIM protein) (SmLIM)	CSRP2	+			+			+			+			+		5	1	232.287		+						+	+		+	+	+	+	+	+	+	881401			3					LMO5;SMLIM	F8VQR7;F8VW96;Q16527	CSRP2_HUMAN	193	20954
Q14019	Coactosin-like protein	COTL1	+		+		+		+						+		5	1	228.206		+							+					+	+	+	+	2.24761e+06			4		6			CLP	A0A087WWC7;H3BT58;Q14019	COTL1_HUMAN	142	15945
Q92616	eIF-2-alpha kinase activator GCN1 (GCN1 eIF-2-alpha kinase activator homolog) (GCN1-like protein 1) (General control of amino-acid synthesis 1-like protein 1) (Translational activator GCN1) (HsGCN1)	GCN1	+		+									+	+	+	5	1	209.68			+										+		+	+	+	410571			60		1		2	GCN1L1;KIAA0219	Q92616	GCN1_HUMAN	2671	292758
P51114	Fragile X mental retardation syndrome-related protein 1 (hFXR1p)	FXR1		+	+		+							+	+		5							+							+	+	+	+	+	+	397111			12				1		B4DXZ6;C9IZ22;C9J5B4;C9JAJ4;C9JY20;C9JYQ6;C9JZE0;E7EU85;E9PFF5;H7C4S4;P51114	FXR1_HUMAN	621	69721
Q16629	Serine/arginine-rich splicing factor 7 (Splicing factor 9G8) (Splicing factor, arginine/serine-rich 7)	SRSF7			+				+		+			+	+		5										+	+		+	+	+	+	+	+	+	1.63091e+06			4		4			SFRS7	A0A0B4J1Z1;C9JAB2;F8WEA1;H7BZZ6;H7C1N1;Q16629	SRSF7_HUMAN	238	27367
Q13765	Nascent polypeptide-associated complex subunit alpha (NAC-alpha) (Alpha-NAC) (allergen Hom s 2)	NACA			+			+	+					+	+		5								+	+	+	+			+	+	+	+	+	+	205305			10		3		4		E9PAV3;F8VNW4;F8VZ58;F8VZJ2;F8W029;F8W0C7;F8W0W4;F8W1N5;H0YHX9;Q13765	NACA_HUMAN	215	23384
Q96GY3	Protein lin-37 homolog (Antolefinin)	LIN37		+		+				+				+	+		5						+	+							+	+	+	+	+	+	28831.3			1						K7ELP2;K7EMY4;M0QYM3;Q96GY3	LIN37_HUMAN	246	28383
P04083	Annexin A1 (Annexin I) (Annexin-1) (Calpactin II) (Calpactin-2) (Chromobindin-9) (Lipocortin I) (Phospholipase A2 inhibitory protein) (p35)	ANXA1						+	+			+			+	+	5								+		+	+	+		+	+	+	+	+	+	7.39843e+06			21		14		2	ANX1;LPC1	P04083;Q5T3N0;Q5T3N1	ANXA1_HUMAN	346	38714
P84103	Serine/arginine-rich splicing factor 3 (Pre-mRNA-splicing factor SRP20) (Splicing factor, arginine/serine-rich 3)	SRSF3			+					+				+	+	+	5															+	+	+	+	+	6.30452e+06			2		3			SFRS3;SRP20	A0A087X2D0;P84103	SRSF3_HUMAN	164	19330
Q9NVP2	Histone chaperone ASF1B (Anti-silencing function protein 1 homolog B) (hAsf1) (hAsf1b) (CCG1-interacting factor A-II) (CIA-II) (hCIA-II)	ASF1B				+			+					+	+	+	5											+		+			+	+	+	+	98627.1			1						K7EIL9;K7ELW9;K7EM93;K7ES22;Q9NVP2	ASF1B_HUMAN	202	22434
P20585	DNA mismatch repair protein Msh3 (hMSH3) (Divergent upstream protein) (DUP) (Mismatch repair protein 1) (MRP1)	MSH3	+						+					+	+		4	10	1479.43	+	+	+								+				+	+	+	68367.3			4		1		1	DUC1;DUG	P20585	MSH3_HUMAN	1137	127412
Q9BYE7	Polycomb group RING finger protein 6 (Mel18 and Bmi1-like RING finger) (RING finger protein 134)	PCGF6	+								+			+	+		4	1	1427.74	+	+	+									+	+	+	+	+	+	9090.22			2					MBLR;RNF134	Q9BYE7	PCGF6_HUMAN	350	39047
Q9UKX7	Nuclear pore complex protein Nup50 (50 kDa nucleoporin) (Nuclear pore-associated protein 60 kDa-like) (Nucleoporin Nup50)	NUP50	+				+		+						+		4	1	1423.48	+	+	+					+				+	+	+	+	+	+	390056			11		10		3	NPAP60L	A0A0G2JI20;A0A0G2JIF9;B0QY21;B1AHA5;F2Z3L9;Q9UKX7;X6RKQ2	NUP50_HUMAN	468	50144
Q16514	Transcription initiation factor TFIID subunit 12 (Transcription initiation factor TFIID 20/15 kDa subunits) (TAFII-20/TAFII-15) (TAFII20/TAFII15)	TAF12	+											+	+	+	4	1	1412.23	+	+	+									+		+	+	+	+	55758.4	1							TAF15;TAF2J;TAFII20	Q16514	TAF12_HUMAN	161	17924
Q9UBC3	DNA (cytosine-5)-methyltransferase 3B (Dnmt3b) (EC 2.1.1.37) (DNA methyltransferase HsaIIIB) (DNA MTase HsaIIIB) (M.HsaIIIB)	DNMT3B	+								+			+	+		4	16	1398.12	+	+	+									+	+	+	+	+	+	1852.64			6						Q9UBC3	DNM3B_HUMAN	853	95751
O95644	Nuclear factor of activated T-cells, cytoplasmic 1 (NF-ATc1) (NFATc1) (NFAT transcription complex cytosolic component) (NF-ATc) (NFATc)	NFATC1	+				+							+	+		4	3	1368.67	+	+	+										+	+	+		+	1838.59	3				2			NFAT2;NFATC	F5H4S8;K7EQ04;K7ER53;O95644	NFAC1_HUMAN	943	101243
O14529	Homeobox protein cut-like 2 (Homeobox protein cux-2)	CUX2	+			+							+		+		4	5	1344.3	+	+	+										+			+	+	1098.11					2		1	CUTL2;KIAA0293	F5GWR6;O14529	CUX2_HUMAN	1486	161677
Q8IX21	SMC5-SMC6 complex localization factor protein 2 (Smc5/6 localization factor 1)	SLF2	+								+			+	+		4	11	1317.94	+	+	+									+		+	+		+	541.077			1					C10orf6;FAM178A	B1AL16;Q8IX21	SLF2_HUMAN	1173	131873
Q96ST3	Paired amphipathic helix protein Sin3a (Histone deacetylase complex subunit Sin3a) (Transcriptional corepressor Sin3a)	SIN3A	+			+								+	+		4	14	1310.54	+	+	+									+	+	+	+	+	+	140379			7		7		1		H3BMA2;H3BNA0;H3BNZ3;H3BP90;H3BQ76;H3BQ88;H3BQL7;H3BT34;Q96ST3	SIN3A_HUMAN	1273	145175
O15212	Prefoldin subunit 6 (Protein Ke2)	PFDN6	+					+						+	+		4	2	1299.75	+	+	+			+						+	+	+	+	+	+	1.37887e+06			4		4			HKE2;PFD6	A2AB88;O15212	PFD6_HUMAN	129	14583
Q92618	Zinc finger protein 516	ZNF516	+								+			+	+		4	3	1297.18	+	+	+									+	+	+	+		+	3637.64			2		1			KIAA0222	A0A087WUJ4;F5H2K2;H0YH41;Q92618	ZN516_HUMAN	1163	124289
Q9H8E8	Cysteine-rich protein 2-binding protein (CSRP2-binding protein) (ADA2A-containing complex subunit 2) (ATAC2) (CRP2-binding partner) (CRP2BP) (Lysine acetyltransferase 14)	KAT14	+			+					+				+		4	6	1284.4	+	+	+									+	+	+		+	+	4478.4					4		1	CSRP2BP	A0A075B6H4;D6RAU4;Q9H8E8	CSR2B_HUMAN	782	88844
A8MTY0	Zinc finger protein 724	ZNF724	+							+				+	+		4	1	1270.68	+	+	+										+	+	+		+	1876.22								ZNF724P	A8MTY0;M0R0Z7;M0R3J2	ZN724_HUMAN	619	71172
Q9Y5A6	Zinc finger and SCAN domain-containing protein 21 (Renal carcinoma antigen NY-REN-21) (Zinc finger protein 38 homolog) (Zfp-38)	ZSCAN21	+						+			+			+		4	1	1254.35	+	+	+								+	+	+	+	+	+	+	2279.5			1		2		1	DKFZp686H10254;ZFP38;ZNF38	C9JHD9;G3V0F4;G3V1M0;Q9Y5A6	ZSC21_HUMAN	473	53658
Q9C0J9	Class E basic helix-loop-helix protein 41 (bHLHe41) (Class B basic helix-loop-helix protein 3) (bHLHb3) (Differentially expressed in chondrocytes protein 2) (hDEC2) (Enhancer-of-split and hairy-related protein 1) (SHARP-1)	BHLHE41	+								+			+	+		4	3	1232.6	+	+	+									+	+	+	+				2				2			BHLHB3;DEC2;SHARP1	Q9C0J9	BHE41_HUMAN	482	50498
Q96KR1	Zinc finger RNA-binding protein (hZFR) (M-phase phosphoprotein homolog)	ZFR	+								+				+	+	4	6	1228.96	+	+	+									+	+	+	+	+	+	294844			2		8				H0Y8W1;Q96KR1	ZFR_HUMAN	1074	117012
Q8WUZ0	B-cell CLL/lymphoma 7 protein family member C	BCL7C	+	+							+				+		4	1	1227.52	+	+	+	+								+		+		+	+	71389.1									I3L1Q2;I3L4D5;Q8WUZ0	BCL7C_HUMAN	217	23468
P28702	Retinoic acid receptor RXR-beta (Nuclear receptor subfamily 2 group B member 2) (Retinoid X receptor beta)	RXRB	+	+											+	+	4	3	1225.48	+	+	+	+	+									+	+	+	+	38994.7			2		1			NR2B2	A0A0G2JHI1;A0A0G2JKR7;E9PK75;P28702	RXRB_HUMAN	533	56922
O75444	Transcription factor Maf (Proto-oncogene c-Maf) (V-maf musculoaponeurotic fibrosarcoma oncogene homolog)	MAF	+							+				+	+		4	1	1223.08	+	+	+									+	+	+	+					3							H3BP11;O75444	MAF_HUMAN	373	38492
Q9HAZ2	PR domain zinc finger protein 16 (PR domain-containing protein 16) (Transcription factor MEL1) (MDS1/EVI1-like gene 1)	PRDM16	+							+				+	+		4	13	1216.94	+	+	+										+	+	+		+	291.864	1		1		2			KIAA1675;MEL1;PFM13	D6RDW0;D6RFY3;H0YA13;Q9HAZ2;U3KQL6	PRD16_HUMAN	1276	140251
Q12788	Transducin beta-like protein 3 (WD repeat-containing protein SAZD)	TBL3	+				+							+	+		4	8	1209.83	+	+	+									+	+	+	+	+	+	223702			12		3		2	SAZD	A0A087WYP7;H3BN88;J3KNP2;Q12788	TBL3_HUMAN	808	89035
Q03936	Zinc finger protein 92 (Zinc finger protein HTF12)	ZNF92	+								+			+	+		4	4	1209.01	+	+	+									+	+	+	+		+	214.823			11		4		1		C9IZS8;Q03936	ZNF92_HUMAN	586	68487
P13682	Zinc finger protein 35 (Zinc finger protein HF.10)	ZNF35	+						+					+	+		4	3	1208.05	+	+	+					+	+	+	+	+	+	+	+	+	+	19809.7									C9J011;C9JGR2;C9JGS9;P13682	ZNF35_HUMAN	527	59089
P58876	Histone H2B type 1-D (HIRA-interacting protein 2) (Histone H2B.1 B) (Histone H2B.b) (H2B/b)	HIST1H2BD	+				+							+	+		4	1	1207.61	+	+	+									+	+	+	+	+	+	235332			2		8			H2BFB;HIRIP2	P58876	H2B1D_HUMAN	126	13936
Q14966	Zinc finger protein 638 (Cutaneous T-cell lymphoma-associated antigen se33-1) (CTCL-associated antigen se33-1) (Nuclear protein 220) (Zinc finger matrin-like protein)	ZNF638	+			+					+				+		4	14	1203.73	+	+	+									+	+	+	+	+	+	53118.9			2		12			NP220;ZFML	A0A096LNQ0;A0A096LNR2;A0A096LNS4;A0A096LNX0;A0A096LPB4;A0A096LPH6;A0A096LPI0;A0A096LPK8;C9JHV0;C9JMR2;C9JSD0;C9JWN0;Q14966	ZN638_HUMAN	1978	220625
Q9UQE7	Structural maintenance of chromosomes protein 3 (SMC protein 3) (SMC-3) (Basement membrane-associated chondroitin proteoglycan) (Bamacan) (Chondroitin sulfate proteoglycan 6) (Chromosome-associated polypeptide) (hCAP)	SMC3	+		+				+						+		4	7	1200.99	+	+	+								+		+		+	+	+	555553			25	2	9		7	BAM;BMH;CSPG6;SMC3L1	Q9UQE7	SMC3_HUMAN	1217	141542
Q5VWN6	Protein FAM208B	FAM208B	+			+					+				+		4	14	1195.97	+	+	+									+	+	+	+	+	+	8846.81			3		4		3	C10orf18;KIAA2006	A0A1D5RMU0;J3KPH3;Q5VWN6	F208B_HUMAN	2430	268843
Q13206	Probable ATP-dependent RNA helicase DDX10 (EC 3.6.4.13) (DEAD box protein 10)	DDX10	+				+							+	+		4	9	1194.13		+	+									+	+	+	+	+	+	68966.5			2		3				E9PIF2;Q13206	DDX10_HUMAN	875	100888
P15622	Zinc finger protein 250 (Zinc finger protein 647)	ZNF250	+						+					+	+		4	4	1193.91	+	+	+					+	+	+	+	+	+	+	+	+	+	1344.8			1					ZNF647	E9PJU7;E9PKP2;E9PL28;E9PPG5;E9PQX5;F6RA56;P15622;Q3B7J8	ZN250_HUMAN	560	63468
O75367	Core histone macro-H2A.1 (Histone macroH2A1) (mH2A1) (Histone H2A.y) (H2A/y) (Medulloblastoma antigen MU-MB-50.205)	H2AFY	+								+			+	+		4	9	1193.65	+	+	+									+	+	+	+	+	+	2.24629e+06		2	17		9		3	MACROH2A1	B4DJC3;D6RCF2;O75367	H2AY_HUMAN	372	39617
P18847	Cyclic AMP-dependent transcription factor ATF-3 (cAMP-dependent transcription factor ATF-3) (Activating transcription factor 3)	ATF3	+				+							+	+		4	3	1183.82	+	+	+									+	+	+	+		+	5621.88	1		1						A0A0A0MRJ2;P18847;Q5VTZ4	ATF3_HUMAN	181	20576
O43829	Zinc finger and BTB domain-containing protein 14 (Zinc finger protein 161 homolog) (Zfp-161) (Zinc finger protein 478) (Zinc finger protein 5 homolog) (ZF5) (Zfp-5) (hZF5)	ZBTB14	+								+			+	+		4	2	1174.28	+	+										+	+	+	+	+	+	10560.7			1					ZFP161;ZNF478	J3KRQ2;J3QL74;J3QLI2;O43829	ZBT14_HUMAN	449	50956
Q6NSI4	Uncharacterized protein CXorf57	CXorf57	+				+							+	+		4	13	1158.99	+	+	+										+	+	+		+	1007.2			11				1		B1AQ74;Q6NSI4	CX057_HUMAN	855	97554
Q9H6U6	Breast carcinoma-amplified sequence 3 (GAOB1)	BCAS3	+					+						+	+		4	1	1134.08	+	+	+			+	+					+	+	+	+	+	+	17549.8			1		1				K7EIE2;K7EIR7;K7EJH7;K7EJU7;K7EKB0;K7ELH0;K7EML5;K7EQA6;K7ESE9;Q9H6U6	BCAS3_HUMAN	928	101237
P61221	ATP-binding cassette sub-family E member 1 (2'-5'-oligoadenylate-binding protein) (HuHP68) (RNase L inhibitor) (Ribonuclease 4 inhibitor) (RNS4I)	ABCE1	+		+									+	+		4	2	1129.45	+	+	+										+		+	+	+	1.02463e+06			30		8		1	RLI;RNASEL1;RNASELI;RNS4I	D6R9I9;D6RGF4;H0Y990;P61221	ABCE1_HUMAN	599	67314
Q07020	60S ribosomal protein L18 (Large ribosomal subunit protein eL18)	RPL18	+		+									+	+		4	5	1128.44	+	+	+									+	+	+	+	+	+	1.19715e+07			8		3				A0A075B7A0;F8VUA6;F8VXR6;F8VYV2;G3V203;H0YHA7;J3QQ67;Q07020	RL18_HUMAN	188	21634
Q8NF99	Zinc finger protein 397 (Zinc finger and SCAN domain-containing protein 15) (Zinc finger protein 47)	ZNF397	+								+			+	+		4	8	1128.13	+	+	+									+		+	+		+	2849.12			4		2			ZNF47;ZSCAN15	K7EIM5;K7ERU5;M0R288;Q8NF99;Q96K65	ZN397_HUMAN	534	61139
A6NFI3	Zinc finger protein 316	ZNF316	+									+		+	+		4	1	1127.42	+	+										+	+	+	+	+	+	11967.4					1				A0A087WZ61;A6NFI3	ZN316_HUMAN	1004	108437
Q8WV22	Non-structural maintenance of chromosomes element 1 homolog (Non-SMC element 1 homolog) (EC 6.3.2.-)	NSMCE1	+	+										+	+		4	3	1126.61	+	+	+		+										+	+	+	57173.4			9						H3BN81;H3BR31;H3BR73;H3BSL0;H3BV05;I3L1I3;Q8WV22	NSE1_HUMAN	266	30855
Q13469	Nuclear factor of activated T-cells, cytoplasmic 2 (NF-ATc2) (NFATc2) (NFAT pre-existing subunit) (NF-ATp) (T-cell transcription factor NFAT1)	NFATC2	+			+									+	+	4	2	1122.78	+	+													+	+	+	3922.59								NFAT1;NFATP	Q13469	NFAC2_HUMAN	925	100146
Q15291	Retinoblastoma-binding protein 5 (RBBP-5) (Retinoblastoma-binding protein RBQ-3)	RBBP5	+				+							+	+		4	2	1120.93	+	+	+									+	+	+	+	+	+	108125			2		2			RBQ3	Q15291	RBBP5_HUMAN	538	59153
Q9NZM4	BRD4-interacting chromatin-remodeling complex-associated protein (Glioma tumor suppressor candidate region gene 1 protein)	BICRA	+						+					+	+		4	1	1118.52	+	+						+				+	+	+	+		+	1088.39					1		1	GLTSCR1	A0A087WWH3;M0QYC3;Q9NZM4	BICRA_HUMAN	1560	158490
Q92830	Histone acetyltransferase KAT2A (EC 2.3.1.48) (General control of amino acid synthesis protein 5-like 2) (Histone acetyltransferase GCN5) (HsGCN5) (Lysine acetyltransferase 2A) (STAF97)	KAT2A	+											+	+	+	4	4	1116.17	+	+	+									+	+	+	+	+	+	12316.1			4	1	1			GCN5;GCN5L2;HGCN5	K7EPC4;K7ERS6;Q92830	KAT2A_HUMAN	837	93926
Q8TAK5	GA-binding protein subunit beta-2 (GABP subunit beta-2) (GABPB-2)	GABPB2	+						+					+	+		4	2	1114.96	+	+	+						+	+	+		+	+	+	+	+	2845.24									Q5SZG2;Q8TAK5	GABP2_HUMAN	448	48650
O75113	NEDD4-binding protein 1 (N4BP1)	N4BP1	+						+					+	+		4	4	1112.42	+	+	+						+				+	+	+	+	+	6588.21			6					KIAA0615	I3L3R7;O75113	N4BP1_HUMAN	896	100379
Q16777	Histone H2A type 2-C (Histone H2A-GL101) (Histone H2A/q)	HIST2H2AC	+						+	+	+						4	1	1109.42	+	+	+					+	+	+	+					+	+	30405.9			4		3			H2AFQ	Q16777	H2A2C_HUMAN	129	13988
Q9UDV7	Zinc finger protein 282 (HTLV-I U5RE-binding protein 1) (HUB-1)	ZNF282	+				+							+	+		4	4	1106.44	+	+	+									+	+	+	+		+	2583.15	3		2					HUB1	Q9UDV7	ZN282_HUMAN	671	74295
Q96JS3	PiggyBac transposable element-derived protein 1 (Cerebral protein 4)	PGBD1	+							+				+	+		4	3	1106.32	+	+	+									+	+	+	+		+	2036.83					3				Q96JS3	PGBD1_HUMAN	809	92515
Q92917	G patch domain and KOW motifs-containing protein (G patch domain-containing protein 5) (Protein MOS2 homolog) (Protein T54)	GPKOW	+										+	+	+		4	3	1101.76	+	+	+									+	+	+	+	+	+	190022			5		3			GPATC5;GPATCH5;T54	Q92917	GPKOW_HUMAN	476	52229
Q9C0D4	Zinc finger protein 518B	ZNF518B	+								+			+	+		4	8	1100.14	+	+	+									+	+	+	+	+	+	2777.95			16		2		2	KIAA1729	D6RDM9;Q9C0D4	Z518B_HUMAN	1074	119531
Q8NBZ0	INO80 complex subunit E (Coiled-coil domain-containing protein 95)	INO80E	+										+	+	+		4	1	1096.53	+	+	+									+	+	+	+	+	+	3099.55								CCDC95;FLJ90652	H3BNM4;I3L0W8;I3L270;I3NI13;J3KNE2;Q8NBZ0	IN80E_HUMAN	244	26478
P17482	Homeobox protein Hox-B9 (Homeobox protein Hox-2.5) (Homeobox protein Hox-2E)	HOXB9	+				+							+	+		4	3	1089.39	+	+	+									+	+	+	+	+	+	6746.46				1	4			HOX2E	P17482	HXB9_HUMAN	250	28059
Q0VDD8	Dynein heavy chain 14, axonemal (Axonemal beta dynein heavy chain 14) (Ciliary dynein heavy chain 14)	DNAH14	+							+				+	+		4	11	1086.85		+	+										+	+	+		+	783.519			2		4			C1orf67	A0A1W2PR53;H0YBB1;H0YBI3;H7BXS7;H7C164;H7C374;H7C3Z3;H9KV43;M9MMK7;Q0VDD8	DYH14_HUMAN	3507	399895
Q9H3R5	Centromere protein H (CENP-H) (Interphase centromere complex protein 35)	CENPH	+								+			+	+		4	2	1083.29	+	+										+	+	+	+	+	+	128007			5					ICEN35	B3KVZ3;D6RBJ6;H0Y9E6;Q9H3R5	CENPH_HUMAN	247	28481
Q9P0M6	Core histone macro-H2A.2 (Histone macroH2A2) (mH2A2)	H2AFY2	+								+			+	+		4	3	1079.3	+	+										+		+			+	32900.2			5		3			MACROH2A2	Q5SQT3;Q9P0M6	H2AW_HUMAN	372	40058
Q92782	Zinc finger protein neuro-d4 (BRG1-associated factor 45B) (BAF45B) (D4, zinc and double PHD fingers family 1)	DPF1	+						+					+	+		4	3	1074.49	+	+	+					+	+	+	+	+	+	+	+	+	+	2859.65					2			BAF45B;NEUD4	C8C3P2;C9IZH8;C9JGC1;E9PDV3;F8WEC4;J3KQY6;K7EJD5;Q92782	DPF1_HUMAN	380	42502
Q9BWT1	Cell division cycle-associated protein 7 (Protein JPO1)	CDCA7	+						+					+	+		4	1	1073.8	+	+	+						+	+	+	+	+	+	+	+	+	2755.63			5		1			JPO1	F8WBA7;Q9BWT1	CDCA7_HUMAN	371	42573
Q6ZRS2	Helicase SRCAP (EC 3.6.4.-) (Domino homolog 2) (Snf2-related CBP activator)	SRCAP	+			+								+	+		4	5	1072.69	+	+	+										+	+		+	+	15245.1			4		2		1	KIAA0309	A0A087X0E3;A0A0A0MS59;C9J4U4;Q6ZRS2	SRCAP_HUMAN	3230	343555
P51149	Ras-related protein Rab-7a	RAB7A	+		+									+	+		4	2	1069.88		+	+										+		+	+	+	1.77822e+06		3	10					RAB7	C9IZZ0;C9J4S4;C9J4V0;C9J592;C9J7D1;C9J8S3;P51149	RAB7A_HUMAN	207	23490
Q5MIZ7	Serine/threonine-protein phosphatase 4 regulatory subunit 3B (SMEK homolog 2)	PPP4R3B	+											+	+	+	4	6	1069.56	+	+	+										+	+	+	+	+	14838.9			3		3			KIAA1387;PP4R3B;SMEK2	Q5MIZ7	P4R3B_HUMAN	849	97458
Q9NXE8	Pre-mRNA-splicing factor CWC25 homolog (Coiled-coil domain-containing protein 49) (Spliceosome-associated protein homolog CWC25)	CWC25	+						+					+	+		4	2	1068	+	+						+	+	+	+	+	+	+	+	+	+	17269					1			CCDC49	A0A087WVL7;A0A087WY60;Q9NXE8	CWC25_HUMAN	425	49647
Q9HCM1	Uncharacterized protein KIAA1551	KIAA1551	+								+			+	+		4	20	1066.34	+	+	+									+	+	+	+		+	1272.76			29		3		1	C12orf35	F5H488;J3KPI3;Q9HCM1	K1551_HUMAN	1747	194857
Q9ULD9	Zinc finger protein 608 (Renal carcinoma antigen NY-REN-36)	ZNF608	+				+							+	+		4	7	1061.73	+	+	+									+	+	+	+		+	855.737			3		2			KIAA1281	A0A0C4DGB8;A2RRB2;B3KPE6;Q9ULD9	ZN608_HUMAN	1512	162208
Q9NVR2	Integrator complex subunit 10 (Int10)	INTS10	+					+						+	+		4	3	1061.05	+	+	+				+					+	+	+	+	+	+	21996.2			5		1			C8orf35	E5RHN1;E5RJN5;H0YAU7;H0YAY7;H0YB36;H0YB48;H0YBB0;H0YBH6;H0YBW3;H0YC09;Q9NVR2	INT10_HUMAN	710	82236
Q9UPN3	Microtubule-actin cross-linking factor 1, isoforms 1/2/3/5 (620 kDa actin-binding protein) (ABP620) (Actin cross-linking family protein 7) (Macrophin-1) (Trabeculin-alpha)	MACF1	+			+								+	+		4	3	1059.66		+										+		+		+	+	37941.6			10		7		3	ABP620;ACF7;KIAA0465;KIAA1251	A0A0A6YYJ5;B4DQX9;E9PLY0;E9PLY5;E9PNZ4;E9PS75;H0Y314;H0Y390;H0Y4F5;H0Y6T5;H0Y7I1;H0YD69;H3BPE1;H3BQK9;Q9UPN3	MACF1_HUMAN	7388	838308
Q86XI2	Condensin-2 complex subunit G2 (Chromosome-associated protein G2) (CAP-G2) (hCAP-G2) (Leucine zipper protein 5) (Non-SMC condensin II complex subunit G2)	NCAPG2	+				+							+	+		4	6	1056.42	+	+	+												+	+	+	59834.2			18					LUZP5	F8WE06;H0Y6U5;Q86XI2	CNDG2_HUMAN	1143	130960
Q5JTV8	Torsin-1A-interacting protein 1 (Lamin-associated protein 1B) (LAP1B)	TOR1AIP1	+		+									+	+		4	1	1055.14	+	+	+									+	+	+	+	+	+	302279			7					LAP1	A0A0A0MSK5;H0Y4R4;H0YD16;H0YDJ8;H0YDU3;J3KN66;Q5JTV8	TOIP1_HUMAN	583	66248
Q8TED0	U3 small nucleolar RNA-associated protein 15 homolog	UTP15	+								+			+	+		4	3	1053.32	+	+	+									+	+		+	+	+	279980			9		3				D6RF65;H0Y8P4;Q8TED0	UTP15_HUMAN	518	58415
P17097	Zinc finger protein 7 (Zinc finger protein HF.16) (Zinc finger protein KOX4)	ZNF7	+						+					+	+		4	1	1050.17	+	+	+					+	+	+	+	+	+	+	+	+	+	1475.2			2		2			KOX4	E9PIH3;E9PJX9;E9PJZ3;E9PM16;E9PPK0;E9PQI2;F5H290;P17097	ZNF7_HUMAN	686	77887
Q9GZL7	Ribosome biogenesis protein WDR12 (WD repeat-containing protein 12)	WDR12	+	+				+							+		4	2	1047.63	+	+	+		+	+							+	+	+	+	+	391311			5				1		Q9GZL7	WDR12_HUMAN	423	47708
Q9UEE9	Craniofacial development protein 1 (Bucentaur)	CFDP1	+				+		+						+		4	2	1044.77	+	+	+						+			+	+	+	+	+	+	317867			1		3		3	BCNT;CENP-29	A0A087WXQ2;H3BQ17;J3KT89;Q9UEE9	CFDP1_HUMAN	299	33593
Q9UIF8	Bromodomain adjacent to zinc finger domain protein 2B (hWALp4)	BAZ2B	+			+					+				+		4	2	1043.02	+	+										+	+	+		+	+	5472.04		1	1		4			KIAA1476	A0A0A0MR97;C9JCA6;F6VJC3;H7BXK5;H7C092;H7C1I6;Q9UIF8	BAZ2B_HUMAN	2168	240459
O15054	Lysine-specific demethylase 6B (EC 1.14.11.-) (JmjC domain-containing protein 3) (Jumonji domain-containing protein 3) (Lysine demethylase 6B)	KDM6B	+						+					+	+		4	2	1037.8	+	+	+						+		+	+	+	+	+		+	859.477			2		2			JMJD3;KIAA0346	I3L0Z0;O15054	KDM6B_HUMAN	1643	176632
Q14596	Next to BRCA1 gene 1 protein (Cell migration-inducing gene 19 protein) (Membrane component chromosome 17 surface marker 2) (Neighbor of BRCA1 gene 1 protein) (Protein 1A1-3B)	NBR1	+											+	+	+	4	4	1034.7	+	+	+										+	+	+	+	+	9594.29			15		1			1A13B;KIAA0049;M17S2	A0A0C4DGP6;B7Z5R6;Q14596	NBR1_HUMAN	966	107413
O94776	Metastasis-associated protein MTA2 (Metastasis-associated 1-like 1) (MTA1-L1 protein) (p53 target protein in deacetylase complex)	MTA2	+								+			+	+		4	4	1028.73	+	+										+	+	+	+	+	+	521326		1	8		6		2	MTA1L1;PID	O94776	MTA2_HUMAN	668	75023
Q96HC4	PDZ and LIM domain protein 5 (Enigma homolog) (Enigma-like PDZ and LIM domains protein)	PDLIM5	+					+	+						+		4	1	1025.95	+	+				+		+	+		+	+	+	+	+	+	+	1.07245e+06			2		3			ENH	A0A0A0MSP3;A0A0D9SFR4;A0A0D9SFW3;D6RAA1;D6RGG6;H0Y8Y3;H0Y929;H0YBI4;Q96HC4	PDLI5_HUMAN	596	63945
Q9UHA3	Probable ribosome biogenesis protein RLP24 (Ribosomal L24 domain-containing protein 1) (Ribosomal protein L24-like)	RSL24D1	+						+					+	+		4	2	1025.46		+	+						+	+	+		+	+	+	+	+	503719			5					C15orf15;RPL24L	H3BMQ2;H3BPF2;Q9UHA3	RLP24_HUMAN	163	19621
Q5TA45	Integrator complex subunit 11 (Int11) (EC 3.1.27.-) (Cleavage and polyadenylation-specific factor 3-like protein) (CPSF3-like protein) (Protein related to CPSF subunits of 68 kDa) (RC-68)	INTS11	+						+					+	+		4	5	1022.7	+	+	+						+	+	+		+	+	+	+	+	65456.3			8		1			CPSF3L;RC68	A0A087WXT8;A0A087WYI0;C9IYS7;C9J979;E9PI75;E9PIG1;E9PIL7;E9PIS0;E9PIX9;E9PJG0;E9PKA4;E9PMA2;E9PNH9;E9PNS4;E9PQF0;H0YCE0;H0YDB1;H0YE15;H0YEQ9;H7C247;J3QRY6;Q5TA45	INT11_HUMAN	600	67663
P41970	ETS domain-containing protein Elk-3 (ETS-related protein ERP) (ETS-related protein NET) (Serum response factor accessory protein 2) (SAP-2) (SRF accessory protein 2)	ELK3	+											+	+	+	4	2	1022.12		+	+									+	+	+	+	+	+	2415.47	1		2		1			NET;SAP2	F8VUJ0;F8VZQ0;G3V1Z7;H0YIH6;P41970	ELK3_HUMAN	407	44240
Q9BY77	Polymerase delta-interacting protein 3 (46 kDa DNA polymerase delta interaction protein) (p46) (S6K1 Aly/REF-like target) (SKAR)	POLDIP3	+								+			+	+		4	5	1016.32	+	+	+									+	+	+	+	+	+	511612			7		1		4	KIAA1649;PDIP46	F6VRR5;F8WCX5;F8WEE2;Q8WUT1;Q9BY77	PDIP3_HUMAN	421	46089
Q9BXY0	Protein MAK16 homolog (NNP78) (Protein RBM13)	MAK16	+						+					+	+		4	3	1015.98	+	+	+						+	+	+	+	+	+	+	+	+	228536			2					RBM13	H0YBV6;Q9BXY0	MAK16_HUMAN	300	35369
O15060	Zinc finger and BTB domain-containing protein 39	ZBTB39	+								+			+	+		4	10	1015.27	+	+	+									+	+	+	+		+	2970.49								KIAA0352	O15060	ZBT39_HUMAN	712	79001
Q9BQ75	Protein CMSS1 (Cms1 ribosomal small subunit homolog)	CMSS1	+				+							+	+		4	3	1012.14	+	+	+										+	+	+	+	+	255693			1		1		1	C3orf26	C9IY68;C9J384;F8WC72;H7C515;Q9BQ75	CMS1_HUMAN	279	31884
Q9NWH9	SAFB-like transcription modulator (Modulator of estrogen-induced transcription)	SLTM	+						+		+				+		4	2	1011.97	+	+						+	+	+	+	+	+	+	+	+	+	166417					8		1	MET	H0YKH2;H0YKU6;H0YL55;H0YLE6;H0YLW7;H0YMM0;H0YMR6;H0YMW8;H0YNF3;H7BXE3;H7C3F4;Q9NWH9	SLTM_HUMAN	1034	117148
Q92576	PHD finger protein 3	PHF3	+			+			+						+		4	5	1005.54	+	+									+	+	+	+	+	+	+	29557.5			3		8		4	KIAA0244	A0A1B0GX99;D6R9X2;D6RBF0;D6REP0;E7ER40;E7EVH3;E9PE34;H0Y8L0;Q92576	PHF3_HUMAN	2039	229481
P60174	Triosephosphate isomerase (TIM) (EC 5.3.1.1) (Triose-phosphate isomerase)	TPI1	+					+						+	+		4	2	1003.62	+	+	+			+									+	+	+	1.27938e+07			17		13		3	TPI	P60174;U3KPS5;U3KPZ0;U3KQF3	TPIS_HUMAN	286	30791
Q7Z353	Highly divergent homeobox	HDX	+								+			+	+		4	4	1003.02	+	+	+									+	+	+	+		+	2835.25								CXorf43	E2QRN0;Q7Z353	HDX_HUMAN	690	77206
P49910	Zinc finger protein 165 (Cancer/testis antigen 53) (CT53) (LD65) (Zinc finger and SCAN domain-containing protein 7)	ZNF165	+								+			+	+		4	2	1001.14	+	+										+	+	+	+	+	+	632.524			3					ZPF165;ZSCAN7	P49910	ZN165_HUMAN	485	55771
P47897	Glutamine--tRNA ligase (EC 6.1.1.18) (Glutaminyl-tRNA synthetase) (GlnRS)	QARS	+		+									+	+		4	4	997.953	+	+	+										+		+	+	+	1.17683e+06			12		7		2		A0A0U1RQC3;A0A0U1RQE9;A0A0U1RQJ6;A0A0U1RQL2;A0A0U1RQM8;A0A0U1RQQ5;A0A0U1RQT0;A0A0U1RQU2;A0A0U1RQX5;A0A0U1RQX9;A0A0U1RR66;A0A0U1RR79;A0A0U1RRC8;A0A0U1RRI9;A0A0U1RRJ7;A0A1B0GTT3;A0A1B0GU21;A0A1B0GVU9;B4DDN1;C9J165;F2Z2V6;H7C0R3;P47897	SYQ_HUMAN	775	87799
Q9NSI6	Bromodomain and WD repeat-containing protein 1 (WD repeat-containing protein 9)	BRWD1	+			+								+	+		4	2	992.376	+	+	+										+			+	+	3505.18			1		4		1	C21orf107;WDR9	H0Y463;H0Y4A7;H0Y4R9;H0Y500;H0Y5I9;H7BZR9;H7C409;Q9NSI6	BRWD1_HUMAN	2320	262936
Q66K89	Transcription factor E4F1 (EC 2.3.2.27) (E4F transcription factor 1) (Putative E3 ubiquitin-protein ligase E4F1) (RING-type E3 ubiquitin transferase E4F1) (Transcription factor E4F) (p120E4F) (p50E4F)	E4F1	+						+					+	+		4	3	992.284		+	+						+	+	+		+	+	+	+	+	2893.33								E4F	H3BN24;H3BQZ4;H3BSL4;H3BUJ7;Q66K89	E4F1_HUMAN	784	83496
Q9BZK7	F-box-like/WD repeat-containing protein TBL1XR1 (Nuclear receptor corepressor/HDAC3 complex subunit TBLR1) (TBL1-related protein 1) (Transducin beta-like 1X-related protein 1)	TBL1XR1	+						+					+	+		4	1	991.078	+	+	+						+			+	+	+	+	+	+	365289	1		3		3		1	IRA1;TBLR1	A0A0D9SEW5;A0A0D9SF25;A0A0D9SF63;A0A0D9SFI2;A0A0D9SFS8;A0A1B0GUU2;A0A1B0GVH3;C9IYU9;C9J3H2;C9J7E1;C9J903;C9JBN1;C9JCK0;C9JCW4;C9JEC9;C9JLJ1;C9JTW8;C9JY82;F8W9D8;Q9BZK7	TBL1R_HUMAN	514	55595
Q9BRD0	BUD13 homolog	BUD13	+						+		+				+		4	2	990.618	+	+						+			+	+	+	+	+	+	+	20105.3			1		2				H7C462;Q9BRD0	BUD13_HUMAN	619	70521
Q9NX38	Protein Simiate (Protein FAM206A)	FAM206A	+						+					+	+		4	3	988.354	+		+						+				+	+	+	+	+	12109.6			1					C9orf6	Q9NX38;X6R8U7;X6REY2	F206A_HUMAN	181	20378
Q9NY12	H/ACA ribonucleoprotein complex subunit 1 (Nucleolar protein family A member 1) (snoRNP protein GAR1)	GAR1	+						+					+	+		4	3	988.168	+	+	+					+				+	+	+	+	+	+	226936			2		1			NOLA1	Q9NY12	GAR1_HUMAN	217	22348
Q9UNW9	RNA-binding protein Nova-2 (Astrocytic NOVA1-like RNA-binding protein) (Neuro-oncological ventral antigen 2)	NOVA2	+							+				+	+		4	5	984.18	+	+	+									+	+	+	+		+	15636.1								ANOVA;NOVA3	M0R1A0;Q9UNW9	NOVA2_HUMAN	492	49009
Q16543	Hsp90 co-chaperone Cdc37 (Hsp90 chaperone protein kinase-targeting subunit) (p50Cdc37) [Cleaved into: Hsp90 co-chaperone Cdc37, N-terminally processed]	CDC37	+					+	+						+		4	2	979.762	+		+			+			+				+		+	+	+	1.22316e+06			13		7			CDC37A	K7EIU0;K7EJ06;K7EKQ2;K7EL68;K7EQA9;Q16543	CDC37_HUMAN	378	44468
Q5T1V6	Probable ATP-dependent RNA helicase DDX59 (EC 3.6.4.13) (DEAD box protein 59) (Zinc finger HIT domain-containing protein 5)	DDX59	+						+					+	+		4	2	976.621		+	+						+		+	+	+	+	+	+	+	19496.9			4		4			ZNHIT5	B7ZBU3;B7ZBU4;H0Y6Y1;H0Y7Z8;Q5T1V5;Q5T1V6;Q5T1W1	DDX59_HUMAN	619	68810
Q14181	DNA polymerase alpha subunit B (DNA polymerase alpha 70 kDa subunit)	POLA2	+											+	+	+	4	8	976.037		+	+										+	+	+	+	+	201807			10		1				E9PIQ6;E9PQ99;H0YDR7;Q14181	DPOA2_HUMAN	598	65948
Q9NQS7	Inner centromere protein	INCENP	+						+					+	+		4	3	975.203	+	+							+	+	+		+	+	+	+	+	90182.9			4		5		5		E9PM67;Q9NQS7	INCE_HUMAN	918	105429
Q96LW1	Zinc finger protein 354B	ZNF354B	+						+					+	+		4	4	970.231	+		+					+	+	+	+	+	+	+	+		+	1176.72			1						E5RH89;Q96LW1	Z354B_HUMAN	612	70529
Q9UBB5	Methyl-CpG-binding domain protein 2 (Demethylase) (DMTase) (Methyl-CpG-binding protein MBD2)	MBD2	+						+		+				+		4	1	968.601	+	+									+	+	+	+	+	+	+	169657					1				J3KSA7;Q9UBB5;X6RBL6	MBD2_HUMAN	411	43255
Q9NSC2	Sal-like protein 1 (Spalt-like transcription factor 1) (Zinc finger protein 794) (Zinc finger protein SALL1) (Zinc finger protein Spalt-1) (HSal1) (Sal-1)	SALL1	+								+			+	+		4	11	967.202	+	+	+									+	+	+	+		+	66.7165	1				1		1	SAL1;ZNF794	H3BQ32;H3BSM9;Q9NSC2	SALL1_HUMAN	1324	140405
Q9Y5Z7	Host cell factor 2 (HCF-2) (C2 factor)	HCFC2	+			+					+				+		4	5	964.061	+	+	+									+	+	+	+	+	+	7822.53					3				F8VU09;Q9Y5Z7	HCFC2_HUMAN	792	86779
Q969E8	Pre-rRNA-processing protein TSR2 homolog	TSR2	+	+											+	+	4	1	961.603	+	+	+		+								+	+	+	+	+	159437			2						Q969E8	TSR2_HUMAN	191	20894
Q9P2K5	Myelin expression factor 2 (MEF-2) (MyEF-2) (MST156)	MYEF2	+				+							+	+		4	3	959.746	+	+	+									+	+	+	+		+	44417.8			3		2			KIAA1341	A0A087WUT0;A0A087WWC8;A0A0A0MQW0;A0A0A0MR39;A0A0C4DGV1;H0YKS1;H0YN19;Q9P2K5	MYEF2_HUMAN	600	64122
Q8IWZ8	SURP and G-patch domain-containing protein 1 (RNA-binding protein RBP) (Splicing factor 4)	SUGP1	+						+			+			+		4	2	957.249		+	+						+				+	+	+	+	+	50713.5					1		3	SF4	B4DVK3;K7ELR6;K7EM86;K7ES12;K7ESM0;Q8IWZ8;V9GZ08	SUGP1_HUMAN	645	72471
O94953	Lysine-specific demethylase 4B (EC 1.14.11.-) (JmjC domain-containing histone demethylation protein 3B) (Jumonji domain-containing protein 2B)	KDM4B	+											+	+	+	4	9	955.949		+	+										+	+	+	+	+	5580.9		2	2		4			JHDM3B;JMJD2B;KIAA0876	A0A0C4DFL8;F5GX28;K7EQ54;K7ES23;O94953	KDM4B_HUMAN	1096	121897
P05204	Non-histone chromosomal protein HMG-17 (High mobility group nucleosome-binding domain-containing protein 2)	HMGN2	+						+					+	+		4	1	953.152	+	+						+					+	+	+	+	+	2.19616e+07	2		8	3	13			HMG17	P05204	HMGN2_HUMAN	90	9393
Q9H8M2	Bromodomain-containing protein 9 (Rhabdomyosarcoma antigen MU-RMS-40.8)	BRD9	+	+										+	+		4	2	952.105	+	+	+	+	+							+	+	+	+	+	+	11249.3			3		3		1		C9JBY0;F2Z2E8;H0YAW8;H0YBF1;H0YBR9;H0YBX9;Q9H8M2	BRD9_HUMAN	597	67000
O60281	Zinc finger protein 292	ZNF292	+				+				+				+		4	14	949.662	+	+	+									+	+		+	+	+	564.825					3			KIAA0530	E5RFE6;E5RJG2;H0YAU0;H0YB79;J3KNV1;O60281	ZN292_HUMAN	2723	304816
O60506	Heterogeneous nuclear ribonucleoprotein Q (hnRNP Q) (Glycine- and tyrosine-rich RNA-binding protein) (GRY-RBP) (NS1-associated protein 1) (Synaptotagmin-binding, cytoplasmic RNA-interacting protein)	SYNCRIP	+								+				+	+	4	2	947.964	+	+	+									+	+	+	+	+	+	3.03844e+06		1	24		12		4	HNRPQ;NSAP1	B7Z645;F6UXX1;O60506	HNRPQ_HUMAN	623	69603
Q03701	CCAAT/enhancer-binding protein zeta (CCAAT-box-binding transcription factor) (CBF) (CCAAT-binding factor)	CEBPZ	+	+										+	+		4	8	935.871	+	+	+	+	+								+	+	+	+	+	164645			3		1		2	CBF2	C9J9W7;Q03701	CEBPZ_HUMAN	1054	120974
Q9BQ52	Zinc phosphodiesterase ELAC protein 2 (EC 3.1.26.11) (ElaC homolog protein 2) (Heredity prostate cancer protein 2) (Ribonuclease Z 2) (RNase Z 2) (tRNA 3 endonuclease 2) (tRNase Z 2)	ELAC2	+	+										+	+		4	13	932.286		+	+		+								+	+	+	+	+	411929			11		2		2	HPC2	E7ES68;G5E9D5;H7C2I4;J3QL08;J3QLK4;J3QQT1;J3QRS2;Q9BQ52;V9GYS7;V9GYU5;V9GZ72	RNZ2_HUMAN	826	92219
Q9Y388	RNA-binding motif protein, X-linked 2	RBMX2	+								+			+	+		4	2	931.92	+	+										+	+	+	+	+	+	31073.8									A0A1W2PP04;Q5JY83;Q9Y388	RBMX2_HUMAN	322	37336
Q86XN7	Proline and serine-rich protein 1	PROSER1	+	+											+	+	4	2	931.181	+	+	+		+									+	+	+	+	9764.64								C13orf23;KIAA2032	Q5JS36;Q86XN7	PRSR1_HUMAN	944	95698
Q71DI3	Histone H3.2 (Histone H3/m) (Histone H3/o)	HIST2H3A;HIST2H3C;HIST2H3D	+		+						+				+		4	8	926.15	+	+	+									+	+	+	+	+	+	1.13782e+06			5	2	6	1	4	H3F2;H3FM	Q71DI3	H32_HUMAN	136	15388
Q15699	ALX homeobox protein 1 (Cartilage homeoprotein 1) (CART-1)	ALX1	+						+					+	+		4	2	926.024		+	+					+	+	+	+		+	+	+	+	+	2382.9								CART1	Q15699	ALX1_HUMAN	326	36961
Q15369	Elongin-C (EloC) (Elongin 15 kDa subunit) (RNA polymerase II transcription factor SIII subunit C) (SIII p15) (Transcription elongation factor B polypeptide 1)	ELOC	+						+					+	+		4	3	924.349		+	+						+		+		+	+	+	+	+	2.40074e+06			3		2			TCEB1	E5RHG8;Q15369;R4GMY8	ELOC_HUMAN	112	12473
Q9UBB9	Tuftelin-interacting protein 11 (Septin and tuftelin-interacting protein 1) (STIP-1)	TFIP11	+	+										+	+		4	14	923.687	+	+	+		+								+	+	+	+	+	60760.7			7		7		1	STIP	F6SQZ1;F6UKU9;F6UQ07;F6XM96;H0Y4U8;Q9UBB9	TFP11_HUMAN	837	96820
Q9BWU0	Kanadaptin (Human lung cancer oncogene 3 protein) (HLC-3) (Kidney anion exchanger adapter protein) (Solute carrier family 4 anion exchanger member 1 adapter protein)	SLC4A1AP	+	+										+	+		4	3	921.463	+	+	+		+							+	+	+	+	+	+	105593			1		3				A0A087WWF4;A0A087X0M4;H7C256;Q9BWU0	NADAP_HUMAN	796	88814
Q96KB5	Lymphokine-activated killer T-cell-originated protein kinase (EC 2.7.12.2) (Cancer/testis antigen 84) (CT84) (MAPKK-like protein kinase) (Nori-3) (PDZ-binding kinase) (Spermatogenesis-related protein kinase) (SPK) (T-LAK cell-originated protein kinase)	PBK	+				+		+						+		4	12	918.885		+	+						+		+	+	+	+	+	+	+	483818			5		5			TOPK	E5RFX4;E5RIE1;Q96KB5	TOPK_HUMAN	322	36085
Q8NEM1	Zinc finger protein 680	ZNF680	+						+					+	+		4	3	913.403	+	+								+		+	+	+	+		+	5149.09			3		3				Q8NEM1	ZN680_HUMAN	530	61798
Q9NVC6	Mediator of RNA polymerase II transcription subunit 17 (Activator-recruited cofactor 77 kDa component) (ARC77) (Cofactor required for Sp1 transcriptional activation subunit 6) (CRSP complex subunit 6) (Mediator complex subunit 17) (Thyroid hormone receptor-associated protein complex 80 kDa component) (Trap80) (Transcriptional coactivator CRSP77) (Vitamin D3 receptor-interacting protein complex 80…	MED17	+							+				+	+		4	3	912.833	+	+	+									+	+	+	+	+	+	42997.2			20		4			ARC77;CRSP6;DRIP77;DRIP80;TRAP80	A0A1W2PNF3;A0A1W2PNW7;A0A1W2PPC8;A0A1W2PPJ7;A0A1W2PPP8;A0A1W2PQ48;A0A1W2PQE4;A0A1W2PR99;A0A1W2PRS0;A0A1W2PRX4;A0A1W2PS27;A0A1W2PS69;E9PJZ4;E9PKQ4;E9PM72;Q9NVC6	MED17_HUMAN	651	72890
Q6ZSZ6	Teashirt homolog 1 (Antigen NY-CO-33) (Serologically defined colon cancer antigen 33)	TSHZ1	+				+							+	+		4	3	910.358	+	+	+										+	+	+	+	+	1838.28					1			SDCCAG33;TSH1	H0YKA1;H0YN23;Q6ZSZ6	TSH1_HUMAN	1077	117916
Q9UKJ3	G patch domain-containing protein 8	GPATCH8	+			+								+	+		4	5	909.023	+	+	+									+	+	+	+	+	+	32686.1			3		5		1	GPATC8;KIAA0553	K7EKU0;K7EQK8;Q9UKJ3	GPTC8_HUMAN	1502	164197
Q86U44	N6-adenosine-methyltransferase 70 kDa subunit (MT-A70) (EC 2.1.1.62) (Methyltransferase-like protein 3) (hMETTL3)	METTL3	+						+					+	+		4	7	908.322		+	+						+	+	+		+	+	+	+	+	120629								MTA70	A0A0G2JH39;B4DTN4;B4E349;F5H6D8;H0YFV6;Q86U44	MTA70_HUMAN	580	64474
Q9BWT3	Poly(A) polymerase gamma (PAP-gamma) (EC 2.7.7.19) (Neo-poly(A) polymerase) (Neo-PAP) (Polynucleotide adenylyltransferase gamma) (SRP RNA 3'-adenylating enzyme) (Signal recognition particle RNA-adenylating enzyme) (SRP RNA-adenylating enzyme)	PAPOLG	+						+					+	+		4	11	907.341		+	+						+		+		+	+	+	+	+	10248.6			4		2		1	PAP2;PAPG	A0A0C4DH56;F8WAT4;H7C3W0;Q9BWT3	PAPOG_HUMAN	736	82803
Q99504	Eyes absent homolog 3 (EC 3.1.3.48)	EYA3	+											+	+	+	4	10	907.185	+	+	+											+		+	+	30184.7							1		B1APR7;Q99504	EYA3_HUMAN	573	62663
Q6SJ93	Protein FAM111B (Cancer-associated nucleoprotein)	FAM111B	+						+		+				+		4	2	907.096	+	+							+			+	+	+	+	+	+	41841.9			7				2	CANP	E9PS27;Q6SJ93	F111B_HUMAN	734	84674
Q9UK58	Cyclin-L1 (Cyclin-L)	CCNL1	+							+				+	+		4	2	903.104	+	+	+									+	+	+	+	+	+	34312.3			2		2		1		H7C4G1;Q9UK58	CCNL1_HUMAN	526	59634
Q96EI5	Transcription elongation factor A protein-like 4 (TCEA-like protein 4) (Transcription elongation factor S-II protein-like 4)	TCEAL4	+											+	+	+	4	1	903.025		+	+										+			+	+	54407.3			3		5				A2RQR6;D6RCE9;D6RD44;D6RHZ1;D6RIH3;J3KQY4;Q96EI5	TCAL4_HUMAN	215	24647
Q8TDD1	ATP-dependent RNA helicase DDX54 (EC 3.6.4.13) (ATP-dependent RNA helicase DP97) (DEAD box RNA helicase 97 kDa) (DEAD box protein 54)	DDX54	+							+				+	+		4	5	902.228	+	+	+									+	+	+	+	+	+	133036			1				1		F8VRX4;H0YHH7;H0YHZ9;Q8TDD1	DDX54_HUMAN	881	98595
Q96GN5	Cell division cycle-associated 7-like protein (Protein JPO2) (Transcription factor RAM2)	CDCA7L	+						+					+	+		4	2	900.965	+	+	+						+	+	+	+	+	+	+	+	+	66204.4			5		1			HR1;JPO2;R1	C9IZR6;C9J8L0;C9JFL7;H7C1J6;Q96GN5	CDA7L_HUMAN	454	52206
Q7L2Z9	Centromere protein Q (CENP-Q)	CENPQ	+								+			+	+		4	2	898.631	+	+											+		+	+	+	6757.97			3		1			C6orf139	Q7L2Z9	CENPQ_HUMAN	268	30595
Q96ST2	Protein IWS1 homolog (IWS1-like protein)	IWS1	+	+							+				+		4	6	897.193	+	+			+									+		+	+	53429.6			3		4		2	IWS1L	A0A1B0GW95;B8ZZB6;H7C0U1;Q96ST2	IWS1_HUMAN	819	91955
Q96DI7	U5 small nuclear ribonucleoprotein 40 kDa protein (U5 snRNP 40 kDa protein) (U5-40K) (38 kDa-splicing factor) (Prp8-binding protein) (hPRP8BP) (U5 snRNP-specific 40 kDa protein) (WD repeat-containing protein 57)	SNRNP40	+		+									+	+		4	3	896.496	+	+	+									+	+	+	+	+	+	843192			4		2		3	PRP8BP;SFP38;WDR57	Q96DI7	SNR40_HUMAN	357	39311
P18077	60S ribosomal protein L35a (Cell growth-inhibiting gene 33 protein) (Large ribosomal subunit protein eL33)	RPL35A	+							+				+	+		4	4	895.959	+	+	+										+	+	+	+	+	8.25411e+06			7		4		1		C9K025;F8WB72;F8WBS5;P18077	RL35A_HUMAN	110	12538
Q5SY16	Polynucleotide 5'-hydroxyl-kinase NOL9 (EC 2.7.1.-) (Nucleolar protein 9)	NOL9	+											+	+	+	4	3	894.451		+	+									+	+	+	+	+	+	166941			7				2		Q5SY16	NOL9_HUMAN	702	79323
Q9P2D1	Chromodomain-helicase-DNA-binding protein 7 (CHD-7) (EC 3.6.4.12) (ATP-dependent helicase CHD7)	CHD7	+	+										+	+		4	10	893.815	+	+			+								+		+	+	+	3455.86	1		4		1			KIAA1416	E9PP20;H0YD01;H0YDC1;Q9P2D1	CHD7_HUMAN	2997	335927
Q9NX58	Cell growth-regulating nucleolar protein	LYAR	+						+					+	+		4	1	892.773	+	+						+	+		+	+	+	+	+	+	+	333433			1		3				D6RDJ1;Q9NX58	LYAR_HUMAN	379	43615
Q9NP50	Protein FAM60A (Tera protein homolog)	FAM60A	+						+					+	+		4	2	889.457		+	+						+	+	+		+	+	+	+	+	37910			6					C12orf14	F5GZ82;F5H6U2;H0YGG0;Q9NP50	FA60A_HUMAN	221	24852
Q53EQ6	Tigger transposable element-derived protein 5	TIGD5	+											+	+	+	4	3	889.447	+	+	+											+	+		+	3912.47			2		3		1		Q53EQ6	TIGD5_HUMAN	642	69222
Q8IUE6	Histone H2A type 2-B	HIST2H2AB	+		+						+				+		4	2	887.666	+	+										+	+	+	+	+	+	1.32173e+06			6		2		2		Q8IUE6	H2A2B_HUMAN	130	13995
Q6PCD5	E3 ubiquitin-protein ligase RFWD3 (EC 2.3.2.27) (RING finger and WD repeat domain-containing protein 3) (RING finger protein 201) (RING-type E3 ubiquitin transferase RFWD3)	RFWD3	+						+					+	+		4	5	885.412		+	+						+	+	+		+	+	+		+	12432.3			11		2		1	RNF201	I3L284;I3L299;I3L2T2;I3L4I5;Q6PCD5	RFWD3_HUMAN	774	85094
Q96PZ2	Protein FAM111A	FAM111A	+						+		+				+		4	5	884.888	+	+							+			+		+	+	+	+	1920.82			10				1	KIAA1895	E9PNQ0;E9PR18;Q96PZ2	F111A_HUMAN	611	70196
Q8N5P1	Zinc finger CCCH domain-containing protein 8	ZC3H8	+						+					+	+		4	1	883.474	+	+							+		+	+	+	+	+	+	+	32932.9					2		1	ZC3HDC8	A0A0C4DGZ1;Q8N5P1	ZC3H8_HUMAN	291	33576
Q9UNS1	Protein timeless homolog (hTIM)	TIMELESS	+	+										+	+		4	5	882.714	+	+	+		+									+		+	+	13873.9			2		3			TIM;TIM1;TIMELESS1	Q9UNS1	TIM_HUMAN	1208	138658
Q9P2I0	Cleavage and polyadenylation specificity factor subunit 2 (Cleavage and polyadenylation specificity factor 100 kDa subunit) (CPSF 100 kDa subunit)	CPSF2	+	+										+	+		4	7	882.52	+	+	+		+							+	+	+	+	+	+	155294			10		2			CPSF100;KIAA1367	G3V3T7;G3V5T3;H0YJF4;Q9P2I0	CPSF2_HUMAN	782	88487
Q96MY1	Nucleolar protein 4-like	NOL4L	+								+		+		+		4	1	880.347	+	+	+										+	+	+	+	+	3418								C20orf112;C20orf113	A0A087WTU5;A0A087X0N3;A0A1W2PQU1;H0Y778;Q5JYB6;Q5JYC0;Q5JYC2;Q5W149;Q96MY1	NOL4L_HUMAN	436	47215
Q15555	Microtubule-associated protein RP/EB family member 2 (APC-binding protein EB2) (End-binding protein 2) (EB2)	MAPRE2	+											+	+	+	4	10	880.152		+												+	+	+	+	256140			7		2			RP1	K7EL66;K7ENB3;K7ERD8;M0QX52;Q15555	MARE2_HUMAN	327	37031
Q13867	Bleomycin hydrolase (BH) (BLM hydrolase) (BMH) (EC 3.4.22.40)	BLMH	+		+									+	+		4	2	877.045		+	+										+	+	+	+	+	438002			7		3				J3KS79;J3KSD8;K7EMJ3;K7ENH5;K7ES02;K7ESE8;Q13867	BLMH_HUMAN	455	52562
O95453	Poly(A)-specific ribonuclease PARN (EC 3.1.13.4) (Deadenylating nuclease) (Deadenylation nuclease) (Polyadenylate-specific ribonuclease)	PARN	+										+	+	+		4	2	875.722		+	+										+	+	+	+	+	174537			2		5			DAN	F5H1Z4;H3BRK1;H3BT23;H3BVG1;O95453	PARN_HUMAN	639	73451
Q9P2F9	Zinc finger protein 319	ZNF319	+						+					+	+		4	1	873.895	+	+						+	+	+	+	+	+	+	+		+	719.693			1		2		2	KIAA1388	H3BT69;Q9P2F9	ZN319_HUMAN	582	65547
Q7Z2T5	TRMT1-like protein (EC 2.1.1.-)	TRMT1L	+			+								+	+		4	8	873.574	+	+										+	+	+	+	+	+	59201.3			1				2	C1orf25;TRM1L	Q7Z2T5;X6RK96	TRM1L_HUMAN	733	81747
O95218	Zinc finger Ran-binding domain-containing protein 2 (Zinc finger protein 265) (Zinc finger, splicing)	ZRANB2	+						+					+	+		4	5	872.071	+	+	+					+			+	+	+	+	+	+	+	379733					3		1	ZIS;ZNF265	O95218	ZRAB2_HUMAN	330	37404
O95229	ZW10 interactor (ZW10-interacting protein 1) (Zwint-1)	ZWINT	+						+					+	+		4	6	871.379		+	+						+				+	+	+	+	+	133584			13						A6NH27;O95229;R4GMS7	ZWINT_HUMAN	277	31293
O43172	U4/U6 small nuclear ribonucleoprotein Prp4 (PRP4 homolog) (hPrp4) (U4/U6 snRNP 60 kDa protein) (WD splicing factor Prp4)	PRPF4	+						+					+	+		4	7	869.729	+	+	+						+	+	+		+	+	+	+	+	433801			1		5			PRP4	O43172	PRP4_HUMAN	522	58449
Q6P6C2	RNA demethylase ALKBH5 (EC 1.14.11.-) (Alkylated DNA repair protein alkB homolog 5) (Alpha-ketoglutarate-dependent dioxygenase alkB homolog 5)	ALKBH5	+						+					+	+		4	6	867.44		+	+						+	+	+	+	+	+	+	+	+	98313.9			3		5			ABH5;OFOXD1	K7ER58;Q6P6C2	ALKB5_HUMAN	394	44256
Q9NP74	Palmdelphin (Paralemmin-like protein)	PALMD	+					+	+						+		4	1	867.021	+					+		+				+	+	+	+	+	+	244809								C1orf11;PALML	Q9NP74;S4R313	PALMD_HUMAN	551	62758
Q8NI36	WD repeat-containing protein 36 (T-cell activation WD repeat-containing protein) (TA-WDRP)	WDR36	+		+									+	+		4	8	866.636	+	+	+									+	+	+	+	+	+	257187			12		3		3		A0A0A0MTB8;Q8NI36	WDR36_HUMAN	951	105322
Q13356	Peptidyl-prolyl cis-trans isomerase-like 2 (PPIase) (EC 2.3.2.27) (EC 5.2.1.8) (CYC4) (Cyclophilin-60) (Cyclophilin-like protein Cyp-60) (Cyp60) (hCyP-60) (RING-type E3 ubiquitin transferase isomerase-like 2) (Rotamase PPIL2)	PPIL2	+						+					+	+		4	11	866.047		+	+						+	+	+	+	+	+	+	+	+	49906.2			5		6				C9JDF0;F8WC56;Q13356	PPIL2_HUMAN	520	58823
Q8TD26	Chromodomain-helicase-DNA-binding protein 6 (CHD-6) (EC 3.6.4.12) (ATP-dependent helicase CHD6) (Radiation-induced gene B protein)	CHD6	+						+					+	+		4	6	865.811		+	+						+	+	+		+	+	+	+	+	2716.77			7		6			CHD5;KIAA1335;RIGB	A0A075B6P4;C9JFU2;H7C294;Q8TD26	CHD6_HUMAN	2715	305412
Q9H2X6	Homeodomain-interacting protein kinase 2 (hHIPk2) (EC 2.7.11.1)	HIPK2	+						+					+	+		4	3	863.85	+	+	+					+	+	+	+	+	+	+	+		+	642.939	2	7	2						H7BXX9;Q9H2X6	HIPK2_HUMAN	1198	130966
Q7Z4V5	Hepatoma-derived growth factor-related protein 2 (HRP-2) (Hepatoma-derived growth factor 2) (HDGF-2)	HDGFL2	+								+			+	+		4	3	863.674	+	+	+									+	+	+	+	+	+	162568			7		6		3	HDGF2;HDGFRP2	Q7Z4V5	HDGR2_HUMAN	671	74317
P31946	14-3-3 protein beta/alpha (Protein 1054) (Protein kinase C inhibitor protein 1) (KCIP-1) [Cleaved into: 14-3-3 protein beta/alpha, N-terminally processed]	YWHAB	+	+										+	+		4	2	861.891	+	+	+		+								+	+	+	+	+	5.04782e+06			13	4	8		1		A0A0J9YWE8;A0A0J9YWZ2;P31946;Q4VY19;Q4VY20	1433B_HUMAN	246	28082
P33981	Dual specificity protein kinase TTK (EC 2.7.12.1) (Phosphotyrosine picked threonine-protein kinase) (PYT)	TTK	+						+					+	+		4	11	860.269		+	+						+	+	+		+	+	+	+	+	31048.4	4		11		2	1	2	MPS1;MPS1L1	D6REX1;D6RF82;D6RFY1;D6RIC6;P33981	TTK_HUMAN	857	97072
Q71F23	Centromere protein U (CENP-U) (Centromere protein of 50 kDa) (CENP-50) (Interphase centromere complex protein 24) (KSHV latent nuclear antigen-interacting protein 1) (MLF1-interacting protein) (Polo-box-interacting protein 1)	CENPU	+								+			+	+		4	2	858.415	+	+	+									+	+	+	+	+	+	10289.4			6		2		2	ICEN24;KLIP1;MLF1IP;PBIP1	D6R9S4;Q71F23	CENPU_HUMAN	418	47522
Q9HBM1	Kinetochore protein Spc25 (hSpc25)	SPC25	+											+	+	+	4	1	854.264			+										+	+	+	+	+	159972			3					SPBC25	C9JW94;Q9HBM1	SPC25_HUMAN	224	26153
Q53GI3	Zinc finger protein 394 (Zinc finger protein with KRAB and SCAN domains 14)	ZNF394	+						+					+	+		4	3	851.694	+	+	+					+	+	+	+	+	+	+	+		+	2386.12							1	ZKSCAN14	Q53GI3	ZN394_HUMAN	561	64256
Q9Y620	DNA repair and recombination protein RAD54B (EC 3.6.4.-) (RAD54 homolog B)	RAD54B	+	+										+	+		4	13	850.627		+	+		+								+	+	+	+	+	8414.66			2		1		1		E5RHN9;E5RI14;E5RJF7;Q9Y620	RA54B_HUMAN	910	102967
Q96L91	E1A-binding protein p400 (EC 3.6.4.-) (CAG repeat protein 32) (Domino homolog) (hDomino) (Trinucleotide repeat-containing gene 12 protein) (p400 kDa SWI2/SNF2-related protein)	EP400	+			+					+				+		4	2	850.461	+	+	+										+		+	+	+	19292.8			11		12		1	CAGH32;KIAA1498;KIAA1818;TNRC12	A0A0A0MR70;A0A0A0MR72;A0A0A0MR80;Q96L91	EP400_HUMAN	3159	343489
Q9NR48	Histone-lysine N-methyltransferase ASH1L (EC 2.1.1.43) (ASH1-like protein) (huASH1) (Absent small and homeotic disks protein 1 homolog) (Lysine N-methyltransferase 2H)	ASH1L	+	+								+			+		4	2	845.531		+			+							+	+	+	+	+	+	3842.39			7		9		2	KIAA1420;KMT2H	F8VWK7;H0YI82;Q9NR48	ASH1L_HUMAN	2969	332790
Q9HAH7	Probable fibrosin-1	FBRS	+						+					+	+		4	6	845.352		+	+					+	+	+	+	+	+	+	+		+	7670.61			2		1			FBS;FBS1	H3BRE6;J3KNZ9;Q9HAH7	FBRS_HUMAN	460	48388
Q2M1K9	Zinc finger protein 423 (Olf1/EBF-associated zinc finger protein) (hOAZ) (Smad- and Olf-interacting zinc finger protein)	ZNF423	+								+			+	+		4	3	844.951	+	+	+									+		+			+	1044.25			1					KIAA0760;NPHP14;OAZ	A0A087WV99;F5H7S1;Q2M1K9	ZN423_HUMAN	1284	144605
Q9Y3M9	Zinc finger protein 337	ZNF337	+						+					+	+		4	1	843.472	+		+							+		+	+	+	+		+	670.388							1		Q9Y3M9	ZN337_HUMAN	751	86875
Q9UJX3	Anaphase-promoting complex subunit 7 (APC7) (Cyclosome subunit 7)	ANAPC7	+	+										+	+		4	5	843.317		+	+		+								+	+	+	+	+	251082			12		2			APC7	H0YIW2;H0YIX7;Q9UJX3	APC7_HUMAN	599	66855
Q8N0Z6	Tetratricopeptide repeat protein 5 (TPR repeat protein 5) (Stress-responsive activator of p300) (Strap)	TTC5	+				+							+	+		4	4	843.021		+	+										+		+	+	+	53678.2			1						G3V3I6;H9KV81;Q8N0Z6	TTC5_HUMAN	440	48928
O95071	E3 ubiquitin-protein ligase UBR5 (EC 2.3.2.26) (E3 ubiquitin-protein ligase, HECT domain-containing 1) (HECT-type E3 ubiquitin transferase UBR5) (Hyperplastic discs protein homolog) (hHYD) (Progestin-induced protein)	UBR5	+	+										+	+		4	6	836.093	+	+	+	+	+								+		+	+	+	64621.9			21		1			EDD;EDD1;HYD;KIAA0896	E5RFK7;E7EMW7;E7ET84;H0YAV7;H0YBB4;O95071	UBR5_HUMAN	2799	309352
Q9BQG0	Myb-binding protein 1A	MYBBP1A	+	+										+	+		4	12	835.792	+	+	+		+							+	+	+	+	+	+	377109			13		5		1	P160	I3L1L3;I3L2H8;I3L311;Q9BQG0	MBB1A_HUMAN	1328	148855
Q49AG3	Zinc finger BED domain-containing protein 5 (Transposon-derived Buster1 transposase-like protein)	ZBED5	+			+								+	+		4	6	834.259		+	+										+	+	+	+	+	3702.78			1					Buster1	E9PJ57;E9PJT5;E9PM71;E9PNT1;Q49AG3	ZBED5_HUMAN	693	78911
Q9UHI6	Probable ATP-dependent RNA helicase DDX20 (EC 3.6.4.13) (Component of gems 3) (DEAD box protein 20) (DEAD box protein DP 103) (Gemin-3)	DDX20	+	+										+	+		4	13	831.788		+	+	+	+							+	+	+	+	+	+	149016			3				2	DP103;GEMIN3	E9PJ60;Q9UHI6	DDX20_HUMAN	824	92241
O43309	Zinc finger and SCAN domain-containing protein 12 (Zinc finger protein 305) (Zinc finger protein 96)	ZSCAN12	+						+					+	+		4	1	831.134	+		+					+		+	+	+	+	+	+		+	4258.89			1					KIAA0426;ZNF305;ZNF96	O43309	ZSC12_HUMAN	604	70222
P18850	Cyclic AMP-dependent transcription factor ATF-6 alpha (cAMP-dependent transcription factor ATF-6 alpha) (Activating transcription factor 6 alpha) (ATF6-alpha) [Cleaved into: Processed cyclic AMP-dependent transcription factor ATF-6 alpha]	ATF6	+						+					+	+		4	6	830.116			+							+		+	+	+	+	+	+	16350.2			6		1				P18850	ATF6A_HUMAN	670	74585
Q9H422	Homeodomain-interacting protein kinase 3 (EC 2.7.11.1) (Androgen receptor-interacting nuclear protein kinase) (ANPK) (Fas-interacting serine/threonine-protein kinase) (FIST) (Homolog of protein kinase YAK1)	HIPK3	+						+					+	+		4	1	829.367			+							+		+	+		+		+	855.577			3				1	DYRK6;FIST3;PKY	E9PKD7;Q9H422	HIPK3_HUMAN	1215	133743
Q9BZJ0	Crooked neck-like protein 1 (Crooked neck homolog) (hCrn)	CRNKL1	+						+					+	+		4	3	827.739	+	+	+						+					+	+	+	+	78213.8					2		1	CRN	A0A0C4DGD7;Q5JY65;Q9BZJ0	CRNL1_HUMAN	848	100452
P35998	26S proteasome regulatory subunit 7 (26S proteasome AAA-ATPase subunit RPT1) (Proteasome 26S subunit ATPase 2) (Protein MSS1)	PSMC2	+											+	+	+	4	9	827.599	+	+	+										+		+	+	+	1.17885e+06			28		5			MSS1	A0A1W2PQS1;C9JLS9;P35998	PRS7_HUMAN	433	48634
Q13352	Centromere protein R (CENP-R) (Beta-3-endonexin) (Integrin beta-3-binding protein) (Nuclear receptor-interacting factor 3)	ITGB3BP	+						+					+	+		4	2	825.363	+	+	+							+		+	+	+	+	+	+	5924.25			1				1	CENPR;NRIF3	Q13352	CENPR_HUMAN	177	20194
Q9NVM9	Integrator complex subunit 13 (Cell cycle regulator Mat89Bb homolog) (Germ cell tumor 1) (Protein asunder homolog) (Sarcoma antigen NY-SAR-95)	INTS13	+						+					+	+		4	3	825.315	+	+	+						+	+	+	+	+	+	+	+	+	109909			5					ASUN;C12orf11;GCT1	F5H457;F5H5W1;F8VRX9;H0YH12;H0YIA9;Q9NVM9	INT13_HUMAN	706	80225
Q9H467	CUE domain-containing protein 2	CUEDC2	+						+					+	+		4	4	821.374		+	+						+				+	+	+	+	+	56135.9			10					C10orf66	Q9H467	CUED2_HUMAN	287	32009
O14965	Aurora kinase A (EC 2.7.11.1) (Aurora 2) (Aurora/IPL1-related kinase 1) (ARK-1) (Aurora-related kinase 1) (hARK1) (Breast tumor-amplified kinase) (Serine/threonine-protein kinase 15) (Serine/threonine-protein kinase 6) (Serine/threonine-protein kinase aurora-A)	AURKA	+			+								+	+		4	1	820.146		+	+									+	+	+	+	+	+	113816			1					AIK;AIRK1;ARK1;AURA;AYK1;BTAK;IAK1;STK15;STK6	A3KFJ0;A3KFJ1;A3KFJ2;O14965;Q5QPD1;Q5QPD2;Q5QPD4	AURKA_HUMAN	403	45809
Q8N3J9	Zinc finger protein 664 (Zinc finger protein 176) (Zinc finger protein from organ of Corti)	ZNF664	+						+					+	+		4	1	819.807	+		+					+	+	+	+	+	+	+	+		+	5659.34					1			ZFOC1;ZNF176	Q8N3J9	ZN664_HUMAN	261	30284
Q15019	Septin-2 (Neural precursor cell expressed developmentally down-regulated protein 5) (NEDD-5)	SEPT2	+		+									+	+		4	7	814.293		+	+										+	+	+	+	+	2.06646e+06			10		2			DIFF6;KIAA0158;NEDD5	A0A1B0GXJ2;B5MCX3;B5MD47;C9IY94;C9IZU3;C9J2Q4;C9J938;C9JB25;C9JFT1;C9JG93;C9JQJ4;C9JSE7;C9JT15;C9JZI2;F8WB65;F8WCX3;H7C1T1;H7C2Y0;H7C310;Q15019	SEPT2_HUMAN	361	41487
Q8WTT2	Nucleolar complex protein 3 homolog (NOC3 protein homolog) (Factor for adipocyte differentiation 24) (NOC3-like protein) (Nucleolar complex-associated protein 3-like protein)	NOC3L	+						+					+	+		4	7	814.231	+	+	+						+		+	+	+	+		+	+	182029			1		4			AD24;C10orf117;FAD24	Q8WTT2	NOC3L_HUMAN	800	92548
P16383	GC-rich sequence DNA-binding factor 2 (GC-rich sequence DNA-binding factor) (Transcription factor 9) (TCF-9)	GCFC2	+	+										+	+		4	10	813.382		+	+		+									+		+	+	15071.3			1		1		1	C2orf3;GCF;TCF9	C9JII4;H7C335;P16383;S4R3C1;S4R461;S4R465	GCFC2_HUMAN	781	89385
Q9Y696	Chloride intracellular channel protein 4 (Intracellular chloride ion channel protein p64H1)	CLIC4	+		+		+								+		4	2	810.392		+	+												+	+	+	1.50455e+06			7		2				Q9Y696	CLIC4_HUMAN	253	28772
Q8N3X6	Ligand-dependent nuclear receptor corepressor-like protein (LCoR-like protein)	LCORL	+								+			+	+		4	5	804.653	+	+	+									+	+	+	+		+	2357.12			1					MLR1	A0A1B0GVP4;A0A1B0GWC6;C9JI46;D6RA10;Q8N3X6	LCORL_HUMAN	602	66964
Q9UFC0	Leucine-rich repeat and WD repeat-containing protein 1 (Centromere protein 33) (CENP-33) (Origin recognition complex-associated protein) (ORC-associated protein) (ORCA)	LRWD1	+			+								+	+		4	4	803.872		+	+											+	+	+	+	88191.9			3					CENP-33;ORCA	F8WBP5;F8WDB4;H7C4Q9;H7C5N7;H7C5S6;Q9UFC0	LRWD1_HUMAN	647	70861
Q9GZS1	DNA-directed RNA polymerase I subunit RPA49 (RNA polymerase I subunit A49) (DNA-directed RNA polymerase I subunit E) (RNA polymerase I-associated factor 1) (RNA polymerase I-associated factor 53)	POLR1E	+											+	+	+	4	5	803.755		+	+										+	+	+	+	+	256662			4	1	2		2	PAF53;PRAF1	E7EX70;Q9GZS1	RPA49_HUMAN	481	53962
Q96FC9	ATP-dependent DNA helicase DDX11 (EC 3.6.4.12) (CHL1-related protein 1) (hCHLR1) (DEAD/H-box protein 11) (Keratinocyte growth factor-regulated gene 2 protein) (KRG-2)	DDX11	+						+					+	+		4	9	803.585		+	+						+	+	+		+	+	+	+	+	22393.8			5					CHL1;CHLR1;KRG2	B4DMS8;C9K0E8;F5GXJ8;F5GXL6;F5GYY1;F5H235;F5H2V9;F6WZM0;H0YFY8;H0YGL4;H0YGX9;Q96FC9;R4GNE1	DDX11_HUMAN	970	108313
Q13888	General transcription factor IIH subunit 2 (Basic transcription factor 2 44 kDa subunit) (BTF2 p44) (General transcription factor IIH polypeptide 2) (TFIIH basal transcription factor complex p44 subunit)	GTF2H2	+							+				+	+		4	6	800.9		+	+										+	+	+	+	+	7617.13			6				1	BTF2P44	Q13888;R4GMS9;R4GMV2	TF2H2_HUMAN	395	44419
P62829	60S ribosomal protein L23 (60S ribosomal protein L17) (Large ribosomal subunit protein uL14)	RPL23	+		+									+	+		4	3	799.908	+	+	+									+	+	+	+	+	+	4.749e+06			8		5				B9ZVP7;C9JD32;J3KT29;J3KTJ3;J3QQT9;P62829	RL23_HUMAN	140	14865
Q8NEZ4	Histone-lysine N-methyltransferase 2C (Lysine N-methyltransferase 2C) (EC 2.1.1.43) (Homologous to ALR protein) (Myeloid/lymphoid or mixed-lineage leukemia protein 3)	KMT2C	+				+						+		+		4	6	795.934	+	+	+										+			+	+	6637.12			1		17		1	HALR;KIAA1506;MLL3	C9J4Z5;H0Y765;H0YMU7;H0YNL4;H7BY37;H7C212;H7C2V8;Q8NEZ4	KMT2C_HUMAN	4911	541370
P49848	Transcription initiation factor TFIID subunit 6 (RNA polymerase II TBP-associated factor subunit E) (Transcription initiation factor TFIID 70 kDa subunit) (TAF(II)70) (TAFII-70) (TAFII70) (Transcription initiation factor TFIID 80 kDa subunit) (TAF(II)80) (TAFII-80) (TAFII80)	TAF6	+						+					+	+		4	2	794.708	+	+	+						+		+	+	+	+	+	+	+	29533.9			2		2		2	TAF2E;TAFII70	A0A1D5RMS5;C9J088;C9J7C4;C9JFL8;C9JHQ8;C9JI39;C9JIS2;C9JTY6;E5RHA1;E5RKA5;F8WEJ7;J3KR72;P49848	TAF6_HUMAN	677	72668
P35869	Aryl hydrocarbon receptor (Ah receptor) (AhR) (Class E basic helix-loop-helix protein 76) (bHLHe76)	AHR	+						+					+	+		4	7	794.014		+	+					+	+	+	+	+	+	+	+	+	+	26049.6			8		1			BHLHE76	P35869	AHR_HUMAN	848	96147
P48556	26S proteasome non-ATPase regulatory subunit 8 (26S proteasome regulatory subunit RPN12) (26S proteasome regulatory subunit S14) (p31)	PSMD8	+	+										+	+		4	7	791.091	+	+	+	+	+							+	+	+	+	+	+	666187			13		2				K7EJC1;K7EJR3;K7EK21;K7ENY6;K7ERW6;P48556;R4GMR5	PSMD8_HUMAN	350	39612
O15014	Zinc finger protein 609	ZNF609	+						+					+	+		4	9	788.294	+	+	+					+	+	+	+	+	+	+	+	+	+	27752.3			1		4			KIAA0295	E7ERY8;O15014	ZN609_HUMAN	1411	151191
Q29RF7	Sister chromatid cohesion protein PDS5 homolog A (Cell proliferation-inducing gene 54 protein) (Sister chromatid cohesion protein 112) (SCC-112)	PDS5A	+	+		+									+		4	8	787.957	+	+	+		+									+	+	+	+	161785			13		14			KIAA0648;PDS5	H0Y9L6;H0Y9L9;H0Y9X6;Q29RF7	PDS5A_HUMAN	1337	150830
Q8WV44	E3 ubiquitin-protein ligase TRIM41 (EC 2.3.2.27) (RING finger-interacting protein with C kinase) (RINCK) (RING-type E3 ubiquitin transferase TRIM41) (Tripartite motif-containing protein 41)	TRIM41	+						+					+	+		4	2	785.694		+	+					+	+	+	+		+	+	+		+	12011.7			6					RINCK	D6REK2;H0Y9T3;H0YAD6;Q8WV44	TRI41_HUMAN	630	71670
Q9BRH9	Zinc finger protein 251	ZNF251	+						+					+	+		4	7	783.792			+					+	+	+	+	+	+	+	+		+	5036.08			1						H0YCK5;Q9BRH9	ZN251_HUMAN	671	75763
Q9BVQ7	Spermatogenesis-associated protein 5-like protein 1	SPATA5L1	+						+					+	+		4	1	781.396			+							+			+	+	+	+	+	79963.1			9		2				H0YCA5;H0YL79;Q9BVQ7	SPA5L_HUMAN	753	80710
O60244	Mediator of RNA polymerase II transcription subunit 14 (Activator-recruited cofactor 150 kDa component) (ARC150) (Cofactor required for Sp1 transcriptional activation subunit 2) (CRSP complex subunit 2) (Mediator complex subunit 14) (RGR1 homolog) (hRGR1) (Thyroid hormone receptor-associated protein complex 170 kDa component) (Trap170) (Transcriptional coactivator CRSP150) (Vitamin D3 receptor-in…	MED14	+			+								+	+		4	4	781.164	+	+	+												+	+	+	15970.2			10				1	ARC150;CRSP2;CXorf4;DRIP150;EXLM1;RGR1;TRAP170	H7C017;H7C3E5;O60244	MED14_HUMAN	1454	160607
Q9UDV6	Zinc finger protein 212 (Zinc finger protein C2H2-150)	ZNF212	+											+	+	+	4	2	776.943	+	+	+										+	+	+		+	5325.64								ZNFC150	F2Z3G9;H7C589;H7C5A9;Q9UDV6	ZN212_HUMAN	495	55447
Q13889	General transcription factor IIH subunit 3 (Basic transcription factor 2 34 kDa subunit) (BTF2 p34) (General transcription factor IIH polypeptide 3) (TFIIH basal transcription factor complex p34 subunit)	GTF2H3	+						+					+	+		4	4	776.717		+	+							+			+	+	+	+	+	38709.3			5						A0A087WYD5;F5GWD3;F5GX35;F5GXG6;F5H3G1;F5H4K7;F5H6X0;H0YFF7;Q13889	TF2H3_HUMAN	308	34378
P41227	N-alpha-acetyltransferase 10 (EC 2.3.1.255) (N-terminal acetyltransferase complex ARD1 subunit homolog A) (NatA catalytic subunit Naa10)	NAA10	+							+				+	+		4	2	775.907		+	+										+	+	+	+	+	786799			6	1	2			ARD1;ARD1A;TE2	A8MWP7;C9JN83;C9JW55;F8W808;P41227	NAA10_HUMAN	235	26459
Q9BSC4	Nucleolar protein 10	NOL10	+						+					+	+		4	7	775.505		+							+				+	+	+	+	+	128968			3						H7C1Z3;Q9BSC4	NOL10_HUMAN	688	80302
Q9NV06	DDB1- and CUL4-associated factor 13 (WD repeat and SOF domain-containing protein 1)	DCAF13	+						+					+	+		4	4	774.245	+	+	+						+	+	+		+	+	+	+	+	216364			9		4		1	WDSOF1	A0A087WT20;A0A087X1F8;B3KME9;E5RHM4;Q9NV06	DCA13_HUMAN	445	51402
Q9UBD5	Origin recognition complex subunit 3 (Origin recognition complex subunit Latheo)	ORC3	+	+										+	+		4	11	772.653		+	+		+								+	+	+	+	+	58487.7			9		5			LATHEO;ORC3L	Q9UBD5;U3KQL3	ORC3_HUMAN	711	82254
Q8IY22	C-Maf-inducing protein (c-Mip) (Truncated c-Maf-inducing protein) (Tc-Mip)	CMIP	+						+					+	+		4	3	772.216		+	+						+	+	+		+	+	+	+	+	15866.6			6					KIAA1694;TCMIP	A0A087WU05;A0A087WUL1;A0A087WY48;Q8IY22	CMIP_HUMAN	773	86331
P30876	DNA-directed RNA polymerase II subunit RPB2 (EC 2.7.7.6) (DNA-directed RNA polymerase II 140 kDa polypeptide) (DNA-directed RNA polymerase II subunit B) (RNA polymerase II subunit 2) (RNA polymerase II subunit B2)	POLR2B	+											+	+	+	4	10	770.649		+	+										+		+	+	+	269306			47		3		3		A0A1W2PPT5;C9J2Y9;C9J4M6;C9JMN3;C9JZW8;P30876	RPB2_HUMAN	1174	133897
P19447	TFIIH basal transcription factor complex helicase XPB subunit (EC 3.6.4.12) (Basic transcription factor 2 89 kDa subunit) (BTF2 p89) (DNA excision repair protein ERCC-3) (DNA repair protein complementing XP-B cells) (TFIIH basal transcription factor complex 89 kDa subunit) (TFIIH 89 kDa subunit) (TFIIH p89) (Xeroderma pigmentosum group B-complementing protein)	ERCC3	+											+	+	+	4	4	767.002		+	+										+		+	+	+	49102.5			4					XPB;XPBC	F2Z2V4;H7C309;P19447	ERCC3_HUMAN	782	89278
Q6ZSS3	Zinc finger protein 621	ZNF621	+						+					+	+		4	1	765.966		+	+					+	+	+	+		+		+		+	3402.99									C9JM43;C9JZC2;Q6ZSS3	ZN621_HUMAN	439	49205
P22102	Trifunctional purine biosynthetic protein adenosine-3 [Includes: Phosphoribosylamine--glycine ligase (EC 6.3.4.13) (Glycinamide ribonucleotide synthetase) (GARS) (Phosphoribosylglycinamide synthetase);Phosphoribosylformylglycinamidine cyclo-ligase (EC 6.3.3.1) (AIR synthase) (AIRS) (Phosphoribosyl-aminoimidazole synthetase);Phosphoribosylglycinamide formyltransferase (EC 2.1.2.2) (5'-phosphoribos…	GART	+		+									+	+		4	6	765.69		+	+												+	+	+	1.39349e+06			34		7		3	PGFT;PRGS	A0A140TA71;C9JBJ1;C9JKQ7;C9JTV6;C9JZG2;F8WD69;H7C366;P22102	PUR2_HUMAN	1010	107767
Q96FJ2	Dynein light chain 2, cytoplasmic (8 kDa dynein light chain b) (DLC8b) (Dynein light chain LC8-type 2)	DYNLL2	+										+	+	+		4	2	762.961		+	+												+	+	+	263549			3		2		1	DLC2	Q96FJ2	DYL2_HUMAN	89	10350
Q504T8	Midnolin (Midbrain nucleolar protein)	MIDN	+											+	+	+	4	3	760.602		+	+										+	+	+		+	1337.38			1						K7EN89;K7END3;Q504T8	MIDN_HUMAN	468	49213
Q15697	Zinc finger protein 174 (AW-1) (Zinc finger and SCAN domain-containing protein 8)	ZNF174	+						+					+	+		4	2	760.458	+	+									+	+	+	+	+		+	4138.28								ZSCAN8	I3L2H2;Q15697	ZN174_HUMAN	407	46455
Q5VTB9	E3 ubiquitin-protein ligase RNF220 (EC 2.3.2.27) (RING finger protein 220) (RING-type E3 ubiquitin transferase RNF220)	RNF220	+						+					+	+		4	1	759.768		+						+	+	+	+		+	+	+	+	+	7117.62			2		2			C1orf164	H0Y7B1;Q5TDE7;Q5TDE8;Q5VTB9;U3KPZ6	RN220_HUMAN	566	62765
P40937	Replication factor C subunit 5 (Activator 1 36 kDa subunit) (A1 36 kDa subunit) (Activator 1 subunit 5) (Replication factor C 36 kDa subunit) (RF-C 36 kDa subunit) (RFC36)	RFC5	+				+							+	+		4	4	758.657		+	+										+		+	+	+	474717			8						C9JH72;E9PEP3;F5H0U6;F5H304;F5H5S0;P40937	RFC5_HUMAN	340	38497
Q9Y295	Developmentally-regulated GTP-binding protein 1 (DRG-1) (Neural precursor cell expressed developmentally down-regulated protein 3) (NEDD-3)	DRG1	+		+									+	+		4	7	755.938			+												+	+	+	540868			13		1			NEDD3	F8WEE0;H0YI06;Q9Y295	DRG1_HUMAN	367	40542
Q9H6R4	Nucleolar protein 6 (Nucleolar RNA-associated protein) (Nrap)	NOL6	+											+	+	+	4	1	752.852	+	+	+										+	+	+	+	+	234396			8				1		A0A0A0MRW6;A0A0C4DFX0;Q9H6R4	NOL6_HUMAN	1146	127593
O60508	Pre-mRNA-processing factor 17 (Cell division cycle 40 homolog) (EH-binding protein 3) (Ehb3) (PRP17 homolog) (hPRP17)	CDC40	+							+				+	+		4	3	736.519		+	+										+	+	+	+	+	77074.4					3			EHB3;PRP17;PRPF17	O60508;Q5SRN1	PRP17_HUMAN	579	65521
Q9Y383	Putative RNA-binding protein Luc7-like 2	LUC7L2	+						+					+	+		4	3	736.375		+	+						+		+		+	+	+	+	+	1.1072e+06			4		3				A0A0A6YYJ8;F8WEU3;Q9Y383;V9GZ75	LC7L2_HUMAN	392	46514
O43818	U3 small nucleolar RNA-interacting protein 2 (RRP9 homolog) (U3 small nucleolar ribonucleoprotein-associated 55 kDa protein) (U3 snoRNP-associated 55 kDa protein) (U3-55K)	RRP9	+							+				+	+		4	2	735.78	+	+	+									+	+	+	+	+	+	262550			3		2			RNU3IP2;U355K	O43818	U3IP2_HUMAN	475	51841
Q6NW34	Nucleolus and neural progenitor protein	NEPRO	+			+								+	+		4	1	734.073		+	+												+	+	+	11768.3			2				2	C3orf17	C9J9E3;E9PFF8;F2Z3E4;F8WBQ8;F8WC60;F8WDL7;Q6NW34	NEPRO_HUMAN	567	64552
P98170	E3 ubiquitin-protein ligase XIAP (EC 2.3.2.27) (Baculoviral IAP repeat-containing protein 4) (IAP-like protein) (ILP) (hILP) (Inhibitor of apoptosis protein 3) (IAP-3) (hIAP-3) (hIAP3) (RING-type E3 ubiquitin transferase XIAP) (X-linked inhibitor of apoptosis protein) (X-linked IAP)	XIAP	+				+		+						+		4	2	728.649		+	+					+	+	+	+		+	+	+	+	+	29268.3		2	9					API3;BIRC4;IAP3	B1AKU2;B1AKU3;P98170	XIAP_HUMAN	497	56685
Q9NPD8	Ubiquitin-conjugating enzyme E2 T (EC 2.3.2.23) (Cell proliferation-inducing gene 50 protein) (E2 ubiquitin-conjugating enzyme T) (Ubiquitin carrier protein T) (Ubiquitin-protein ligase T)	UBE2T	+	+										+	+		4	2	728.205		+	+	+	+							+	+	+	+	+	+	315502		2	8		1				Q9NPD8	UBE2T_HUMAN	197	22521
Q5THK1	Protein PRR14L (Proline rich 14-like protein)	PRR14L	+							+				+	+		4	4	727.944		+	+										+	+	+	+	+	954.079			6		2		1	C22orf30	C9J9V0;H3BLU3;H7BZH1;H7C1B0;Q5THK1	PR14L_HUMAN	2151	237300
Q9UQ80	Proliferation-associated protein 2G4 (Cell cycle protein p38-2G4 homolog) (hG4-1) (ErbB3-binding protein 1)	PA2G4	+											+	+	+	4	9	721.748		+	+									+	+	+	+	+	+	4.52699e+06	2		14		2		3	EBP1	F8VR77;F8VZ69;F8W0A3;Q9UQ80	PA2G4_HUMAN	394	43787
P49914	5-formyltetrahydrofolate cyclo-ligase (EC 6.3.3.2) (5,10-methenyl-tetrahydrofolate synthetase) (MTHFS) (Methenyl-THF synthetase)	MTHFS	+						+					+	+		4	2	720.329		+	+						+	+	+		+	+	+	+	+	158745			1		2		1		A0A0U1RQM3;H3BMB9;H3BN04;P49914	MTHFS_HUMAN	203	23256
Q9BVC3	Sister chromatid cohesion protein DCC1 (Defective in sister chromatid cohesion protein 1 homolog)	DSCC1	+						+					+	+		4	7	717.647		+	+						+	+			+	+	+	+	+	46848.3			2					DCC1	Q9BVC3	DCC1_HUMAN	393	44825
O75151	Lysine-specific demethylase PHF2 (EC 1.14.11.-) (GRC5) (PHD finger protein 2)	PHF2	+						+					+	+		4	5	717.084	+	+	+						+		+	+	+	+	+	+	+	27630.9			3		3		2	CENP-35;KIAA0662	A0A087WW48;E7ET14;O75151	PHF2_HUMAN	1096	120775
Q9NVR0	Kelch-like protein 11	KLHL11	+							+				+	+		4	7	715.672		+	+										+		+	+	+	21791.3			11						Q9NVR0	KLH11_HUMAN	708	80148
Q9UHQ7	Transcription elongation factor A protein-like 9 (TCEA-like protein 9) (Transcription elongation factor S-II protein-like 9) (WW domain-binding protein 5) (WBP-5)	TCEAL9	+							+				+	+		4	1	714.933			+										+		+	+	+	20182.4			4					WBP5	Q9UHQ7	TCAL9_HUMAN	104	12749
Q9H967	WD repeat-containing protein 76	WDR76	+						+					+	+		4	4	713.696		+	+						+	+	+		+	+	+	+	+	70537.4			6						A0A0C4DFX7;C9JE56;Q9H967	WDR76_HUMAN	626	69769
Q9UHB7	AF4/FMR2 family member 4 (ALL1-fused gene from chromosome 5q31 protein) (Protein AF-5q31) (Major CDK9 elongation factor-associated protein)	AFF4	+						+					+	+		4	1	709.269	+	+							+		+	+	+	+	+	+	+	35136.4			3		7			AF5Q31;MCEF	C9JCE0;H7C319;Q9UHB7	AFF4_HUMAN	1163	127459
P25788	Proteasome subunit alpha type-3 (EC 3.4.25.1) (Macropain subunit C8) (Multicatalytic endopeptidase complex subunit C8) (Proteasome component C8)	PSMA3	+		+									+	+		4	5	707.835		+	+										+		+	+	+	2.03614e+06			12		6			HC8;PSC8	G3V3W4;G3V4X5;G3V5N4;H0YJ03;P25788	PSA3_HUMAN	255	28433
Q8NCN2	Zinc finger and BTB domain-containing protein 34	ZBTB34	+							+				+	+		4	2	707.493		+	+									+	+	+	+		+	2523.35			2					KIAA1993	A0A0C4DFQ2;Q8NCN2	ZBT34_HUMAN	500	55534
Q9NTJ3	Structural maintenance of chromosomes protein 4 (SMC protein 4) (SMC-4) (Chromosome-associated polypeptide C) (hCAP-C) (XCAP-C homolog)	SMC4	+										+	+	+		4	5	703.705		+	+										+		+	+	+	595465			25		14		3	CAPC;SMC4L1	C9IYK2;C9J578;C9J9E4;C9JJ64;C9JR83;C9JVD8;C9JWF0;E9PD53;F8WCB7;Q9NTJ3	SMC4_HUMAN	1288	147182
Q96MW7	Tigger transposable element-derived protein 1	TIGD1	+						+					+	+		4	5	702.671		+	+							+			+	+	+	+	+	1026.17									Q96MW7	TIGD1_HUMAN	591	67299
Q8N8A6	ATP-dependent RNA helicase DDX51 (EC 3.6.4.13) (DEAD box protein 51)	DDX51	+							+				+	+		4	3	701.952		+	+										+	+	+	+	+	74703.6			1						Q8N8A6	DDX51_HUMAN	666	72457
P10768	S-formylglutathione hydrolase (FGH) (EC 3.1.2.12) (Esterase D) (Methylumbelliferyl-acetate deacetylase) (EC 3.1.1.56)	ESD	+		+									+	+		4	7	701.341	+	+	+												+	+	+	1.4203e+06			11		7				H7BZT7;P10768;U3KQT1;X6RA14	ESTD_HUMAN	282	31463
Q9H3M7	Thioredoxin-interacting protein (Thioredoxin-binding protein 2) (Vitamin D3 up-regulated protein 1)	TXNIP	+						+					+	+		4	4	700.104		+	+						+	+	+		+	+	+	+	+	23387.6			16					VDUP1	Q9H3M7	TXNIP_HUMAN	391	43661
P51692	Signal transducer and activator of transcription 5B	STAT5B	+						+						+	+	4	12	696.81		+	+						+				+	+	+	+	+	194435			4	4	3				C9J4I3;P51692	STA5B_HUMAN	787	89866
Q9HCM7	Fibrosin-1-like protein (AUTS2-like protein) (HBV X-transactivated gene 9 protein) (HBV XAg-transactivated protein 9)	FBRSL1	+						+					+	+		4	5	694.12	+	+	+					+	+	+	+	+	+	+	+		+	3845.38			4				2	AUTS2L;KIAA1545;XTP9	A0A1B0GUN3;Q9HCM7	FBSL_HUMAN	1045	110907
P41091	Eukaryotic translation initiation factor 2 subunit 3 (Eukaryotic translation initiation factor 2 subunit gamma X) (eIF-2-gamma X) (eIF-2gX)	EIF2S3	+		+									+	+		4	8	689.395		+	+										+	+	+	+	+	2.75325e+06			22		3		1	EIF2G	H7BZU1;P41091	IF2G_HUMAN	472	51109
O60293	Zinc finger C3H1 domain-containing protein (Coiled-coil domain-containing protein 131) (Proline/serine-rich coiled-coil protein 2)	ZFC3H1	+						+				+		+		4	2	688.115		+						+	+	+	+		+	+	+	+	+	27747.1			2		4		2	CCDC131;KIAA0546;PSRC2	G3V1X1;O60293	ZC3H1_HUMAN	1989	226356
Q5W0B1	RING finger protein 219	RNF219	+						+					+	+		4	6	688.016		+	+						+	+	+		+	+	+	+	+	2737.66			10		5		1	C13orf7	Q5W0B1	RN219_HUMAN	726	81116
Q8NEM7	Transcription factor SPT20 homolog (p38-interacting protein) (p38IP)	SUPT20H	+						+					+	+		4	5	685.676		+	+						+	+			+	+	+	+	+	9750.25			4					C13orf19;FAM48A	B4E2D5;C9JQS2;F6S7C4;H7C5F9;Q8NEM7;R4GND2	SP20H_HUMAN	779	85789
Q96QC0	Serine/threonine-protein phosphatase 1 regulatory subunit 10 (MHC class I region proline-rich protein CAT53) (PP1-binding protein of 114 kDa) (Phosphatase 1 nuclear targeting subunit) (Protein FB19) (p99)	PPP1R10	+							+				+	+		4	1	684.275	+	+	+									+	+	+	+	+	+	74001.6			2		7		1	CAT53;FB19;PNUTS	Q96QC0	PP1RA_HUMAN	940	99058
Q9BTL4	Immediate early response gene 2 protein (Protein ETR101)	IER2	+							+				+	+		4	1	683.048			+										+		+		+	1601.44			2					ETR101;PIP92	Q9BTL4	IER2_HUMAN	223	24196
Q15542	Transcription initiation factor TFIID subunit 5 (Transcription initiation factor TFIID 100 kDa subunit) (TAF(II)100) (TAFII-100) (TAFII100)	TAF5	+								+			+	+		4	2	683.032	+	+											+			+	+	16917.4	1							TAF2D	Q15542	TAF5_HUMAN	800	86830
P49458	Signal recognition particle 9 kDa protein (SRP9)	SRP9	+											+	+	+	4	1	682.511		+	+												+	+	+	3.47564e+06			8		5				E9PE20;P49458	SRP09_HUMAN	86	10112
Q14684	Ribosomal RNA processing protein 1 homolog B (RRP1-like protein B)	RRP1B	+	+										+	+		4	4	681.397		+			+								+	+	+	+	+	252601			4		3		2	KIAA0179	Q14684	RRP1B_HUMAN	758	84428
Q9HCS7	Pre-mRNA-splicing factor SYF1 (Protein HCNP) (XPA-binding protein 2)	XAB2	+	+										+	+		4	8	679.426		+	+		+								+	+	+	+	+	154897			12		1			HCNP;KIAA1177;SYF1	Q9HCS7	SYF1_HUMAN	855	100010
C9JLR9	Uncharacterized protein C11orf95	C11orf95	+				+							+	+		4	1	677.51	+											+		+	+	+	+	3115.88									A0A087WU89;A0A087WZS6;A0A087X051;C9JLR9	CK095_HUMAN	678	73197
Q92878	DNA repair protein RAD50 (hRAD50) (EC 3.6.-.-)	RAD50	+								+		+		+		4	4	675.119	+											+	+	+	+	+	+	302773			14		8		1		C9JNH8;E7EN38;E7ESD9;E9PM98;H7C0P8;H7C0V2;Q92878	RAD50_HUMAN	1312	153892
P17096	High mobility group protein HMG-I/HMG-Y (HMG-I(Y)) (High mobility group AT-hook protein 1) (High mobility group protein A1) (High mobility group protein R)	HMGA1	+											+	+	+	4	2	674.962	+	+										+	+	+	+	+	+	1.66181e+06			4	8	22		13	HMGIY	P17096	HMGA1_HUMAN	107	11676
P18669	Phosphoglycerate mutase 1 (EC 5.4.2.11) (EC 5.4.2.4) (BPG-dependent PGAM 1) (Phosphoglycerate mutase isozyme B) (PGAM-B)	PGAM1	+		+				+						+		4	8	674.097		+	+					+	+			+		+	+	+	+	7.83864e+06			9		7		3	PGAMA	P18669	PGAM1_HUMAN	254	28804
Q8IXK0	Polyhomeotic-like protein 2 (hPH2) (Early development regulatory protein 2)	PHC2	+						+					+	+		4	5	672.874		+						+	+	+	+	+	+	+	+	+	+	17049.1			4		2			EDR2;PH2	A0A0A0MSI2;B3KPJ4;Q8IXK0	PHC2_HUMAN	858	90713
Q9UKD2	mRNA turnover protein 4 homolog (Ribosome assembly factor MRTO4)	MRTO4	+						+					+	+		4	4	668.919		+							+	+			+	+	+	+	+	1.01007e+06			3		7			C1orf33;MRT4	Q9UKD2	MRT4_HUMAN	239	27560
P30041	Peroxiredoxin-6 (EC 1.11.1.15) (1-Cys peroxiredoxin) (1-Cys PRX) (24 kDa protein) (Acidic calcium-independent phospholipase A2) (aiPLA2) (EC 3.1.1.-) (Antioxidant protein 2) (Liver 2D page spot 40) (Non-selenium glutathione peroxidase) (NSGPx) (EC 1.11.1.9) (Red blood cells page spot 12)	PRDX6	+						+					+	+		4	1	667.312	+	+							+	+	+		+		+	+	+	5.54212e+06	2		8		7		2	AOP2;KIAA0106	P30041	PRDX6_HUMAN	224	25035
P17987	T-complex protein 1 subunit alpha (TCP-1-alpha) (CCT-alpha)	TCP1	+		+									+	+		4	3	660.753	+		+										+	+	+	+	+	3.0286e+06			24		9		1	CCT1;CCTA	E7EQR6;E7ERF2;F5GYL4;F5GZ03;F5GZI8;F5H136;F5H282;F5H676;F5H726;F5H7Y1;P17987	TCPA_HUMAN	556	60344
P57740	Nuclear pore complex protein Nup107 (107 kDa nucleoporin) (Nucleoporin Nup107)	NUP107	+	+										+	+		4	9	659.521		+	+	+	+								+		+	+	+	240724			14		2		2		F5GY77;G3V1T4;H0YG15;P57740	NU107_HUMAN	925	106374
O43175	D-3-phosphoglycerate dehydrogenase (3-PGDH) (EC 1.1.1.95) (2-oxoglutarate reductase) (EC 1.1.1.399) (Malate dehydrogenase) (EC 1.1.1.37)	PHGDH	+					+						+	+		4	7	658.549	+	+	+			+	+							+	+	+	+	4.47151e+06			13		2			PGDH3	O43175;Q5SZU1	SERA_HUMAN	533	56651
P19105	Myosin regulatory light chain 12A (Epididymis secretory protein Li 24) (HEL-S-24) (MLC-2B) (Myosin RLC) (Myosin regulatory light chain 2, nonsarcomeric) (Myosin regulatory light chain MRLC3)	MYL12A	+	+					+						+		4	1	650.624		+	+	+	+				+	+	+		+	+	+	+	+	2.83934e+06			1		1			MLCB;MRCL3;MRLC3;RLC	J3KT92;J3KTJ1;J3QRS3;P19105	ML12A_HUMAN	171	19794
A0AUZ9	KAT8 regulatory NSL complex subunit 1-like protein (MSL1v2)	KANSL1L	+						+					+	+		4	1	650.149	+	+	+							+		+	+		+		+	373.344					3			C2orf67	A0A0U1RR24;A0AUZ9;H7BZ78;H7C1T2;H7C2S5	KAL1L_HUMAN	987	112253
Q7Z3Z5	Mediator of RNA polymerase II transcription subunit 12 (Mediator of RNA polymerase II transcription, subunit 12 homolog (Yeast), isoform CRA_e) (TNRC11 protein)	TNRC11	+			+								+	+		4	7	648.235		+	+										+	+	+	+	+	15661.2								MED12	Q7Z3Z5	Q7Z3Z5_HUMAN	2027	226323
P13639	Elongation factor 2 (EF-2)	EEF2	+					+						+	+		4	12	648.182	+	+	+			+							+	+	+	+	+	9.058e+06	2		44		24		8	EF2	M0R0I6;P13639	EF2_HUMAN	858	95338
Q8IX90	Spindle and kinetochore-associated protein 3	SKA3	+	+										+	+		4	3	637.195		+			+								+	+	+	+	+	14883.2			4		1			C13orf3;RAMA1	F5GWG1;F5H8H7;Q8IX90	SKA3_HUMAN	412	46359
P49915	GMP synthase [glutamine-hydrolyzing] (EC 6.3.5.2) (GMP synthetase) (Glutamine amidotransferase)	GMPS	+						+					+	+		4	7	632.43		+	+						+		+		+	+	+	+	+	809817		1	15		3				P49915	GUAA_HUMAN	693	76715
P43268	ETS translocation variant 4 (Adenovirus E1A enhancer-binding protein) (E1A-F) (Polyomavirus enhancer activator 3 homolog) (Protein PEA3)	ETV4	+								+				+	+	4	1	631.893		+										+	+	+	+		+	3411.73	4							E1AF;PEA3	B7Z5F4;K7EMW0;P43268	ETV4_HUMAN	484	53938
P09211	Glutathione S-transferase P (EC 2.5.1.18) (GST class-pi) (GSTP1-1)	GSTP1	+											+	+	+	4	2	629.554		+	+												+	+	+	9.27839e+06			7		8		4	FAEES3;GST3	A0A087X243;A0A087X2E9;A8MX94;P09211	GSTP1_HUMAN	210	23356
Q96EB6	NAD-dependent protein deacetylase sirtuin-1 (hSIRT1) (EC 3.5.1.-) (Regulatory protein SIR2 homolog 1) (SIR2-like protein 1) (hSIR2) [Cleaved into: SirtT1 75 kDa fragment (75SirT1)]	SIRT1	+										+	+	+		4	5	628.999		+											+	+	+	+	+	35927.6	1		6		3	1		SIR2L1	B0QZ35;E9PC49;Q96EB6	SIR1_HUMAN	747	81681
P49585	Choline-phosphate cytidylyltransferase A (EC 2.7.7.15) (CCT-alpha) (CTP:phosphocholine cytidylyltransferase A) (CCT A) (CT A) (Phosphorylcholine transferase A)	PCYT1A	+						+					+	+		4	5	628.806		+	+					+	+	+	+		+	+	+	+	+	174652		1	5		2			CTPCT;PCYT1	C9J050;C9J2E1;C9JEJ2;C9JPY0;C9JVS0;F8WAZ5;F8WBU2;H7BZN1;H7C1T3;P49585	PCY1A_HUMAN	367	41731
Q9NSV4	Protein diaphanous homolog 3 (Diaphanous-related formin-3) (DRF3) (MDia2)	DIAPH3	+	+										+	+		4	8	624.833		+	+		+								+	+	+	+	+	105334		1	1				2	DIAP3	Q9NSV4	DIAP3_HUMAN	1193	136926
Q99873	Protein arginine N-methyltransferase 1 (EC 2.1.1.319) (Histone-arginine N-methyltransferase PRMT1) (Interferon receptor 1-bound protein 4)	PRMT1	+		+									+	+		4	5	623.209		+	+										+	+	+	+	+	1.46375e+06			11		3			HMT2;HRMT1L2;IR1B4	A0A087X1W2;E9PIE2;E9PIX6;E9PKG1;E9PMW9;E9PMZ2;E9PNR9;E9PQ98;H0YDE4;H7C2I1;Q99873	ANM1_HUMAN	361	41516
Q8NEJ9	Neuroguidin (Centromere accumulated nuclear protein 1) (CANu1) (EIF4E-binding protein)	NGDN	+	+										+	+		4	3	622.589	+	+			+								+	+	+	+	+	141040			4					C14orf120	G3V4G1;H0YJ17;H0YJQ1;Q8NEJ9	NGDN_HUMAN	315	35894
P20618	Proteasome subunit beta type-1 (EC 3.4.25.1) (Macropain subunit C5) (Multicatalytic endopeptidase complex subunit C5) (Proteasome component C5) (Proteasome gamma chain)	PSMB1	+		+									+	+		4	4	622.038		+	+										+		+	+	+	1.84992e+06			9		3			PSC5	P20618	PSB1_HUMAN	241	26489
Q5VV67	Peroxisome proliferator-activated receptor gamma coactivator-related protein 1 (PGC-1-related coactivator) (PRC)	PPRC1	+						+					+	+		4	3	621.809		+	+						+	+	+		+	+	+	+	+	817.13			3		3			KIAA0595	E7EVG6;Q5VV67;X6R7H2	PPRC1_HUMAN	1664	177544
O76064	E3 ubiquitin-protein ligase RNF8 (hRNF8) (EC 2.3.2.27) (RING finger protein 8) (RING-type E3 ubiquitin transferase RNF8)	RNF8	+							+				+	+		4	12	621.392		+	+										+	+	+	+	+	2525.99			1					KIAA0646	C9J858;F8WDH8;F8WEW6;H7C4L7;O76064	RNF8_HUMAN	485	55518
Q96PU8	Protein quaking (Hqk) (HqkI)	QKI	+				+							+	+		4	2	618.616		+	+										+	+	+	+	+	314328			2					HKQ	F5GXS8;F5GYM3;F5GYT7;F5H5U6;F5H8C8;H0YFB7;H0YG47;H0YGD6;Q96PU8	QKI_HUMAN	341	37671
P13984	General transcription factor IIF subunit 2 (EC 3.6.4.12) (ATP-dependent helicase GTF2F2) (General transcription factor IIF 30 kDa subunit) (Transcription initiation factor IIF subunit beta) (TFIIF-beta) (Transcription initiation factor RAP30)	GTF2F2	+						+					+	+		4	5	617.972		+	+						+				+	+	+	+	+	411560			7		6		1	RAP30	P13984	T2FB_HUMAN	249	28380
Q562F6	Shugoshin 2 (Shugoshin-2) (Shugoshin-like 2) (Tripin)	SGO2	+			+								+	+		4	1	616.062		+										+	+		+	+	+	10474.2					4		1	SGOL2	C9JW92;Q562F6	SGO2_HUMAN	1265	144739
Q00535	Cyclin-dependent-like kinase 5 (EC 2.7.11.1) (Cell division protein kinase 5) (Serine/threonine-protein kinase PSSALRE) (Tau protein kinase II catalytic subunit) (TPKII catalytic subunit)	CDK5	+				+							+	+		4	6	613.07		+	+										+	+	+	+	+	217695			4		3		2	CDKN5	Q00535	CDK5_HUMAN	292	33304
Q13564	NEDD8-activating enzyme E1 regulatory subunit (Amyloid beta precursor protein-binding protein 1, 59 kDa) (APP-BP1) (Amyloid protein-binding protein 1) (Proto-oncogene protein 1)	NAE1	+											+	+	+	4	4	610.846		+	+										+	+	+	+	+	336005			15		4			APPBP1	H3BMN8;H3BMR3;H3BQ16;H3BQW6;H3BS69;H3BSS8;J3KRK3;J3KTE3;J3QLH4;J3QRA5;Q13564	ULA1_HUMAN	534	60246
P42696	RNA-binding protein 34 (RNA-binding motif protein 34)	RBM34	+				+							+	+		4	6	610.11		+	+									+	+	+	+	+	+	79318.6					4			KIAA0117	A2A2V2;H7C5M1;P42696;Q5TCT4	RBM34_HUMAN	430	48565
Q562R1	Beta-actin-like protein 2 (Kappa-actin)	ACTBL2	+											+	+	+	4	2	608.52		+	+									+	+	+	+	+	+	10496.9			5		4		3		Q562R1	ACTBL_HUMAN	376	42003
Q16342	Programmed cell death protein 2 (Zinc finger MYND domain-containing protein 7) (Zinc finger protein Rp-8)	PDCD2	+						+					+	+		4	4	605.596		+	+						+	+	+		+	+	+	+	+	18108.5								RP8;ZMYND7	A0A087WYJ3;F5GWT2;F5H4V9;H0YFM2;H0YFS8;H0YFZ5;J3QK82;Q16342	PDCD2_HUMAN	344	38592
P40429	60S ribosomal protein L13a (23 kDa highly basic protein) (Large ribosomal subunit protein uL13)	RPL13A	+		+									+	+		4	1	605.309	+	+	+									+	+	+	+	+	+	8.00897e+06			15		6		1		A0A096LPE0;M0QYS1;M0QZU1;P40429	RL13A_HUMAN	203	23577
Q6IBS0	Twinfilin-2 (A6-related protein) (hA6RP) (Protein tyrosine kinase 9-like) (Twinfilin-1-like protein)	TWF2	+					+	+						+		4	2	605.05	+	+				+		+	+		+		+		+	+	+	719530					4			PTK9L	D6RG15;Q6IBS0	TWF2_HUMAN	349	39548
Q9NPG3	Ubinuclein-1 (HIRA-binding protein) (Protein VT4) (Ubiquitously expressed nuclear protein)	UBN1	+						+					+	+		4	3	603.533		+							+		+		+	+	+	+	+	7811.02					6		1		K7EJT1;K7EQR1;K7ER78;K7ESM4;Q9NPG3	UBN1_HUMAN	1134	121520
P55795	Heterogeneous nuclear ribonucleoprotein H2 (hnRNP H2) (FTP-3) (Heterogeneous nuclear ribonucleoprotein H') (hnRNP H') [Cleaved into: Heterogeneous nuclear ribonucleoprotein H2, N-terminally processed]	HNRNPH2	+						+					+	+		4	4	603.388		+	+					+	+	+	+	+	+	+	+	+	+	688859			7				1	FTP3;HNRPH2	P55795	HNRH2_HUMAN	449	49264
Q13118	Krueppel-like factor 10 (EGR-alpha) (Transforming growth factor-beta-inducible early growth response protein 1) (TGFB-inducible early growth response protein 1) (TIEG-1)	KLF10	+						+					+	+		4	2	602.931		+	+						+	+	+		+	+	+		+	1244.5			4					TIEG;TIEG1	Q13118	KLF10_HUMAN	480	52555
Q9H211	DNA replication factor Cdt1 (Double parked homolog) (DUP)	CDT1	+						+					+	+		4	4	600.867		+	+						+	+	+		+	+	+		+	11744.7			8						H3BSY1;Q9H211	CDT1_HUMAN	546	60390
Q7Z6K1	THAP domain-containing protein 5	THAP5	+						+					+	+		4	5	599.525			+							+			+		+	+	+	3959.65			1						C9JIH7;Q7Z6K1	THAP5_HUMAN	395	45416
Q56NI9	N-acetyltransferase ESCO2 (EC 2.3.1.-) (Establishment of cohesion 1 homolog 2) (ECO1 homolog 2)	ESCO2	+						+					+	+		4	5	599.149		+	+						+	+	+		+	+	+	+	+	19537.9			4		6		1		E5RFE4;E5RFP7;E5RIE3;H0YB88;Q56NI9	ESCO2_HUMAN	601	68307
P19544	Wilms tumor protein (WT33)	WT1	+							+				+	+		4	4	596.386	+	+	+									+	+	+	+				2								A0A0A0MT54;A0A1W2PPP2;A0A1W2PQQ0;A0A1W2PR07;E9PKS2;E9PPW3;H0Y3F0;H0Y7K5;H0YED9;J3KNN9;P19544	WT1_HUMAN	449	49188
Q96IZ5	RNA-binding protein 41 (RNA-binding motif protein 41)	RBM41	+						+					+	+		4	4	591.47		+	+						+	+	+		+	+	+	+	+	4925.25									H0Y6F9;Q96IZ5	RBM41_HUMAN	413	47100
P25398	40S ribosomal protein S12 (Small ribosomal subunit protein eS12)	RPS12	+		+									+	+		4	1	590.064		+											+		+	+	+	6.84025e+06			8		5		1		P25398	RS12_HUMAN	132	14515
Q7L5Y9	Macrophage erythroblast attacher (Cell proliferation-inducing gene 5 protein) (Erythroblast macrophage protein) (Human lung cancer oncogene 10 protein) (HLC-10)	MAEA	+						+					+	+		4	8	587.032		+	+							+			+	+	+	+	+	123248			12		1		1	EMP	B4DQT1;B4DVN3;D6R8Z3;D6RA86;D6RDW4;D6RE80;D6REW7;D6RIB6;D6RID6;E7ESC7;Q7L5Y9	MAEA_HUMAN	396	45287
[truncated: 19,177 more rows]
[truncated: 21 more columns]
