# Supplementary material for: Site-specific characterization of endogenous SUMOylation across species and organs
Source: Nat Commun. 2018 Jun 25;9:2456. doi: 10.1038/s41467-018-04957-4 (PMC6018634; doi:10.1038/s41467-018-04957-4)
Supplement: Supplementary file 9 — Supplementary Data 6 [file 41467_2018_4957_MOESM9_ESM.xlsx]

## Sheet: Hendriks_Data_S6
Basic protein info			SUMO site info			SUMO KxE site info		Presence-or-absence (in std.dev., average of all mice, LFQ int, 2+ peptides)								ANOVA (permutation-based FDR, s0=1, protein-int, 2+ peptides)			Number of sites detected per tissue (matching)								Number of sites detected per tissue (MS/MS)								Advanced identification info											Detection type info
Uniprot	Protein name (primary)	Gene name (primary)	SUMO sites	Position in protein	Score (SUMO target protein)	KxE sites	SUMO fraction in KxE motifs	brain	heart	kidney	liver	lung	muscle	spleen	testis	4-replicate detection in at least one type of tissue	p-value (-log10, ANOVA)	q-value (FDR; ANOVA, s0=1)	Brain (matching)	Heart (matching)	Kidney (matching)	Liver (matching)	Lung (matching)	Muscle (matching)	Spleen (matching)	Testis (matching)	Brain (MS/MS)	Heart (MS/MS)	Kidney (MS/MS)	Liver (MS/MS)	Lung (MS/MS)	Muscle (MS/MS)	Spleen (MS/MS)	Testis (MS/MS)	Peptides	Razor + unique peptides	Unique peptides	Sequence coverage [%]	Unique + razor sequence coverage [%]	Unique sequence coverage [%]	MS/MS count (SUMO sites)	Intensity (SUMO sites)	MS/MS count (protein)	Intensity (protein)	SUMO intensity / total intensity (purity)	ID brain_1	ID brain_2	ID brain_3	ID brain_4
Q9ERU9	E3 SUMO-protein ligase RanBP2 (EC 6.3.2.-) (Ran-binding protein 2) (RanBP2)	Ranbp2	28	1084;1344;1510;1616;1677;1693;1718;1814;1859;2002;2120;2261;2351;2360;2369;2392;2409;2414;2439;2449;2627;2636;2666;2670;2702;2753;335;822	890.886	9	0.27145	-1.71554	0.741263	0.720467	-0.659415	1.00414	0.707265	-0.153355	-0.644823	Yes	9.06145	0	7	21	22	23	23	21	18	17	3	6	20	19	13	16	8	7	69	69	68	22.7	22.7	22.5	449	4967427500	704	6514500000	0.762519	MS/MS	MS/MS	matching	MS/MS
Q5PSV9	Mediator of DNA damage checkpoint protein 1	Mdc1	10	1211;1313;1325;1354;1379;1461;1470;1496;1652;889	830.651	2	0.926	-0.555958	-0.322006	-0.588707	-0.216421	-0.581621	-0.301125	0.309584	2.25626	Yes	14.561	0	0	2	2	3	2	1	4	10	0	0	2	3	2	1	3	10	51	51	51	29.8	29.8	29.8	589	23262861030	801	20733000000	0.99	matching	matching
Q922P9	Putative oxidoreductase GLYR1 (EC 1.-.-.-) (Glyoxylate reductase 1 homolog) (Nuclear protein NP60)	Glyr1	9	189;200;210;226;236;25;268;488;56	819.083	1	0.000803941	0.360044	-1.50033	0.995739	1.07849	0.120151	-0.93845	0.630337	-0.745978	Yes	2.09993	0.000721311	4	2	8	9	7	6	7	7	4	1	6	9	5	3	7	4	23	23	23	44.7	44.7	44.7	331	10266420100	436	11405000000	0.900168	MS/MS	MS/MS	MS/MS	MS/MS
Q60953	Protein PML	Pml	13	10;165;372;432;446;454;486;500;545;546;645;70;[Q60953-2]440	814.276	2	0.341438	-1.03196	-0.180022	0.423878	0.181046	0.523543	-0.119133	1.67559	-1.47294	Yes	14.1235	0	6	9	13	13	12	11	13	10	4	4	10	13	9	7	12	7	82	82	11	64	64	7	1525	108075151600	4945	383000000000	0.282181	MS/MS	MS/MS	MS/MS	MS/MS
P63280	SUMO-conjugating enzyme UBC9 (EC 2.3.2.-) (RING-type E3 SUMO transferase UBC9) (SUMO-protein ligase) (Ubiquitin carrier protein 9) (mUBC9) (Ubiquitin carrier protein I) (Ubiquitin-conjugating enzyme E2 I) (Ubiquitin-protein ligase I)	Ube2i	4	153;48;49;74	805.104	0	0	1.32249	-0.44074	-0.760802	-1.05155	-0.183482	0.04703	-0.383535	1.45059	Yes	5.52945	0	3	4	4	4	4	4	4	4	3	2	4	3	3	3	2	4	21	21	21	85.4	85.4	85.4	344	75500983000	828	81690000000	0.924238	MS/MS	MS/MS	MS/MS	MS/MS
Q9Z1F9	SUMO-activating enzyme subunit 2 (EC 6.3.2.-) (Anthracycline-associated resistance ARX) (Ubiquitin-like 1-activating enzyme E1B) (Ubiquitin-like modifier-activating enzyme 2)	Uba2	6	164;190;369;418;425;470	760.891	0	0	1.63397	-1.28324	-0.247347	-0.496064	-0.165868	-0.64761	0.086521	1.11964	Yes	9.50501	0	5	4	5	6	5	6	5	5	5	1	5	6	3	6	4	5	37	37	37	47.6	47.6	47.6	392	14996400000	1553	30050000000	0.499048	MS/MS	MS/MS	MS/MS	MS/MS
Q8CH18	Cell division cycle and apoptosis regulator protein 1 (Cell cycle and apoptosis regulatory protein 1) (CARP-1)	Ccar1	2	1008;1063	754.619	1	0.955426	-0.554979	-1.84448	0.392745	0.869679	0.332153	-0.168882	0.872614	0.101154	Yes	6.0982	4.08998e-05	2	2	2	2	2	2	2	2	1	1	2	2	2	2	2	2	23	23	23	15.3	15.3	15.3	611	26912600000	853	29632000000	0.908228	MS/MS	MS/MS	MS/MS	MS/MS
B2RRF6	Zinc finger protein 518A	Znf518a	18	1010;103;1043;1057;1078;1103;1116;1129;345;391;430;563;709;822;875;922;931;989	743.503	5	0.736381	-1.8954	-0.798281	0.402999	0.46706	0.714468	-0.487954	0.906754	0.690353	Yes	7.1921	0	4	4	14	13	13	6	15	16	1	1	9	13	7	3	13	11	42	42	42	34.6	34.6	34.6	241	1836159500	504	3112000000	0.590026	matching	MS/MS	matching	MS/MS
Q3UH06	Ras-responsive element-binding protein 1 (RREB-1) (RAS-responsive zinc finger transcription factor RREB)	Rreb1	12	359;374;395;442;473;489;549;613;622;855;883;911	742.968	3	0.93602	-1.93022	0.733358	0.158647	-0.133175	1.17612	0.34694	0.476417	-0.82808	Yes	16.6612	0	4	4	6	9	9	7	7	4	2	3	5	9	7	4	4	3	36	36	36	23.4	23.4	23.4	293	6831310400	713	10131000000	0.674298	MS/MS	MS/MS	MS/MS	MS/MS
Q80TR0	Nuclear factor of activated T-cells 5 (NF-AT5) (Rel domain-containing transcription factor NFAT5) (T-cell transcription factor NFAT5)	Nfat5	5	101;124;54;55;[Q9WV30]555	729.72	3	0.958706	-0.363533	-0.125706	1.92651	-0.257729	0.7539	-0.271156	-0.492518	-1.16977	Yes	6.84689	0	4	4	5	4	4	4	4	4	3	3	5	4	4	4	4	4	10	10	3	12.4	12.4	2.7	283	4585376300	349	5718300000	0.801878	MS/MS	MS/MS	MS/MS	MS/MS
Q6P5D8	Structural maintenance of chromosomes flexible hinge domain-containing protein 1	Smchd1	10	1305;1375;1620;177;1898;1977;497;732;784;965	716.796	1	0.375039	-1.48392	0.0833444	-0.1621	-0.013229	-0.106353	-0.687308	0.634509	1.73506	Yes	6.22736	0	4	6	9	6	9	6	10	10	0	0	4	4	1	1	3	10	42	42	42	22.9	22.9	22.9	121	1791491300	284	2635700000	0.679702	matching	matching	matching	matching
P06537	Glucocorticoid receptor (GR) (Nuclear receptor subfamily 3 group C member 1)	Nr3c1	4	285;301;356;505	711.549	2	0.940181	-0.443677	0.336256	0.137205	1.2132	0.781239	0.0367251	-0.154206	-1.90674	Yes	5.11019	0	3	3	4	4	4	3	3	4	1	2	3	4	3	3	2	2	13	13	12	25.6	25.6	23.5	170	5214795400	387	6991100000	0.745919	MS/MS	matching	matching	MS/MS
P43277	Histone H1.3 (H1 VAR.4) (H1d)	Hist1h1d	10	107;118;161;17;26;47;53;65;91;98	706.691	0	0	-0.277017	-0.633198	0.196464	-0.168298	0.295031	-1.43201	1.72468	0.29435	Yes	7.71084	0	7	4	9	8	9	5	9	9	1	1	6	5	4	1	8	4	21	21	4	59.3	59.3	13.1	110	1594119400	172	2044500000	0.779711	MS/MS	MS/MS	MS/MS	matching
O08784	Treacle protein (Treacher Collins syndrome protein homolog)	Tcof1	15	102;120;1260;144;241;327;336;442;459;468;480;521;581;792;818	702.023	4	0.898855	-1.37484	-0.522986	-0.0553379	-0.537414	0.421838	-0.238601	1.91334	0.393999	Yes	13.1276	0	2	3	8	6	11	3	15	11	0	1	4	3	5	2	15	6	29	29	29	28.7	28.7	28.7	143	4068550200	251	7043600000	0.577624	matching	matching	matching	matching
O08580	Steroid hormone receptor ERR1 (Estrogen receptor-like 1) (Estrogen-related receptor alpha) (ERR-alpha) (Nuclear receptor subfamily 3 group B member 1)	Esrra	4	14;402;51;68	697.562	3	0.996819	-0.471829	0.641062	0.666355	0.662077	-1.0059	1.3112	-0.891983	-0.910976	Yes	8.27199	0	1	3	4	4	4	4	4	3	1	2	2	4	1	3	2	2	10	10	9	26.3	26.3	26.3	167	4302011000	179	4405200000	0.976576	MS/MS	MS/MS	matching	MS/MS
Q8BSQ9	Protein polybromo-1 (BRG1-associated factor 180) (BAF180)	Pbrm1	3	1293;425;638	695.11	0	0	0.0117069	-1.11171	0.817219	1.20314	0.08205	0.217346	0.118476	-1.33823	Yes	6.79851	0	1	2	3	3	3	2	3	3	1	1	2	3	2	2	2	2	15	15	15	10.9	10.9	10.9	224	9132466700	290	9640800000	0.947273	MS/MS	matching	MS/MS	MS/MS
Q99PP7	E3 ubiquitin-protein ligase TRIM33 (EC 2.3.2.27) (Ectodermin homolog) (RING-type E3 ubiquitin transferase TRIM33) (Transcription intermediary factor 1-gamma) (TIF1-gamma) (Tripartite motif-containing protein 33)	Trim33	3	791;808;854	677.961	3	1	-1.83461	-0.587311	0.0490341	-0.258484	1.01668	0.0181554	0.922247	0.674293	Yes	10.7276	0	3	3	3	3	3	3	3	3	0	2	3	3	3	3	3	3	20	20	20	13.4	13.4	13.4	298	3755490000	551	8347300000	0.449905	matching	matching	MS/MS	MS/MS
B5B2N7	Nuclear factor of activated T-cells, cytoplasmic 1 (NF-ATc1) (NFATc1) (NFAT transcription complex cytosolic component) (NF-ATc) (NFATc)	Nfatc1	3	337;689;896	677.318	3	1	-1.28875	0.632655	-0.0500936	-0.0711517	1.33442	0.360824	0.486215	-1.40412	Yes	9.09199	0	3	3	3	3	3	3	3	3	1	2	3	3	3	3	3	2	13	13	13	19.4	19.4	19.4	136	2360530000	275	3145900000	0.750351	MS/MS	MS/MS	matching	MS/MS
P05977	Myosin light chain 1/3, skeletal muscle isoform (MLC1/MLC3) (MLC1F/MLC3F) (Myosin light chain alkali 1/2) (Myosin light chain A1/A2)	Myl1	9	100;183;26;28;38;63;8;87;9	674.48	2	0.956336	-0.503944	-0.0409919	-0.215201	-0.341609	-0.163559	2.29913	-0.469656	-0.564172	Yes	10.6071	0	1	0	2	1	1	9	1	0	0	0	1	1	0	9	0	0	31	31	29	87.2	87.2	82.4	278	13265753000	748	31141000000	0.42599	matching	matching	matching
Q3TUF7	YEATS domain-containing protein 2	Yeats2	6	1095;1115;1270;189;550;590	673.39	6	1	-1.21778	-0.394529	0.544061	-0.758276	1.70385	-0.503891	0.835445	-0.208879	Yes	8.29832	0	4	5	6	4	6	5	6	6	2	2	6	4	5	3	4	2	19	19	1	15.4	15.4	0.5	217	1542540500	438	2527700000	0.610255	MS/MS	MS/MS	matching	MS/MS
P46061	Ran GTPase-activating protein 1 (RanGAP1)	Rangap1	3	15;454;526	673.135	1	0.995188	0.385442	-0.0450624	1.32446	0.800637	-0.10086	-0.782307	-0.774363	-0.807944	Yes	0.168621	0.296893	1	2	3	2	3	2	1	1	1	1	3	2	2	2	1	1	9	9	9	20.5	20.5	20.5	61	5465802600	82	5528200000	0.988713	MS/MS	matching	matching	MS/MS
Q8R3B7	Bromodomain-containing protein 8	Brd8	7	441;542;554;582;648;685;697	671.999	5	0.995829	-2.10485	-0.130406	0.179748	-0.194047	1.03415	-0.0243788	1.0074	0.232384	Yes	11.75	0	2	6	6	7	7	6	7	7	1	2	5	6	5	2	7	6	34	34	34	27.6	27.6	27.6	432	6384911200	896	15953000000	0.400233	MS/MS	MS/MS	MS/MS	MS/MS
Q99NB9	Splicing factor 3B subunit 1 (Pre-mRNA-splicing factor SF3b 155 kDa subunit) (SF3b155) (Spliceosome-associated protein 155) (SAP 155)	Sf3b1	6	1008;182;413;430;468;81	670.976	0	0	1.3288	-1.62173	0.249373	0.801523	-0.335521	-0.413707	0.507011	-0.515743	Yes	8.16755	0	4	1	6	6	5	1	5	5	2	1	4	6	1	1	1	2	36	36	36	28.4	28.4	28.4	437	13594695900	860	27482000000	0.494676	MS/MS	MS/MS	MS/MS	MS/MS
Q8K0L9	Zinc finger and BTB domain-containing protein 20 (BTB/POZ domain zinc finger factor HOF) (Zinc finger protein 288)	Zbtb20	3	30;330;371	661.553	2	0.999511	-0.127482	1.14591	0.737982	0.272183	0.483482	0.298002	-0.975758	-1.83432	Yes	11.0225	0	1	1	3	3	3	3	1	1	1	1	3	3	2	2	1	1	42	42	3	46.2	46.2	8.8	296	79643368000	1791	220000000000	0.362015	MS/MS	MS/MS	MS/MS	MS/MS
Q9QZQ8	Core histone macro-H2A.1 (Histone macroH2A1) (mH2A1) (H2A.y) (H2A/y)	H2afy	5	123;167;189;196;323	654.894	1	0.0464542	0.0314244	-1.06455	0.34604	-0.347904	0.288253	-1.14788	1.84616	0.0484497	Yes	7.54119	0	3	4	5	5	4	3	5	5	2	1	5	5	3	2	4	4	20	20	1	50.9	50.9	3.8	125	2244359000	482	4644600000	0.483219	MS/MS	MS/MS	MS/MS	MS/MS
Q9JI57	General transcription factor II-I repeat domain-containing protein 1 (GTF2I repeat domain-containing protein 1) (Binding factor for early enhancer)	Gtf2ird1	9	212;238;271;443;495;638;669;772;841	648.749	4	0.899952	-0.786011	-0.237018	0.42972	1.55628	0.559774	-1.34377	-0.269289	0.090316	Yes	2.34316	0.00096463	6	5	8	9	8	2	8	7	2	0	5	9	4	2	3	4	26	26	26	32	32	32	206	2873509700	742	9748000000	0.294779	MS/MS	MS/MS	matching	MS/MS
S4R1M2	Scaffold attachment factor B1 (SAF-B1)	Safb	2	172;316	644.814	1	0.999888	-1.05746	-0.610997	0.261451	-0.634211	0.82171	0.463656	0.680053	0.0757938	Yes	1.87528	0.00877306	1	1	2	2	2	1	2	2	1	1	1	2	1	1	1	1	29	9	9	20.8	14.4	14.4	212	13399501400	425	15198000000	0.881662	MS/MS	MS/MS	MS/MS	MS/MS
O35368	Interferon-activable protein 203 (Ifi-203) (Interferon-inducible protein p203)	Ifi203	2	161;162	641.158	2	1	-1.23107	-0.396704	0.848413	0.775699	-0.237155	0.0328764	1.39519	-1.18726	Yes	10.4599	0	2	2	2	2	2	2	2	2	0	1	2	2	2	2	2	2	9	9	8	11.4	11.4	10.3	131	1081540000	136	1267800000	0.853084	matching		matching
P01647	Ig kappa chain V-V region HP 124E1	P01647	1	92	640.404	0	0	0.061616	0.433509	-0.0776641	0.236536	-0.422243	0.529209	0.317866	-1.07883	Yes	0.602935	0.0307377	1	1	1	1	1	1	1	1	1	0	1	1	1	1	1	1	6	6	4	57.4	57.4	42.6	33	41583000000	68	41812000000	0.99	MS/MS	matching	matching	matching
P53566	CCAAT/enhancer-binding protein alpha (C/EBP alpha)	Cebpa	2	159;274	636.07	1	0.995369	-0.871513	-0.476608	-0.206014	1.59124	1.35561	-0.178672	-0.318048	-0.895995	Yes	11.848	0	1	2	2	2	2	2	2	1	0	0	1	2	2	1	1	1	11	11	4	33.3	33.3	19.7	93	17044935000	185	19397000000	0.878741	matching		matching	matching
Q3U1M7	Zinc finger, MYND-type-containing 8	Zmynd8	3	12;385;642	633.518	2	0.983426	-1.41612	-0.466686	0.386879	0.0757054	0.915412	0.239918	0.727188	-0.462301	Yes	3.3355	3.98406e-05	2	3	3	2	3	2	3	3	0	0	3	1	3	1	3	1	10	10	10	9.5	9.5	9.5	65	1373739000	77	1549500000	0.886569	matching	matching	matching
P97360	Transcription factor ETV6 (ETS translocation variant 6) (ETS-related protein Tel1) (Tel)	Etv6	3	11;144;480	628.874	3	1	-1.13799	-0.00358981	0.799382	0.548942	0.795076	-0.514528	0.965284	-1.45257	Yes	7.44875	0	3	3	3	3	3	3	3	3	2	2	3	3	3	3	3	2	30	30	30	60	60	60	279	6315300000	734	23042000000	0.274078	MS/MS	MS/MS	MS/MS	MS/MS
Q8BTI8	Serine/arginine repetitive matrix protein 2	Srrm2	10	1093;1116;1130;1164;1187;1203;1273;1309;820;989	625.963	2	0.78982	-0.994382	-1.14833	0.554126	1.4028	-0.0745838	-0.852965	0.704999	0.408336	Yes	9.46875	0	2	3	6	10	6	4	6	6	0	1	2	10	2	1	3	1	41	41	41	20.9	20.9	20.9	144	1576377000	348	3930300000	0.401083	matching	MS/MS	MS/MS	matching
Q8CBD1	Nuclear receptor-interacting protein 1 (Nuclear factor RIP140) (Receptor-interacting protein 140)	Nrip1	14	1009;1065;1108;111;1157;170;229;374;509;653;678;778;803;816	625.006	6	0.953522	-1.43203	0.369298	0.956342	1.37405	0.00410053	0.217822	-0.313377	-1.1762	Yes	14.9056	0	4	6	9	14	8	5	5	6	0	3	6	14	5	5	4	4	40	40	40	41	41	41	227	3909575900	653	19611000000	0.199356	MS/MS	MS/MS	MS/MS	MS/MS
P56581	G/T mismatch-specific thymine DNA glycosylase (EC 3.2.2.29) (C-JUN leucine zipper interactive protein JZA-3) (Thymine-DNA glycosylase)	Tdg	1	341	624.179	1	1	-0.759215	-0.329248	0.316159	0.481629	0.695828	-0.022563	0.326315	-0.708903	Yes	0.18584	0.259805	1	1	1	1	1	1	1	1	0	0	0	1	1	1	1	1	5	5	5	13.9	13.9	13.9	12	6357000000	46	6441700000	0.986851	matching	matching	matching	matching
P23906	Interferon regulatory factor 2 (IRF-2)	Irf2	3	137;260;293	622.021	1	0.997171	-1.60294	-0.127043	0.193337	0.376238	1.41179	-0.204231	0.827902	-0.875058	Yes	8.91933	0	1	1	2	1	3	1	3	2	1	1	1	1	3	1	2	1	11	11	11	34.1	34.1	34.1	90	2648292500	193	3119400000	0.848975	matching		matching	matching
Q60980	Krueppel-like factor 3 (Basic krueppel-like factor) (CACCC-box-binding protein BKLF) (TEF-2)	Klf3	3	10;195;197	617.108	2	0.75131	-1.22196	0.554144	0.631728	0.185047	1.43929	-0.86877	0.378635	-1.09811	Yes	6.99806	0	3	3	3	3	3	3	3	3	2	1	3	3	3	2	3	3	9	9	9	23	23	23	167	3251920000	411	8234500000	0.394914	MS/MS	MS/MS	MS/MS	MS/MS
P62983	Polyubiquitin-B [Cleaved into: Ubiquitin]	Ubb	4	11;27;48;6	613.931	0	0	-0.00294536	-1.33098	0.269646	0.356632	-0.739012	-0.531495	1.19796	0.780199	Yes	3.34084	0.000316695	4	3	4	4	4	3	4	4	2	0	4	4	4	2	4	4	12	12	4	53.8	53.8	25	79	895977000	216	1738500000	0.515374	MS/MS	MS/MS	MS/MS	MS/MS
Q91WD1	DNA-directed RNA polymerase III subunit RPC4 (RNA polymerase III subunit C4) (DNA-directed RNA polymerase III subunit D)	Polr3d	5	141;199;285;288;302	610.958	3	0.969213	-1.29232	-0.198847	0.220645	-1.24325	0.841797	0.136914	1.18494	0.35012	Yes	5.55815	0	3	3	4	5	4	4	5	4	1	0	3	4	3	3	4	4	9	9	9	25.4	25.4	25.4	105	977762000	152	1584400000	0.617118	matching	MS/MS	matching	matching
I7HFT9	Histone H1t (Testicular H1 histone)	Hist1h1t	4	100;20;67;93	608.344	0	0	-0.377324	-0.142213	-0.200666	-0.211391	-0.503958	-0.469266	-0.387747	2.29257	Yes	10.5243	0	2	1	1	1	1	1	1	4	0	1	1	1	1	0	1	4	9	6	6	33	24.4	24.4	52	399249000	30	253500000	0.99	matching	matching		matching
Q8CHY6	Transcriptional repressor p66 alpha (GATA zinc finger domain-containing protein 2A)	Gatad2a	2	131;485	607.238	1	0.99732	-1.75358	-0.817325	0.147929	0.493262	1.01331	0.096397	0.659853	0.160153	Yes	5.61532	0	1	1	1	2	2	1	2	2	1	1	1	2	1	1	1	1	9	9	9	13.4	13.4	13.4	171	1718505000	213	2227900000	0.771356	matching	matching	matching	matching
P10853	Histone H2B type 1-F/J/L (H2B 291A);Histone H2B type 3-A	Hist1h2bf;Hist1h2bj;Hist1h2bl;Hist1h2bn;Hist3h2ba	4	109;117;6;[Q9D2U9]109	604.782	0	0	0.731268	-0.757881	0.109398	-0.845737	-0.438327	0.139285	1.60584	-0.543846	Yes	2.46942	0.003586	3	3	3	3	3	3	4	3	2	2	3	3	3	3	4	3	21	21	0	81.7	81.7	0	308	15590733000	2554	76994000000	0.202493	MS/MS	MS/MS	MS/MS	MS/MS
P27661	Histone H2AX (H2a/x) (Histone H2A.X)	H2afx	4	120;128;134;135	603.416	0	0	-1.14756	-1.22932	0.137874	0.088667	0.122319	-0.288663	0.97705	1.33963	Yes	6.25274	0	3	2	3	3	3	2	4	4	0	0	2	2	2	2	3	4	15	11	9	60.1	46.2	30.1	85	1328796000	164	2526700000	0.525902	MS/MS	MS/MS	matching	matching
P15864	Histone H1.2 (H1 VAR.1) (H1c)	Hist1h1c	6	106;117;160;17;90;97	602.09	0	0	-1.27815	-0.379045	0.584783	-0.372486	0.472044	-1.0546	1.5815	0.445958	Yes	11.9955	0	1	2	5	2	5	1	5	6	0	0	3	1	2	1	4	4	20	7	7	59	29.2	29.2	34	645027300	39	652300000	0.988851	matching	matching		matching
P01942	Hemoglobin subunit alpha (Alpha-globin) (Hemoglobin alpha chain)	Hba	6	100;128;140;17;41;57	602.024	0	0	0.144506	0.0478486	0.0649023	0.34884	-0.690813	1.63445	-0.668586	-0.881144	Yes	0.954785	0.00751694	4	5	5	6	6	2	6	5	3	3	5	5	5	0	5	2	31	2	2	95.8	7.7	7.7	147	4367422000	194	20110000000	0.217177	MS/MS	MS/MS	MS/MS	MS/MS
Q3UHU8	General transcription factor II-I (GTFII-I) (TFII-I) (Bruton tyrosine kinase-associated protein 135) (BAP-135) (BTK-associated protein 135)	Gtf2i	5	221;240;285;448;955	601.117	3	0.988103	-1.58736	0.70609	0.137158	-1.07885	1.27197	0.227895	0.0834191	0.239676	Yes	6.12305	0	3	5	5	3	5	3	5	5	2	2	4	3	2	2	3	4	26	26	2	19.6	19.6	3	295	2459361000	810	7071200000	0.3478	MS/MS	MS/MS	MS/MS	MS/MS
Q9DCM7	Nucleus accumbens-associated protein 2 (NAC-2) (BTB/POZ domain-containing protein 14A)	Nacc2	1	171	600.417	1	1	1.43393	0.0025528	-0.0818367	0.642344	0.205567	-1.35542	-1.03815	0.191023	Yes	2.85484	0.000428571	1	1	1	1	1	1	1	1	1	0	1	1	1	1	1	1	8	8	8	15.5	15.5	15.5	90	1885800000	315	3216800000	0.586235	MS/MS	MS/MS	MS/MS	MS/MS
Q3TUQ5	Pinin	Pnn	7	108;157;304;359;365;446;537	598.569	4	0.52285	-0.623073	-0.567766	0.580989	1.89084	-0.00882626	-0.531985	-0.23988	-0.500301	Yes	6.21304	0	1	1	5	7	1	1	4	2	0	0	1	7	0	0	0	1	11	11	11	20.7	20.7	20.7	43	467959700	60	603800000	0.775024	matching			matching
Q810V0	U3 small nucleolar ribonucleoprotein protein MPP10 (M phase phosphoprotein 10)	Mphosph10	1	351	597.939	1	1	-0.995827	-0.581592	0.494903	0.0109305	0.0549648	-0.0778918	1.33355	-0.239042	Yes	2.21675	0.000422487	1	1	1	1	1	1	1	1	1	1	1	1	1	1	1	1	8	8	8	6.8	6.8	6.8	121	1559700000	137	1745600000	0.893504	matching	matching	matching	matching
Q5RIM6	Nuclear receptor corepressor 1 (N-CoR) (N-CoR1) (Retinoid X receptor-interacting protein 13) (RIP13)	Ncor1	7	1118;1401;1424;834;867;917;[E9Q2B2]1068	596.476	3	0.986376	-1.76282	0.156217	-0.0992619	0.670365	1.41761	-0.118541	0.606239	-0.869811	Yes	11.7173	0	2	3	5	7	5	2	5	2	2	2	2	7	4	2	2	2	34	34	5	18.8	18.8	2.2	274	6409367300	728	25000000000	0.256375	MS/MS	MS/MS	matching	MS/MS
Q8C0P7	E3 SUMO-protein ligase ZNF451 (Zinc finger protein 451) (EC 6.3.2.-)	Znf451	6	301;444;704;778;788;843	590.566	2	0.529539	0.215964	-0.154364	-0.0946401	-0.778803	0.544691	-1.64381	0.615036	1.29593	Yes	6.60378	0	2	2	4	5	6	2	5	5	1	0	3	4	2	0	2	5	29	29	27	27.8	27.8	26.8	47	689764000	160	1425700000	0.483807	MS/MS	MS/MS	matching	matching
O88907	E3 SUMO-protein ligase PIAS1 (EC 2.3.2.27) (DEAD/H box-binding protein 1) (Protein inhibitor of activated STAT protein 1) (RING-type E3 ubiquitin transferase PIAS1)	Pias1	3	117;238;46	589.912	1	0.266929	-0.610627	-1.36129	0.0711241	0.596438	0.0855755	-0.0460323	-0.301653	1.56646	Yes	3.67957	9.12548e-05	2	2	3	3	3	3	3	3	1	1	3	3	3	3	3	3	17	17	17	26.4	26.4	26.4	192	1033160000	487	2627400000	0.393225	MS/MS	MS/MS	matching	MS/MS
E9PWW9	Remodeling and spacing factor 1	Rsf1	5	299;328;423;460;701	588.798	4	0.848549	-0.878305	-0.795319	-0.157484	0.0358979	1.11264	-0.194532	0.990968	-0.113867	Yes	1.43997	0.00268721	0	4	5	5	5	4	5	5	0	0	0	2	5	1	4	3	8	8	8	6.3	6.3	6.3	27	252689000	32	300610000	0.840587	matching
Q8R3N6	THO complex subunit 1 (Tho1) (Nuclear matrix protein p84)	Thoc1	1	31	586.124	0	0									No			1	1	1	1	1	1	1	1	1	0	1	1	1	1	1	1	2	2	2	4.1	4.1	4.1	55	492780000	56	493710000	0.99
Q91VL9	Zinc finger and BTB domain-containing protein 1	Zbtb1	1	328	585.116	1	1									No			1	1	1	1	1	1	1	1	0	1	1	1	1	1	1	1	3	3	3	4.9	4.9	4.9	40	1279000000	44	1292300000	0.989708	matching	matching	matching
Q61286	Transcription factor 12 (TCF-12) (Class A helix-loop-helix transcription factor ME1) (DNA-binding protein HTF4) (E-box-binding protein) (Transcription factor HTF-4)	Tcf12	1	543	583.245	1	1	-1.00713	-1.08462	-0.0609807	-0.654898	1.12492	0.892039	0.677743	0.112925	Yes	4.73579	0	1	1	1	1	1	1	1	1	1	1	1	1	1	1	1	1	6	6	6	22.9	22.9	22.9	92	881980000	117	933970000	0.944334		matching	matching	matching
Q99LI5	Zinc finger protein 281	Znf281	1	127	583.186	1	1	-0.340834	-0.698995	-0.138662	1.08945	0.759977	-0.797971	-0.889022	1.01605	Yes	2.47823	0.000270833	1	1	1	1	1	1	1	1	1	1	1	1	1	1	1	1	11	11	11	15	15	15	68	1961600000	182	3369600000	0.582146	matching	matching	matching	MS/MS
Q3TIX9	U4/U6.U5 tri-snRNP-associated protein 2 (Inactive ubiquitin-specific peptidase 39)	Usp39	2	51;72	582.892	2	1	-0.260179	-1.06275	-0.21859	0.454449	0.58429	-0.939639	0.931748	0.510673	Yes	2.05745	0.00133544	1	2	2	2	2	2	2	2	0	0	1	2	1	1	1	1	18	18	18	30.3	30.3	30.3	49	1885400000	194	3053200000	0.617516	MS/MS	MS/MS	MS/MS	MS/MS
Q8VII8	Mineralocorticoid receptor (MR) (Nuclear receptor subfamily 3 group C member 2)	Nr3c2	4	376;399;428;494	580.924	4	1	-0.106014	0.502988	0.40041	0.797928	1.02198	0.042245	-0.817772	-1.84176	Yes	5.66816	0	3	4	3	4	3	2	3	3	2	2	3	4	2	2	2	2	14	14	14	25.2	25.2	25.2	138	1351954000	326	3988700000	0.338946	MS/MS	MS/MS	MS/MS	MS/MS
P45448	Nuclear receptor subfamily 5 group A member 2 (Liver receptor homolog 1) (LRH-1)	Nr5a2	4	213;289;34;[Q1WLP7]4	580.249	4	1	-0.0397835	-0.284336	-0.263523	2.23738	-0.236993	-0.398621	-0.290903	-0.723225	Yes	9.86332	0	0	0	0	4	0	0	0	1	0	0	0	4	0	0	0	0	15	15	2	34.5	34.5	6.4	137	2846335000	392	7910600000	0.359813	matching
Q61624	Zinc finger protein 148 (Beta enolase repressor factor 1) (G-rich box-binding protein) (Transcription factor BFCOL1) (Transcription factor ZBP-89) (Zinc finger DNA-binding protein 89)	Znf148	2	115;291	577.677	1	0.998534	-1.74962	-0.243191	0.473536	0.408776	1.05172	0.280754	0.768314	-0.99029	Yes	9.30003	0	1	2	2	1	2	1	2	2	1	1	1	1	1	1	2	2	13	13	13	14.5	14.5	14.5	145	4260344600	485	9170200000	0.464586	MS/MS	MS/MS	MS/MS	MS/MS
Q8BJA3	Homeobox-containing protein 1	Hmbox1	1	412	573.267	1	1	-1.29674	-1.05823	0.596403	0.819807	1.32746	-0.46315	-0.258355	0.332797	Yes	6.48933	0	1	1	1	1	1	1	1	1	0	0	1	1	1	1	1	1	11	11	2	31.9	31.9	3.6	44	1909500000	203	4277400000	0.446416	MS/MS	MS/MS	matching	MS/MS
Q8CIM8	Integrator complex subunit 4 (Int4)	Ints4	1	792	572.778	0	0	-0.121812	-1.69723	0.195099	1.34122	-0.150834	0.0485285	-0.105509	0.490533	Yes	5.2461	0	1	1	1	1	1	1	1	1	0	0	1	1	1	1	1	1	3	3	3	4.6	4.6	4.6	83	1442200000	89	1550700000	0.930032	matching	matching		matching
Q80W88	Homeobox and leucine zipper protein Homez (Homeodomain leucine zipper-containing factor)	Homez	1	181	569.133	1	1	-1.25203	-1.25082	0.711569	0.0377068	0.413694	-0.0233464	0.0285051	1.33472	Yes	6.04528	0	1	1	1	1	1	1	1	1	0	1	1	1	1	1	1	1	8	8	8	23.4	23.4	23.4	103	1459300000	197	2291800000	0.636748	matching	matching	matching	matching
E9QA68	Zinc finger protein 362	Zfp362	1	183	568.745	1	1	-1.16339	-0.395479	-0.0582067	0.544653	0.715012	0.167687	0.658842	-0.469119	Yes	0.838199	0.0188367	1	1	1	1	1	1	1	1	0	0	1	1	1	1	1	1	3	3	3	7.4	7.4	7.4	55	431280000	55	431280000	0.99		matching		matching
Q3V3W4	Putative uncharacterized protein (Zinc finger and BTB domain-containing 2)	Zbtb2	4	147;240;446;505	566.84	1	0.98315	-0.978853	0.059417	0.609108	-0.053576	1.07525	-0.374047	1.10815	-1.44545	Yes	7.27118	0	2	2	3	4	3	2	3	1	1	1	3	4	1	1	3	1	25	25	25	49.6	49.6	49.6	103	5901541000	596	13397000000	0.440512	MS/MS	MS/MS	matching	MS/MS
Q6LC96	Retinoic acid receptor RXR-alpha (Nuclear receptor subfamily 2 group B member 1) (Retinoid X receptor alpha)	Rxra	2	85;95	564.525	0	0	-0.625892	-0.552022	0.720832	1.72073	0.17236	-0.255514	-0.42694	-0.753557	Yes	5.83728	0	1	0	1	2	1	1	1	1	0	0	1	2	0	1	0	0	6	6	4	17.8	17.8	13.2	24	3537312000	66	4044000000	0.874706	matching	matching		matching
Q61122	NGFI-A-binding protein 1 (EGR-1-binding protein 1)	Nab1	4	129;211;354;479	562.633	2	0.980494	-1.21813	0.549389	0.176267	1.14732	0.259652	-1.41988	-0.120643	0.626031	Yes	6.09557	0	1	2	3	4	3	1	3	2	1	0	2	4	0	0	1	1	10	10	10	21.4	21.4	21.4	29	3162630000	325	8389600000	0.37697	MS/MS	MS/MS	MS/MS	MS/MS
E9Q532	MCG122876 (Rearranged L-myc fusion sequence)	Rlf	4	1508;1509;1619;725	561.635	4	1	-2.09418	0.0236421	-0.420714	0.3968	0.702567	0.636671	0.506434	0.248783	Yes	8.61803	0	1	3	4	3	3	4	4	4	0	0	3	2	3	4	3	3	9	8	8	4.9	4.5	4.5	59	297595000	112	431680000	0.689388	matching
P28704	Retinoic acid receptor RXR-beta (MHC class I regulatory element-binding protein H-2RIIBP) (Nuclear receptor subfamily 2 group B member 2) (Retinoid X receptor beta)	Rxrb	1	167	560.625	0	0	-1.05013	-0.743059	0.713499	1.26974	0.486532	-0.173148	0.036661	-0.54009	Yes	3.27632	4.72441e-05	0	1	1	1	1	1	1	1	0	0	1	1	1	1	1	1	4	2	2	13.3	9.4	9.4	42	1184400000	80	1332200000	0.889056	matching	matching		matching
Q9D8W5	26S proteasome non-ATPase regulatory subunit 12 (26S proteasome regulatory subunit RPN5) (26S proteasome regulatory subunit p55)	Psmd12	1	92	560.038	0	0	1.03026	0.0537655	0.666771	0.150985	-1.3872	0.352167	-1.04238	0.175637	Yes	2.03852	0.00654815	1	1	1	1	1	1	1	1	1	1	1	1	1	1	1	1	13	13	13	27.1	27.1	27.1	170	5407700000	392	12560000000	0.430549	MS/MS	MS/MS	MS/MS	MS/MS
Q64127	Transcription intermediary factor 1-alpha (TIF1-alpha) (EC 2.3.2.27) (E3 ubiquitin-protein ligase Trim24) (RING-type E3 ubiquitin transferase TIF1-alpha) (Tripartite motif-containing protein 24)	Trim24	3	724;742;802	559.675	3	1	-2.07142	-0.653074	0.14714	0.0124746	0.729503	0.757004	0.0991397	0.97923	Yes	14.8771	0	2	2	2	2	2	2	3	2	0	1	2	2	2	2	3	2	21	21	21	19.5	19.5	19.5	219	2100444200	646	6993000000	0.300364	MS/MS	matching	matching	MS/MS
Q3UYJ1	Transcription factor GATA-4 (GATA-binding factor 4)	Gata4	1	161	558.728	1	1	-0.670616	0.495984	-0.651015	1.57496	-0.822597	-0.536297	-0.541866	1.15145	Yes	10.1622	0	0	1	0	1	0	0	0	1	0	0	0	1	0	0	0	1	6	6	6	26	26	26	74	1586100000	106	2236000000	0.709347
Q80YR5	Scaffold attachment factor B2 (SAF-B2)	Safb2	6	158;220;225;289;310;429	558.247	5	0.818101	-1.5702	-0.374234	-0.0525984	-0.619943	1.27374	-0.18677	1.25454	0.275461	Yes	11.1394	0	4	5	6	6	6	5	6	6	0	0	5	4	6	2	5	4	33	33	13	21.1	21.1	11.7	143	1097200600	689	5947300000	0.184487	MS/MS	MS/MS	MS/MS	MS/MS
Q811S7	Upstream-binding protein 1 (Nuclear factor 2d9) (NF2d9)	Ubp1	1	47	556.281	1	1									No			1	1	1	1	1	0	1	1	1	0	1	0	1	0	0	0	6	2	2	10.7	3.8	3.8	44	497040000	10	13121000	0.99	matching	matching	matching	matching
Q8C827	Zinc finger protein 62 (Zfp-62) (ZT3)	Zfp62	1	77	553.989	1	1	-1.40273	-0.686652	-0.131037	-0.609875	0.679013	-0.0344376	0.688756	1.49697	Yes	9.54111	0	1	1	1	1	1	1	1	1	0	0	1	1	1	1	1	1	8	8	8	5.5	5.5	5.5	111	899550000	125	1434300000	0.62717	matching	matching	matching
P70696	Histone H2B type 1-A (Histone H2B, testis) (Testis-specific histone H2B)	Hist1h2ba	1	7	553.455	0	0	-0.340477	-0.283285	-0.30789	-0.304607	-0.598231	-0.144087	-0.418359	2.39694	Yes	18.0937	0	0	0	1	1	0	0	1	1	0	0	0	0	0	0	1	1	19	4	4	79.5	25.2	25.2	36	3142300000	105	4099400000	0.766527	matching	matching	matching	matching
Q0VEE6	Zinc finger protein 800	Znf800	4	126;132;40;407	550.545	3	0.995494	-0.845558	-0.325346	0.3804	0.170885	0.836588	-1.57733	1.31284	0.0475221	Yes	8.45273	0	3	3	4	3	3	3	3	3	2	0	4	3	3	1	3	3	20	20	20	27.2	27.2	27.2	95	1322870600	396	4908600000	0.269501	MS/MS	MS/MS	MS/MS	MS/MS
Q01320	DNA topoisomerase 2-alpha (EC 5.99.1.3) (DNA topoisomerase II, alpha isozyme)	Top2a	7	1193;1226;1238;1418;488;511;534	550.166	2	0.953443	-0.456053	-0.789849	-0.260699	-0.67134	-0.030661	-0.601106	0.891449	1.91826	Yes	10.1734	0	0	1	3	2	4	1	5	7	0	0	1	1	1	1	1	7	36	36	28	23	23	18.3	80	1804277600	218	7001700000	0.257691	matching	matching	matching	matching
Q64318	Zinc finger E-box-binding homeobox 1 (Delta EF1) (Transcription factor 8) (TCF-8) (Zinc finger homeobox protein 1a) (MEB1)	Zeb1	4	327;473;484;495	549.258	4	1	-1.0057	0.146572	0.0466934	-0.485154	1.66987	0.557273	0.383741	-1.3133	Yes	9.94347	0	3	4	4	4	4	4	4	4	1	1	4	4	4	4	4	3	21	21	19	16.1	16.1	14.4	154	1902525000	333	8120100000	0.234298	MS/MS	MS/MS	MS/MS	MS/MS
Q8C9M8	Zfp446 protein (Zinc finger protein 446)	Zfp446	1	269	546.468	1	1	-0.442739	-1.37619	0.260889	-0.505646	0.664162	-0.340572	1.33276	0.407337	Yes	4.17354	4.20168e-05	1	1	1	1	1	1	1	1	1	0	1	1	1	1	1	1	9	8	8	20.8	19.1	19.1	56	447620000	137	638310000	0.701258	MS/MS	matching	MS/MS	MS/MS
P25799	Nuclear factor NF-kappa-B p105 subunit (DNA-binding factor KBF1) (EBP-1) (NF-kappa-B1 p84/NF-kappa-B1 p98) (Nuclear factor of kappa light polypeptide gene enhancer in B-cells 1) [Cleaved into: Nuclear factor NF-kappa-B p50 subunit]	Nfkb1	1	323	542.953	0	0	-1.12742	-0.325636	0.57854	0.358899	0.780015	-0.162236	1.09228	-1.19445	Yes	5.20959	0	1	1	1	1	1	1	1	1	1	0	1	1	1	1	1	0	5	5	5	9.5	9.5	9.5	25	630410000	55	698900000	0.902003	matching	matching	matching
Q9R1C7	Pre-mRNA-processing factor 40 homolog A (Formin-binding protein 11) (FBP-11) (Formin-binding protein 3)	Prpf40a	3	371;389;703	542.625	2	0.914581	-0.530205	-0.698538	-0.030965	1.87752	-0.525874	0.11453	-0.0866033	-0.119868	Yes	3.38546	6.1657e-05	1	1	3	3	2	1	3	3	0	0	2	3	0	0	0	1	12	12	12	20.1	20.1	20.1	25	516405100	66	860510000	0.600115	matching	matching	matching	matching
P61957	Small ubiquitin-related modifier 2 (SUMO-2) (SMT3 homolog 2) (Ubiquitin-like protein SMT3B) (Smt3B)	Sumo2	7	11;21;33;35;42;5;7	540.596	1	0.0949118	1.63353	0.0266284	-0.245034	-1.43225	-0.675781	-0.11803	0.268617	0.542318	Yes	6.19817	3.38266e-05	6	6	6	6	6	6	6	7	5	3	5	6	6	5	6	7	31	31	5	97.8	97.8	33.3	471	48273222900	3182	920000000000	0.0524709	MS/MS	MS/MS	MS/MS	MS/MS
P61965	WD repeat-containing protein 5 (BMP2-induced 3-kb gene protein) (WD repeat-containing protein BIG-3)	Wdr5	3	27;46;7	538.77	1	0.357426	0.0542482	-0.689445	-0.026856	-0.396567	0.461913	-0.474786	1.14547	-0.0739823	Yes	0.700003	0.052699	1	3	3	3	3	3	3	3	1	1	3	3	1	1	1	3	6	6	6	23.7	23.7	23.7	39	408392000	101	723180000	0.564717	MS/MS	matching	matching	MS/MS
Q8K2A7	Integrator complex subunit 10 (Int10)	Ints10	1	464	538.088	0	0	-0.00717725	-0.545795	-0.163341	-0.156058	-0.0239033	-0.384321	-0.193992	1.47459	Yes	1.82169	0.00124642	1	0	1	1	1	0	1	1	1	0	1	1	1	0	0	1	4	4	4	8	8	8	24	283790000	33	306590000	0.925634	MS/MS	MS/MS		MS/MS
P27577	Protein C-ets-1 (p54)	Ets1	2	15;227	537.641	2	1	-0.927497	-0.18136	0.615235	0.756165	0.776216	-0.438715	0.892107	-1.49215	Yes	3.86734	3.39703e-05	2	2	2	2	2	2	2	1	1	0	1	2	2	1	2	0	7	7	7	19.3	19.3	19.3	62	1299919000	180	2738200000	0.474735	MS/MS	MS/MS	matching	MS/MS
Q9CPQ9	Fructose-bisphosphate aldolase (EC 4.1.2.13)	Aldoart1	2	108;28	537.383	0	0									No			2	1	1	2	1	2	1	1	1	1	1	1	0	2	0	0	32	7	7	67.6	20.1	20.1	29	157286000	17	89930000	0.99	MS/MS	matching	matching	matching
Q9CWL2	Zinc finger protein castor homolog 1 (Castor-related protein)	Casz1	3	287;911;975	537.353	2	0.755317	-0.766129	0.351981	-0.388532	-1.16764	1.37989	0.778037	-0.980082	0.792468	Yes	11.3343	0	0	3	2	0	3	3	3	3	0	0	1	0	3	2	0	3	20	20	20	12.7	12.7	12.7	56	456631000	147	1089100000	0.419274	matching	matching
P30415	NK-tumor recognition protein (NK-TR protein) (Natural-killer cells cyclophilin-related protein) [Includes: Putative peptidyl-prolyl cis-trans isomerase (PPIase) (EC 5.2.1.8) (Rotamase)]	Nktr	2	1089;1249	536.161	1	0.238174	-0.671238	-0.722442	0.188997	1.91556	-0.322605	-0.416442	0.0938696	-0.0656987	Yes	4.53622	2.56959e-05	0	0	2	2	2	2	2	1	0	0	2	2	0	0	1	0	2	2	2	2.1	2.1	2.1	27	182732000	27	182730000	0.99
P48437	Prospero homeobox protein 1 (Homeobox prospero-like protein PROX1) (PROX-1)	Prox1	13	103;212;229;326;346;353;369;445;527;556;66;726;98	534.748	3	0.866135	0.384568	1.1565	-0.374061	1.45962	-0.561965	-0.460754	-0.0397244	-1.56419	Yes	16.1371	0	5	5	2	13	1	4	5	1	2	1	2	13	1	1	2	1	55	55	54	58.1	58.1	56.9	415	18902588200	1774	311000000000	0.06078	MS/MS	MS/MS	MS/MS	MS/MS
Q9JIH2	Nuclear pore complex protein Nup50 (50 kDa nucleoporin) (Nuclear pore-associated protein 60 kDa-like) (Nucleoporin Nup50)	Nup50	1	351	533.183	1	1	-0.69615	-0.110643	-0.130539	0.308839	-0.426683	-0.582501	-0.430595	2.06827	Yes	8.11984	0	1	1	1	1	1	1	1	1	0	0	0	1	0	0	0	1	5	5	5	12	12	12	24	357540000	43	443160000	0.806797	MS/MS	matching	matching	matching
Q9Z2E2	Methyl-CpG-binding domain protein 1 (Methyl-CpG-binding protein MBD1)	Mbd1	3	520;559;632	531.251	3	1	-1.74848	-0.491382	-0.371044	0.0096161	1.08788	-0.232412	0.637258	1.10856	Yes	9.50794	0	1	2	3	3	3	2	3	3	0	0	2	3	2	1	1	3	18	18	2	34.9	34.9	7.3	83	504789000	236	1348200000	0.374417	matching	matching	matching
Q8BU04	Putative E3 ubiquitin-protein ligase UBR7 (EC 2.3.2.27) (N-recognin-7) (RING-type E3 ubiquitin transferase UBR7)	Ubr7	3	274;279;398	529.749	3	1	-0.425708	-0.053895	-0.257079	-0.470417	0.298683	0.0214291	-0.293577	1.18057	Yes	2.18889	0.000672158	0	2	1	1	2	1	2	3	0	0	1	1	1	0	1	3	5	5	5	8.5	8.5	8.5	28	196599000	32	215170000	0.913691				matching
Q99LQ1	MAP3K12-binding inhibitory protein 1 (MAPK upstream kinase-binding inhibitory protein) (MUK-binding inhibitory protein)	Mbip	2	110;233	529.058	1	0.40203	-0.845835	-0.777283	1.01277	-0.0631088	0.282524	-0.174084	0.847469	-0.282448	Yes	2.06652	0.000750408	2	1	2	2	2	2	2	2	0	0	2	2	2	2	2	1	6	6	6	29	29	29	24	256200000	48	398720000	0.642556	MS/MS	matching		matching
P38533	Heat shock factor protein 2 (HSF 2) (Heat shock transcription factor 2) (HSTF 2)	Hsf2	1	82	526.875	1	1	-0.0514512	0.0360536	0.430771	0.915739	-0.777496	-0.474101	-0.575848	0.496332	Yes	0.946414	0.0193886	1	1	1	1	1	1	1	1	1	1	1	1	0	1	1	1	4	4	4	8.5	8.5	8.5	74	1203700000	196	2529100000	0.47594	MS/MS	MS/MS	MS/MS	MS/MS
Q60864	Stress-induced-phosphoprotein 1 (STI1) (mSTI1) (Hsc70/Hsp90-organizing protein) (Hop)	Stip1	1	123	526.252	0	0	0.656771	-0.318809	0.306859	0.846123	-0.688698	0.303648	-1.28786	0.181969	Yes	0.93479	0.0165287	1	1	1	1	1	1	1	1	0	0	1	1	1	1	0	1	11	11	11	20.1	20.1	20.1	31	420110000	68	570180000	0.736802	MS/MS	MS/MS	MS/MS	MS/MS
Q0VF62	Breast carcinoma-amplified sequence 3 homolog (K20D4) (Protein rudhira)	Bcas3	1	215	525.902	0	0	1.46092	-1.45228	0.0315585	-0.0545985	-0.435243	0.404745	-0.455377	0.50027	Yes	5.00202	0	1	1	1	1	1	1	1	1	1	1	1	1	0	1	1	1	12	12	12	19.3	19.3	19.3	29	2120200000	102	2574300000	0.823603	MS/MS	MS/MS	MS/MS	MS/MS
P42232	Signal transducer and activator of transcription 5B	Stat5b	2	242;384	525.724	1	0.0149422	-0.657989	-0.493677	-0.0270708	0.816235	0.211636	1.04487	0.360547	-1.25455	Yes	2.52204	0.000329331	1	1	1	2	1	1	1	0	0	0	1	2	0	0	0	0	16	16	3	21.6	21.6	3.9	23	516294600	87	765440000	0.674507	matching	MS/MS	matching	matching
O89090	Transcription factor Sp1	Sp1	1	16	525.539	1	1	-0.770301	-0.235124	0.512972	-0.156128	0.675318	-0.461735	0.652162	-0.217163	Yes	1.84406	0.000865913	1	1	1	1	1	1	1	1	1	1	1	1	1	1	1	1	4	4	4	7.7	7.7	7.7	55	398920000	60	468320000	0.851811	matching			matching
O08900	Zinc finger protein Aiolos (Ikaros family zinc finger protein 3)	Ikzf3	3	100;244;73	525.298	3	1	-0.538668	-0.215021	-0.572033	-0.41727	1.14456	-0.366106	1.87993	-0.915388	Yes	16.3875	0	0	3	3	3	3	2	3	1	0	0	0	1	3	0	3	0	26	25	25	43.6	41.8	41.8	47	1283450000	261	4630900000	0.277149	matching	matching	matching	matching
Q99PV8	B-cell lymphoma/leukemia 11B (BCL-11B) (B-cell CLL/lymphoma 11B) (COUP-TF-interacting protein 2) (Radiation-induced tumor suppressor gene 1 protein) (mRit1)	Bcl11b	2	877;[Q99PV8-2]136	525.115	2	1	0.996093	-0.0984744	-0.912768	-0.741519	0.740627	-0.464743	1.33686	-0.856077	Yes	8.00487	0	2	2	2	1	2	1	2	1	0	1	1	1	1	0	2	0	16	16	2	21.2	21.2	2.5	12	420518000	67	612040000	0.687076	MS/MS	MS/MS	MS/MS	MS/MS
Q9Z172	Small ubiquitin-related modifier 3 (SUMO-3) (SMT3 homolog 1) (Ubiquitin-like protein SMT3A) (Smt3A)	Sumo3	5	11;7;[Q9Z172-2]11;[G3UZA7]14;5	524.388	3	0.184801	-0.121793	0.535202	-0.104561	0.649542	-0.518216	-0.86968	0.365675	0.063831	Yes	0.276095	0.161727	4	3	4	5	5	5	5	5	1	0	2	4	4	0	3	4	25	3	0	95.5	32.7	0	46	943438500	145	3548600000	0.265862	MS/MS	MS/MS	matching	MS/MS
Q9QX47	Protein SON (Negative regulatory element-binding protein) (NRE-binding protein)	Son	8	1594;1602;1703;2081;2100;2167;2179;284	524.187	0	0	-0.340634	-1.02726	0.752761	1.22912	0.112717	-1.02308	0.658986	-0.362605	Yes	3.99548	4.16667e-05	3	3	5	8	6	2	6	6	0	0	1	8	1	0	2	1	30	30	30	15.2	15.2	15.2	33	378798600	210	1327600000	0.285326	matching	MS/MS	MS/MS	MS/MS
Q61164	Transcriptional repressor CTCF (11-zinc finger protein) (CCCTC-binding factor) (CTCFL paralog)	Ctcf	2	698;74	522.705	2	1	-1.00328	0.666033	0.154159	-0.504174	0.93772	-0.697813	1.49381	-1.04646	Yes	8.92395	0	1	2	2	2	2	1	2	1	1	1	2	2	2	1	2	1	21	21	21	23.8	23.8	23.8	229	3973261000	1193	16860000000	0.235662	MS/MS	MS/MS	MS/MS	MS/MS
Q05AH6	Uncharacterized protein C11orf84 homolog	Q05AH6	2	19;350	522.494	1	0.983391	-1.56748	-0.769477	0.254994	0.168476	0.673608	0.128486	-0.208808	1.3202	Yes	5.89384	0	1	1	1	1	2	1	2	2	0	1	1	1	1	1	1	2	9	9	9	23.4	23.4	23.4	32	625499000	160	1148000000	0.54486				matching
Q05CL8	La-related protein 7 (La ribonucleoprotein domain family member 7)	Larp7	2	406;416	522.01	1	0.903681	-0.848983	-0.0189562	-0.0470978	-0.0807961	-0.561445	-0.273721	0.176704	1.65429	Yes	3.91618	4e-05	0	0	0	0	1	0	2	2	0	0	0	0	0	0	0	2	2	2	2	5.4	5.4	5.4	24	87166800	24	87167000	0.99
P28033	CCAAT/enhancer-binding protein beta (C/EBP beta) (AGP/EBP) (Interleukin-6-dependent-binding protein) (IL-6DBP) (Liver-enriched transcriptional activator) (LAP)	Cebpb	4	133;195;211;98	521.961	1	0.476978	-0.483303	-0.582893	-0.140916	1.11662	1.61185	-0.367786	-0.365062	-0.788505	Yes	5.95655	0	0	2	3	4	4	3	4	2	0	0	1	3	3	1	2	0	9	9	9	36	36	36	32	136587000	52	215030000	0.6352				matching
Q505G8	Zinc finger protein 827	Znf827	2	520;670	519.146	2	1	0.105374	0.233978	1.19096	-1.09692	0.661478	-0.124211	-0.181004	-0.789656	Yes	0.94836	0.0189986	1	1	2	2	1	2	1	1	1	1	2	2	1	1	1	1	6	6	6	8	8	8	37	391162500	125	700210000	0.558636	MS/MS	MS/MS	MS/MS	MS/MS
D3YZT1	Uncharacterized protein	Gm4969	3	114;162;46	518.51	1	0.208616	-0.504062	-0.485527	-0.274062	-0.439541	-0.068502	-0.325177	-0.218111	2.31498	Yes	12.7488	0	0	0	0	1	1	0	2	3	0	0	0	0	0	0	0	3	9	9	9	20.7	20.7	20.7	33	452659400	48	634900000	0.712962		matching	matching
Q6DFW4	Nucleolar protein 58 (MSSP) (Nucleolar protein 5) (SIK-similar protein)	Nop58	3	353;37;504	518.416	1	0.968004	0.00477623	-1.52594	-0.311447	0.547762	-0.301776	-0.558711	1.26598	0.87936	Yes	2.83205	0.00015942	3	1	2	3	2	2	3	2	0	0	1	3	0	1	1	2	14	14	14	25.4	25.4	25.4	50	753684700	167	1507700000	0.49989	MS/MS	matching	matching	MS/MS
Q5F293	Zinc finger and BTB domain-containing protein 4	Zbtb4	1	40	515.85	0	0	0.325448	0.352007	0.427645	-0.667627	1.47987	-0.757867	0.311785	-1.47126	Yes	8.08326	0	1	1	1	1	1	1	1	1	1	1	1	1	1	1	1	1	23	23	23	26.2	26.2	26.2	78	3085800000	654	9514500000	0.324326	MS/MS	MS/MS	MS/MS	MS/MS
Q52KI8	Serine/arginine repetitive matrix protein 1 (Plenty-of-prolines 101)	Srrm1	2	246;249	515.344	1	0.96927									No			0	1	2	2	2	1	2	1	0	0	0	2	0	0	0	0	7	7	7	9	9	9	7	367462000	19	392130000	0.937092		matching
Q9QXD6	Fructose-1,6-bisphosphatase 1 (FBPase 1) (EC 3.1.3.11) (D-fructose-1,6-bisphosphate 1-phosphohydrolase 1) (Fructose-1,6-bisphosphatase isozyme 3) (FBPase 3) (Liver FBPase)	Fbp1	3	291;314;43	514.974	0	0	-0.104074	-0.681578	1.2893	1.10179	-1.29777	-0.17962	-0.886974	0.758926	Yes	8.06616	0	1	1	2	3	1	1	1	2	1	0	1	3	0	1	1	1	25	25	25	60.1	60.1	60.1	250	20918293600	1134	110000000000	0.190166	MS/MS	MS/MS	MS/MS	MS/MS
P59178	Lethal(3)malignant brain tumor-like protein 2 (L(3)mbt-like protein 2)	L3mbtl2	2	673;698	513.233	2	1	-1.0434	-0.196638	0.28369	0.488388	0.704983	-0.244139	0.5304	-0.523281	Yes	0.544557	0.0588785	2	2	2	2	2	1	2	2	1	0	1	2	2	1	2	1	6	6	6	6.7	6.7	6.7	39	263573000	72	549310000	0.479826		matching	matching	matching
G3UZV2	Interferon-activated gene 206	Ifi206	1	243	511.07	1	1									No			0	0	1	1	1	1	1	1	0	0	1	1	1	0	1	0	4	1	1	4.9	2.1	2.1	28	111310000	28	111310000	0.99
P11103	Poly [ADP-ribose] polymerase 1 (PARP-1) (EC 2.4.2.30) (ADP-ribosyltransferase diphtheria toxin-like 1) (ARTD1) (NAD(+) ADP-ribosyltransferase 1) (ADPRT 1) (Poly[ADP-ribose] synthase 1) (msPARP)	Parp1	5	203;467;747;[Q921K2]468;487	510.986	2	0.0425646	-1.47791	-0.490608	-0.641278	-0.169754	0.0438358	0.274887	0.995421	1.46541	Yes	3.13392	6.20155e-05	2	2	3	3	3	2	4	5	0	2	2	2	2	2	4	5	24	24	13	21.5	21.5	11	68	2399786500	265	16194000000	0.14819	MS/MS	MS/MS	MS/MS	MS/MS
H7BX50	MAX gene-associated protein	Mga	4	1890;2009;381;443	509.124	3	0.988384	-1.42239	0.703767	0.165389	0.0694361	0.712202	-0.52537	1.21542	-0.918451	Yes	6.98028	0	3	3	3	4	3	3	3	3	1	2	3	4	3	2	3	2	33	33	33	10.5	10.5	10.5	112	1157754000	489	6589800000	0.175689	MS/MS	MS/MS	MS/MS	MS/MS
O54941	SWI/SNF-related matrix-associated actin-dependent regulator of chromatin subfamily E member 1 (BRG1-associated factor 57) (BAF57)	Smarce1	3	146;277;328	509.029	2	0.70168	-0.662771	-0.0672289	1.10364	0.462123	-0.0554356	-0.666862	0.476121	-0.589591	Yes	1.67792	0.00232558	2	1	2	3	1	1	3	1	0	0	2	3	0	0	2	0	4	4	4	13.4	13.4	13.4	21	123092500	24	175520000	0.701302	matching	matching		matching
P42932	T-complex protein 1 subunit theta (TCP-1-theta) (CCT-theta)	Cct8	3	326;459;534	508.92	0	0	1.1617	0.0887631	0.00143348	-0.904079	-0.374689	-1.16833	-0.325644	1.52085	Yes	7.85813	0	2	2	2	3	2	2	2	2	2	0	1	3	0	1	0	2	21	21	21	38.5	38.5	38.5	20	1377696800	212	3424400000	0.402318	MS/MS	MS/MS	MS/MS	MS/MS
F7BJB9	MORC family CW-type zinc finger protein 3 (Nuclear matrix protein 2) (Zinc finger CW-type coiled-coil domain protein 3)	Morc3	8	573;604;624;657;658;797;809;837	508.507	6	0.985183	-1.28271	-0.48202	-0.729107	-0.456788	0.862714	-0.0899206	1.22387	0.953965	Yes	5.21137	0	3	4	7	7	7	5	8	8	2	1	6	6	4	3	8	7	29	29	29	28.8	28.8	28.8	208	2039267600	1274	20993000000	0.0971404	MS/MS	MS/MS	MS/MS	MS/MS
Q9Z103	Activity-dependent neuroprotector homeobox protein (Activity-dependent neuroprotective protein)	Adnp	4	605;715;744;828	507.746	1	0.0943902	0.0303261	-1.02368	0.183563	-0.834356	1.04015	0.484363	-0.385878	0.505513	Yes	1.55235	0.0046577	2	3	4	3	4	3	4	4	1	0	2	2	2	1	1	4	11	11	11	14.9	14.9	14.9	20	126337300	60	244660000	0.516379	MS/MS	matching	matching	MS/MS
P84089	Enhancer of rudimentary homolog (Mer)	Erh	1	12	507.407	0	0									No			0	0	1	1	1	1	1	1	0	0	1	1	1	1	1	1	2	2	2	28.8	28.8	28.8	17	131160000	18	133990000	0.978879
Q6PDQ2	Chromodomain-helicase-DNA-binding protein 4 (CHD-4) (EC 3.6.4.12)	Chd4	5	1221;1558;1565;1646;1673	506.355	4	0.956375	0.195383	-1.08851	-0.183556	-1.08314	0.679924	-0.794385	1.31548	0.958801	Yes	9.06871	0	2	4	4	5	4	4	4	4	0	0	2	4	2	1	4	4	31	31	21	16.6	16.6	11.6	55	974375000	378	4278800000	0.227722	MS/MS	MS/MS	MS/MS	MS/MS
O70230	Zinc finger protein 143 (Zfp-143) (Selenocysteine tRNA gene transcription-activating factor) (mStaf)	Znf143	1	213	505.207	0	0	-1.10493	0.0974624	0.284206	-0.700918	0.794696	-1.10354	1.2308	0.502225	Yes	5.86083	0	1	1	1	1	1	1	1	1	0	0	1	1	1	1	1	1	3	3	3	6.9	6.9	6.9	25	230560000	27	248760000	0.926837	matching	matching		matching
G5E8H3	DNA-binding protein Ikaros (Ikaros family zinc finger protein 1) (Lymphoid transcription factor LyF-1)	Ikzf1	7	240;254;374;425;48;58;[Q5SWT9]78	502.285	4	0.956847	-1.10808	-0.0534379	-0.126569	-0.20214	1.14657	-0.263813	1.64733	-1.03986	Yes	8.96382	0	0	2	3	3	5	2	7	0	0	0	2	2	2	2	7	0	35	35	2	61.9	61.9	4.5	139	1226354400	467	7139500000	0.17177	matching	matching		matching
P17918	Proliferating cell nuclear antigen (PCNA) (Cyclin)	Pcna	2	164;168	501.87	0	0	-1.20855	-1.00937	-0.0564667	-0.3103	0.417157	0.195302	0.729115	1.24311	Yes	3.67801	4.0568e-05	1	1	2	2	2	2	2	2	0	1	2	2	1	2	2	2	9	9	9	36.4	36.4	36.4	64	777460000	219	2722400000	0.285579	matching	MS/MS	matching	MS/MS
P63166	Small ubiquitin-related modifier 1 (SUMO-1) (SMT3 homolog 3) (Ubiquitin-homology domain protein PIC1) (Ubiquitin-like protein SMT3C) (Smt3C)	Sumo1	2	7;78	501.787	0	0	-1.1535	-1.13202	0.23025	0.0191725	-0.160252	0.297833	0.732189	1.16633	Yes	3.92077	4.17537e-05	1	1	2	2	1	2	2	2	1	1	1	2	1	1	1	2	3	3	3	40.6	40.6	40.6	87	339931000	124	741550000	0.458406	MS/MS	MS/MS	matching	MS/MS
O35185	Class E basic helix-loop-helix protein 40 (bHLHe40) (Class B basic helix-loop-helix protein 2) (bHLHb2) (E47 interaction protein 1) (EIP1) (Stimulated by retinoic acid gene 13 protein)	Bhlhe40	6	167;190;210;262;279;400	501.5	1	0.343752	-0.47701	0.29464	-0.0906053	0.82773	0.380707	0.700775	0.0960213	-1.73226	Yes	3.90525	4.14938e-05	1	0	4	6	3	3	2	3	0	0	1	6	0	1	0	0	16	16	15	42.3	42.3	39.7	27	272766500	109	837000000	0.325886		MS/MS	matching
Q3UXZ9	Lysine-specific demethylase 5A (EC 1.14.11.-) (Histone demethylase JARID1A) (Jumonji/ARID domain-containing protein 1A) (Retinoblastoma-binding protein 2) (RBBP-2)	Kdm5a	2	1007;106	500.986	1	0.939432	-1.34991	-0.0635938	-0.309335	0.890018	0.629499	0.463876	0.409553	-0.670111	Yes	1.67978	0.0015283	2	1	2	2	1	2	2	1	1	0	2	2	1	1	2	1	9	9	8	6.4	6.4	5.8	29	298755000	58	651440000	0.458607	matching	matching	matching	matching
Q8VCD5	Mediator of RNA polymerase II transcription subunit 17 (Cofactor required for Sp1 transcriptional activation subunit 6) (CRSP complex subunit 6) (Mediator complex subunit 17) (Thyroid hormone receptor-associated protein complex 80 kDa component)	Med17	1	354	500.545	0	0	-0.794047	-0.918531	1.03834	1.13262	-0.0446459	-0.521582	0.542375	-0.43452	Yes	4.66427	0	1	1	1	1	1	1	1	1	0	0	1	1	1	0	1	1	5	5	5	9.2	9.2	9.2	23	470560000	59	601290000	0.782584		matching
Q00322	CCAAT/enhancer-binding protein delta (C/EBP delta) (C/EBP-related protein 3)	Cebpd	1	120	500.296	1	1									No			0	1	1	1	1	1	1	1	0	1	1	1	1	1	1	0	2	2	2	13.1	13.1	13.1	16	195990000	16	195990000	0.99
Q9R0G7	Zinc finger E-box-binding homeobox 2 (Smad-interacting protein 1) (Zinc finger homeobox protein 1b)	Zeb2	5	537;555;611;632;866	499.793	2	0.934269	-0.828082	0.19508	-0.0123448	0.0191838	1.418	-0.676213	0.97028	-1.0859	Yes	5.99936	0	3	2	2	2	5	2	5	2	0	1	2	2	3	2	3	1	18	16	16	15.7	14.2	14.2	36	440971400	124	1031400000	0.427546	matching	MS/MS	matching	MS/MS
Q9Z2D8	Methyl-CpG-binding domain protein 3 (Methyl-CpG-binding protein MBD3)	Mbd3	2	109;90	498.912	0	0	0.816213	-0.80554	-0.363587	-0.993571	0.391771	-0.284703	0.35907	0.880349	Yes	2.23663	0.000552413	2	1	2	1	2	2	2	2	1	0	0	1	1	1	1	1	3	3	3	11.9	11.9	11.9	15	126826000	25	162920000	0.778456	MS/MS	MS/MS	matching	MS/MS
Q8BM75	AT-rich interactive domain-containing protein 5B (ARID domain-containing protein 5B) (Developmentally and sexually retarded with transient immune abnormalities protein) (Desrt) (MRF1-like) (Modulator recognition factor protein 2) (MRF-2)	Arid5b	2	803;935	498.654	1	0.964333	-0.152445	-0.716248	0.0281983	1.30056	0.89427	-0.574048	-0.481928	-0.298361	Yes	3.14006	0.000160878	1	1	1	2	1	1	1	1	0	1	1	2	1	1	1	1	4	4	4	5.2	5.2	5.2	30	86138300	33	92117000	0.935097		matching	matching
P53564	Protein CASP	Cux1	2	783;809	496.67	2	1	-1.40199	-0.257775	0.646295	0.0654788	1.14274	-0.295593	0.341389	-0.240544	Yes	2.64475	0.000265271	0	2	2	2	2	2	2	2	0	0	2	2	2	2	1	1	7	7	7	5.4	5.4	5.4	44	187452000	84	378480000	0.495276	matching			matching
Q9D1J3	SAP domain-containing ribonucleoprotein (Nuclear protein Hcc-1)	Sarnp	2	66;73	496.418	1	0.880476	-0.893675	-1.06882	0.178756	0.00659899	0.905355	-0.26701	0.355071	0.783725	Yes	2.1441	0.00133333	0	0	2	2	2	2	2	2	0	0	1	2	1	1	1	1	5	5	5	22.4	22.4	22.4	24	80739300	27	92624000	0.871689				matching
Q61216	Double-strand break repair protein MRE11 (Double-strand break repair protein MRE11A) (MmMRE11A) (Meiotic recombination 11 homolog 1) (MRE11 homolog 1) (Meiotic recombination 11 homolog A) (MRE11 homolog A)	Mre11	1	255	496.406	1	1	-0.915618	-1.12159	-0.125213	0.403952	-0.152902	-0.090606	0.205496	1.79648	Yes	5.35576	0	0	0	1	1	1	1	1	1	0	0	1	1	1	1	0	1	7	7	7	12.1	12.1	12.1	21	121640000	43	156670000	0.776409	matching
F6RGI3	Uncharacterized protein	Gm340	2	620;667	496.316	1	0.900906	-1.83224	-0.498837	0.343497	0.168887	0.417964	-0.428018	1.12172	0.707023	Yes	8.06632	0	1	1	2	2	2	2	2	2	0	0	2	2	1	1	1	2	11	11	11	8.8	8.8	8.8	36	709930000	166	1840400000	0.385748	matching	matching	matching	matching
Q80Y84	Lysine-specific demethylase 5B (EC 1.14.11.-) (Histone demethylase JARID1B) (Jumonji/ARID domain-containing protein 1B) (PLU-1)	Kdm5b	2	242;278	495.801	2	1	-1.02403	-1.06612	-0.122082	0.277671	0.282664	0.463011	0.0405504	1.14833	Yes	2.98067	0.000165468	1	1	1	2	2	2	1	2	0	0	0	2	1	1	0	2	8	8	8	6.7	6.7	6.7	18	194643000	38	314040000	0.619803	matching		matching	matching
Q8CGP5	Histone H2A type 1-F	Hist1h2af	1	120	495.465	1	1	-0.65307	-0.0778339	0.267394	0.120438	0.603512	-0.401898	0.895258	-0.7538	Yes	0.454625	0.0801763	1	1	1	1	1	1	1	1	0	0	1	1	0	0	1	0	8	2	1	43.8	21.5	6.9	6	867750000	71	1274400000	0.680909	matching	MS/MS	MS/MS	matching
Q9WUK6	Zinc finger and BTB domain-containing protein 18 (58 kDa repressor protein) (Transcriptional repressor RP58) (Zinc finger protein 238) (Zfp-238)	Zbtb18	1	273	493.115	1	1	-0.971325	-0.650227	-0.338858	1.33006	-0.571945	0.987101	-0.00557731	0.22077	Yes	2.66367	0.000207143	1	1	1	1	1	1	1	1	0	1	1	1	0	1	1	1	6	6	4	16.2	16.2	11.5	41	355890000	74	451590000	0.788082	MS/MS	MS/MS	MS/MS	MS/MS
Q9Z315	U4/U6.U5 tri-snRNP-associated protein 1 (Hypoxia-associated factor) (Squamous cell carcinoma antigen recognized by T-cells 1) (SART-1) (mSART-1)	Sart1	1	141	492.077	1	1	-0.982955	-1.09032	0.383711	1.38038	0.605858	-0.27408	0.270086	-0.292681	Yes	4.01921	3.41151e-05	1	1	1	1	1	1	1	1	0	0	1	1	1	1	1	1	13	13	13	10.8	10.8	10.8	44	1604800000	148	4146600000	0.387016	matching	matching	matching	matching
P08046	Early growth response protein 1 (EGR-1) (Nerve growth factor-induced protein A) (NGFI-A) (Transcription factor Zif268) (Zinc finger protein Krox-24)	Egr1	1	270	490.348	0	0									No			1	1	1	1	1	1	1	1	0	0	1	1	1	0	0	0	5	5	4	12.4	12.4	10.1	15	124310000	22	144260000	0.861708				MS/MS
Q9CU65	Zinc finger MYM-type protein 2 (Zinc finger protein 198)	Zmym2	5	312;324;648;828;88	489.985	2	0.82268	-0.793479	-1.06306	0.197939	-0.71096	1.39629	-0.516024	0.523103	0.966183	Yes	5.06166	0	2	1	5	4	4	4	4	5	0	0	3	4	2	2	2	4	20	20	17	15	15	13.1	52	172066800	147	488280000	0.352394	MS/MS	MS/MS	MS/MS	matching
Q6DFV1	Condensin-2 complex subunit G2 (Chromosome-associated protein G2) (CAP-G2) (Leucine zipper protein 5) (More than blood protein) (Non-SMC condensin II complex subunit G2)	Ncapg2	1	646	489.664	0	0									No			0	0	1	1	1	1	1	1	0	0	1	0	0	0	1	1	1	1	1	1.4	1.4	1.4	11	104440000	11	104440000	0.99
Q80UV9	Transcription initiation factor TFIID subunit 1 (EC 2.3.1.48) (EC 2.7.11.1) (Cell cycle gene 1 protein) (TBP-associated factor 250 kDa) (p250) (Transcription initiation factor TFIID 250 kDa subunit) (TAF(II)250) (TAFII-250) (TAFII250)	Taf1	3	1338;168;570	489.011	2	0.141959	-0.361407	-1.35257	0.727541	0.441523	0.470449	-0.765637	0.998029	-0.157933	Yes	2.66214	0.000485666	1	1	2	3	3	1	3	1	1	0	2	3	1	1	3	0	12	12	12	9.5	9.5	9.5	35	163582000	76	268030000	0.610312		matching	matching	matching
Q60749	KH domain-containing, RNA-binding, signal transduction-associated protein 1 (GAP-associated tyrosine phosphoprotein p62) (Src-associated in mitosis 68 kDa protein) (Sam68) (p21 Ras GTPase-activating protein-associated p62) (p68)	Khdrbs1	2	102;96	488.475	1	0.158671	0.395998	-1.52107	0.0808521	0.349304	0.430927	-0.896618	0.50642	0.654192	Yes	2.4476	0.000536013	1	2	1	2	2	1	2	2	1	0	1	2	2	0	2	2	6	6	6	20.5	20.5	20.5	39	183947000	63	337410000	0.545174	matching	MS/MS	matching	MS/MS
P0C0S6	Histone H2A.Z (H2A/z)	H2afz	1	116	488.057	0	0	-0.139411	-0.845431	-0.0621739	-0.0873883	0.291913	-1.42877	1.35015	0.921108	Yes	6.14737	0	1	1	1	1	1	1	1	1	0	0	1	1	1	1	1	1	5	5	4	43.8	43.8	43.8	22	331840000	47	550860000	0.602404	matching	matching	MS/MS	matching
Q5SSW2	Proteasome activator complex subunit 4 (Proteasome activator PA200) (Protein TEMO)	Psme4	1	1124	486.853	0	0	-0.546169	-0.547272	0.081555	0.553536	-0.78954	0.218632	-0.8358	1.86506	Yes	8.67755	0	1	1	1	1	1	1	1	1	0	0	1	1	0	1	1	1	16	16	16	10.6	10.6	10.6	42	336890000	105	608260000	0.553859	matching	matching		matching
O08750	Nuclear factor interleukin-3-regulated protein (E4 promoter-binding protein 4) (Embryo implantation-related NFIL3/E4BP4-like transcription factor)	Nfil3	2	219;337	486.729	2	1	-0.831173	0.0926735	-0.622995	1.63364	0.556496	0.678823	-0.70719	-0.800278	Yes	6.55784	0	0	2	1	2	2	2	1	1	0	0	0	2	1	2	0	0	9	9	9	27.1	27.1	27.1	56	367470000	109	1169400000	0.314238	matching	matching	matching	matching
B1AVB4	Sex comb on midleg-like 2 (Drosophila) (Sex comb on midleg-like 2 (Drosophila), isoform CRA_c)	Scml2	5	33;362;413;659;672	485.582	0	0	0.130297	-0.410121	-0.566131	-0.568307	-0.269348	-0.213059	-0.319511	2.21618	Yes	10.2172	0	1	0	0	0	2	0	2	5	0	0	0	0	0	0	1	5	13	13	13	26.4	26.4	26.4	24	133297800	52	301650000	0.441896		matching	matching
Q8C7V3	U3 small nucleolar RNA-associated protein 15 homolog (Src-associated protein SAW)	Utp15	1	249	485.573	0	0	-0.993025	-0.894008	1.36616	0.732822	-0.439945	-0.0254425	0.0151678	0.238266	Yes	2.98893	0.000213904	1	0	1	1	0	0	1	1	0	0	1	1	0	0	1	0	3	3	3	9.3	9.3	9.3	11	68025000	13	78586000	0.865612		matching
Q3V124	EP300-interacting inhibitor of differentiation 3 (EID-3) (EID-1-like inhibitor of differentiation 3) (Non-structural maintenance of chromosomes element 4 homolog B) (NS4EB) (Non-SMC element 4 homolog B)	Eid3	2	237;29	484.908	2	1									No			0	0	0	0	0	0	1	2	0	0	0	0	0	0	0	2	2	2	2	8.8	8.8	8.8	9	172036000	9	172030000	0.99
O88379	Bromodomain adjacent to zinc finger domain protein 1A (Cbp146)	Baz1a	3	719;755;768	484.705	1	0.842372	-0.329141	-0.494002	-0.709413	-0.690796	-0.214297	-0.145797	0.538038	2.04541	Yes	9.45643	0	0	0	0	0	2	1	3	3	0	0	0	0	0	0	1	3	33	33	33	19.4	19.4	19.4	69	341500000	195	1010400000	0.337985		matching	matching
Q9CR57	60S ribosomal protein L14	Rpl14	2	147;63	482.893	0	0	-0.542448	-0.598424	0.484792	1.5231	-1.0326	0.475624	-0.0965093	-0.213537	Yes	2.94411	0.000159132	1	0	2	2	0	1	2	2	0	0	1	1	0	0	0	1	5	5	5	22.6	22.6	22.6	14	168224000	30	213160000	0.789191	matching	matching		MS/MS
Q80V18	Zinc finger transcription factor Trps1	Trps1	5	491;520;604;946;955	480.28	4	0.694493	-1.13741	0.100484	0.148844	-1.2598	1.5214	0.528452	0.445749	-0.347722	Yes	6.5308	0	0	3	4	3	5	4	4	3	0	0	3	2	4	3	3	3	15	15	15	11.6	11.6	11.6	36	256672000	127	835930000	0.30705	matching	matching		matching
Q3UXF4	Nuclear respiratory factor 1 (NRF-1) (Alpha palindromic-binding protein) (Alpha-pal)	Nrf1	1	151	479.18	0	0									No			1	1	1	1	1	1	1	0	1	0	1	1	1	1	1	0	1	1	1	15.6	15.6	15.6	15	117890000	15	117890000	0.99
P43275	Histone H1.1 (H1 VAR.3) (Histone H1a) (H1a)	Hist1h1a	6	108;17;36;66;92;99	478.712	0	0	-0.393023	-0.955698	-0.289452	-0.67197	-0.153737	-0.560913	1.45363	1.57116	Yes	13.3864	0	0	0	0	0	2	0	6	6	0	0	0	0	0	0	4	6	16	12	12	52.6	46	46	43	200877000	133	905050000	0.221951	MS/MS	matching	matching	matching
Q6NV66	Zinc finger protein 646	Zfp646	5	1127;1138;1148;312;526	478.705	5	1	-0.951574	-0.641073	-0.268411	-0.991928	1.1069	-0.469485	0.775412	1.44016	Yes	13.4187	0	0	1	5	3	5	2	5	5	0	0	0	0	3	1	4	5	21	21	21	12.4	12.4	12.4	45	219510000	172	1189500000	0.18454	matching	MS/MS	matching	MS/MS
Q5NCR9	Nuclear speckle splicing regulatory protein 1 (Coiled-coil domain-containing protein 55) (Nuclear speckle-related protein 70) (NSrp70)	Nsrp1	1	209	477.852	1	1									No			0	0	1	1	1	1	1	0	0	0	1	1	0	0	1	0	2	2	2	4.4	4.4	4.4	7	211100000	8	218100000	0.967905
O54790	Transcription factor MafG (V-maf musculoaponeurotic fibrosarcoma oncogene homolog G)	Mafg	1	14	477.76	1	1	-2.08791	-0.0749618	0.156948	0.76867	0.926519	0.615824	0.150211	-0.455303	Yes	7.92257	0	1	1	1	1	1	1	1	1	0	1	1	1	1	1	1	1	3	3	3	21	21	21	58	1446500000	229	5403600000	0.267692	MS/MS		matching	matching
Q8BQR4	KAT8 regulatory NSL complex subunit 2 (NSL complex protein NSL2) (Non-specific lethal 2 homolog)	Kansl2	1	78	477.524	1	1									No			1	1	1	1	1	1	1	1	1	0	1	1	0	0	1	0	3	3	3	5.5	5.5	5.5	6	319700000	7	326760000	0.978394	matching	matching		matching
Q924W5	Structural maintenance of chromosomes protein 6 (SMC protein 6) (SMC-6) (mSMC6)	Smc6	4	274;5;779;899	477.044	2	0.522861	-0.643467	-0.646268	-0.376035	-0.551069	-0.365446	-0.072376	0.409738	2.24492	Yes	14.7994	0	1	0	2	2	2	1	3	4	0	0	0	0	0	0	0	4	14	14	14	9.9	9.9	9.9	10	134200100	60	365950000	0.366717				matching
Q923D5	WW domain-binding protein 11 (WBP-11) (Splicing factor that interacts with PQBP-1 and PP1)	Wbp11	3	168;557;572	476.7	1	0.628392	-0.150871	-0.697754	0.551743	0.989101	0.0588903	-1.39092	0.595805	0.0440111	Yes	3.27659	0.000233216	2	0	3	2	2	1	2	2	1	0	2	2	1	0	0	1	6	6	6	8.9	8.9	8.9	20	108120400	40	174120000	0.620953	matching	MS/MS	matching	matching
Q8BZ89	Zinc finger protein 322 (Zinc finger protein 322A)	Znf322	2	200;205	476.395	0	0									No			0	0	0	2	0	0	0	0	0	0	0	2	0	0	0	0	1	1	1	1.7	1.7	1.7	2	87998000	0	43999000	0.99
Q8CGW4	Transcription factor SOX-30	Sox30	3	242;326;336	475.9	2	0.770669	-0.167408	-0.401685	-0.447495	-0.194614	-0.477549	-0.453625	-0.258226	2.4006	Yes	13.1855	0	0	0	0	1	0	0	2	3	0	0	0	0	0	0	0	3	11	11	11	19.1	19.1	19.1	48	301202000	111	1109900000	0.271378
Q5DTT8	Paraneoplastic antigen-like protein 5	Pnma5	8	133;137;148;158;255;411;479;504	475.52	1	0.265884	-0.329112	-0.355059	-0.251867	-0.249106	-0.441879	-0.274381	-0.488317	2.38972	Yes	14.8804	0	0	0	0	2	1	1	1	8	0	0	0	0	0	0	0	8	14	14	14	19.9	19.9	19.9	32	215074700	81	911220000	0.236029	matching
O88466	Zinc finger protein 106 (Zfp-106) (H3a minor histocompatibility antigen) (Son of insulin receptor mutant) (Zinc finger protein 474)	Znf106	4	1213;1578;1742;620	475.464	2	0.0577256	-1.26015	-0.964807	0.580386	-0.44301	1.34928	-0.418266	0.859487	0.297083	Yes	3.0827	0.000207885	3	3	4	3	4	3	4	4	2	0	3	3	3	3	4	4	29	29	29	17.5	17.5	17.5	104	1177289800	569	9225600000	0.127611	MS/MS	matching	matching	MS/MS
Q8K4Z3	NAD(P)H-hydrate epimerase (EC 5.1.99.6) (Apolipoprotein A-I-binding protein) (AI-BP) (NAD(P)HX epimerase)	Naxe	1	142	474.058	0	0	-0.885207	-0.108449	1.02674	0.428978	-0.185024	-0.561421	-0.804151	1.08853	Yes	3.15974	0.000161172	1	1	1	1	1	1	1	1	1	0	1	1	1	1	1	1	2	2	2	10.3	10.3	10.3	17	80459000	23	89705000	0.896929	matching	MS/MS		matching
P43276	Histone H1.5 (H1 VAR.5) (H1b)	Hist1h1b	4	158;17;46;64	473.78	0	0	-0.191054	0.285454	-0.300089	-0.452219	-0.411554	-0.599653	2.03748	-0.368368	Yes	5.69159	0	0	0	3	0	2	0	3	0	0	0	1	0	1	0	3	0	11	5	5	45.3	24.2	24.2	15	42225210	17	43492000	0.970873	matching	matching	matching	matching
Q9DBQ9	Transcriptional protein SWT1	Swt1	1	252	473.7	0	0									No			1	1	1	1	1	1	1	1	1	0	1	1	0	0	0	0	1	1	1	3.2	3.2	3.2	7	874600000	6	874600000	0.99	matching
P43274	Histone H1.4 (H1 VAR.2) (H1e)	Hist1h1e	3	17;46;52	473.527	0	0	0.221629	-1.09594	0.691222	0.51104	0.038949	-0.663832	1.11789	-0.820961	Yes	4.54017	0	3	1	3	3	3	2	3	3	0	0	1	3	2	0	2	0	21	7	7	57.1	22.8	22.8	21	162596000	33	326480000	0.498027	MS/MS	matching	matching	matching
P12710	Fatty acid-binding protein, liver (14 kDa selenium-binding protein) (Fatty acid-binding protein 1) (Liver-type fatty acid-binding protein) (L-FABP)	Fabp1	5	20;36;57;78;99	473.485	0	0	-0.284871	-0.14161	-0.437806	2.26707	-0.539374	-0.160864	-0.399339	-0.303211	Yes	9.5562	0	0	0	0	5	0	0	0	1	0	0	0	5	0	0	0	0	16	16	16	71.7	71.7	71.7	40	412642000	99	2054700000	0.200828	matching
Q3U1T3	Breast cancer metastasis-suppressor 1-like protein	Brms1l	1	240	472.765	1	1									No			1	0	1	1	1	1	1	1	0	0	1	1	1	1	0	0	3	3	3	11.8	11.8	11.8	14	241280000	15	243240000	0.99				matching
O88665	Bromodomain-containing protein 7 (75 kDa bromodomain protein)	Brd7	2	127;197	470.964	1	0.976425	0.152488	-0.797587	0.460236	0.312053	0.8132	-1.5499	0.669898	-0.0603912	Yes	4.67796	0	1	1	2	2	2	1	2	1	1	0	1	2	1	0	1	1	13	13	13	23.2	23.2	23.2	43	138679300	106	398910000	0.347646	matching	matching	matching	MS/MS
Q5SXC4	Vascular endothelial zinc finger 1 (Fragment)	Vezf1	1	41	469.787	0	0	-0.547064	-0.723281	0.695359	0.135536	0.93671	-0.0353431	0.750765	-1.21268	Yes	1.73508	0.0019875	1	1	1	1	1	1	1	1	1	0	1	1	0	1	1	1	8	7	7	18.1	15.6	15.6	16	228990000	82	446410000	0.512959	matching	matching	matching	matching
P47930	Fos-related antigen 2 (FRA-2)	Fosl2	1	222	466.982	1	1									No			0	0	1	1	1	1	1	0	0	0	1	1	1	1	0	0	2	2	2	15.7	15.7	15.7	13	105640000	14	106480000	0.99
Q3V3Q4	Pyrin domain-containing protein 3 (Interferon-activable protein 204-like) (Ifi-204-like)	Pydc3	1	100	466.619	1	1	-0.46084	-0.372117	-0.534785	0.119843	0.68207	-0.721188	1.79869	-0.511674	Yes	6.53257	0	1	1	1	1	1	0	1	0	0	0	0	1	1	0	1	0	5	5	2	7	7	2.6	11	89509000	20	133950000	0.668227		matching
Q7TQD7	Unconventional myosin-Ib (MIH-L) (Myosin I alpha) (MMI-alpha) (MMIa)	Myo1b	1	287	466.171	1	1	-0.143439	-0.93413	-0.0426522	1.29879	1.25453	-0.931946	-0.07955	-0.421609	Yes	5.51894	0	1	0	1	1	1	0	1	0	0	0	1	1	1	0	0	0	12	10	10	12.9	11.1	11.1	31	329290000	69	700890000	0.469817	matching	matching	matching	MS/MS
P70351	Histone-lysine N-methyltransferase EZH1 (EC 2.1.1.43) (ENX-2) (Enhancer of zeste homolog 1)	Ezh1	1	327	464.298	1	1	-0.860308	-0.642507	0.491815	-0.0585099	-0.138413	0.0608917	1.54612	-0.399088	Yes	1.73174	0.00296024	1	1	1	1	1	1	1	1	0	1	1	1	1	1	1	1	4	4	4	6.8	6.8	6.8	54	320890000	89	1037800000	0.309202	MS/MS	MS/MS	matching	matching
A2ASS6	Titin (EC 2.7.11.1) (Connectin)	Ttn	28	12447;13415;15756;15795;16515;16571;16580;20968;21952;23168;2358;26055;27104;27236;29274;30816;32104;33680;33939;34338;34402;34785;6059;6710;7341;7959;902;9817	463.868	11	0.710114	-0.30063	1.34519	0.0588651	-0.611365	-0.00619725	1.55489	-1.02947	-1.01129	Yes	19.6324	0	1	16	5	0	4	28	0	1	0	4	1	0	0	28	0	0	1359	1359	1225	37.6	37.6	33.8	236	5676896700	14101	351000000000	0.0161735	MS/MS	MS/MS	MS/MS	MS/MS
F8VQL9	Nuclear receptor corepressor 2 (N-CoR2) (Silencing mediator of retinoic acid and thyroid hormone receptor) (SMRT) (SMRTe) (T3 receptor-associating factor) (TRAC) (Thyroid-, retinoic-acid-receptor-associated corepressor)	Ncor2	2	1174;2493	463.833	1	0.98945	-1.27428	-0.851677	-0.160874	0.609964	1.49577	-0.565953	0.847217	-0.100164	Yes	5.97338	0	1	1	1	2	2	1	2	1	0	0	1	2	1	1	1	1	20	20	20	10.8	10.8	10.8	34	530668500	211	1711400000	0.310079	MS/MS	matching	matching	MS/MS
Q5SX39	Myosin-4 (Myosin heavy chain 2b) (MyHC-2b) (Myosin heavy chain 4)	Myh4	36	1001;1026;1110;1169;1244;1251;1266;1309;1330;1396;1422;1507;1573;1795;1835;1899;1923;1934;206;214;237;366;386;400;416;545;573;618;638;644;727;73;748;761;851;943	463.414	3	0.0498802	0.0215381	0.930341	0.407277	-0.753619	0.0732839	1.55398	-1.1357	-1.0971	Yes	12.7502	0	2	3	2	3	8	36	2	3	0	0	0	0	0	36	0	0	231	231	69	76.2	76.2	26.7	207	3761532200	4319	242000000000	0.0155435	MS/MS	MS/MS	MS/MS	MS/MS
B2RX31	MCG126735 (Zinc finger and SCAN domain-containing 25) (Zinc finger protein 498)	Zscan25	1	22	463.137	1	1	-0.980318	-0.887832	0.4912	-0.467009	1.15677	-0.690508	0.725167	0.652534	Yes	3.52973	3.99202e-05	1	1	1	1	1	1	1	1	0	0	1	1	1	1	1	1	2	2	2	6.3	6.3	6.3	34	193910000	67	343480000	0.564545		matching
Q3UZ64	Nuclear factor of activated T-cells, cytoplasmic 3 (NF-ATc3) (NFATc3) (NFATx) (T-cell transcription factor NFAT4) (NF-AT4)	Nfatc3	1	704	463.016	1	1	-0.940929	0.04054	0.549021	0.733372	0.445376	-0.912335	0.283636	-0.198682	Yes	1.3699	0.00589286	1	1	1	1	1	1	1	1	0	1	1	1	1	1	1	1	9	9	9	16.9	16.9	16.9	37	105550000	76	196950000	0.535923	matching
E9Q784	Zinc finger CCCH domain-containing protein 13	Zc3h13	3	1115;1454;1711	462.962	3	1									No			0	2	2	3	2	2	2	2	0	0	0	3	0	0	1	0	5	5	5	3.8	3.8	3.8	5	107327000	12	146980000	0.730215			matching
Q8BHZ4	Zinc finger protein 592 (Zfp-592)	Znf592	2	1192;204	462.738	2	1	-1.3719	-0.223456	0.175916	0.501276	1.0631	-0.110046	1.17549	-1.21038	Yes	6.94731	0	0	1	2	2	2	1	2	2	0	0	1	1	2	1	2	0	16	16	16	14.7	14.7	14.7	41	264495000	149	794340000	0.332975	matching	matching	matching
Q9Z204	Heterogeneous nuclear ribonucleoproteins C1/C2 (hnRNP C1/C2)	Hnrnpc	3	237;251;258	461.222	2	0.612592	0.0658224	-1.51198	0.534836	-0.0382165	0.581175	-0.453357	0.237382	0.584337	Yes	1.67348	0.00286677	0	2	3	3	3	3	3	3	0	0	2	2	2	2	2	1	7	7	7	28.4	28.4	28.4	29	263082000	116	873320000	0.301244	MS/MS	MS/MS	MS/MS	MS/MS
Q9JJL0	Testis-specific gene A8 protein (Haploid-specific alanine-rich acidic protein located on chromosome X) (Halap-x)	Tsga8	1	14	460.761	0	0	-0.0845902	-0.449652	-0.424073	-0.872708	-0.189377	0.225252	0.104598	1.69055	Yes	4.62276	1.76211e-05	0	1	1	0	0	0	1	1	0	0	0	0	0	0	0	1	1	1	1	5.9	5.9	5.9	7	101720000	7	101720000	0.99
Q9WTM5	RuvB-like 2 (EC 3.6.4.12) (p47 protein)	Ruvbl2	2	456;9	460.711	1	0.389474	-0.0937193	-1.27232	-0.16346	-0.399565	0.229243	-0.671509	1.01965	1.35168	Yes	3.87897	4.02414e-05	1	1	2	2	2	1	2	2	0	0	2	1	2	1	2	2	15	15	15	34.6	34.6	34.6	51	203169000	145	908880000	0.223538	MS/MS	MS/MS	MS/MS	MS/MS
Q8BHS3	Pre-mRNA-splicing factor RBM22 (RNA-binding motif protein 22)	Rbm22	2	139;324	459.607	1	0.969798	0.257572	-1.49362	0.735581	1.27244	-0.0189525	-0.652088	0.319007	-0.419939	Yes	3.2576	9.07372e-05	2	1	2	1	2	1	2	2	1	0	2	1	1	0	1	1	11	11	11	19.8	19.8	19.8	31	305568900	123	937760000	0.32585	MS/MS	MS/MS	MS/MS	MS/MS
Q9EPQ8	Transcription factor 20 (TCF-20) (Nuclear factor SPBP) (Stromelysin-1 PDGF-responsive element-binding protein) (SPRE-binding protein)	Tcf20	5	1474;1523;1538;1552;958	459.498	4	0.8755	-1.44009	-0.270511	-0.0526083	-0.741176	1.06896	-0.318333	1.08274	0.67102	Yes	6.43607	0	0	0	4	2	5	1	5	4	0	0	0	1	2	0	4	4	21	21	21	12.5	12.5	12.5	33	116153000	105	500060000	0.232278	matching			matching
Q3UID0	SWI/SNF complex subunit SMARCC2 (BRG1-associated factor 170) (BAF170) (SWI/SNF complex 170 kDa subunit) (SWI/SNF-related matrix-associated actin-dependent regulator of chromatin subfamily C member 2)	Smarcc2	7	373;408;578;735;749;867;879	457.111	4	0.941291	-0.399057	-0.719046	0.232005	0.276605	0.951159	-0.218236	1.01466	-1.13809	Yes	1.83607	0.00242105	3	2	5	6	4	2	7	4	0	0	3	6	1	0	4	0	27	27	2	27.1	27.1	3.4	47	556924700	303	4051100000	0.137475	MS/MS	MS/MS	MS/MS	MS/MS
Q60972	Histone-binding protein RBBP4 (Chromatin assembly factor 1 subunit C) (CAF-1 subunit C) (Chromatin assembly factor I p48 subunit) (CAF-I 48 kDa subunit) (CAF-I p48) (Nucleosome-remodeling factor subunit RBAP48) (Retinoblastoma-binding protein 4) (RBBP-4) (Retinoblastoma-binding protein p48)	Rbbp4	3	102;160;212	456.768	1	0.0243859	0.176261	-0.918822	-0.115386	-0.682107	0.603591	-1.30775	1.15652	1.08769	Yes	8.69366	0	2	2	2	3	3	2	3	3	0	0	1	3	1	0	2	1	17	17	12	44.2	44.2	33.9	17	215361800	182	854990000	0.251888	MS/MS	MS/MS	MS/MS	MS/MS
G3UVV3	MCG1556, isoform CRA_b (Zinc finger protein 407)	Zfp407	1	1356	455.348	1	1	-1.39268	-0.0755239	0.451572	-0.31612	0.889719	-0.586936	1.53121	-0.501241	Yes	7.60353	0	1	1	1	1	1	1	1	1	0	1	1	1	1	1	1	1	7	7	7	3.5	3.5	3.5	44	730100000	332	2790300000	0.261656	MS/MS	MS/MS	MS/MS	MS/MS
E9Q5C9	Nucleolar and coiled-body phosphoprotein 1 (140 kDa nucleolar phosphoprotein) (Nopp140)	Nolc1	3	113;607;99	453.852	1	0.609852									No			1	1	2	2	2	1	2	2	0	0	0	2	0	0	0	2	8	8	8	11	11	11	7	106853800	15	196110000	0.544867		matching		matching
Q9JIX8	Apoptotic chromatin condensation inducer in the nucleus (Acinus)	Acin1	4	304;488;525;879	452.741	1	0.0623158	-1.53407	-1.03243	0.39555	0.808352	0.735271	-0.61344	1.02713	0.213626	Yes	11.1718	0	2	2	3	4	3	2	4	2	0	0	1	4	1	1	1	1	20	20	20	20	20	20	44	535755300	216	2985900000	0.179428	MS/MS	MS/MS	matching	MS/MS
E9PZA7	Transformation/transcription domain-associated protein (Tra1 homolog)	Trrap	5	2027;2524;569;932;[A0A1D5RLL4]569	452.279	1	0.866047	-1.23493	-0.616399	0.16303	-0.0116366	1.16225	-0.221137	0.862443	-0.103628	Yes	0.712664	0.0302921	1	3	4	1	5	4	5	4	0	0	4	1	4	2	5	2	16	16	1	6	6	0.5	50	576192700	210	3721500000	0.154828	MS/MS	MS/MS	matching	MS/MS
Q8C0Q2	Zinc fingers and homeoboxes protein 3 (Triple homeobox protein 1) (Zinc finger and homeodomain protein 3)	Zhx3	2	213;676	452.277	1	0.95773	-0.394218	-1.16006	0.869959	1.25897	0.262124	0.0146678	-0.241323	-0.610122	Yes	3.83732	4.12371e-05	0	0	2	2	2	2	2	1	0	0	1	2	0	0	0	0	12	12	12	17.6	17.6	17.6	20	162624100	71	354830000	0.458316	MS/MS	matching		matching
Q6PAL0	BEN domain-containing protein 3	Bend3	1	20	452.163	1	1	-1.43815	-0.0938293	0.598459	0.940887	0.640155	0.0084448	0.221314	-0.877283	Yes	2.00029	0.00100803	1	1	1	1	1	1	1	1	0	0	1	1	1	1	1	1	8	8	8	9.1	9.1	9.1	25	288650000	114	998930000	0.288959		matching	matching	matching
Q8VE65	Transcription initiation factor TFIID subunit 12 (Transcription initiation factor TFIID 20 kDa subunits) (TAFII-20) (TAFII20)	Taf12	1	19	451.857	1	1									No			0	0	1	1	1	0	1	1	0	0	0	0	1	0	1	0	1	1	1	24.2	24.2	24.2	8	80683000	8	80683000	0.99
Q8C0C0	Zinc fingers and homeoboxes protein 2 (Alpha-fetoprotein regulator 1) (AFP regulator 1) (Regulator of AFP) (Zinc finger and homeodomain protein 2)	Zhx2	2	455;64	450.843	0	0	-0.937281	-0.726377	0.764981	0.112549	1.40721	-0.380235	0.534742	-0.775589	Yes	5.63137	0	0	1	2	2	2	1	2	1	0	0	1	1	2	0	1	0	9	9	9	12.4	12.4	12.4	12	60461300	41	108470000	0.557401			matching
Q9JJN2	Zinc finger homeobox protein 4 (Zinc finger homeodomain protein 4) (ZFH-4)	Zfhx4	2	1805;462	449.914	2	1									No			0	0	0	2	0	1	0	0	0	0	0	2	0	1	0	0	4	4	4	1.3	1.3	1.3	14	58269100	15	63727000	0.914355
Q68FE9	Teashirt homolog 2 (SDCCAG33-like protein) (Zinc finger protein 218)	Tshz2	1	601	449.572	1	1									No			1	1	1	1	1	1	1	1	0	1	1	1	1	1	1	1	1	1	1	3.6	3.6	3.6	18	236400000	38	419700000	0.563259		matching		matching
Q8BN78	Transcriptional regulator Kaiso (Zinc finger and BTB domain-containing protein 33)	Zbtb33	2	447;609	448.692	0	0									No			1	1	2	2	2	0	2	1	0	0	1	1	1	0	1	0	3	3	3	4.5	4.5	4.5	5	64827700	6	77639000	0.834989	matching
Q8C5D8	E3 SUMO-protein ligase PIAS2 (EC 2.3.2.27) (Androgen receptor-interacting protein 3) (ARIP3) (DAB2-interacting protein) (DIP) (Msx-interacting zinc finger protein) (Protein inhibitor of activated STAT x) (Protein inhibitor of activated STAT2) (RING-type E3 ubiquitin transferase PIAS2)	Pias2	4	249;443;489;79	447.758	1	0.210662	-0.559646	-1.1556	0.208372	-0.0788335	-0.00976751	-0.252193	-0.146733	1.9944	Yes	6.15243	0	3	3	4	4	4	4	4	4	1	0	2	3	2	1	2	4	13	13	13	29.4	29.4	29.4	61	166874300	191	1154700000	0.144517	MS/MS	matching	matching	MS/MS
E9Q3G8	Nucleoporin 153	Nup153	2	327;354	447.749	1	0.988045	-1.66264	-0.964838	0.559448	0.114027	0.727873	-0.114529	0.74756	0.593102	Yes	7.62682	0	1	1	1	2	1	1	1	1	0	0	1	2	1	1	1	1	7	7	7	5.1	5.1	5.1	39	472944000	122	1205600000	0.392289	MS/MS	MS/MS	matching	MS/MS
Q8K019	Bcl-2-associated transcription factor 1 (Btf)	Bclaf1	3	489;499;578	446.836	3	1	-1.03699	-0.932565	-0.0541714	0.40837	0.992901	-0.623908	1.11815	0.128223	Yes	4.70144	1.74672e-05	1	0	3	3	3	2	3	3	0	0	1	3	2	0	2	3	12	12	12	12.3	12.3	12.3	29	364289000	102	1320200000	0.275935	matching		matching	MS/MS
Q80WC3	Trinucleotide repeat-containing gene 18 protein (Zinc finger protein 469)	Tnrc18	3	1057;1085;1184	446.462	2	0.982964	-1.68764	0.429926	0.678799	0.624924	1.16032	-0.558694	0.245748	-0.893384	Yes	8.57861	0	2	1	3	3	3	2	3	2	0	1	3	3	2	2	2	1	30	30	30	15.1	15.1	15.1	95	742367000	677	6040200000	0.122904	MS/MS	MS/MS	MS/MS	MS/MS
Q9DB00	GON-4-like protein (GON-4 homolog)	Gon4l	4	1254;1270;1319;1350	444.617	3	0.811248	-0.0354243	-1.35298	0.00521669	0.583871	0.142819	-0.707184	0.473104	0.890574	Yes	0.778548	0.0225248	1	0	3	4	4	1	4	4	0	0	3	4	2	0	2	3	6	6	6	3.1	3.1	3.1	33	117085000	98	543870000	0.215281	matching	MS/MS	MS/MS	MS/MS
Q3U8K7	Histone-lysine N-methyltransferase KMT5B (EC 2.1.1.43) (Lysine-specific methyltransferase 5B) (Suppressor of variegation 4-20 homolog 1) (Su(var)4-20 homolog 1) (Suv4-20h1)	Kmt5b	1	556	444.409	1	1									No			1	0	1	1	1	1	1	1	0	0	1	0	1	0	1	1	1	1	1	1.1	1.1	1.1	8	30446000	8	30446000	0.99			matching
P27889	Hepatocyte nuclear factor 1-beta (HNF-1-beta) (HNF-1B) (Homeoprotein LFB3) (Transcription factor 2) (TCF-2)	Hnf1b	2	42;59	442.419	1	0.810622	-0.534595	-0.774212	1.41464	1.10226	0.566906	-0.35025	-0.575434	-0.849319	Yes	7.38215	0	0	0	2	2	2	0	0	1	0	0	2	2	1	0	0	0	4	4	4	10.2	10.2	10.2	21	98327000	41	214800000	0.457761
Q61026	Nuclear receptor coactivator 2 (NCoA-2) (Glucocorticoid receptor-interacting protein 1) (GRIP-1) (Steroid receptor coactivator 2) (SRC-2) (Transcriptional intermediary factor 2)	Ncoa2	2	731;765	442.286	2	1	-0.428351	0.544167	-0.294653	0.297181	1.52337	-1.23551	-0.563008	0.156802	Yes	3.28975	0.000265734	1	2	2	2	2	2	2	2	0	0	1	2	1	1	1	2	11	11	11	8	8	8	56	312880000	199	2102200000	0.148835	matching	MS/MS	MS/MS	MS/MS
Q6GSS7	Histone H2A type 2-A (H2a-614) (H2a-615) (Histone H2A.2)	Hist2h2aa1;Hist2h2aa2	3	126;6;96	441.296	0	0	-0.873169	-0.565935	0.648145	0.767357	0.524663	0.273873	0.0383916	-0.813325	Yes	1.17055	0.0207624	3	3	3	3	3	3	3	3	0	0	2	2	1	1	2	2	11	7	3	66.2	50.8	27.7	21	615895000	352	3255000000	0.189215	MS/MS	matching	MS/MS	MS/MS
Q99J87	Probable ATP-dependent RNA helicase DHX58 (EC 3.6.4.13) (Probable ATP-dependent helicase LGP2) (Protein D11Lgp2) (RIG-I-like receptor 3) (RLR-3) (RIG-I-like receptor Lgp2) (RLR)	Dhx58	1	505	441.284	0	0									No			1	1	1	1	0	0	1	0	0	0	0	1	0	0	0	0	1	1	1	1.8	1.8	1.8	2	266980000	2	266980000	0.99	matching	matching		matching
Q9R1Y5	Hypermethylated in cancer 1 protein (Hic-1)	Hic1	4	296;333;663;696	440.146	2	0.992769	-1.05456	1.0039	1.34077	0.465467	0.414291	-0.568955	-0.354246	-1.24667	Yes	5.08672	0	0	3	3	4	2	1	1	0	0	1	3	3	1	1	0	0	26	26	26	33.6	33.6	33.6	30	605202200	378	3225600000	0.187625	MS/MS	MS/MS	matching	MS/MS
Q99PL5	Ribosome-binding protein 1 (Ribosome receptor protein) (RRp) (mRRp)	Rrbp1	3	148;210;752	439.891	3	1	-0.226236	-1.4513	0.50463	1.51714	0.204356	-0.364717	-0.0106648	-0.173202	Yes	5.15344	0	0	1	3	3	2	0	3	1	0	0	0	3	0	0	0	0	18	18	18	25.3	25.3	25.3	9	165193000	50	626780000	0.263558	matching	matching	matching	matching
O35914	Zinc finger protein basonuclin-1	Bnc1	1	513	438.838	1	1									No			0	1	1	1	1	1	1	1	0	0	0	0	1	0	1	1	1	1	1	0.9	0.9	0.9	4	94871000	4	94871000	0.99
Q3UKP1	NAD-dependent protein deacetylase sirtuin-6 (EC 3.5.1.-) (Regulatory protein SIR2 homolog 6) (SIR2-like protein 6)	Sirt6	2	256;288	438.444	2	1									No			0	1	1	0	2	0	2	2	0	0	1	0	2	0	1	1	2	2	2	7.5	7.5	7.5	6	30223000	6	30223000	0.99
P63017	Heat shock cognate 71 kDa protein (Heat shock 70 kDa protein 8)	Hspa8	4	251;257;345;601	437.557	0	0	1.89593	-0.306586	0.0728983	-0.0126953	-0.568602	0.58127	-1.15126	-0.510953	Yes	6.5748	0	3	1	3	3	2	3	2	4	1	0	1	2	0	2	0	1	37	25	24	56.2	43	41.3	14	469125200	243	2769500000	0.16939	MS/MS	MS/MS	MS/MS	MS/MS
Q6KAS7	Zinc finger protein 521 (Ecotropic viral integration site 3 protein)	Znf521	1	1146	435.751	1	1	0.988598	0.775656	-0.129325	-1.56925	0.62135	0.670174	-0.0898415	-1.26736	Yes	9.58749	0	1	1	1	1	1	1	1	1	1	1	1	1	1	1	1	1	11	11	11	5.4	5.4	5.4	131	797940000	415	4611000000	0.173051	MS/MS	MS/MS	MS/MS	MS/MS
P62270	40S ribosomal protein S18 (Ke-3) (Ke3)	Rps18	2	8;94	435.259	0	0									No			0	0	2	2	1	1	1	1	0	0	0	2	0	0	0	0	6	6	6	39.5	39.5	39.5	5	50445000	20	93706000	0.538333	MS/MS	MS/MS		MS/MS
Q8R2V3	Zinc finger protein 445	Znf445	1	287	435.167	0	0									No			0	0	0	1	1	0	0	1	0	0	0	1	0	0	0	0	3	3	3	2.9	2.9	2.9	4	58067000	5	65121000	0.891679		matching
G3X9B1	HEAT repeat containing 1 (HEAT repeat-containing 1)	Heatr1	1	1488	434.239	1	1	-0.579944	-0.610224	0.318124	0.123629	-0.204868	-0.960468	1.809	0.10475	Yes	5.78655	0	0	1	1	1	1	0	1	1	0	0	1	1	0	0	1	0	4	4	4	2.4	2.4	2.4	6	96217000	33	183290000	0.524944	matching		matching
Q921D4	Mediator of RNA polymerase II transcription subunit 6 (Mediator complex subunit 6)	Med6	1	219	433.631	1	1									No			1	1	1	1	1	1	1	1	0	0	1	1	1	0	0	0	3	3	3	22.6	22.6	22.6	10	85375000	13	100040000	0.853409		matching	matching
Q64511	DNA topoisomerase 2-beta (EC 5.99.1.3) (DNA topoisomerase II, beta isozyme)	Top2b	5	1202;1259;1443;21;361	433.498	3	0.882025	-1.47711	0.286169	-0.190392	-0.741319	1.15017	-0.506581	1.31902	0.160049	Yes	10.788	0	1	4	3	2	5	3	5	5	0	0	3	1	3	0	5	4	27	19	19	15.9	11.5	11.5	80	596836800	487	6284100000	0.0949757	MS/MS	MS/MS	MS/MS	MS/MS
A2A791	Zinc finger MYM-type protein 4 (Zinc finger protein 262)	Zmym4	3	250;430;784	432.912	1	0.969801	-1.23922	0.833078	0.702917	-0.0527318	0.932808	0.217887	-0.352866	-1.04188	Yes	3.77691	0.000673267	2	2	3	2	3	3	3	3	1	1	3	2	3	2	2	1	20	20	20	11.9	11.9	11.9	193	3343677200	748	55251000000	0.0605179	MS/MS	MS/MS	MS/MS	MS/MS
Q8K2W9	Uncharacterized protein C14orf93 homolog	Q8K2W9	3	104;247;533	432.439	1	0.740719	-1.09547	0.16668	0.862752	0.842318	0.862428	-0.0539493	0.0820228	-1.66678	Yes	6.69066	0	2	2	2	3	2	2	2	2	1	1	2	3	2	2	1	1	16	16	16	44.9	44.9	44.9	52	409494000	272	2577800000	0.158854	MS/MS	matching	matching	MS/MS
Q8K2W6	PHD finger protein 13	Phf13	1	189	431.605	1	1									No			0	1	1	1	1	1	1	1	0	0	0	1	0	0	1	1	1	1	1	3.7	3.7	3.7	4	37769000	4	37769000	0.99
Q8R4Z4	ETS translocation variant 3 (ETS domain transcriptional repressor PE1) (PE-1) (Mitogenic Ets transcriptional suppressor)	Etv3	2	188;381	430.97	2	1	-0.235331	-0.789627	-0.203434	0.0238978	-0.234969	-0.84379	1.17562	1.10764	Yes	3.46889	9.73783e-05	1	1	2	1	2	0	2	2	0	0	1	1	0	0	2	2	5	5	5	15	15	15	17	52561700	33	82694000	0.635617				matching
P37242	Thyroid hormone receptor beta (Nuclear receptor subfamily 1 group A member 2) (c-erbA-2) (c-erbA-beta)	Thrb	2	263;50	430.899	1	0.964405	-0.497598	-0.0385296	-0.727828	1.41629	-0.0635073	-0.0923598	-0.0190558	0.0225905	Yes	2.94474	0.000220249	0	0	1	2	0	1	0	0	0	0	0	2	0	0	0	0	6	6	6	15.6	15.6	15.6	8	111135900	27	198430000	0.560076				matching
Q62511	E3 ubiquitin-protein ligase ZFP91 (EC 2.3.2.27) (Penta Zf protein) (RING-type E3 ubiquitin transferase ZFP91) (Zinc finger protein 91 homolog) (Zfp-91) (Zinc finger protein PZF)	Zfp91	2	185;273	430.586	2	1	-0.752024	-0.977909	-0.0278986	0.162819	1.70829	-0.237643	0.408878	-0.284512	Yes	2.48844	0.000361775	0	2	2	1	2	1	2	2	0	0	0	1	2	1	2	1	5	5	5	9.1	9.1	9.1	19	79534800	35	196120000	0.405542
Q60591	Nuclear factor of activated T-cells, cytoplasmic 2 (NF-ATc2) (NFATc2) (NFAT pre-existing subunit) (NF-ATp) (T-cell transcription factor NFAT1)	Nfatc2	2	684;897	430.046	2	1	-0.72483	0.107228	0.056157	-0.917524	1.10665	1.06217	0.622177	-1.31202	Yes	6.59508	0	1	2	2	1	2	2	2	1	0	0	1	1	1	2	2	0	8	8	8	14.3	14.3	14.3	31	199783000	192	848310000	0.235507	matching	matching	MS/MS	MS/MS
O08810	116 kDa U5 small nuclear ribonucleoprotein component (Elongation factor Tu GTP-binding domain-containing protein 2) (U5 snRNP-specific protein, 116 kDa) (U5-116 kDa)	Eftud2	2	358;94	429.904	0	0	0.964612	-1.13109	0.574212	0.0908301	0.668279	-1.53997	0.588452	-0.215326	Yes	5.12856	3.96825e-05	1	1	1	2	2	1	2	1	1	0	1	2	1	1	1	1	15	15	15	20.1	20.1	20.1	41	887379000	293	4511900000	0.196675	MS/MS	MS/MS	MS/MS	MS/MS
P62317	Small nuclear ribonucleoprotein Sm D2 (Sm-D2) (snRNP core protein D2)	Snrpd2	1	8	429.863	1	1	1.50989	-1.10785	0.294501	-0.0752021	-0.0760216	-1.33528	0.263515	0.526451	Yes	5.23874	1.75439e-05	1	1	1	1	1	1	1	1	1	1	1	1	1	1	1	1	7	7	7	46.6	46.6	46.6	73	470190000	175	2306900000	0.203819	MS/MS	MS/MS	MS/MS	MS/MS
Q00PI9	Heterogeneous nuclear ribonucleoprotein U-like protein 2 (MLF1-associated nuclear protein)	Hnrnpul2	1	58	429.501	1	1	-0.917828	0.32445	0.0474679	-0.964485	1.58607	-0.537875	0.794251	-0.332053	Yes	6.54134	0	1	1	1	1	1	1	1	1	0	1	1	1	1	1	1	1	12	12	12	10.1	10.1	10.1	54	242540000	182	1021800000	0.237365	MS/MS	MS/MS	MS/MS	MS/MS
O09106	Histone deacetylase 1 (HD1) (EC 3.5.1.98)	Hdac1	2	466;476	429.208	2	1									No			1	1	0	1	2	1	2	2	0	0	0	0	1	0	2	0	9	3	3	18.9	6.6	6.6	3	101798500	42	200000000	0.508992	matching	matching	matching	MS/MS
G3UW50	MCG10049 (Zinc finger and BTB domain-containing 25)	Zbtb25	1	205	428.569	1	1	-0.26237	-0.129487	0.276875	-0.888934	1.03155	-0.316374	1.45073	-1.16199	Yes	4.61851	6.21359e-05	1	1	1	1	1	1	1	1	1	0	1	1	1	1	1	1	11	11	11	21.9	21.9	21.9	48	524840000	232	2441200000	0.214993	MS/MS	MS/MS	MS/MS	MS/MS
Q6XVG2	Cytochrome P450 2C54 (EC 1.14.14.1) (CYPIIC54)	Cyp2c54	1	105	427.7	0	0	-0.481001	-0.772679	-0.496076	1.94648	-0.142201	-0.255839	-0.368917	0.570228	Yes	6.79369	0	0	0	1	1	1	1	1	1	0	0	1	1	0	0	1	1	8	5	5	18.4	10.6	10.6	10	618860000	66	1533700000	0.403508	matching	matching	matching	matching
Q7TQE7-2	Uncharacterized protein KIAA0895	Kiaa0895	1	7	427.057	0	0									No			1	1	0	1	1	1	0	1	0	1	0	0	1	0	0	1	1	1	1	2.5	2.5	2.5	3	22337000	3	22337000	0.99
Q61655	ATP-dependent RNA helicase DDX19A (EC 3.6.4.13) (DEAD box RNA helicase DEAD5) (mDEAD5) (DEAD box protein 19A) (Eukaryotic translation initiation factor 4A-related sequence 1)	Ddx19a	1	26	426.177	1	1	0.236985	-0.639885	0.180706	-0.0544675	0.609561	0.728876	0.187377	-1.24915	Yes	1.01286	0.0139105	1	1	1	1	1	1	1	1	0	0	1	1	1	1	0	0	7	7	4	14.4	14.4	8.2	25	188110000	82	685280000	0.274501	MS/MS	MS/MS	MS/MS	MS/MS
Q2TBA9	Transcription factor SOX-5	Sox5	1	156	425.566	1	1									No			0	1	1	1	1	0	1	1	0	0	0	1	0	0	1	0	2	2	2	2.5	2.5	2.5	10	21713000	10	21713000	0.99
Q9EPW2	Krueppel-like factor 15 (Cardiovascular Krueppel-like factor)	Klf15	1	228	424.316	1	1	-0.443503	-0.340485	0.043502	1.04565	0.879004	-0.571937	-0.275414	-0.336814	Yes	1.80462	0.00274462	1	1	1	1	1	1	1	0	0	0	0	1	1	0	0	0	4	4	4	14	14	14	9	56035000	17	106580000	0.525755		matching
E9QA22	Putative uncharacterized protein (Zinc finger protein 644) (Fragment)	Zfp644	3	347;39;892	423.891	3	1	-1.77193	-0.147058	0.35769	-0.110961	1.4364	-0.440802	0.62417	0.0524921	Yes	6.92238	0	1	2	3	3	3	2	3	3	0	0	2	3	2	1	3	2	13	13	13	10.5	10.5	10.5	44	213385000	208	1861800000	0.114612	MS/MS	MS/MS	MS/MS	MS/MS
Q8VDM6	Heterogeneous nuclear ribonucleoprotein U-like protein 1	Hnrnpul1	2	117;310	423.037	1	0.983456	-0.902074	-1.13596	-0.0510828	-0.56384	1.01592	-0.562518	0.820848	1.37871	Yes	11.3519	0	2	1	1	2	1	2	1	2	0	1	1	2	1	1	1	2	18	18	18	16.1	16.1	16.1	96	1153788000	572	9024900000	0.127845	MS/MS	MS/MS	MS/MS	MS/MS
P26323	Friend leukemia integration 1 transcription factor (Retroviral integration site protein Fli-1)	Fli1	1	67	422.521	1	1	-1.16829	-0.371587	0.436414	-0.146409	1.05142	-0.412723	1.36523	-0.754054	Yes	5.62365	0	0	1	1	1	1	1	1	1	0	0	1	1	0	1	1	0	12	12	10	26.5	26.5	22.8	14	233720000	86	739090000	0.316227	matching	matching	matching	matching
Q8K114	Integrator complex subunit 9 (Int9)	Ints9	1	58	421.281	0	0	0.394489	-1.57638	0.451445	0.181752	0.424722	-0.932402	0.531201	0.525176	Yes	2.04718	0.000762215	0	0	1	1	1	1	0	1	0	0	1	1	1	0	0	0	3	3	3	8.3	8.3	8.3	8	125980000	48	339510000	0.371064	MS/MS	MS/MS		MS/MS
Q14C37	LEM domain-containing protein 1	Lemd1	1	18	421.213	0	0									No			0	0	0	0	0	0	0	1	0	0	0	0	0	0	0	1	1	1	1	26.1	26.1	26.1	5	50127000	5	50127000	0.99
Q80VM4	Zinc finger protein 579	Znf579	1	508	420.689	1	1									No			1	1	1	1	1	1	1	1	0	0	1	1	1	1	0	0	2	2	2	4.1	4.1	4.1	7	44067000	10	72897000	0.60451		matching	matching	matching
Q9Z104	SWI/SNF-related matrix-associated actin-dependent regulator of chromatin subfamily E member 1-related (SMARCE1-related protein) (BRCA2-associated factor 35) (HMG box-containing protein 20B) (Structural DNA-binding protein BRAF35)	Hmg20b	1	31	420.646	1	1									No			0	0	1	1	0	1	1	1	0	0	1	1	0	1	0	0	1	1	1	7.2	7.2	7.2	7	27712000	7	27712000	0.99
Q9Z0H3	SWI/SNF-related matrix-associated actin-dependent regulator of chromatin subfamily B member 1 (BRG1-associated factor 47) (BAF47) (Integrase interactor 1 protein) (SNF5 homolog) (mSNF5)	Smarcb1	1	161	420.396	0	0	1.16117	-0.583213	0.117981	0.421991	-0.0521542	-1.3244	0.751137	-0.492512	Yes	1.94695	0.00119108	1	1	1	1	1	1	1	1	1	0	1	1	1	0	1	1	5	5	5	13.8	13.8	13.8	11	170340000	108	488750000	0.348522	MS/MS	MS/MS	MS/MS	MS/MS
E9QQ90	Transcription factor 7-like 2 (HMG box transcription factor 4) (T-cell-specific transcription factor 4) (T-cell factor 4) (TCF-4) (mTCF-4)	Tcf7l2	2	22;516	419.879	1	0.96117	-0.34589	-0.856981	0.0211485	1.47871	0.916549	-0.705861	0.201342	-0.709012	Yes	4.28525	1.73913e-05	1	1	2	2	1	1	1	2	0	0	1	2	1	1	1	0	5	5	5	9.9	9.9	9.9	18	103633100	58	373490000	0.277472	matching	matching	matching	MS/MS
Q8CHC8	Activity-dependent neuroprotector homeobox protein 2 (ADNP homeobox protein 2) (Zinc finger protein 508)	Adnp2	1	888	419.194	0	0	-0.369784	-0.0567226	1.2341	0.00563685	-0.0234885	-0.563798	0.511342	-0.737289	Yes	0.899483	0.0223352	1	1	1	1	1	1	1	1	1	0	1	1	0	1	0	0	3	3	3	3.2	3.2	3.2	11	82916000	19	157370000	0.526886	MS/MS	matching		MS/MS
Q3UNW5	Transcription factor CP2-like protein 1 (CP2-related transcriptional repressor 1) (CRTR-1)	Tfcp2l1	2	30;389	418.98	1	0.997321	-0.298823	-0.410895	2.19597	-0.344503	0.281229	-0.219401	-0.61221	-0.591372	Yes	8.92617	0	1	1	2	1	1	0	1	1	1	0	2	0	1	0	0	0	11	11	9	22.1	22.1	22.1	46	504942600	178	2794200000	0.180711	MS/MS			matching
Q9JHC9	ETS-related transcription factor Elf-2 (E74-like factor 2) (New ETS-related factor)	Elf2	1	584	418.323	1	1									No			0	1	1	0	1	0	1	1	0	0	1	0	1	0	1	1	1	1	1	6	6	6	7	18296000	7	18296000	0.99
E9Q616	AHNAK nucleoprotein (desmoyokin)	Ahnak	6	1218;1267;1991;3216;4892;5285	417.921	5	0.979564	-0.962978	-0.107769	0.185094	-0.671342	1.85718	0.50707	-0.296149	-0.511105	Yes	5.7227	0	0	3	4	1	6	5	3	1	0	0	1	0	5	4	0	0	48	48	48	25.4	25.4	25.4	19	117013500	109	610120000	0.191788	matching	matching	matching
Q6NS86	Zinc finger protein 366 (Dendritic cell-specific transcript protein) (DC-SCRIPT)	Znf366	1	148	417.317	1	1	-0.74994	-0.074663	0.687144	-0.654064	1.82155	-0.493209	0.331287	-0.868105	Yes	6.03675	0	1	1	1	1	1	1	1	1	0	1	1	0	1	0	1	0	6	6	6	9	9	9	20	219700000	94	615620000	0.356876	MS/MS		matching	MS/MS
Q80X82	Symplekin	Sympk	1	361	416.338	1	1	-0.382655	-1.19906	-0.2848	0.697719	0.025062	-0.506159	0.617201	1.0327	Yes	3.23929	9.0566e-05	0	1	1	1	1	1	1	1	0	0	1	1	1	1	1	1	7	7	7	7	7	7	23	55193000	35	118350000	0.466354	matching	matching	matching
Q8K310	Matrin-3	Matr3	3	616;718;735	416.275	3	1	1.80629	-1.21747	-0.132708	-0.454195	-0.583535	-0.410791	-0.0258818	1.01828	Yes	12.8776	0	2	2	3	3	3	3	3	3	2	1	2	3	2	1	2	1	26	26	26	31.7	31.7	31.7	87	609005000	481	6987900000	0.0871514	MS/MS	MS/MS	MS/MS	MS/MS
P97868	E3 ubiquitin-protein ligase RBBP6 (EC 2.3.2.27) (Proliferation potential-related protein) (Protein P2P-R) (RING-type E3 ubiquitin transferase RBBP6) (Retinoblastoma-binding protein 6) (p53-associated cellular protein of testis)	Rbbp6	2	1081;1335	415.191	1	0.0795244	-0.541048	-0.727357	0.226845	0.717458	-0.33286	-0.0993679	0.108547	0.647783	Yes	0.809829	0.0440391	0	0	2	2	1	0	1	1	0	0	0	2	0	0	0	0	7	7	7	5.3	5.3	5.3	9	46673700	21	78524000	0.594388	matching
P31257	Homeobox protein Hox-C10 (Homeobox protein Hox-3.6)	Hoxc10	2	215;254	415.104	2	1									No			0	0	2	0	0	2	0	0	0	0	2	0	0	1	0	0	3	3	3	14.3	14.3	14.3	9	24279100	10	27885000	0.870687
Q6P5G3	MBT domain-containing protein 1	Mbtd1	2	484;599	413.512	1	0.238651	-0.601665	-0.815544	-0.300811	0.961053	-0.146384	-1.13046	0.797832	1.23598	Yes	5.76192	0	0	0	2	2	1	0	2	2	0	0	0	2	0	0	1	2	5	5	5	5.5	5.5	5.5	22	101349000	55	374270000	0.270791	matching
Q8K366	Exosome component 10 (EC 3.1.13.-) (Autoantigen PM/Scl 2 homolog) (Polymyositis/scleroderma autoantigen 2 homolog)	Exosc10	3	19;583;633	413.191	1	0.974098	-0.770404	-0.85375	0.469741	0.178951	0.520392	-1.19738	1.33204	0.320412	Yes	4.40871	2.5641e-05	0	0	1	1	1	1	3	1	0	0	1	1	1	0	3	1	11	11	11	16.2	16.2	16.2	23	194662120	159	701890000	0.27734	matching	MS/MS	matching	matching
Q9CZV5	STAGA complex 65 subunit gamma (SPTF-associated factor 65 gamma) (STAF65gamma) (Suppressor of Ty 7-like)	Supt7l	2	119;341	412.827	1	0.0106107	-1.15698	-1.07663	-0.130486	0.0383182	1.11998	-0.31909	0.412177	1.11271	Yes	3.74995	4.0404e-05	1	1	1	2	1	1	1	1	0	0	1	2	0	1	0	1	13	13	13	36.2	36.2	36.2	17	277464100	147	1026700000	0.270248	matching	MS/MS	matching	MS/MS
Q3TNA1	Xylulose kinase (Xylulokinase) (EC 2.7.1.17)	Xylb	1	352	410.876	0	0	-0.421341	-0.673847	1.72679	1.35238	-0.778105	-0.454971	-0.535476	-0.215432	Yes	16.2033	0	0	0	1	1	1	0	0	1	0	0	1	1	0	0	0	0	20	20	20	47.5	47.5	47.5	43	624410000	321	2865500000	0.217906	matching	matching		matching
Q3UQN2	F-BAR domain only protein 2	Fcho2	1	297	410.342	1	1									No			0	1	1	1	1	1	1	1	0	0	1	1	1	1	0	1	2	2	2	4.4	4.4	4.4	10	141560000	16	206800000	0.684526			matching
Q8BZH4	Pogo transposable element with ZNF domain	Pogz	3	305;319;803	410.282	0	0									No			0	0	3	0	2	1	1	3	0	0	3	0	0	0	0	1	4	4	4	7.6	7.6	7.6	4	28175100	11	39496000	0.713366		MS/MS		matching
Q9JLC4	VPS10 domain-containing receptor SorCS1 (mSorCS)	Sorcs1	1	3	410.036	0	0									No			0	0	1	1	0	1	0	1	0	0	0	1	0	1	0	0	1	1	1	0.6	0.6	0.6	2	54880000	2	54880000	0.99
Q80XN4	RIKEN cDNA 9030612M13 (Zinc finger protein 871)	Zfp871	2	150;43	409.458	1	0.815022	-1.34683	-0.394779	0.262566	0.634705	1.02753	0.617938	0.57278	-1.37391	Yes	7.18426	0	0	2	2	2	2	2	2	2	0	0	2	2	2	1	2	0	16	16	14	24.7	24.7	20.8	45	340960000	265	3320900000	0.102671	matching	MS/MS	matching	MS/MS
Q9Z1N5	Spliceosome RNA helicase Ddx39b (EC 3.6.4.13) (56 kDa U2AF65-associated protein) (DEAD box protein UAP56) (HLA-B-associated transcript 1 protein)	Ddx39b	2	32;36	409.004	0	0	0.868702	-1.77071	0.0593145	-0.24762	-0.0286718	-0.55084	0.7888	0.881024	Yes	3.56141	0.000226549	1	1	2	2	2	2	2	2	0	0	2	2	1	1	2	2	17	17	7	36.7	36.7	18.5	47	698019000	333	5197400000	0.134302	MS/MS	MS/MS	MS/MS	MS/MS
Q64522	Histone H2A type 2-B (H2a-613A)	Hist2h2ab	1	120	408.939	1	1									No			0	1	1	1	1	1	1	1	0	0	0	1	0	0	1	0	9	1	1	61.5	6.9	6.9	2	108650000	2	108650000	0.99	matching	matching	matching	matching
Q9Z2U2	Zinc finger protein 292 (Zinc finger protein 15) (Zfp-15)	Zfp292	2	1706;1826	408.354	2	1	-1.31241	0.201836	0.0233802	0.715495	0.601447	-0.223752	0.839696	-0.845694	Yes	1.5135	0.00381791	1	2	1	1	2	1	2	2	0	0	1	1	1	1	2	1	10	10	10	5.9	5.9	5.9	25	119907600	147	492170000	0.24363	MS/MS	matching	matching	matching
Q8K4J6	MKL/myocardin-like protein 1 (Basic SAP coiled-coil transcription activator) (Megakaryoblastic leukemia 1 protein homolog) (Myocardin-related transcription factor A) (MRTF-A)	Mkl1	2	609;657	408.109	2	1	-0.303868	-1.15861	0.37841	-0.418384	1.09195	0.0828111	0.983778	-0.656087	Yes	3.02315	0.00016	0	1	2	1	2	1	2	1	0	0	2	1	2	0	1	1	10	10	10	18.4	18.4	18.4	26	127660000	139	458160000	0.278636	matching	matching	matching	matching
Q9CU62	Structural maintenance of chromosomes protein 1A (SMC protein 1A) (SMC-1-alpha) (SMC-1A) (Chromosome segregation protein SmcB) (Sb1.8)	Smc1a	2	1000;373	407.678	1	0.467907	-0.382727	-0.388424	0.133645	0.835912	-0.383156	0.0766367	0.361743	-0.253631	Yes	0.296889	0.199395	1	1	2	2	1	1	2	1	0	0	2	2	0	0	2	0	9	9	9	8.5	8.5	8.5	10	52581000	29	143460000	0.36652		matching
Q9CW03	Structural maintenance of chromosomes protein 3 (SMC protein 3) (SMC-3) (Basement membrane-associated chondroitin proteoglycan) (Bamacan) (Chondroitin sulfate proteoglycan 6) (Chromosome segregation protein SmcD) (Mad member-interacting protein 1)	Smc3	1	592	407.332	0	0	0.421442	-0.761042	0.569384	-0.245159	0.297223	-1.06405	0.17601	0.606192	Yes	0.644414	0.0499	1	1	1	1	1	1	1	1	0	0	1	1	1	0	1	1	4	4	4	4	4	4	13	60511000	42	165370000	0.365913	MS/MS	MS/MS	matching	matching
G3X9A3	Zinc finger and BTB domain-containing 21 (Zinc finger protein 295, isoform CRA_a)	Zbtb21	3	458;670;707	407.147	2	0.977147	-1.87604	-0.0413435	-0.272308	-0.071072	1.53138	0.15371	0.657393	-0.0817211	Yes	11.392	0	2	3	3	3	3	2	3	3	0	0	2	2	2	2	2	3	15	15	15	18.6	18.6	18.6	86	766916000	694	12300000000	0.0623509	MS/MS	MS/MS	MS/MS	MS/MS
P58269	Zinc finger protein DPF3 (BRG1-associated factor 45C) (BAF45C) (Zinc finger protein cer-d4)	Dpf3	1	99	406.59	1	1									No			1	1	1	1	1	1	1	0	0	0	0	1	0	1	0	0	6	6	6	22.5	22.5	22.5	8	65389000	21	116970000	0.559024		MS/MS	MS/MS	MS/MS
Q80X98	DEAH (Asp-Glu-Ala-His) box polypeptide 38 (Putative uncharacterized protein)	Dhx38	1	28	405.828	0	0									No			0	0	1	1	1	1	1	1	0	0	0	1	1	0	0	1	3	3	3	4.3	4.3	4.3	8	42428000	14	57196000	0.7418
Q3LR78	Putative uncharacterized protein (Zinc finger and BTB domain-containing 38) (Fragment)	Zbtb38	3	145;555;839	405.743	1	0.984938	-0.78835	-0.161063	0.591883	0.146219	1.45874	-0.704764	0.657384	-1.20005	Yes	5.2279	3.97614e-05	1	1	3	2	3	1	3	2	0	0	2	1	1	1	0	0	22	22	21	26.5	26.5	25.9	6	570685600	251	3576000000	0.159588	MS/MS	MS/MS	MS/MS	MS/MS
Q8C9B9	Death-inducer obliterator 1 (DIO-1) (Death-associated transcription factor 1) (DATF-1)	Dido1	1	213	404.401	1	1									No			0	0	1	1	1	0	1	1	0	0	1	1	0	0	0	1	2	2	2	5.5	5.5	5.5	7	17629000	8	22923000	0.769053				matching
Q6GU14	Peroxisome proliferator-activated receptor gamma (PPAR-gamma) (Nuclear receptor subfamily 1 group C member 3)	Pparg	1	107	404.012	1	1	0.0678403	-0.416088	0.0692489	1.38257	0.370975	-0.578267	-0.0153675	-0.880914	Yes	2.21644	0.000810373	0	1	1	1	1	0	1	0	0	0	0	1	1	0	1	0	2	2	2	33.3	33.3	33.3	16	69783000	40	158430000	0.440466
P97471	Mothers against decapentaplegic homolog 4 (MAD homolog 4) (Mothers against DPP homolog 4) (Deletion target in pancreatic carcinoma 4 homolog) (SMAD family member 4) (SMAD 4) (Smad4)	Smad4	2	113;158	403.998	1	0.774443	-0.372088	-1.15514	0.223902	0.390847	1.5125	0.183418	0.332182	-1.11563	Yes	3.50642	6.17761e-05	0	1	1	2	1	2	1	1	0	0	1	2	1	0	1	0	11	11	11	22.3	22.3	22.3	24	114162000	105	565600000	0.201842	MS/MS	MS/MS	matching	MS/MS
O88286	Protein Wiz (Widely-interspaced zinc finger-containing protein)	Wiz	6	1021;1219;1315;1556;1663;966	403.682	3	0.920689	-1.96856	-0.398647	0.366822	-0.0761155	0.998912	-0.284131	1.05598	0.305733	Yes	10.7935	0	2	4	5	6	5	2	5	5	0	1	3	5	2	2	3	2	32	32	0	31.5	31.5	0	109	355913700	578	4750200000	0.074926	matching	MS/MS	MS/MS	MS/MS
P70399	TP53-binding protein 1 (53BP1) (p53-binding protein 1) (p53BP1)	Tp53bp1	4	1160;1325;214;914	403.528	2	0.798488	0.893408	-1.01676	0.414748	-1.38012	0.285663	-0.723677	0.135174	1.39155	Yes	7.23478	0	2	2	3	2	3	2	3	4	0	0	2	1	1	1	1	4	31	31	1	20.3	20.3	0.6	14	149242000	219	1307400000	0.114152	MS/MS	MS/MS	MS/MS	MS/MS
P10922	Histone H1.0 (Histone H1') (Histone H1(0)) (MyD196) [Cleaved into: Histone H1.0, N-terminally processed]	H1f0	1	12	403.429	0	0	-0.038463	0.256244	1.19562	0.0479207	-0.120004	-0.420389	-0.752077	-0.168851	Yes	0.662113	0.0442734	1	1	1	1	1	1	1	1	0	0	1	1	0	0	0	0	7	7	7	27.8	27.8	27.8	13	70113000	30	133080000	0.526849	MS/MS	matching
P39087	Glutamate receptor ionotropic, kainate 2 (GluK2) (Glutamate receptor 6) (GluR-6) (GluR6) (Glutamate receptor beta-2) (GluR beta-2)	Grik2	1	401	403.092	0	0									No			0	0	1	1	1	0	1	0	0	0	0	1	0	0	0	0	2	1	1	3.8	2.6	2.6	3	43099000	3	43099000	0.99	matching	matching	matching
Q8CDD9	Ligand-dependent nuclear receptor-interacting factor 1	Lrif1	4	192;524;590;602	403.041	2	0.99584	-1.43276	0.594102	-0.393125	-0.668606	0.491544	-0.509134	0.144079	1.7739	Yes	16.3512	0	2	3	3	2	4	2	2	3	0	0	3	1	1	2	2	3	18	18	18	20	20	20	67	1939106800	712	31071000000	0.0624089	MS/MS	MS/MS	MS/MS	MS/MS
Q3TLH4	Protein PRRC2C (BAT2 domain-containing protein 1) (HLA-B-associated transcript 2-like 2) (Proline-rich and coiled-coil-containing protein 2C)	Prrc2c	1	1704	401.811	0	0									No			0	0	1	0	1	0	1	1	0	0	1	0	0	0	0	0	5	5	5	3.1	3.1	3.1	1	327280000	9	422800000	0.774078	matching			MS/MS
Q8K0G8	Epithelial splicing regulatory protein 2 (RNA-binding motif protein 35B) (RNA-binding protein 35B)	Esrp2	1	224	401.804	1	1	-0.394127	-0.656141	0.319734	2.05009	0.138359	-0.441917	-0.242345	-0.773655	Yes	7.79473	0	0	0	1	1	1	0	0	1	0	0	1	1	0	0	0	0	7	7	7	15.6	15.6	15.6	9	233610000	48	901980000	0.258997
O88852	Testis-specific Y-encoded-like protein 1 (TSPY-like protein 1)	Tspyl1	1	109	401.271	1	1									No			1	0	1	1	1	1	0	1	0	0	0	1	0	0	0	1	2	2	2	6.6	6.6	6.6	6	16917000	7	20393000	0.829549
Q64092	Transcription factor E3	Tfe3	1	329	401.247	1	1	-0.514265	-0.610753	0.433321	1.69258	0.450673	-0.524774	-0.153007	-0.773779	Yes	4.51227	0	0	0	1	1	1	0	1	0	0	0	1	1	1	0	0	0	5	5	1	10.8	10.8	1.7	23	108240000	61	369840000	0.292667	matching	matching	matching	matching
Q8BID6	Zinc finger and BTB domain-containing protein 46 (BTB-ZF protein expressed in effector lymphocytes) (BZEL) (BTB/POZ domain-containing protein 4)	Zbtb46	1	229	400.224	1	1	-0.765167	0.494419	0.523427	-0.140861	1.41261	-1.19387	0.781946	-1.1125	Yes	8.62243	0	1	1	1	1	1	1	1	1	0	0	1	1	1	0	1	0	9	9	9	15.7	15.7	15.7	23	327720000	203	1779300000	0.184185	matching	matching	matching	MS/MS
Q9Z2E1	Methyl-CpG-binding domain protein 2 (Methyl-CpG-binding protein MBD2)	Mbd2	1	256	400.04	0	0	0.291303	-0.91431	0.49369	-0.115615	0.741843	-0.662001	0.590797	-0.425708	Yes	1.57869	0.00259877	1	1	1	1	1	0	1	1	1	0	1	1	1	0	1	0	4	4	4	10.1	10.1	10.1	10	74122000	28	167120000	0.443526	matching	MS/MS	matching	matching
Q99PV5	Class E basic helix-loop-helix protein 41 (bHLHe41) (Class B basic helix-loop-helix protein 3) (bHLHb3) (Differentially expressed in chondrocytes protein 2) (mDEC2)	Bhlhe41	1	240	399.346	1	1	0.261994	0.653952	-0.562848	-0.602202	0.113792	1.2049	0.145549	-1.21513	Yes	2.0971	0.000738562	1	1	1	1	1	1	1	1	0	0	1	1	1	1	1	0	6	5	5	12.9	10.2	10.2	10	83290000	57	313830000	0.265398	MS/MS	MS/MS	matching	MS/MS
O35490	Betaine--homocysteine S-methyltransferase 1 (EC 2.1.1.5)	Bhmt	4	11;179;229;241	399.232	0	0	-0.533983	-0.615779	-0.436674	1.92939	-0.583531	-0.344626	-0.57692	1.16213	Yes	17.6462	0	0	0	0	4	0	1	1	1	0	0	0	4	0	1	0	1	31	31	31	67.6	67.6	67.6	50	948199000	503	15417000000	0.0615035	matching	matching	matching	matching
Q56A10	Zinc finger protein 608	Znf608	2	1291;282	397.803	2	1									No			0	1	1	0	2	0	2	1	0	0	0	0	2	0	1	1	3	3	3	4	4	4	7	12038400	8	12699000	0.94798
P40630-2	Transcription factor A, mitochondrial (mtTFA) (Testis-specific high mobility group protein) (TS-HMG)	Tfam	1	12	396.657	0	0									No			0	0	0	0	0	0	1	1	0	0	0	0	0	0	0	1	1	1	1	9.8	9.8	9.8	4	20803000	4	20803000	0.99
Q9DAI4	Zinc finger and BTB domain-containing protein 43 (Zinc finger protein 297B)	Zbtb43	3	133;338;358	396.284	2	0.54946	-1.25905	-1.26122	0.276796	0.692851	0.812276	-0.403531	0.47812	0.663759	Yes	5.82776	0	1	0	2	2	3	1	3	2	0	0	1	2	2	0	2	2	9	9	9	19.8	19.8	19.8	17	112966600	102	719200000	0.157073	matching			matching
Q8BIZ6	Smad nuclear-interacting protein 1	Snip1	1	28	396.137	1	1	-1.9463	0.363018	0.405165	1.03416	0.250683	-0.373667	-0.208423	0.475364	Yes	7.67035	0	0	1	1	1	1	1	1	1	0	0	1	1	1	1	1	1	11	11	11	27.7	27.7	27.7	56	241270000	136	1763000000	0.136852	matching	matching	MS/MS	matching
P15375	Myogenic factor 6 (Myf-6) (Herculin) (Muscle-specific regulatory factor 4)	Myf6	1	170	395.145	1	1									No			0	0	0	0	1	1	0	0	0	0	0	0	0	1	0	0	3	3	3	14	14	14	3	40168000	7	44049000	0.911894
Q3TEA8	Heterochromatin protein 1-binding protein 3	Hp1bp3	4	14;56;64;97	395.067	2	0.703068	0.378418	-0.372202	0.104713	0.171438	0.45341	-0.8671	1.23759	-1.10627	Yes	2.36454	0.000554257	0	0	4	3	2	0	3	2	0	0	2	3	1	0	2	0	11	11	11	20.4	20.4	20.4	18	56461100	65	275510000	0.204933	MS/MS	MS/MS	MS/MS	MS/MS
Q6PDK2	Histone-lysine N-methyltransferase 2D (Lysine N-methyltransferase 2D) (EC 2.1.1.43) (ALL1-related protein) (Myeloid/lymphoid or mixed-lineage leukemia protein 2)	Kmt2d	4	1621;3111;4439;4467	394.448	3	0.987292	-1.79451	-0.390839	0.246506	-0.396017	1.28985	0.110625	1.17775	-0.243361	Yes	15.9586	0	2	1	3	3	4	3	4	2	0	1	2	3	2	1	3	1	37	37	37	7.9	7.9	7.9	62	478573500	459	5442500000	0.0879327	MS/MS	MS/MS	matching	matching
Q8CCH7	Zinc finger protein ZFPM2 (Friend of GATA protein 2) (FOG-2) (Friend of GATA 2) (mFOG-2) (Zinc finger protein multitype 2)	Zfpm2	2	169;444	393.94	0	0	-0.533133	1.48814	-0.567948	0.719614	0.826156	-1.05682	-0.708106	-0.167899	Yes	5.52223	0	1	1	1	2	1	0	0	2	0	0	0	2	1	0	0	1	6	6	6	5.6	5.6	5.6	11	119381500	100	455210000	0.262256	matching	matching	matching	matching
P02088	Hemoglobin subunit beta-1 (Beta-1-globin) (Hemoglobin beta-1 chain) (Hemoglobin beta-major chain);Beta-globin (Globin a1) (Hemoglobin, beta adult s chain) (Hemoglobin, beta adult t chain)	Hbb-b1;Hbbt1	6	60;67;83;[A8DUK4]133;145;9	391.582	0	0	-0.0541451	1.69943	-0.20611	-0.213228	0.767599	-0.341848	0.0251702	-1.67687	Yes	9.21623	0	6	6	6	6	6	4	6	6	3	5	6	6	6	0	6	4	28	28	19	99.3	99.3	96.6	188	2804528000	3388	394000000000	0.00711809	MS/MS	MS/MS	MS/MS	MS/MS
Q5DTT3	Protein FAM208B (Peripheral benzodiazepine receptor-associated protein 20)	Fam208b	4	1009;1033;1125;2202	390.556	2	0.174666	-1.60638	-0.56838	0.357351	0.451349	0.647147	-1.03899	0.857669	0.900233	Yes	10.6071	0	0	2	3	4	3	2	3	4	0	0	3	3	1	0	1	2	20	20	20	11.1	11.1	11.1	18	116052400	153	628100000	0.184767	matching	matching		matching
Q5SPL2	PHD finger protein 12 (PHD factor 1) (Pf1)	Phf12	1	467	390.46	0	0	-0.664613	-0.752237	0.293503	-0.165149	0.301799	-0.410547	1.44837	-0.0511291	Yes	1.28762	0.00657396	1	1	1	1	1	1	1	1	0	0	1	1	1	1	1	1	7	7	7	7	7	7	18	168690000	111	915280000	0.184304	MS/MS	matching	MS/MS	MS/MS
D9J303	PDZ and LIM domain protein 5 (Enigma homolog) (Enigma-like PDZ and LIM domains protein)	Pdlim5	1	89	389.953	1	1	-0.662456	1.18638	-0.236304	-0.597838	-0.107288	1.76404	-0.57905	-0.767489	Yes	11.3405	0	0	1	1	0	1	1	0	0	0	1	0	0	0	1	0	0	13	13	3	55.1	55.1	14.5	16	193950000	82	956240000	0.202826	matching			matching
Q9EQM6	Microprocessor complex subunit DGCR8 (DiGeorge syndrome critical region 8 homolog) (Gy1)	Dgcr8	1	707	389.662	1	1	0.128771	-0.612444	1.3968	-0.272464	0.885056	-1.28799	0.0313221	-0.269058	Yes	2.72508	0.000530201	1	1	1	1	1	1	1	1	0	0	1	0	0	0	0	0	3	3	3	5.6	5.6	5.6	1	65892000	59	180990000	0.364064	matching	MS/MS	MS/MS	MS/MS
Q04750	DNA topoisomerase 1 (EC 5.99.1.2) (DNA topoisomerase I)	Top1	3	119;198;551	389.512	2	0.920391	-1.84134	-0.630495	-0.0327631	0.591055	0.151823	0.167508	0.341539	1.25268	Yes	7.0606	0	1	1	2	3	2	1	3	3	1	0	0	1	1	0	0	3	8	8	8	8.2	8.2	8.2	33	933729000	129	14543000000	0.0642047	MS/MS	matching	matching	matching
P28359	Homeobox protein Hox-D10 (Homeobox protein Hox-4.5) (Homeobox protein Hox-5.3)	Hoxd10	1	108	389.362	1	1									No			0	0	1	0	0	1	0	1	0	0	1	0	0	0	0	0	2	2	2	13.2	13.2	13.2	3	33165000	12	47984000	0.691168
Q8BG32	26S proteasome non-ATPase regulatory subunit 11 (26S proteasome regulatory subunit RPN6) (26S proteasome regulatory subunit S9) (26S proteasome regulatory subunit p44.5)	Psmd11	1	274	389.165	0	0	0.14187	-0.28429	0.483128	0.259753	-0.700591	0.617911	-1.04105	0.523271	Yes	1.07116	0.0175323	1	1	1	1	1	1	1	1	1	1	1	1	1	1	1	1	7	7	7	22	22	22	15	360650000	80	1344100000	0.268321	MS/MS	MS/MS	matching	MS/MS
Q9D0E1	Heterogeneous nuclear ribonucleoprotein M (hnRNP M)	Hnrnpm	2	17;697	389.071	2	1	0.385428	-1.72749	0.356563	0.225223	-0.574212	-0.34137	0.382856	1.293	Yes	5.51026	0	1	1	1	2	1	2	1	1	1	0	1	2	1	1	1	1	29	29	1	59.4	59.4	1.9	58	882420200	821	9797400000	0.0900668	MS/MS	MS/MS	MS/MS	MS/MS
P59997	Lysine-specific demethylase 2A (EC 1.14.11.27) (F-box and leucine-rich repeat protein 11) (F-box/LRR-repeat protein 11) (JmjC domain-containing histone demethylation protein 1A) ([Histone-H3]-lysine-36 demethylase 1A)	Kdm2a	1	505	388.726	0	0									No			0	0	1	1	1	1	1	1	0	0	1	1	1	1	1	1	4	4	4	4.7	4.7	4.7	7	35128000	10	71715000	0.489828
O35738	Krueppel-like factor 12 (Transcriptional repressor AP-2rep)	Klf12	1	62	388.651	1	1	-0.439043	0.0710562	0.235496	1.29748	0.868364	0.0018042	-0.825125	-1.21003	Yes	3.54434	6.88337e-05	1	1	1	1	1	1	1	1	0	0	0	1	1	0	0	0	5	5	5	8.7	8.7	8.7	16	78698000	76	281430000	0.279636		matching	matching	matching
P16460	Argininosuccinate synthase (EC 6.3.4.5) (Citrulline--aspartate ligase)	Ass1	9	121;165;176;199;209;215;340;400;41	388.522	0	0	0.307622	-1.34558	1.34322	1.31605	-0.663213	-0.580982	-0.513903	0.136785	Yes	12.1358	0	1	0	7	9	0	2	0	4	0	0	5	9	0	0	0	0	42	42	42	75	75	75	84	1189668100	1456	64209000000	0.0185281	MS/MS	MS/MS	MS/MS	MS/MS
E9Q8X5	Zinc finger and BTB domain-containing 10	Zbtb10	2	509;609	388.457	2	1	-1.38612	0.0592394	0.048201	-1.07622	1.47675	0.0863262	-0.0409408	0.832758	Yes	5.4319	0	0	2	2	0	2	1	2	2	0	0	1	0	2	1	1	2	8	8	8	10.7	10.7	10.7	31	105377000	109	761500000	0.138381	MS/MS	matching	matching
Q60636	PR domain zinc finger protein 1 (EC 2.1.1.-) (B lymphocyte-induced maturation protein 1) (Blimp-1) (Beta-interferon gene positive regulatory domain I-binding factor) (PR domain-containing protein 1)	Prdm1	1	847	387.858	1	1									No			0	1	1	0	1	0	1	0	0	0	1	0	0	0	1	0	1	1	1	1.1	1.1	1.1	2	11671000	2	11671000	0.99
P21619	Lamin-B2	Lmnb2	3	263;480;551	387.404	0	0	-0.240985	-0.701434	0.160093	0.347004	0.0377434	-0.587077	1.4801	-0.495448	Yes	2.20166	0.000877419	1	0	2	3	2	0	2	0	0	0	0	1	0	0	2	0	9	8	8	19.2	17.7	17.7	4	29423900	20	80912000	0.363653	matching	MS/MS		MS/MS
Q5M8M8	60S ribosomal protein L29	Rpl29	2	145;151	387.175	0	0									No			1	0	2	1	2	0	1	2	0	0	0	0	0	0	0	2	2	2	2	15	15	15	2	9106400	2	9106400	0.99				matching
Q6PAQ8	Transcriptional enhancer factor TEF-1 (NTEF-1) (Protein GT-IIC) (TEA domain family member 1) (TEAD-1) (Transcription factor 13) (TCF-13)	Tead1	1	158	386.58	0	0									No			0	0	0	1	0	0	0	0	0	0	0	1	0	0	0	0	2	1	1	16.2	12.6	12.6	1	21761000	1	21761000	0.99
Q62277	Synaptophysin (BM89 antigen) (Major synaptic vesicle protein p38)	Syp	1	179	386.35	0	0	2.30813	-0.384471	-0.290655	-0.426806	-0.149955	-0.361257	-0.441856	-0.253134	Yes	11.4404	0	1	1	1	1	1	1	1	1	0	0	1	0	0	0	0	0	4	4	4	14.6	14.6	14.6	2	117310000	16	251040000	0.467296	MS/MS	MS/MS	MS/MS	MS/MS
P81270	Transcriptional regulator ERG	Erg	1	74	386.294	1	1	-1.07134	0.467653	0.754662	0.0999306	1.66744	-0.242617	-0.709373	-0.966359	Yes	3.42651	4.75248e-05	1	1	1	1	1	1	1	1	0	1	1	1	1	1	1	0	8	6	6	15.3	11.4	11.4	38	296460000	176	2900400000	0.102213	matching	MS/MS	matching	MS/MS
Q9DB91	Mediator of RNA polymerase II transcription subunit 29 (Intersex-like protein) (Mediator complex subunit 29)	Med29	1	145	385.563	0	0									No			0	0	1	1	1	0	1	1	0	0	1	1	0	0	1	1	1	1	1	6	6	6	4	9922200	4	9922200	0.99
A2ADZ8	IQ domain-containing protein C	Iqcc	1	261	385.445	0	0									No			1	1	1	1	1	1	1	1	0	0	0	1	1	0	0	0	1	1	1	3.8	3.8	3.8	5	53240000	5	53240000	0.99	matching			matching
Q62504	Msx2-interacting protein (SMART/HDAC1-associated repressor protein) (SPEN homolog)	Spen	1	3463	385.116	1	1									No			0	0	1	1	1	0	1	1	0	0	1	1	1	0	1	1	5	5	5	1.9	1.9	1.9	9	29620000	16	58019000	0.510522				matching
Q6NXL3	Transcription factor COE3 (Early B-cell factor 3) (EBF-3) (Olf-1/EBF-like 2) (O/E-2) (OE-2)	Ebf3	1	16	384.483	1	1									No			0	0	1	0	0	1	0	1	0	0	1	0	0	1	0	0	4	2	2	9.5	6.3	6.3	8	15586000	9	15586000	0.99		matching	matching	matching
Q8CF60	Putative uncharacterized protein (Zinc finger protein 263)	Zfp263	2	159;300	384.334	2	1	-1.69358	-0.436185	-0.0310985	-0.475997	1.1897	-0.266496	0.963526	0.750129	Yes	11.0162	0	1	1	1	1	2	1	2	2	0	1	1	1	1	1	2	2	15	15	15	28.1	28.1	28.1	49	256352700	188	2568400000	0.0998103	matching	matching	matching
F8VPQ2	AT-rich interactive domain 4A (RBP1-like)	Arid4a	3	1024;444;947	384.145	3	1	-1.7616	-0.233642	0.155266	0.433993	1.05342	0.0387762	1.14026	-0.826474	Yes	7.72594	0	1	1	3	3	2	2	3	2	0	0	2	3	0	1	1	0	21	21	21	18.4	18.4	18.4	23	246245100	332	2502800000	0.0983878	matching	matching	matching	matching
F7C528	Chromodomain helicase DNA-binding protein 3	Chd3	1	1267	382.034	1	1									No			1	0	1	0	1	0	1	1	0	0	1	0	1	0	0	1	12	4	4	6.4	2.5	2.5	4	17153000	12	26169000	0.65547	matching	matching	matching	matching
O70494	Transcription factor Sp3	Sp3	3	122;553;9	381.941	3	1	-1.78525	-0.270139	0.246277	-0.275766	1.44638	-0.0379701	0.95158	-0.275114	Yes	7.36954	0	1	1	3	2	3	2	3	3	0	0	3	1	3	1	3	2	24	24	22	42.7	42.7	40.9	51	275931000	717	4189600000	0.0658609	matching	MS/MS	matching	MS/MS
P41230	Lysine-specific demethylase 5C (EC 1.14.11.-) (Histone demethylase JARID1C) (Jumonji/ARID domain-containing protein 1C) (Protein SmcX) (Protein Xe169)	Kdm5c	1	274	381.44	1	1									No			0	1	1	1	1	0	1	1	0	0	1	1	1	0	1	0	3	2	2	1.9	1.1	1.1	8	11991000	7	11991000	0.99
Q8BMD5	Cytidine and dCMP deaminase domain-containing protein 1	Cdadc1	1	460	381.158	0	0									No			0	1	1	1	1	1	1	0	0	0	1	0	0	0	0	0	1	1	1	2.5	2.5	2.5	4	18099000	0	18099000	0.99
Q6NZR2	Myb/SANT-like DNA-binding domain-containing protein 2	Msantd2	1	268	380.961	1	1									No			1	1	1	1	1	1	1	1	0	0	0	0	0	0	0	1	4	4	4	8.1	8.1	8.1	1	67789000	8	113910000	0.59511		matching
P54843	Transcription factor Maf (Proto-oncogene c-Maf) (V-maf musculoaponeurotic fibrosarcoma oncogene homolog)	Maf	1	33	380.761	1	1									No			0	0	1	1	1	1	1	0	0	0	1	1	0	1	1	0	4	4	4	20.8	20.8	20.8	9	54097000	17	102000000	0.530363	matching		matching
A2A7B5	PR domain-containing 2, with ZNF domain (Putative uncharacterized protein) (Fragment)	Prdm2	6	1106;1139;209;621;709;861	379.924	2	0.350368	-2.01035	-0.0150246	-0.0163474	-0.0998201	1.19948	0.650136	0.58624	-0.294312	Yes	9.40868	0	0	4	5	5	4	4	5	3	0	1	3	5	3	3	4	2	19	19	19	13.4	13.4	13.4	61	370937100	578	9143900000	0.0405666	MS/MS	MS/MS	matching	MS/MS
Q80Y44	Probable ATP-dependent RNA helicase DDX10 (EC 3.6.4.13) (DEAD box protein 10)	Ddx10	1	246	379.682	0	0									No			1	0	0	1	0	0	1	1	0	0	0	0	0	0	0	1	1	1	1	1.5	1.5	1.5	1	16870000	1	16870000	0.99				matching
O88904	Homeodomain-interacting protein kinase 1 (EC 2.7.11.1) (Nuclear body-associated kinase 2) (Protein kinase Myak)	Hipk1	2	25;991	379.344	1	0.508807	-1.02236	-0.959752	0.924278	-0.376697	0.962343	-0.853723	0.666539	0.659375	Yes	6.60698	0	1	0	2	2	2	2	2	2	0	0	1	2	0	0	0	0	9	9	9	7.3	7.3	7.3	4	22653000	29	66750000	0.339371		matching
Q62318	Transcription intermediary factor 1-beta (TIF1-beta) (E3 SUMO-protein ligase TRIM28) (EC 2.3.2.27) (KRAB-A-interacting protein) (KRIP-1) (RING-type E3 ubiquitin transferase TIF1-beta) (Tripartite motif-containing protein 28)	Trim28	5	186;435;554;750;804	379.303	1	0.0402589	-1.39591	0.122002	-0.0846965	-0.971949	1.38535	-0.600079	0.897723	0.647555	Yes	8.48594	0	3	3	5	5	4	4	4	4	1	1	4	4	3	2	2	4	57	57	57	56.6	56.6	56.6	203	2559187900	2570	183000000000	0.0139846	MS/MS	MS/MS	MS/MS	MS/MS
Q7M739	Nucleoprotein TPR (NPC-associated intranuclear protein) (Translocated promoter region and nuclear basket protein)	Tpr	6	1347;1449;1489;1666;215;925	378.967	0	0	0.267784	-0.618977	0.977678	0.552659	-0.251433	-1.07016	0.500819	-0.358372	Yes	1.46352	0.00647478	3	1	5	6	3	2	4	3	0	0	2	6	0	1	0	1	25	25	25	13.2	13.2	13.2	12	102089700	127	1280900000	0.0797015	MS/MS	matching	MS/MS	MS/MS
Q3UH07	Scm-like with four MBT domains protein 2	Sfmbt2	1	851	378.569	1	1	-0.249977	-0.169809	-0.466311	-0.387698	-0.0725199	-0.362743	-0.525353	2.23441	Yes	8.60165	0	0	0	0	0	0	0	0	1	0	0	0	0	0	0	0	1	4	4	4	4.1	4.1	4.1	3	49205000	13	75271000	0.653705			matching
Q8VIM5	Myocardin (Basic SAP coiled-coil transcription activator 2) (SRF cofactor protein)	Myocd	1	573	378.039	1	1	-0.70658	0.0909955	0.0538962	-0.928702	1.13196	-0.563096	0.413306	0.508217	Yes	1.9744	0.00118211	0	1	1	1	1	1	1	1	0	1	1	0	1	1	1	1	4	4	4	5	5	5	14	30912000	39	103720000	0.298033		matching
Q04891	Transcription factor SOX-13 (SRY (Sex determining region Y)-box 13) (mSox13)	Sox13	1	25	377.986	1	1									No			0	0	1	1	1	0	0	0	0	0	1	1	1	0	0	0	4	4	4	10.9	10.9	10.9	8	20756000	16	29356000	0.707045
Q6P9P0	SMC5-SMC6 complex localization factor protein 2	Slf2	3	495;746;752	376.755	0	0	0.0139261	-0.30317	-0.608222	0.454262	0.180202	-0.293806	-0.331575	0.888385	Yes	0.371421	0.205012	0	0	0	0	0	0	0	3	0	0	0	0	0	0	0	3	5	5	5	7.6	7.6	7.6	4	12231700	6	16357000	0.747796
E9Q6A7	Bromodomain PHD finger transcription factor	Bptf	4	1025;1036;1220;1975	376.621	3	0.974032	-1.0642	-0.768376	-0.0517303	-0.266816	1.02437	-0.306259	1.49342	-0.0604145	Yes	6.18483	0	0	0	2	1	3	1	4	2	0	0	1	1	1	1	4	1	13	13	13	5.3	5.3	5.3	20	40168790	63	223090000	0.180056		matching	matching
Q9R190	Metastasis-associated protein MTA2 (Metastasis-associated 1-like 1)	Mta2	3	41;531;639	375.459	0	0	0.0981103	-0.745961	0.0864628	-0.0804282	0.963923	-1.20043	1.00912	-0.130798	Yes	2.50885	0.000684211	1	0	1	3	3	2	3	2	0	0	0	1	2	0	1	0	8	8	7	19.2	19.2	18	8	83924800	115	397380000	0.211195	matching	MS/MS	MS/MS	MS/MS
Q8CGW9	Doublesex- and mab-3-related transcription factor C2 (Doublesex- and mab-3-related transcription factor 7)	Dmrtc2	2	105;118	374.728	0	0									No			0	0	0	0	1	0	0	2	0	0	0	0	0	0	0	2	2	2	2	7.3	7.3	7.3	2	18436500	2	18437000	0.99
P70671	Interferon regulatory factor 3 (IRF-3)	Irf3	1	152	374.129	1	1									No			0	0	1	1	1	0	1	1	0	0	0	1	0	0	0	0	2	2	2	11.2	11.2	11.2	1	8449000	3	10415000	0.811234
A2AKX3	Probable helicase senataxin (EC 3.6.4.-) (Amyotrophic lateral sclerosis 4 protein homolog) (SEN1 homolog)	Setx	5	1051;1088;1325;859;901	372.042	2	0.236624	-0.11768	-0.487178	-0.5187	-0.48437	-0.262191	-0.224955	-0.160877	2.25595	Yes	10.8025	0	0	1	1	1	2	0	2	5	0	0	0	0	0	0	0	5	23	23	21	10.1	10.1	9.3	10	73752000	81	389180000	0.189506		matching	matching	matching
Q8R023	Polycomb group RING finger protein 1 (Nervous system Polycomb-1) (NSPc1) (RING finger protein 68)	Pcgf1	1	88	371.654	0	0	-0.119684	-0.958383	0.893077	0.564414	-0.0390175	-0.530723	0.38642	-0.196104	Yes	0.976512	0.0149295	1	0	1	1	1	1	1	1	0	0	1	1	0	0	0	0	3	3	3	7.7	7.7	7.7	4	67385000	23	177010000	0.380685	MS/MS		matching	MS/MS
F6SNQ2	Uncharacterized protein	Gm17374	1	11	370.919	0	0									No			0	1	1	1	1	1	1	1	0	0	0	0	0	0	1	0	1	1	1	32.4	32.4	32.4	1	76777000	1	76777000	0.99
Q9QXL2	Kinesin-like protein KIF21A	Kif21a	2	1254;1256	369.598	0	0	1.50426	-0.32079	-0.106494	-0.528131	-0.0682484	-0.222458	-0.0893266	-0.168815	Yes	2.44432	0.000635762	0	0	0	2	0	0	0	0	0	0	0	2	0	0	0	0	10	10	9	8.3	8.3	7.7	2	37894000	26	55166000	0.686909	MS/MS	MS/MS	MS/MS	MS/MS
Q60665	Ski-like protein (Ski-related oncogene) (Ski-related protein)	Skil	1	380	369.143	1	1	-1.37393	-0.781318	0.127613	0.947365	1.03618	-0.52809	0.921462	-0.349285	Yes	6.57927	0	0	0	1	1	1	0	1	1	0	0	0	1	1	0	1	0	7	7	2	11.6	11.6	1.9	21	154290000	121	1135100000	0.135926	matching	matching	matching	matching
Q9ESF1	Otoferlin (Fer-1-like protein 2)	Otof	1	1356	368.94	1	1									No			0	0	1	1	1	0	1	0	0	0	0	0	0	0	1	0	2	2	2	1.6	1.6	1.6	1	43647000	1	54244000	0.804642		matching
Q3UKG7	Transcription factor EB	Tfeb	1	405	368.645	1	1	-0.946807	1.01226	0.145589	-0.667309	0.914827	0.344527	0.558616	-1.3617	Yes	7.8536	0	1	1	1	1	1	1	1	1	0	1	1	1	1	1	1	1	5	5	5	18.6	18.6	18.6	67	143670000	312	1203000000	0.119426	matching	MS/MS	MS/MS	MS/MS
Q9Z0Z7	Krueppel-like factor 5 (Basic transcription element-binding protein 2) (BTE-binding protein 2) (Intestinal-enriched krueppel-like factor) (Transcription factor BTEB2)	Klf5	2	151;202	368.516	2	1	-0.100882	-0.43703	0.0260428	-0.413458	1.90839	0.192172	-0.577518	-0.597721	Yes	5.07645	0	1	0	2	1	2	2	0	1	0	0	2	0	2	0	0	0	8	8	8	20.6	20.6	20.6	8	32151000	60	143250000	0.22444	matching		matching
Q62203	Splicing factor 3A subunit 2 (SF3a66) (Spliceosome-associated protein 62) (SAP 62)	Sf3a2	1	10	368.168	0	0	0.772022	-1.0533	-0.371119	0.096143	-0.302056	-1.13113	0.61683	1.37261	Yes	7.82251	0	1	0	1	1	1	1	1	1	0	0	1	1	0	0	1	0	7	7	7	17.1	17.1	17.1	8	52054000	37	176810000	0.294406	MS/MS	MS/MS	matching	MS/MS
Q5XJF6	60S ribosomal protein L10a (CSA-19) (Neural precursor cell expressed developmentally down-regulated protein 6) (NEDD-6)	Rpl10a	1	118	368.078	0	0	0.119473	-0.831074	0.252233	1.24201	-0.395653	-0.525376	0.351212	-0.212823	Yes	1.73796	0.00217729	0	0	0	1	0	1	1	1	0	0	0	0	0	0	1	1	6	6	6	26.7	26.7	26.7	2	86248000	24	158250000	0.545011		matching	matching	matching
P48193	Protein 4.1 (P4.1) (4.1R) (Band 4.1)	Epb41	1	741	367.779	1	1	-0.323792	0.338078	0.54352	-0.0953427	0.98419	-0.614237	-0.303843	-0.528572	Yes	1.02317	0.0294648	1	1	1	1	1	1	1	0	0	0	1	0	1	0	0	0	5	5	1	7.9	7.9	2.1	4	17848000	10	30655000	0.582221		matching
P00329	Alcohol dehydrogenase 1 (EC 1.1.1.1) (ADH-A2) (Alcohol dehydrogenase A subunit)	Adh1	7	136;169;186;324;33;40;89	366.989	0	0	-0.691625	-0.814704	0.939341	1.84732	0.342137	-0.326909	-0.802422	-0.493139	Yes	13.9023	0	1	0	3	7	0	1	0	1	0	0	1	7	0	0	0	0	29	29	28	60	60	57.9	43	391360900	372	13085000000	0.0299091		matching	matching	matching
Q8BVY0	Ribosomal L1 domain-containing protein 1	Rsl1d1	1	119	366.75	0	0	-1.08688	-0.578533	0.319041	0.394131	0.0525763	-0.761351	0.963783	0.697237	Yes	2.73448	0.00015971	0	0	1	1	1	1	1	1	0	0	1	1	0	0	1	1	8	8	8	23.5	23.5	23.5	22	121330000	77	911160000	0.13316	MS/MS	MS/MS		MS/MS
P45481	CREB-binding protein (EC 2.3.1.48)	Crebbp	1	1034	366.229	1	1	-0.636501	-0.212382	-0.140352	-0.302759	1.64119	-0.387052	0.612227	-0.574369	Yes	2.9413	0.000323024	0	1	1	1	1	1	1	1	0	0	1	1	1	1	1	0	8	8	5	2.7	2.7	1.5	14	70360000	100	411170000	0.171121	MS/MS	MS/MS	matching	matching
Q8VEH2	CDKN1A interacting zinc finger protein 1 (CDKN1A-interacting zinc finger protein 1)	Ciz1	2	532;649	365.985	0	0	-0.538567	-0.405894	0.357245	-1.178	0.697855	-0.146994	1.3253	-0.110938	Yes	2.46047	0.000510924	1	2	2	0	1	2	1	2	0	0	1	0	1	1	1	2	12	12	12	25.7	25.7	25.7	16	67943000	90	427390000	0.158972	matching		matching	MS/MS
Q9DCC5	Chromobox protein homolog 3 (Heterochromatin protein 1 homolog gamma) (HP1 gamma) (M32) (Modifier 2 protein)	Cbx3	2	154;21	365.754	1	0.909821	-0.159428	-0.938518	-0.0271836	-0.078006	0.143677	-0.734837	1.57343	0.220869	Yes	2.52236	0.000460237	0	1	2	1	2	1	2	2	0	0	1	1	1	0	2	1	10	10	8	51.9	51.9	45.9	17	91448800	122	473300000	0.193215	MS/MS	MS/MS	MS/MS	matching
Q0P678	Zinc finger CCCH domain-containing protein 18 (Nuclear protein NHN1)	Zc3h18	1	252	365.476	1	1									No			0	0	1	1	1	0	1	1	0	0	1	1	0	0	1	0	1	1	1	0.9	0.9	0.9	3	4324000	3	4324000	0.99
P62806	Histone H4	Hist1h4a	3	6;78;92	365.1	0	0	0.754596	-1.05473	0.448529	-0.921246	-0.336182	-0.507743	1.33358	0.283196	Yes	5.35366	4.11523e-05	2	2	3	3	3	2	2	3	2	0	2	2	1	1	2	3	16	16	16	72.8	72.8	72.8	47	699007000	462	14667000000	0.0476585	MS/MS	MS/MS	MS/MS	MS/MS
Q8C196	Carbamoyl-phosphate synthase [ammonia], mitochondrial (EC 6.3.4.16) (Carbamoyl-phosphate synthetase I) (CPSase I)	Cps1	20	1009;1222;1356;1444;1479;157;219;279;287;307;310;369;412;450;458;497;751;831;906;919	365.03	1	0.030016	-0.144831	-0.567531	-0.202708	2.14961	-0.497048	0.562239	-0.673872	-0.625861	Yes	12.2866	0	0	0	1	20	0	0	0	0	0	0	0	20	0	0	0	0	110	110	107	69	69	67.3	77	726878200	1680	126000000000	0.00576887	MS/MS	matching	MS/MS	matching
D0QMC3	Myeloid cell nuclear differentiation antigen-like protein	Mndal	3	391;517;530	364.93	2	0.102839	-1.44781	-0.0108636	0.49195	0.400613	0.44139	0.00171509	1.3646	-1.24159	Yes	11.1168	0	0	1	1	2	2	1	3	0	0	1	1	2	1	0	3	0	16	16	13	29.9	29.9	24.3	39	138358700	244	1388900000	0.0996175	matching
P25916	Polycomb complex protein BMI-1 (Polycomb group RING finger protein 4)	Bmi1	1	88	364.827	1	1									No			1	1	1	0	1	1	1	0	0	0	1	0	0	0	1	0	1	1	1	7.6	7.6	7.6	3	7048300	3	7048300	0.99		matching		matching
P16858	Glyceraldehyde-3-phosphate dehydrogenase (GAPDH) (EC 1.2.1.12) (Peptidyl-cysteine S-nitrosylase GAPDH) (EC 2.6.99.-)	Gapdh	8	115;143;160;192;213;217;225;70	364.755	0	0	1.0834	0.475587	0.0504591	-0.580039	-0.948642	1.65643	-0.783177	-0.954019	Yes	19.4595	0	8	4	8	8	6	8	6	7	5	0	8	7	0	8	0	5	42	42	5	75.5	75.5	9.5	105	855228000	2355	138000000000	0.0061973	MS/MS	MS/MS	MS/MS	MS/MS
Q07231	Zinc finger and SCAN domain-containing protein 21 (CtFIN51) (Transcription factor RU49) (Zinc finger protein 38) (Zfp-38)	Zscan21	1	104	364.293	1	1	-0.404231	0.15135	-0.695534	-0.362662	1.0251	-0.2977	-0.789206	1.37288	Yes	4.10489	4.74308e-05	1	0	1	1	1	0	1	1	0	0	0	0	1	0	0	1	4	4	4	23.8	23.8	23.8	5	16477000	13	38084000	0.432649	matching			matching
Q8BX09	Retinoblastoma-binding protein 5 (RBBP-5)	Rbbp5	1	129	363.758	0	0									No			0	0	1	1	0	0	0	0	0	0	1	1	0	0	0	0	2	2	2	5.2	5.2	5.2	2	25699000	9	36895000	0.696544	matching	MS/MS	matching	matching
Q61103	Zinc finger protein ubi-d4 (Apoptosis response zinc finger protein) (BRG1-associated factor 45D) (BAF45D) (D4, zinc and double PHD fingers family 2) (Protein requiem)	Dpf2	1	99	362.824	0	0	-0.563047	-1.21923	0.202363	-0.171574	0.806091	-1.0196	1.49427	0.470719	Yes	8.69294	0	0	1	1	1	1	1	1	1	0	0	1	1	0	0	1	1	5	5	5	10.9	10.9	10.9	12	97225000	38	312250000	0.311369
B2RQG2	PHD finger protein 3	Phf3	1	676	362.535	1	1	-0.752734	-0.910559	0.00355512	0.487138	0.275109	-0.0183083	0.66021	0.255591	Yes	0.672042	0.0472045	0	1	1	1	1	1	1	1	0	0	1	1	1	0	0	1	5	5	5	2.7	2.7	2.7	7	48959000	24	101190000	0.483832		matching	matching	MS/MS
P35584	Hepatocyte nuclear factor 3-gamma (HNF-3-gamma) (HNF-3G) (Forkhead box protein A3)	Foxa3	1	6	361.91	1	1	-0.154114	-0.196208	-0.812543	1.34037	-0.0439537	-0.275143	0.133003	0.00858565	Yes	1.78641	0.00456886	0	0	0	1	0	1	1	0	0	0	0	1	0	0	0	0	4	4	4	13.3	13.3	13.3	10	32504000	16	51752000	0.628072		matching
Q9JJQ7	X-linked lymphocyte regulated gene 4 (X-linked lymphocyte-regulated 4B) (Xlr4b protein)	Xlr4b	1	54	360.583	0	0	-0.660052	-0.134556	-0.244914	-0.557043	-0.0233459	0.0319579	-0.315986	1.90394	Yes	5.362	0	0	0	0	0	0	0	0	1	0	0	0	0	0	0	0	1	4	4	4	20	20	20	2	102700000	18	219400000	0.468095
Q8CG46	Structural maintenance of chromosomes protein 5 (SMC protein 5) (SMC-5) (mSMC5) (Protein expressed in male leptotene and zygotene spermatocytes 453) (MLZ-453)	Smc5	4	120;542;7;925	360.333	0	0	-0.867955	-0.295815	-0.305411	-0.687139	-0.442162	-0.296599	0.862097	2.03298	Yes	15.9543	0	1	1	2	0	2	1	3	4	0	0	0	0	0	0	0	4	29	29	29	24.3	24.3	24.3	10	117644400	103	1468600000	0.0801065	matching	matching	matching	matching
Q99PV0	Pre-mRNA-processing-splicing factor 8 (Splicing factor Prp8)	Prpf8	2	2070;366	360.201	1	0.014562	0.780874	-1.50025	0.0276871	-0.0627346	-0.283831	-0.948847	0.808482	1.17862	Yes	6.42732	0	0	0	0	2	0	0	0	0	0	0	0	2	0	0	0	0	26	26	26	12.6	12.6	12.6	14	263507200	176	1465800000	0.17977	MS/MS	MS/MS	MS/MS	MS/MS
Q61191	Host cell factor 1 (HCF) (HCF-1) (C1 factor) [Cleaved into: HCF N-terminal chain 1;HCF N-terminal chain 2;HCF N-terminal chain 3;HCF N-terminal chain 4;HCF N-terminal chain 5;HCF N-terminal chain 6;HCF C-terminal chain 1;HCF C-terminal chain 2;HCF C-terminal chain 3;HCF C-terminal chain 4;HCF C-terminal chain 5;HCF C-terminal chain 6]	Hcfc1	3	282;665;820	360.03	0	0	0.831794	-0.611697	0.386292	-0.962958	0.29273	-1.12323	1.23634	-0.0492709	Yes	1.8285	0.0011866	0	0	3	1	2	0	2	2	0	0	3	1	1	0	2	0	15	15	15	11.6	11.6	11.6	7	110364700	141	717140000	0.153896	MS/MS	MS/MS	matching	MS/MS
Q7TQG0	Zinc finger and BTB domain-containing protein 5 (Transcription factor ZNF-POZ)	Zbtb5	1	325	359.956	1	1									No			0	0	0	1	0	0	0	0	0	0	0	1	0	0	0	0	2	2	2	6.6	6.6	6.6	2	10672000	3	12852000	0.830377
Q8CCA6	MDS1 and EVI1 complex locus protein EVI1 (Ecotropic virus integration site 1 protein) (EVI-1)	Mecom	2	286;317	359.899	1	0.597765	-0.538359	0.36945	1.12924	-0.569404	1.44265	-0.643218	-0.574442	-0.615922	Yes	6.48248	0	0	2	2	0	2	0	1	1	0	0	2	0	2	0	0	0	12	12	11	18.4	18.4	17.1	10	49747000	65	279940000	0.177706	matching			matching
Q5DW34	Histone-lysine N-methyltransferase EHMT1 (EC 2.1.1.-) (EC 2.1.1.43) (Euchromatic histone-lysine N-methyltransferase 1) (Eu-HMTase1) (G9a-like protein 1) (GLP) (GLP1) (Lysine N-methyltransferase 1D)	Ehmt1	4	13;559;644;[Z4YJZ7]12	359.424	3	0.683057	-0.554787	-0.163304	0.282234	0.0176085	0.77083	-1.256	1.20176	-0.298345	Yes	1.40246	0.00472836	0	1	4	4	3	2	4	3	0	0	1	3	1	0	1	0	15	15	1	15.1	15.1	1	8	48106500	64	372330000	0.129204	matching			matching
Q6ZWV7	60S ribosomal protein L35	Rpl35	1	35	358.747	0	0									No			1	1	1	1	1	1	1	1	0	0	0	0	0	0	0	1	2	2	2	26	26	26	1	21517000	4	33397000	0.644279		matching	matching	matching
Q8CET0	Putative uncharacterized protein (RIKEN cDNA 4921517D22 gene)	4921517D22Rik	1	53	358.641	0	0									No			0	0	1	1	1	0	1	0	0	0	0	0	0	0	1	0	1	1	1	4.8	4.8	4.8	1	14837000	1	14837000	0.99
E9Q6S0	Zinc finger protein 597	Zfp597	1	334	357.562	0	0	-0.626251	-0.71445	0.111415	-0.218812	-0.0474638	-0.392996	-0.146201	2.03476	Yes	7.04618	0	1	0	0	0	1	1	0	1	0	0	0	0	0	0	0	1	5	5	5	12.4	12.4	12.4	3	25388000	15	60017000	0.423013			matching	matching
Q8R0K9	Transcription factor E2F4 (E2F-4)	E2f4	1	37	356.282	0	0	-0.148067	-0.728164	-0.763049	-0.429182	1.1009	-0.00665227	1.51611	-0.541892	Yes	3.86342	9.10816e-05	1	0	1	1	1	0	1	1	0	0	0	1	0	0	1	0	3	3	3	8.5	8.5	8.5	3	8299500	8	18473000	0.449277	matching
Q8VIJ6	Splicing factor, proline- and glutamine-rich (DNA-binding p52/p100 complex, 100 kDa subunit) (Polypyrimidine tract-binding protein-associated-splicing factor) (PSF) (PTB-associated-splicing factor)	Sfpq	1	330	356.04	1	1	0.503162	-0.771958	-0.503714	0.338892	-0.426463	-0.923301	0.796897	0.986485	Yes	2.05455	0.00104487	1	1	1	1	1	1	1	1	0	0	0	1	0	0	0	1	6	6	6	8.3	8.3	8.3	7	57312000	101	329060000	0.174169	MS/MS	MS/MS	MS/MS	MS/MS
Q99KZ6	Zinc finger protein 639 (Zinc finger protein ZASC1)	Znf639	2	205;226	355.824	1	0.311965	-0.530356	-0.59804	0.404774	-0.163201	0.996049	-0.556265	1.36616	-0.919124	Yes	5.72327	0	1	0	2	2	2	1	2	1	0	0	2	1	0	0	2	0	9	9	9	20	20	20	7	56237000	33	272750000	0.206185	matching		matching	matching
Q9D6C3	MCG113545, isoform CRA_a (Putative uncharacterized protein) (RIKEN cDNA 3830403N18 gene)	3830403N18Rik	2	120;134	355.636	1	0.0406937	-0.601301	-0.403503	-0.498122	-0.33655	-0.247083	0.185797	-0.325119	2.22588	Yes	8.97528	0	0	0	0	0	0	0	0	2	0	0	0	0	0	0	0	2	6	6	3	28.4	28.4	13	6	61437100	30	252530000	0.243286				matching
Q6KCD5	Nipped-B-like protein (Delangin homolog) (SCC2 homolog)	Nipbl	1	643	355.293	1	1	-0.853588	-0.768909	0.0140205	-0.51936	0.847796	-0.898811	0.882384	1.29647	Yes	6.56412	0	0	0	1	1	1	1	1	1	0	0	1	1	0	1	1	1	8	8	8	3.8	3.8	3.8	6	37041000	39	99663000	0.371663
Q8CFE3	REST corepressor 1 (Protein CoREST)	Rcor1	1	291	354.46	1	1									No			0	1	1	1	1	1	1	1	0	0	1	1	1	0	1	1	5	5	3	12.8	12.8	7.6	6	51988000	18	130280000	0.399048	MS/MS	matching
Q61127	NGFI-A-binding protein 2 (EGR-1-binding protein 2)	Nab2	2	379;517	354.378	2	1	1.15703	-0.612172	0.693559	0.556786	-0.404635	-1.53361	-0.573155	0.716205	Yes	2.18967	0.000553333	1	1	1	2	1	0	1	1	1	0	1	2	1	0	1	1	16	16	16	25.5	25.5	25.5	36	455806000	503	7692000000	0.0592572	MS/MS	MS/MS	MS/MS	MS/MS
Q8CEG8	Ubiquitin carboxyl-terminal hydrolase 27 (EC 3.4.19.12) (Deubiquitinating enzyme 27) (Ubiquitin thioesterase 27) (Ubiquitin-specific-processing protease 27) (X-linked ubiquitin carboxyl-terminal hydrolase 27)	Usp27	1	3	354.129	0	0									No			0	0	0	1	0	1	0	0	0	0	0	1	0	0	0	0	1	1	1	1.6	1.6	1.6	1	23183000	1	23183000	0.99
Q91YU3	Myb/SANT-like DNA-binding domain-containing protein 4	Msantd4	2	142;273	353.457	1	0.988322	-0.659527	1.15886	0.480533	0.708968	0.904808	-1.10998	-0.279965	-1.2037	Yes	3.3122	0.000207513	1	1	1	2	1	1	1	1	0	1	1	2	0	1	1	1	8	8	8	29.9	29.9	29.9	37	180477600	291	2511300000	0.0718662	MS/MS	MS/MS	MS/MS	MS/MS
Q8CIG3	Lysine-specific histone demethylase 1B (EC 1.-.-.-) (Flavin-containing amine oxidase domain-containing protein 1) (Lysine-specific histone demethylase 2)	Kdm1b	1	384	353.401	0	0									No			0	0	1	1	0	0	1	0	0	0	0	1	0	0	0	0	1	1	1	5.4	5.4	5.4	2	24858000	5	36502000	0.681004
P08228	Superoxide dismutase [Cu-Zn] (EC 1.15.1.1)	Sod1	3	137;4;92	352.877	0	0	0.104099	-0.561028	0.759067	1.19456	-0.469437	-0.692897	-1.35453	1.02016	Yes	3.50583	0.00014733	1	0	2	3	2	1	1	3	0	0	2	2	0	1	0	3	17	17	17	81.8	81.8	81.8	30	168471600	355	2584100000	0.0651955	MS/MS	MS/MS	matching	MS/MS
Q04888	Transcription factor SOX-10 (Protein SOX-21) (Transcription factor SOX-M)	Sox10	1	357	352.778	1	1	2.1375	-0.637081	-0.691439	-0.130581	-0.0667863	-0.138	-0.289771	-0.183842	Yes	7.85325	0	1	1	1	0	1	1	1	0	1	0	0	0	1	1	0	0	4	4	4	20.4	20.4	20.4	7	23055000	16	58772000	0.392279	MS/MS	MS/MS	MS/MS	MS/MS
Q9CZJ6	Protein Mis18-alpha	Mis18a	1	44	352.227	0	0									No			0	0	0	0	0	0	0	1	0	0	0	0	0	0	0	1	2	2	2	12.7	12.7	12.7	2	17807000	10	25013000	0.71191
Q05860	Formin-1 (Limb deformity protein)	Fmn1	1	1119	351.994	0	0									No			0	0	0	1	0	0	0	0	0	0	0	1	0	0	0	0	2	2	2	1.6	1.6	1.6	1	22960000	2	23723000	0.967837
Q00196	POU domain, class 2, transcription factor 2 (Lymphoid-restricted immunoglobulin octamer-binding protein NF-A2) (Octamer-binding protein 2) (Oct-2) (Octamer-binding transcription factor 2) (OTF-2)	Pou2f2	1	64	351.419	1	1									No			0	0	0	0	0	0	1	0	0	0	0	0	0	0	1	0	2	2	2	3.9	3.9	3.9	1	16652000	3	19634000	0.848121
Q08376	Zinc finger and BTB domain-containing protein 14 (Zinc finger protein 161) (Zfp-161) (Zinc finger protein 5) (ZF5)	Zbtb14	1	249	351.131	1	1	-0.981951	0.152124	0.356397	-0.895357	0.919143	-0.442767	1.13152	-0.23911	Yes	3.34028	4.69667e-05	1	1	1	1	1	0	1	1	0	0	1	0	0	0	1	0	5	5	5	12	12	12	3	82138000	73	536120000	0.153208	MS/MS	matching	matching
P70365	Nuclear receptor coactivator 1 (NCoA-1) (EC 2.3.1.48) (Nuclear receptor coactivator protein 1) (mNRC-1) (Steroid receptor coactivator 1) (SRC-1)	Ncoa1	2	806;852	350.902	2	1	-0.178924	-0.852151	0.794798	0.788953	0.858077	0.126135	-0.388924	-1.14796	Yes	2.34768	0.000511785	0	1	2	2	2	2	1	1	0	0	1	2	1	1	0	0	8	8	8	9.4	9.4	9.4	20	41165800	75	286350000	0.14376	matching	matching	matching	matching
B1AR51	Dynein, axonemal, heavy chain 9	Dnah9	1	1077	350.212	0	0									No			1	0	1	1	1	1	1	0	0	0	0	1	0	0	1	0	6	3	3	1.9	0.8	0.8	3	16654000	10	26521000	0.627955	matching			matching
Q9CT10	Ran-binding protein 3 (RanBP3)	Ranbp3	1	9	350.168	0	0									No			0	0	1	1	1	1	1	1	0	0	0	0	0	0	0	1	1	1	1	3.1	3.1	3.1	1	5209100	1	5209100	0.99
Q505F1	Nuclear receptor subfamily 2 group C member 1 (Orphan nuclear receptor TR2) (Testicular receptor 2) (mTR2)	Nr2c1	2	238;575	350.087	2	1	-1.74733	0.126931	0.279266	0.328412	1.20461	-0.630319	-0.276685	0.715119	Yes	5.77268	0	1	1	1	2	1	1	1	1	0	0	1	2	1	0	0	1	10	10	10	21	21	21	24	170966000	229	2217600000	0.0770951	MS/MS	matching	MS/MS	MS/MS
Q8BZ32	Putative Polycomb group protein ASXL2 (Additional sex combs-like protein 2)	Asxl2	1	1136	350.059	1	1									No			0	0	1	1	1	0	1	1	0	0	1	1	1	0	0	0	2	2	2	1.8	1.8	1.8	5	9321800	8	19379000	0.481026
Q6PR54	Telomere-associated protein RIF1 (Rap1-interacting factor 1 homolog) (mRif1)	Rif1	2	1118;1786	349.803	2	1	-1.0598	-0.564253	-0.495697	-0.650274	0.745527	-0.256139	0.421322	1.85931	Yes	8.59396	0	0	1	1	1	1	1	1	2	0	0	0	0	0	0	0	2	11	11	11	4	4	4	3	129843600	59	1201000000	0.108113		matching		matching
E9Q7E2	AT-rich interactive domain 2 (ARID, RFX-like)	Arid2	2	1561;1695	348.428	0	0	-1.07249	-0.416151	0.155443	-0.0312946	0.797077	-1.06721	1.48547	0.149159	Yes	6.01154	0	0	0	1	1	2	1	2	1	0	0	1	1	1	0	2	1	12	12	12	8.7	8.7	8.7	14	23181000	35	95473000	0.242802	matching
Q6P1H7	Forkhead box protein M1 (Forkhead homolog 16) (Winged-helix transcription factor Trident)	Foxm1	1	459	347.661	1	1									No			0	0	0	0	0	0	0	1	0	0	0	0	0	0	0	1	2	2	2	9	9	9	1	8278100	3	9915900	0.834831
Q80T69	Round spermatid basic protein 1 (Rosbin)	Rsbn1	3	290;734;774	347.653	2	0.96817	-0.748344	-0.799143	-0.0562381	-0.476149	0.860637	-0.74262	0.557167	1.40469	Yes	5.9908	0	0	0	1	2	2	2	2	3	0	0	1	1	0	0	0	3	12	12	12	19.4	19.4	19.4	12	95078300	117	1066900000	0.0891164	MS/MS	matching		matching
E9Q6T9	BTB/POZ domain-containing protein KCTD1	Kctd1	2	522;568	347.394	1	0.329881	0.151923	0.533601	1.07564	-0.877262	0.642227	-1.60197	0.745434	-0.669594	Yes	10.7926	0	2	2	2	0	2	0	2	2	0	0	2	0	1	0	2	0	15	15	15	20.2	20.2	20.2	21	108045000	259	1548000000	0.0697965	MS/MS	MS/MS	MS/MS	MS/MS
Q8BJZ0	Zinc finger MYND domain-containing protein 11	Zmynd11	2	353;61	346.208	1	0.504246	-0.860991	-0.70102	0.453661	1.30094	0.588534	-0.296374	0.127521	-0.612273	Yes	2.93257	0.000161468	1	1	2	2	2	0	2	1	0	0	2	2	0	0	1	0	8	8	3	18.2	18.2	8.2	11	69597000	60	439230000	0.158452	matching	matching		matching
Q5SQ20	Pescadillo homolog	Pes1	1	517	345.984	1	1	0.206133	-0.737033	-0.52232	-0.0775486	-0.312911	-0.0536601	0.453214	1.04413	Yes	0.939151	0.0247278	0	0	1	1	1	0	1	1	0	0	0	1	0	0	0	1	5	5	5	11.9	11.9	11.9	3	23177000	13	59243000	0.391219	matching		matching	matching
Q9JM58	Cytokine receptor-like factor 1 (Cytokine receptor-like molecule 3) (CRLM-3) (Cytokine-like factor 1) (CLF-1) (Novel cytokine receptor 6) (NR6)	Crlf1	1	267	345.851	0	0									No			0	0	0	0	0	1	0	0	0	0	0	0	0	1	0	0	1	1	1	3.5	3.5	3.5	2	26257000	2	26257000	0.99
Q6ZQ03	Formin-binding protein 4 (Formin-binding protein 30)	Fnbp4	1	527	345.517	1	1									No			0	0	1	1	0	0	1	1	0	0	0	0	0	0	1	0	1	1	1	1	1	1	1	2847200	1	2847200	0.99
P68134	Actin, alpha skeletal muscle (Alpha-actin-1)	Acta1	6	115;317;328;330;52;70	344.096	0	0	-0.607928	1.29991	-0.40988	-0.947217	-0.00765579	1.77021	-0.474772	-0.622669	Yes	23.5784	0	6	3	6	4	5	4	5	5	4	1	5	3	3	4	4	4	50	50	1	76.7	76.7	5	196	1013321000	2626	153000000000	0.00662301	MS/MS	MS/MS	MS/MS	MS/MS
P41778	Pre-B-cell leukemia transcription factor 1 (Homeobox protein PBX1)	Pbx1	1	40	343.701	0	0	-0.793629	-0.823372	1.0495	-0.0144924	1.3141	-0.470534	0.706257	-0.967826	Yes	9.09462	0	0	0	1	1	1	1	0	0	0	0	1	0	1	0	0	0	6	6	3	26	26	15.9	4	33748000	41	121510000	0.277738	matching	matching
Q8VDZ4	Palmitoyltransferase ZDHHC5 (EC 2.3.1.225) (Zinc finger DHHC domain-containing protein 5) (DHHC-5)	Zdhhc5	1	7	343.513	0	0									No			1	0	1	1	0	1	0	1	0	0	0	0	0	1	0	0	2	2	2	2.7	2.7	2.7	1	10073000	2	15633000	0.644342		matching	matching	matching
Q9Z125	Cyclic AMP-responsive element-binding protein 3-like protein 1 (cAMP-responsive element-binding protein 3-like protein 1) (Old astrocyte specifically-induced substance) (OASIS) [Cleaved into: Processed cyclic AMP-responsive element-binding protein 3-like protein 1 (Oasis N-terminal fragment) (OA-N)]	Creb3l1	1	129	343.132	1	1									No			0	1	1	0	1	1	1	1	0	0	1	0	1	0	0	0	2	2	2	4.8	4.8	4.8	3	5842700	4	11144000	0.524291
Q8BV49	Pyrin and HIN domain-containing protein 1 (Interferon-inducible protein 209) (Ifi-209) (Interferon-inducible protein X) (Interferon-inducible protein p209)	Pyhin1	2	338;395	343.028	0	0	-0.208068	-0.441541	0.0138267	-0.652402	0.254851	-0.328993	2.10215	-0.739819	Yes	8.73613	0	0	0	1	1	1	0	2	0	0	0	0	0	0	0	2	0	6	6	6	22.9	22.9	22.9	4	29517200	28	101670000	0.290324
Q9CZU3	Superkiller viralicidic activity 2-like 2 (EC 3.6.4.13) (ATP-dependent helicase SKIV2L2) (TRAMP-like complex helicase)	Skiv2l2	1	49	342.674	0	0	-0.080761	-1.28648	0.996725	-0.197352	0.412235	-0.65802	0.190646	0.623007	Yes	1.50807	0.00389124	0	0	1	1	1	0	1	1	0	0	0	0	0	0	1	1	8	8	8	8.6	8.6	8.6	3	30420000	32	118800000	0.256061	MS/MS	matching	matching	MS/MS
O88933	Extraembryonic, spermatogenesis, homeobox 1 (Homeobox protein SPX1) (Homeodomain protein EPX)	Esx1	1	23	342.652	1	1									No			0	0	0	0	0	0	0	1	0	0	0	0	0	0	0	1	3	3	3	5.5	5.5	5.5	3	8927600	6	15034000	0.593827
Q9QZ47-7	Troponin T, fast skeletal muscle (TnTf) (Fast skeletal muscle troponin T) (fTnT)	Tnnt3	3	141;34;43	342.538	0	0	-0.177712	-0.318135	0.12237	-0.523008	-0.296601	2.25111	-0.376949	-0.681075	Yes	12.2142	0	1	1	0	0	0	3	0	0	0	0	0	0	0	3	0	0	18	18	3	49.6	49.6	6	22	410325000	213	7243000000	0.0566512	MS/MS		matching	MS/MS
Q8CIE2	Zinc finger MIZ domain-containing protein 2 (PIAS-like protein Zimp7)	Zmiz2	1	402	341.586	0	0									No			0	0	1	1	1	0	1	1	0	0	1	1	0	0	0	0	3	2	2	5.4	4.3	4.3	2	11419000	5	14835000	0.769734	matching	matching	matching	MS/MS
Q91ZZ3	Beta-synuclein	Sncb	2	59;84	341.226	1	0.880403	2.29372	-0.529589	-0.162479	-0.0780649	-0.600642	-0.624533	-0.0843427	-0.214066	Yes	13.4809	0	2	1	0	0	0	0	0	0	2	0	0	0	0	0	0	0	4	4	4	31.6	31.6	31.6	5	32706600	19	123130000	0.265627	MS/MS	MS/MS	MS/MS	MS/MS
P62242	40S ribosomal protein S8	Rps8	2	170;193	340.795	0	0	0.190869	-1.40201	0.659528	0.609522	-0.352084	-0.0300766	0.636383	-0.312136	Yes	1.23397	0.00853372	1	0	1	2	1	1	1	1	0	0	0	2	0	1	0	0	10	10	10	45.7	45.7	45.7	8	55931900	98	431120000	0.129736	MS/MS	MS/MS	MS/MS	matching
Q6YND2	Zinc finger protein 653 (67 kDa zinc finger protein) (Zinc finger protein Zip67)	Znf653	1	397	339.188	1	1									No			0	0	1	1	0	1	1	0	0	0	0	1	0	0	0	0	1	1	1	1.1	1.1	1.1	1	3760200	1	3760200	0.99
A2CG63	AT-rich interactive domain-containing protein 4B (ARID domain-containing protein 4B) (180 kDa Sin3-associated polypeptide) (Sin3-associated polypeptide p180) (Histone deacetylase complex subunit SAP180)	Arid4b	2	1002;449	338.539	1	0.591779	-0.511323	-0.219993	-0.0449666	-0.521323	1.27655	-0.638969	1.29893	-0.638911	Yes	4.87035	0	0	0	1	2	2	1	2	0	0	0	0	1	1	0	1	0	5	5	5	3.7	3.7	3.7	4	21080500	25	87064000	0.242126
G3XA30	MCG1618, isoform CRA_c (NSE4 homolog A, SMC5-SMC6 complex component)	Nsmce4a	1	250	338.52	0	0	-0.378304	-0.321588	-0.492334	-0.488286	-0.404371	-0.186178	-0.0498704	2.32093	Yes	12.4013	0	0	0	1	0	1	0	1	1	0	0	0	0	0	0	0	1	5	5	5	11.5	11.5	11.5	20	128740000	47	1006700000	0.127883
Q6T264	Mastermind-like protein 1 (Mam-1)	Maml1	1	224	338.446	1	1	-1.171	-0.219085	0.269864	0.154677	1.08908	-0.656605	1.00887	-0.475792	Yes	3.83254	4.158e-05	1	1	1	1	1	1	1	1	0	0	0	1	0	0	1	0	4	4	4	15.7	15.7	15.7	2	27044000	41	153880000	0.175747				matching
Q7TSZ8	Nucleus accumbens-associated protein 1 (NAC-1) (BTB/POZ domain-containing protein 14B)	Nacc1	2	167;485	337.669	2	1	1.0848	1.04349	-0.38768	-0.0114201	0.583331	-1.45567	-0.513733	-0.343116	Yes	3.81889	0.000239859	2	1	2	2	2	0	2	2	2	0	1	1	0	0	0	2	8	8	8	21.8	21.8	21.8	23	456950000	286	17123000000	0.0266863	MS/MS	MS/MS	MS/MS	MS/MS
Q6A037	NEDD4-binding protein 1 (N4BP1)	N4bp1	1	469	337.204	1	1									No			0	0	1	0	0	0	1	1	0	0	0	0	0	0	0	1	2	2	2	2.7	2.7	2.7	2	4574300	3	4985500	0.917521				MS/MS
Q2EMV9	Poly [ADP-ribose] polymerase 14 (PARP-14) (EC 2.4.2.30) (ADP-ribosyltransferase diphtheria toxin-like 8) (ARTD8) (Collaborator of STAT6) (CoaSt6)	Parp14	1	446	336.843	0	0									No			0	1	1	0	1	0	1	1	0	0	0	0	0	0	0	1	1	1	1	0.7	0.7	0.7	1	4974300	1	4974300	0.99
Q99L47	Hsc70-interacting protein (Hip) (Protein FAM10A1) (Protein ST13 homolog)	St13	2	117;229	336.089	0	0	0.842125	-0.542459	-0.420849	-0.370288	-0.117109	-0.70684	-0.484055	1.79948	Yes	5.56896	0	2	0	1	1	1	0	1	2	0	0	0	1	0	0	0	2	4	4	4	8.3	8.3	8.3	6	21887500	22	108430000	0.201858	matching	MS/MS	matching	matching
P11352	Glutathione peroxidase 1 (GPx-1) (GSHPx-1) (EC 1.11.1.9) (Cellular glutathione peroxidase) (Selenium-dependent glutathione peroxidase 1)	Gpx1	1	86	336.01	1	1	-0.308444	-1.1842	1.31735	1.32374	-0.134259	-0.541022	0.10036	-0.573526	Yes	5.39943	0	0	0	0	1	0	0	0	0	0	0	0	1	0	0	0	0	8	8	8	57.2	57.2	57.2	8	168780000	111	1026700000	0.164391	MS/MS	MS/MS	matching	MS/MS
P14733	Lamin-B1	Lmnb1	4	146;242;272;458	335.198	1	0.145165	-0.0958629	-0.605062	-0.0956269	-0.934944	0.394554	-0.341801	2.20371	-0.524966	Yes	16.1974	0	0	2	3	3	3	2	4	2	0	0	0	1	0	0	4	0	24	24	22	34.7	34.7	32	25	128453900	384	3074900000	0.041775	MS/MS	MS/MS	MS/MS	MS/MS
Q9CTN5	Protein SIX6OS1 (Six6 opposite strand transcript 1 homolog)	Six6os1	1	128	334.187	0	0									No			0	0	0	1	0	0	0	0	0	0	0	1	0	0	0	0	1	1	1	1.6	1.6	1.6	2	15502000	2	15502000	0.99
Q61136	Serine/threonine-protein kinase PRP4 homolog (EC 2.7.11.1) (PRP4 pre-mRNA-processing factor 4 homolog) (Pre-mRNA protein kinase)	Prpf4b	1	118	333.758	1	1	-0.41017	-0.224161	0.246657	1.46583	0.24593	-0.894349	-0.484068	0.0543303	Yes	1.53805	0.00206552	1	1	1	1	1	1	1	1	0	0	1	1	0	0	0	1	4	4	4	5.4	5.4	5.4	15	203210000	74	2659400000	0.076412		matching		matching
P10649	Glutathione S-transferase Mu 1 (EC 2.5.1.18) (GST 1-1) (GST class-mu 1) (Glutathione S-transferase GT8.7) (pmGT10)	Gstm1	4	122;144;199;211	333.465	0	0	0.180989	-0.626778	0.311062	1.43255	-0.0718082	-0.0348483	-1.89357	0.702397	Yes	8.92715	0	1	0	3	4	3	0	0	4	0	0	1	4	0	0	0	2	16	16	1	59.6	59.6	7.8	26	608654000	668	28507000000	0.021351	MS/MS	MS/MS	MS/MS	MS/MS
Q8BS74	X-linked lymphocyte-regulated protein PM1	Xlr	1	134	333.228	0	0									No			0	0	0	0	0	0	0	1	0	0	0	0	0	0	0	1	5	2	1	25.7	8.6	4.8	3	13509000	4	34749000	0.388759				matching
P07724	Serum albumin	Alb	13	117;205;257;310;413;438;460;499;524;543;604;65;97	332.836	1	0.0196114	-0.674802	1.91729	-0.0130553	-0.739102	0.452619	0.666791	-0.998539	-0.611196	Yes	15.3886	0	5	8	13	10	12	6	10	12	0	0	9	8	3	0	3	12	69	69	65	74.8	74.8	72.2	76	428756600	4997	269000000000	0.00159389	MS/MS	MS/MS	MS/MS	MS/MS
Q80X32	UPF0461 protein C5orf24 homolog	Q80X32	1	75	332.214	1	1	-1.57347	-0.789812	0.323935	-0.0601241	0.929903	-0.0231506	1.18609	0.00663198	Yes	6.20323	0	0	1	1	1	1	1	1	1	0	0	1	1	1	1	1	1	5	5	5	30.3	30.3	30.3	10	65753000	81	342060000	0.192227	matching	matching		matching
Q91YE5	Bromodomain adjacent to zinc finger domain protein 2A (Transcription termination factor I-interacting protein 5) (TTF-I-interacting protein 5) (Tip5)	Baz2a	1	1163	332.188	1	1	-0.462839	-0.523814	-0.141336	-0.641418	0.536744	-1.13894	0.964414	1.40719	Yes	6.93531	0	0	1	1	1	1	0	1	1	0	0	1	0	1	0	0	1	17	17	17	11.7	11.7	11.7	12	93473000	112	771210000	0.121203	MS/MS	matching		matching
Q569Z6	Thyroid hormone receptor-associated protein 3 (Thyroid hormone receptor-associated protein complex 150 kDa component) (Trap150)	Thrap3	3	215;555;702	331.34	1	0.698048	-0.463152	-0.591096	0.509949	0.575753	0.375406	-1.6609	1.12629	0.12775	Yes	6.25965	0	1	1	2	3	2	2	2	2	0	0	0	3	0	0	0	0	14	14	14	21.3	21.3	21.3	4	81169200	84	726620000	0.111708	MS/MS	MS/MS	matching	MS/MS
P33242	Steroidogenic factor 1 (SF-1) (STF-1) (Adrenal 4-binding protein) (Embryonal LTR-binding protein) (ELP) (Embryonal long terminal repeat-binding protein) (Fushi tarazu factor homolog 1) (Nuclear receptor subfamily 5 group A member 1) (Steroid hormone receptor Ad4BP) (Steroid hydroxylase positive regulator)	Nr5a1	2	119;194	331.123	2	1	-0.198716	-0.356149	-0.661135	-0.238639	-0.591275	-0.417925	0.70074	1.7631	Yes	5.43833	0	0	0	0	0	0	0	2	2	0	0	0	0	0	0	1	2	8	8	8	26	26	26	8	76852700	59	509190000	0.150931	matching		matching	matching
Q8BVQ9	26S proteasome regulatory subunit 7 (26S proteasome AAA-ATPase subunit RPT1) (Proteasome 26S subunit ATPase 2) (Protein MSS1)	Psmc2	1	158	331.113	0	0	0.946147	-1.20873	0.115955	0.300081	-1.33804	0.896179	-0.599621	0.888029	Yes	4.61877	0	1	1	1	1	1	1	1	1	0	0	1	1	0	1	0	0	10	10	10	18.9	18.9	18.9	9	196360000	238	2379800000	0.0825111	MS/MS	MS/MS	MS/MS	MS/MS
Q8BH80	Vesicle-associated membrane protein-associated protein B (VAMP-B) (VAMP-associated protein B) (VAP-B) (VAMP-associated protein 33b)	Vapb	1	147	330.934	1	1									No			0	1	1	1	1	1	1	1	0	0	0	1	0	1	0	0	1	1	1	6.6	6.6	6.6	2	4639000	2	4639000	0.99
Q99NA9	Polycomb group RING finger protein 6 (Mel18 and Bmi1-like RING finger) (RING finger protein 134)	Pcgf6	1	226	330.826	0	0									No			1	1	0	0	1	0	1	1	0	0	0	0	0	0	1	0	1	1	1	5.4	5.4	5.4	2	3781500	2	3781500	0.99
A2A6V5	RIKEN cDNA E030025P04 gene	E030025P04Rik	1	7	329.384	0	0									No			1	0	1	0	1	1	1	0	0	0	0	0	1	0	1	0	1	1	1	4.3	4.3	4.3	2	21420000	3	24073000	0.889794
P61222	ATP-binding cassette sub-family E member 1 (RNase L inhibitor) (Ribonuclease 4 inhibitor) (RNS4I)	Abce1	1	165	328.666	0	0	-0.00105685	-0.509035	-0.0153619	0.979331	-0.456972	0.096978	-0.746151	0.652268	Yes	0.890397	0.0229292	0	0	1	1	1	1	1	1	0	0	0	1	0	0	1	0	7	7	7	13.7	13.7	13.7	7	33907000	35	151270000	0.224149	MS/MS	matching		matching
Q9D411	Testis-specific serine/threonine-protein kinase 4 (TSK-4) (TSSK-4) (Testis-specific kinase 4) (EC 2.7.11.1)	Tssk4	1	295	328.659	0	0									No			0	0	0	0	0	0	0	1	0	0	0	0	0	0	0	1	1	1	1	4	4	4	1	6644700	1	6644700	0.99
Q64433	10 kDa heat shock protein, mitochondrial (Hsp10) (10 kDa chaperonin) (Chaperonin 10) (CPN10)	Hspe1	3	40;54;8	328.621	0	0	1.20707	-0.360613	0.916319	0.37142	-1.10146	-0.802557	-0.396594	0.166419	Yes	4.72671	0	3	0	3	3	1	0	1	3	0	0	3	2	0	0	0	2	7	7	7	46.1	46.1	46.1	11	78407300	93	1428300000	0.0548955	MS/MS	MS/MS	MS/MS	MS/MS
A0A1B0GSI5	Uncharacterized protein	Gm33543	1	9	327.903	0	0									No			0	0	1	1	0	0	0	1	0	0	0	1	0	0	0	0	1	1	1	17.3	17.3	17.3	1	7587900	1	7587900	0.99
A2AGX3	PR domain-containing protein 11 (EC 2.1.1.-)	Prdm11	1	24	327.631	1	1	-0.341795	-0.472233	0.860756	-0.172991	1.19064	-1.11619	0.464573	-0.412754	Yes	2.77907	9.71963e-05	1	1	1	1	1	0	1	1	0	0	1	1	1	0	1	1	8	8	8	9.4	9.4	9.4	52	105120000	133	1296300000	0.0810923	matching	matching	matching
Q922B1	O-acetyl-ADP-ribose deacetylase MACROD1 (EC 3.2.2.-) (EC 3.5.1.-) (MACRO domain-containing protein 1) (Protein LRP16) ([Protein ADP-ribosylglutamate] hydrolase)	Macrod1	1	136	327.445	1	1	-0.260161	1.17337	-0.0791462	0.298371	-0.808085	1.48697	-0.972928	-0.838385	Yes	10.4582	0	1	1	1	1	1	1	1	0	0	0	0	0	0	1	0	0	11	11	11	35.9	35.9	35.9	1	95474000	164	893950000	0.1068	MS/MS	MS/MS	matching	MS/MS
O70477	Homeobox protein PKNOX1 (PBX/knotted homeobox 1)	Pknox1	1	25	326.809	1	1									No			0	0	1	0	1	0	1	1	0	0	0	0	1	0	0	0	4	4	4	9.6	9.6	9.6	1	5678100	4	8861000	0.640797
Q3TYM2	Homeobox protein Meis2 (Meis1-related protein 1)	Meis2	1	127	326.545	0	0									No			0	1	1	0	1	0	1	0	0	0	1	0	0	0	0	0	2	2	1	6.9	6.9	2.8	2	12866000	14	35205000	0.365459
Q91WG4	Elongator complex protein 2 (ELP2) (STAT3-interacting protein 1) (StIP1)	Elp2	1	587	326.292	0	0	0.408483	-0.804098	0.209687	-0.210635	-0.22332	-0.447531	0.0237505	1.04366	Yes	0.295522	0.166106	1	1	1	1	0	1	1	1	0	0	1	1	0	0	0	1	6	6	6	13.5	13.5	13.5	9	49959000	31	186600000	0.267733	MS/MS	MS/MS	MS/MS	MS/MS
Q9D2R9	Putative uncharacterized protein (Thymosin beta 15a)	Tmsb15a	1	26	326.094	0	0									No			0	0	0	0	0	0	0	1	0	0	0	0	0	0	0	1	1	1	1	26.7	26.7	26.7	1	3654200	1	3654200	0.99
O55142	60S ribosomal protein L35a	Rpl35a	1	63	325.75	0	0	0.258815	-0.467213	0.57425	1.3629	-0.827226	-0.860253	0.222732	-0.264002	Yes	1.73254	0.00232919	1	1	1	1	1	1	1	1	0	0	1	1	0	0	0	0	3	3	3	23.6	23.6	23.6	8	56514000	20	340610000	0.16592	matching	matching	matching	matching
Q9QZR5	Homeodomain-interacting protein kinase 2 (EC 2.7.11.1) (Nuclear body-associated kinase 1) (Sialophorin tail-associated nuclear serine/threonine-protein kinase)	Hipk2	1	32	325.585	1	1									No			0	0	1	1	0	1	1	1	0	0	0	1	0	0	0	0	3	3	3	3	3	3	2	7205600	6	15850000	0.454612
Q3U133	Zinc finger protein 746	Znf746	2	189;287	324.506	2	1	-0.558415	-0.330231	0.0338837	-0.124461	1.27412	-1.56348	0.541944	0.726633	Yes	3.76304	6.15385e-05	1	1	2	2	2	1	1	2	0	0	0	2	1	0	1	1	16	16	16	24.3	24.3	24.3	9	117383800	271	1823500000	0.0643728	MS/MS	MS/MS	MS/MS	MS/MS
Q9Z2D6	Methyl-CpG-binding protein 2 (MeCp-2 protein) (MeCp2)	Mecp2	1	412	324.023	1	1	-0.291383	-0.0978743	-0.157116	-1.18875	0.896194	-0.357145	1.10975	0.0863243	Yes	2.18996	0.000598007	1	1	1	1	1	1	1	1	0	0	0	1	1	1	0	0	8	8	8	16.3	16.3	16.3	3	42421000	46	379330000	0.111831	MS/MS	matching	matching	matching
Q8R3L8	Cyclin-dependent kinase 8 (EC 2.7.11.22) (EC 2.7.11.23) (Cell division protein kinase 8) (Mediator complex subunit CDK8) (Mediator of RNA polymerase II transcription subunit CDK8)	Cdk8	1	355	323.919	1	1									No			0	0	1	1	0	1	1	0	0	0	0	1	0	0	0	0	5	5	5	14.8	14.8	14.8	2	62859000	13	168750000	0.372498	MS/MS	matching	matching	matching
Q4VA55	PWWP domain-containing protein MUM1L1 (Mutated melanoma-associated antigen 1-like protein 1) (MUM1-like protein 1)	Mum1l1	1	241	323.216	1	1	-0.429975	0.723348	0.0396973	-0.824358	-0.114556	0.644429	-1.20562	1.16704	Yes	3.47439	4.03226e-05	1	1	1	0	1	1	0	1	0	0	1	0	0	1	0	1	10	10	10	17.9	17.9	17.9	9	47057000	68	340030000	0.138391	matching	matching		matching
Q8BTM8	Filamin-A (FLN-A) (Actin-binding protein 280) (ABP-280) (Alpha-filamin) (Endothelial actin-binding protein) (Filamin-1) (Non-muscle filamin)	Flna	1	299	323.196	0	0	-1.02801	0.528058	0.359149	-1.21407	1.26663	-0.11151	1.12223	-0.922475	Yes	11.219	0	1	1	1	1	1	1	1	1	0	0	1	1	1	1	1	1	65	65	61	31.3	31.3	29.7	35	673840000	1052	11261000000	0.0598384	MS/MS	MS/MS	MS/MS	MS/MS
Q80TG1	KAT8 regulatory NSL complex subunit 1 (NSL complex protein NSL1) (Non-specific lethal 1 homolog)	Kansl1	1	262	322.672	1	1									No			0	0	1	1	1	0	1	1	0	0	1	0	1	0	1	0	5	5	5	6.9	6.9	6.9	6	9448800	18	33831000	0.279294
P09631	Homeobox protein Hox-A9 (Homeobox protein Hox-1.7)	Hoxa9	1	132	322.521	1	1									No			0	0	1	0	0	0	0	0	0	0	1	0	0	0	0	0	1	1	1	11.1	11.1	11.1	2	4942900	2	4942900	0.99
Q99N57	RAF proto-oncogene serine/threonine-protein kinase (EC 2.7.11.1) (Proto-oncogene c-RAF) (cRaf) (Raf-1)	Raf1	1	9	321.904	0	0									No			0	0	0	1	0	1	1	1	0	0	0	1	0	0	0	0	2	2	2	4.2	4.2	4.2	1	35389000	10	67558000	0.523831	MS/MS	MS/MS		matching
P58467	SET domain-containing protein 4 (EC 2.1.1.-)	Setd4	1	372	321.722	0	0									No			0	0	0	1	0	0	0	0	0	0	0	1	0	0	0	0	1	1	1	3	3	3	1	19286000	1	19286000	0.99
Q0GE24	Zinc finger protein GLIS3 (GLI-similar 3)	Glis3	1	430	321.654	1	1									No			0	0	1	1	1	0	1	0	0	0	1	0	0	0	0	0	2	2	2	3.1	3.1	3.1	1	16794000	14	52172000	0.321897		matching		MS/MS
Q9CZB6	Mediator of RNA polymerase II transcription subunit 7 (Cofactor required for Sp1 transcriptional activation subunit 9) (CRSP complex subunit 9) (Mediator complex subunit 7)	Med7	1	185	321.445	1	1	-1.4939	-0.716147	0.290911	0.643104	0.675435	0.037816	0.63004	-0.0672602	Yes	1.03828	0.0113547	0	0	0	1	1	1	1	1	0	0	0	1	0	0	0	0	7	7	7	26.6	26.6	26.6	10	114690000	123	1135900000	0.100968	matching	matching	matching	MS/MS
P35583	Hepatocyte nuclear factor 3-beta (HNF-3-beta) (HNF-3B) (Forkhead box protein A2)	Foxa2	2	6;[G5E8P5]12	320.422	2	1									No			0	0	0	2	1	0	0	0	0	0	0	2	0	0	0	0	2	2	1	14.2	14.2	4.7	2	3875560	3	6930700	0.559187
P70697	Uroporphyrinogen decarboxylase (UPD) (URO-D) (EC 4.1.1.37)	Urod	1	250	320.36	0	0	-0.574632	0.0347107	0.559134	1.32313	-0.257178	-0.297139	-0.0698363	-0.718189	Yes	1.34007	0.0070192	0	1	1	1	1	0	0	1	0	0	1	1	0	0	0	0	8	8	8	27	27	27	5	31798000	34	159510000	0.199348	matching	MS/MS	MS/MS	MS/MS
Q925J9	Mediator of RNA polymerase II transcription subunit 1 (Mediator complex subunit 1) (Peroxisome proliferator-activated receptor-binding protein) (PBP) (PPAR-binding protein) (Thyroid hormone receptor-associated protein complex 220 kDa component) (Trap220) (Thyroid receptor-interacting protein 2) (TR-interacting protein 2) (TRIP-2)	Med1	1	15	320.093	0	0									No			0	0	1	1	0	0	0	0	0	0	0	1	0	0	0	0	3	3	3	2.4	2.4	2.4	3	9618700	10	20850000	0.461329	matching
Q571H0	Nucleolar pre-ribosomal-associated protein 1 (URB1 ribosome biogenesis 1 homolog)	Urb1	1	1333	319.26	0	0									No			0	0	0	0	0	0	1	1	0	0	0	0	0	0	0	1	4	4	4	2.7	2.7	2.7	2	9908200	9	18888000	0.524576	matching
Q8BUN3	Glutamine-rich protein 1	Qrich1	1	354	319.233	1	1	-0.8377	-0.257778	0.106401	-0.394944	1.52076	-1.04428	0.377139	0.530406	Yes	2.30432	0.000860841	1	1	1	1	1	0	1	1	0	0	1	1	1	0	1	1	11	11	11	16.6	16.6	16.6	15	67583000	188	744920000	0.0907252	MS/MS	MS/MS	matching	MS/MS
Q920S3	GATA zinc finger domain-containing protein 1 (Ocular development-associated gene protein)	Gatad1	1	259	319.208	0	0									No			0	0	0	1	0	0	1	0	0	0	0	1	0	0	1	0	2	2	2	46.9	46.9	46.9	2	2692100	2	2692100	0.99
Q8BVY4	Putative uncharacterized protein (Suppressor of Ty 3) (Suppressor of Ty 3 homolog (S. cerevisiae), isoform CRA_a)	Supt3	1	123	319.161	0	0	-0.184386	-0.797105	-0.112273	-0.737164	0.886428	0.336094	0.179	0.429405	Yes	0.98856	0.012492	0	1	1	0	1	1	1	1	0	0	0	0	1	0	1	1	8	8	8	17.6	17.6	17.6	8	66507000	59	562030000	0.118334		matching	matching	matching
O09130	NFATC2-interacting protein (45 kDa NF-AT-interacting protein) (45 kDa NFAT-interacting protein) (Nuclear factor of activated T-cells, cytoplasmic 2-interacting protein)	Nfatc2ip	1	74	318.486	1	1	-0.493999	-0.762589	-0.432489	-0.534141	-0.117978	-0.468311	0.806221	2.00329	Yes	10.7973	0	0	1	1	0	1	1	1	1	0	0	0	0	0	0	0	1	8	8	8	27.9	27.9	27.9	5	46731000	47	346190000	0.134987
Q6PGF5	BMS1 homolog, ribosome assembly protein (Yeast) (BMS1, ribosome biogenesis factor) (BMS1-like, ribosome assembly protein (Yeast))	Bms1	2	417;694	316.854	1	0.601674	-1.28824	-0.572885	0.166918	-0.0566109	0.527882	-0.709043	1.59352	0.338461	Yes	6.03895	0	0	0	2	2	2	2	2	1	0	0	2	1	1	1	2	1	15	15	15	12.7	12.7	12.7	10	47426000	112	520680000	0.0910847		matching	matching	matching
Q80U93	Nuclear pore complex protein Nup214 (214 kDa nucleoporin) (Nucleoporin Nup214)	Nup214	3	1010;1548;203	316.792	2	0.763572	-0.50752	0.446085	0.972068	-0.750593	0.258011	0.35908	-0.871557	0.0944252	Yes	1.2879	0.00931387	0	2	3	3	3	2	1	2	0	0	2	2	1	1	0	0	18	18	18	16.6	16.6	16.6	10	54507000	111	623030000	0.087487	MS/MS	MS/MS	matching	MS/MS
Q8R429	Sarcoplasmic/endoplasmic reticulum calcium ATPase 1 (SERCA1) (SR Ca(2+)-ATPase 1) (EC 3.6.3.8) (Calcium pump 1) (Calcium-transporting ATPase sarcoplasmic reticulum type, fast twitch skeletal muscle isoform) (Endoplasmic reticulum class 1/2 Ca(2+) ATPase)	Atp2a1	2	205;713	315.638	1	0.800491	-0.0814073	0.555006	0.177297	-0.66997	-0.407994	2.02937	-0.792158	-0.810144	Yes	10.2477	0	1	1	1	1	0	2	0	1	0	0	0	0	0	2	0	0	44	44	30	40.4	40.4	28.4	43	474384000	578	24018000000	0.0197512	MS/MS	MS/MS	MS/MS	MS/MS
P58462	Forkhead box protein P1 (Forkhead-related transcription factor 1)	Foxp1	3	315;405;664	315.13	2	0.946395	-1.27554	-0.149739	-0.0991088	0.25428	1.41071	-0.680544	1.37242	-0.832482	Yes	12.5088	0	1	2	3	3	3	2	3	2	0	0	1	3	2	0	3	1	23	23	3	42.7	42.7	8.2	33	517321000	1402	31460000000	0.0164438	MS/MS	MS/MS	MS/MS	MS/MS
Q9CZT4	DNA-directed RNA polymerase III subunit RPC5 (RNA polymerase III subunit 5) (RNA polymerase III subunit C5) (Sex-lethal interactor homolog)	Polr3e	1	498	314.55	1	1	-1.04176	-0.0509006	-0.275399	-0.802166	0.978003	0.0618983	1.11801	0.012319	Yes	0.504304	0.064309	1	1	1	1	1	1	1	1	0	0	1	1	1	1	1	1	7	7	7	11.1	11.1	11.1	36	160600000	121	3951100000	0.0406469	MS/MS	MS/MS	matching	matching
Q61850	Forkhead box protein C2 (Brain factor 3) (BF-3) (Forkhead-related protein FKHL14) (Mesenchyme fork head protein 1) (MFH-1 protein) (Transcription factor FKH-14)	Foxc2	1	213	314.414	1	1	0.0355416	0.384961	1.14127	-0.179018	-0.106353	-0.856548	-0.0367493	-0.383109	Yes	1.49764	0.00618722	1	1	1	0	1	0	0	1	0	0	1	0	0	0	0	0	6	6	6	16.8	16.8	16.8	8	13913000	21	58726000	0.236914	matching	matching	matching	matching
Q8BMQ2	General transcription factor 3C polypeptide 4 (EC 2.3.1.48) (TF3C-delta) (Transcription factor IIIC 90 kDa subunit) (TFIIIC 90 kDa subunit) (TFIIIC90) (Transcription factor IIIC subunit delta)	Gtf3c4	1	12	314.169	0	0									No			0	0	1	1	1	1	1	1	0	0	1	0	1	0	1	1	3	3	3	5.1	5.1	5.1	4	9590600	8	24435000	0.392494	matching	matching
P60710	Actin, cytoplasmic 1 (Beta-actin) [Cleaved into: Actin, cytoplasmic 1, N-terminally processed]	Actb	1	113	313.233	0	0	1.34544	-0.465479	0.436559	-0.689557	0.718869	-1.54387	0.835733	-0.637694	Yes	16.6257	0	1	1	1	1	1	1	1	1	1	1	1	1	1	1	1	1	43	28	2	71.7	48	4.5	325	595320000	2452	47175000000	0.0126194	MS/MS	MS/MS	MS/MS	MS/MS
O55135	Eukaryotic translation initiation factor 6 (eIF-6) (B4 integrin interactor) (CAB) (p27(BBP))	Eif6	1	228	313.005	0	0	-0.24384	-1.44843	0.139834	0.347852	-0.856021	0.490091	0.305122	1.26539	Yes	4.62679	1.72786e-05	1	0	1	1	1	1	1	1	0	0	1	1	0	0	1	1	7	7	7	35.1	35.1	35.1	10	65114000	118	698100000	0.0932732	MS/MS	MS/MS	matching	MS/MS
Q3V2K7	Putative uncharacterized protein (RIKEN cDNA 1700123L14 gene)	1700123L14Rik	1	237	312.992	0	0	-0.587027	-0.311917	0.270473	0.0403905	-0.556528	-0.201579	-0.168347	1.51454	Yes	2.8628	0.000335043	0	0	0	0	0	0	0	1	0	0	0	0	0	0	0	1	3	3	3	15.5	15.5	15.5	3	10215000	11	31315000	0.326202
Q9D6D8	Peptidyl-prolyl cis-trans isomerase-like 6 (PPIase) (EC 5.2.1.8) (Cyclophilin-like protein PPIL6) (Rotamase PPIL6)	Ppil6	1	10	312.683	0	0									No			0	0	0	1	0	0	1	0	0	0	0	1	0	0	1	0	1	1	1	3.2	3.2	3.2	2	8019700	2	8019700	0.99
Q6PDM2	Serine/arginine-rich splicing factor 1 (ASF/SF2) (Pre-mRNA-splicing factor SRp30a) (Splicing factor, arginine/serine-rich 1)	Srsf1	1	174	312.629	0	0	-0.403333	-0.487241	0.461601	-0.538932	-0.111035	-0.436413	1.45268	0.0626734	Yes	1.20001	0.00895906	0	0	1	1	1	0	1	1	0	0	0	1	0	0	0	0	4	4	4	19	19	19	2	20794000	16	78914000	0.263502	matching	MS/MS	matching	matching
Q60973	Histone-binding protein RBBP7 (Histone acetyltransferase type B subunit 2) (Nucleosome-remodeling factor subunit RBAP46) (Retinoblastoma-binding protein 7) (RBBP-7) (Retinoblastoma-binding protein p46)	Rbbp7	1	159	312.338	0	0	0.400815	-1.24085	0.510844	-0.333514	-0.297975	0.0419959	0.930289	-0.0116081	Yes	2.06962	0.00148661	0	1	1	1	1	1	1	1	0	0	0	1	0	0	1	0	13	8	8	41.5	30.1	30.1	3	56922000	109	525790000	0.10826	MS/MS	MS/MS	matching	MS/MS
P00342	L-lactate dehydrogenase C chain (LDH-C) (EC 1.1.1.27) (LDH testis subunit) (LDH-X)	Ldhc	6	118;212;232;268;278;76	311.243	0	0	-0.42817	-0.497897	-0.422564	-0.32777	-0.50295	-0.308552	0.278568	2.20933	Yes	9.75012	0	0	1	1	0	1	0	1	6	0	0	0	0	0	0	1	6	32	32	31	80.4	80.4	76.8	24	224911000	542	17181000000	0.0130907	matching	matching	matching	matching
Q5BLK4	Terminal uridylyltransferase 7 (TUTase 7) (EC 2.7.7.52) (Zinc finger CCHC domain-containing protein 6)	Zcchc6	1	177	309.494	0	0									No			0	0	0	0	1	0	0	0	0	0	0	0	1	0	0	0	4	4	4	4.2	4.2	4.2	1	135740000	22	231750000	0.585717	matching		matching
Q9D2D7	Zinc finger protein 687	Znf687	3	286;451;903	309.442	3	1	-1.1883	-0.0553876	0.0921908	-1.00724	1.47706	-0.588515	0.881443	0.38875	Yes	7.12173	0	1	2	2	2	2	1	2	3	0	0	0	2	2	0	2	2	13	13	13	14.1	14.1	14.1	18	73512600	248	1494100000	0.0492019	matching	matching	matching	MS/MS
Q80ZE2	Sialic acid-binding Ig-like lectin F (Siglec5 protein)	Siglecf	1	120	308.826	0	0									No			0	0	1	1	1	0	1	1	0	0	0	1	0	0	0	0	1	1	1	1.9	1.9	1.9	1	18120000	2	40509000	0.447308
Q9JHI7	Exosome complex component RRP45 (Autoantigen PM/Scl 1) (Exosome component 9) (P75 polymyositis-scleroderma overlap syndrome-associated autoantigen) (Polymyositis/scleroderma autoantigen 1) (Polymyositis/scleroderma autoantigen 75 kDa) (PM/Scl-75)	Exosc9	1	297	308.227	1	1	-0.329423	-0.572798	-0.176942	0.304471	0.221151	-0.805609	0.623737	0.735412	Yes	0.578065	0.095044	0	0	1	1	0	0	1	1	0	0	1	1	0	0	1	0	4	4	4	11.9	11.9	11.9	4	11561000	12	38736000	0.298456	matching	matching
Q3UH70	Bromodomain-containing protein 4 (Mitotic chromosome-associated protein) (MCAP)	Brd4	1	1148	307.481	1	1	-0.441186	-0.495665	-1.00596	0.609001	0.706796	-0.0423405	0.771388	-0.102036	Yes	2.12341	0.000921095	0	1	1	1	1	1	1	1	0	0	0	1	1	1	1	0	10	10	8	11.3	11.3	9.6	13	64312000	24	1071500000	0.0600205	MS/MS	matching
P15806	Transcription factor E2-alpha (Immunoglobulin enhancer-binding factor E12/E47) (Transcription factor 3) (TCF-3) (Transcription factor A1)	Tcf3	1	496	307.077	1	1	-1.42601	0.0831551	0.167271	-1.24053	1.26649	0.168816	1.11977	-0.138969	Yes	13.3717	0	1	1	1	1	1	1	1	1	0	0	1	1	0	0	1	1	7	7	7	16.6	16.6	16.6	15	80637000	156	1357400000	0.0594055	matching	MS/MS	MS/MS	matching
Q9DAY7	Mediator of RNA polymerase II transcription subunit 8 (Activator-recruited cofactor 32 kDa component) (ARC32) (Mediator complex subunit 8)	Med8	1	128	305.529	0	0									No			0	0	1	1	1	0	0	0	0	0	0	1	0	0	0	0	2	2	2	13.2	13.2	13.2	1	6989400	1	11867000	0.588978
A2AMM0	Caveolae-associated protein 4 (Muscle-related coiled-coil protein) (Muscle-restricted coiled-coil protein)	Cavin4	1	88	305.471	0	0									No			0	0	0	0	0	1	0	0	0	0	0	0	0	1	0	0	2	2	2	8	8	8	2	6615300	4	6972400	0.948784
Q8BKE5	Fibrinogen silencer-binding protein	Fsbp	1	94	305.222	0	0	1.26328	-0.483211	1.24516	0.622108	-0.133127	-1.17817	-0.838019	-0.498019	Yes	6.52235	0	1	1	1	1	1	1	1	1	0	0	1	1	0	0	1	0	12	12	12	42.5	42.5	42.5	19	78102000	227	1447000000	0.0539751	MS/MS	MS/MS	MS/MS	MS/MS
Q8BIZ1	Ankyrin repeat and sterile alpha motif domain-containing protein 1B (Amyloid-beta protein intracellular domain-associated protein 1) (AIDA-1) (E2A-PBX1-associated protein) (EB-1)	Anks1b	1	109	304.886	0	0	2.27185	-0.453228	-0.0110041	-0.363971	-0.260715	-0.664733	-0.195093	-0.323105	Yes	9.8962	0	1	1	1	0	1	0	1	1	0	0	1	0	0	0	0	0	3	3	1	7.2	7.2	2.8	1	21884000	14	83009000	0.263634	MS/MS	MS/MS	MS/MS	MS/MS
Q8VHR5	Transcriptional repressor p66-beta (GATA zinc finger domain-containing protein 2B) (p66/p68)	Gatad2b	2	200;354	303.085	0	0	0.778666	-0.501264	0.521549	0.558341	-0.202646	-1.09258	0.383225	-0.445292	Yes	0.37774	0.106074	0	1	2	1	2	1	2	1	0	0	0	1	2	0	2	0	5	5	5	11.1	11.1	11.1	10	41419000	73	463730000	0.0893171	MS/MS	MS/MS	matching	MS/MS
P25444	40S ribosomal protein S2 (40S ribosomal protein S4) (Protein LLRep3)	Rps2	1	275	301.208	0	0	-0.168194	-0.0569605	0.600848	0.658312	-0.531512	-1.05635	-0.152392	0.706253	Yes	1.23682	0.0240056	1	1	1	1	1	1	1	1	0	0	1	1	0	1	1	0	9	9	9	40.3	40.3	40.3	12	142360000	205	2227000000	0.0639246	MS/MS	MS/MS	MS/MS	MS/MS
O70133	ATP-dependent RNA helicase A (RHA) (EC 3.6.4.13) (DEAH box protein 9) (mHEL-5) (Nuclear DNA helicase II) (NDH II)	Dhx9	2	121;76	299.844	2	1	1.21025	-1.55677	0.283222	0.0657915	-0.287154	-1.17704	0.422124	1.03958	Yes	13.0504	0	2	0	1	2	2	1	2	2	1	0	1	2	0	0	0	1	28	28	1	20.7	20.7	1.4	39	119933300	634	5759200000	0.0208246	MS/MS	MS/MS	MS/MS	MS/MS
Q923J1	Transient receptor potential cation channel subfamily M member 7 (EC 2.7.11.1) (Channel-kinase 1) (Long transient receptor potential channel 7) (LTrpC-7) (LTrpC7) (Transient receptor potential-phospholipase C-interacting kinase) (TRP-PLIK)	Trpm7	1	779	299.095	1	1									No			0	0	1	0	1	0	0	0	0	0	1	0	0	0	0	0	2	2	2	1.2	1.2	1.2	1	4374600	2	7787100	0.561775				matching
Q4VA53	Sister chromatid cohesion protein PDS5 homolog B (Androgen-induced proliferation inhibitor) (Androgen-induced prostate proliferative shutoff-associated protein AS3)	Pds5b	2	379;523	298.63	0	0	0.785465	-1.37731	0.69028	0.385352	-0.0922428	-1.1388	0.466754	0.280502	Yes	2.56163	0.000715928	1	1	1	2	1	1	1	2	1	0	0	2	1	1	0	1	15	15	12	10.9	10.9	8.6	11	49123600	154	476850000	0.103017	MS/MS	MS/MS	MS/MS	MS/MS
P19157	Glutathione S-transferase P 1 (Gst P1) (EC 2.5.1.18) (GST YF-YF) (GST class-pi) (GST-piB) (Preadipocyte growth factor)	Gstp1	3	121;128;209	298.454	0	0	0.326983	-0.674479	-0.121481	2.0912	-0.385423	0.266622	-0.846586	-0.656839	Yes	5.18154	0	0	1	1	3	0	0	1	2	0	0	0	3	0	0	0	0	18	18	17	81	81	81	39	777355900	797	88391000000	0.00879451	MS/MS	MS/MS	MS/MS	MS/MS
Q91VW9	Zinc finger protein with KRAB and SCAN domains 3 (SCAN-KRAB-zinc finger protein) (Zinc finger protein 306) (Zinc finger protein 307) (Zinc finger protein 47 homolog) (Zf47) (Zfp-47)	Zkscan3	3	176;214;272	297.427	3	1	-1.39794	-1.13421	0.413564	0.401618	1.23045	0.401942	-0.0869213	0.171494	Yes	3.26687	9.70149e-05	0	1	1	3	2	1	2	2	0	0	0	3	1	0	1	1	14	14	13	26.2	26.2	24.2	11	55762000	208	1859300000	0.0299909	MS/MS	matching	matching	MS/MS
Q8CHI8	E1A-binding protein p400 (EC 3.6.4.-) (Domino homolog) (mDomino) (p400 kDa SWI2/SNF2-related protein)	Ep400	1	1994	297.217	1	1	-1.47055	-0.614322	0.337209	0.0686251	0.971207	-0.764333	1.42026	0.0519014	Yes	9.76891	0	0	1	1	1	1	1	1	1	0	0	1	1	1	0	1	1	15	15	15	6.4	6.4	6.4	18	52843000	126	826310000	0.0639506			matching	matching
Q69ZR9	Protein TASOR (Transgene activation suppressor protein)	Fam208a	1	244	296.102	0	0	0.191568	-1.111	-0.445825	0.288406	-0.64508	-0.29742	0.485532	1.53382	Yes	4.10503	4.14079e-05	0	0	0	1	0	0	0	0	0	0	0	1	0	0	0	0	5	5	5	4.7	4.7	4.7	1	43503000	28	109960000	0.395626	matching			matching
P32848	Parvalbumin alpha	Pvalb	2	14;37	295.796	0	0	-0.164555	-0.456065	0.0927242	-0.585148	-0.151977	2.13235	-0.536948	-0.330379	Yes	5.59355	0	1	0	1	0	2	2	0	1	0	0	0	0	0	2	0	0	16	16	16	80.9	80.9	80.9	8	63300000	82	984330000	0.0643077	matching	MS/MS	matching	matching
Q62315	Protein Jumonji (Jumonji/ARID domain-containing protein 2)	Jarid2	1	196	295.354	0	0									No			0	1	1	0	1	1	1	1	0	0	1	0	0	0	1	1	2	2	2	6.5	6.5	6.5	3	10819000	5	48006000	0.225368
P27546	Microtubule-associated protein 4 (MAP-4)	Map4	2	557;811	295.241	1	0.963553	-0.151231	-0.797592	-0.682081	-1.09213	0.863118	1.04183	0.094814	0.723271	Yes	3.89321	4.01606e-05	1	1	1	1	2	2	1	1	0	0	0	0	0	2	0	0	12	12	7	17.1	17.1	10.1	3	36494100	96	241920000	0.150852	matching	MS/MS	MS/MS	MS/MS
Q9ESX5	H/ACA ribonucleoprotein complex subunit 4 (EC 5.4.99.-) (Dyskerin) (Nopp140-associated protein of 57 kDa) (Nucleolar protein NAP57) (Nucleolar protein family A member 4) (snoRNP protein DKC1)	Dkc1	1	39	293.497	1	1	-0.0299533	-1.72507	0.511534	0.710663	-0.542064	0.277913	0.950096	-0.153117	Yes	2.83322	0.0002662	0	1	1	1	1	1	1	1	0	0	1	1	0	0	1	0	8	8	8	21.2	21.2	21.2	10	61539000	164	881740000	0.0697927	MS/MS	MS/MS	MS/MS	MS/MS
P48036	Annexin A5 (Anchorin CII) (Annexin V) (Annexin-5) (Calphobindin I) (CBP-I) (Endonexin II) (Lipocortin V) (Placental anticoagulant protein 4) (PP4) (Placental anticoagulant protein I) (PAP-I) (Thromboplastin inhibitor) (Vascular anticoagulant-alpha) (VAC-alpha)	Anxa5	2	27;84	292.711	0	0	0.3009	0.0825292	0.592669	-0.401748	1.88128	-0.729428	-0.444657	-1.28155	Yes	9.4737	0	2	2	2	2	2	2	2	2	1	0	2	2	1	0	0	1	15	15	14	51.1	51.1	48.3	19	115928000	538	7062900000	0.0164137	MS/MS	MS/MS	MS/MS	MS/MS
H7BXB1	Casein kinase I isoform alpha (CKI-alpha) (EC 2.7.11.1) (CK1)	Csnk1a1	1	326	291.527	1	1	0.681991	-0.312483	-0.182109	-0.0449287	0.261107	-0.994052	-0.716957	1.30743	Yes	3.0294	0.000140221	0	0	0	0	0	0	0	1	0	0	0	0	0	0	0	1	4	4	4	24.3	24.3	24.3	3	28874000	54	280280000	0.103018	MS/MS	MS/MS	MS/MS	MS/MS
P70121	Zinc fingers and homeoboxes protein 1	Zhx1	1	441	291.391	0	0	-1.23021	-0.637718	0.0588295	-0.00134719	1.42575	-0.149415	0.883285	-0.349181	Yes	3.86779	4.13223e-05	0	1	1	1	1	1	1	1	0	0	1	1	0	1	1	1	12	12	12	20.5	20.5	20.5	19	90752000	122	2101600000	0.0431823	matching	MS/MS	matching	matching
Q14AX6	Cyclin-dependent kinase 12 (EC 2.7.11.22) (EC 2.7.11.23) (Cdc2-related kinase, arginine/serine-rich) (CrkRS) (Cell division cycle 2-related protein kinase 7) (CDC2-related protein kinase 7) (Cell division protein kinase 12)	Cdk12	1	428	290.848	1	1	-0.694957	-0.500002	-0.240905	1.37182	0.155695	-0.917887	0.360183	0.466056	Yes	2.36189	0.00047973	0	0	0	1	1	0	1	1	0	0	0	1	0	0	1	0	4	4	4	3	3	3	6	25137000	23	119440000	0.210457	matching	MS/MS	matching	matching
Q8K1K4	Centromere protein I (CENP-I) (FSH primary response protein 1) (Follicle-stimulating hormone primary response protein)	Cenpi	1	740	290.337	1	1									No			0	0	0	0	0	0	0	1	0	0	0	0	0	0	0	1	1	1	1	2	2	2	2	1452900	2	1452900	0.99
P38532	Heat shock factor protein 1 (HSF 1) (Heat shock transcription factor 1) (HSTF 1)	Hsf1	2	298;91	290.1	2	1	-0.523321	1.97038	0.539008	-0.0346909	-0.323079	-0.675803	-0.011443	-0.941053	Yes	8.35177	0	2	1	2	2	1	2	2	2	0	1	1	2	0	1	1	1	16	16	16	34.2	34.2	34.2	18	181010000	878	8159100000	0.022185	MS/MS	MS/MS	MS/MS	MS/MS
Q9WVJ2	26S proteasome non-ATPase regulatory subunit 13 (26S proteasome regulatory subunit RPN9) (26S proteasome regulatory subunit S11) (26S proteasome regulatory subunit p40.5)	Psmd13	2	115;306	290.025	1	0.81304	0.744529	-1.33902	0.20663	1.15558	-0.34598	0.39999	-1.04206	0.220329	Yes	3.60547	4.00802e-05	1	0	0	2	0	1	0	0	0	0	0	2	0	0	0	0	11	11	11	30.1	30.1	30.1	7	43322600	107	600390000	0.0721574	MS/MS	MS/MS	matching	MS/MS
P99029	Peroxiredoxin-5, mitochondrial (EC 1.11.1.15) (Antioxidant enzyme B166) (AOEB166) (Liver tissue 2D-page spot 2D-0014IV) (PLP) (Peroxiredoxin V) (Prx-V) (Peroxisomal antioxidant enzyme) (Thioredoxin peroxidase PMP20) (Thioredoxin reductase)	Prdx5	3	112;82;98	286.548	0	0	1.02224	0.796464	1.51214	-0.14439	-0.620207	-0.490252	-1.16349	-0.912506	Yes	11.4477	0	3	1	3	2	0	0	0	3	0	0	3	2	0	0	0	1	16	16	16	53.5	53.5	53.5	14	157659000	261	6881600000	0.0229102	MS/MS	MS/MS	MS/MS	MS/MS
A2A6A1	G patch domain-containing protein 8	Gpatch8	1	311	286.172	1	1	0.0240878	-0.519741	0.107028	1.14581	0.17414	-0.342715	0.222984	-0.811591	Yes	1.14201	0.0196519	0	0	1	1	1	0	0	1	0	0	0	1	1	0	0	1	4	4	4	4.3	4.3	4.3	4	14234000	17	60784000	0.234173
P15265	Sperm mitochondrial-associated cysteine-rich protein	Smcp	1	139	286.162	0	0									No			0	0	0	0	0	0	0	1	0	0	0	0	0	0	0	1	1	1	1	13.3	13.3	13.3	2	2503700	2	2503700	0.99
Q9QYB5	Gamma-adducin (Adducin-like protein 70)	Add3	1	484	286.027	1	1	1.68671	-0.76136	0.658115	-1.16902	0.585305	0.0535292	-0.0836098	-0.969666	Yes	13.2135	0	1	1	1	1	1	1	1	1	1	0	1	1	1	1	1	1	11	11	11	16.3	16.3	16.3	18	56142000	184	1098700000	0.0510986	MS/MS	MS/MS	MS/MS	MS/MS
Q8R3P7	Clusterin-associated protein 1	Cluap1	1	76	285.903	0	0									No			0	1	0	1	0	0	0	0	0	0	0	1	0	0	0	0	1	1	1	11.8	11.8	11.8	1	4871800	0	4871800	0.99
Q61686	Chromobox protein homolog 5 (Heterochromatin protein 1 homolog alpha) (HP1 alpha)	Cbx5	1	154	285.687	0	0									No			0	0	1	1	1	1	1	1	0	0	0	0	0	0	1	0	5	5	5	29.3	29.3	29.3	1	13169000	15	63308000	0.208015	MS/MS	matching	matching	matching
Q99JF8	PC4 and SFRS1-interacting protein (Lens epithelium-derived growth factor) (mLEDGF)	Psip1	6	100;113;174;200;315;399	283.924	1	0.156582	1.09266	-1.47567	-0.302553	-0.539112	0.228026	-0.627372	0.3254	1.29862	Yes	9.22585	0	0	0	0	0	1	1	0	6	0	0	0	0	0	0	0	6	18	18	17	31.8	31.8	31.8	14	77786900	120	3884300000	0.020026	MS/MS	MS/MS	MS/MS	MS/MS
Q61176	Arginase-1 (EC 3.5.3.1) (Liver-type arginase) (Type I arginase)	Arg1	5	17;26;284;313;68	282.966	0	0	-0.436235	-0.609226	-0.338374	2.03769	-0.494439	0.603772	-0.364979	-0.398211	Yes	8.32556	0	0	0	0	5	0	0	0	0	0	0	0	5	0	0	0	0	24	24	23	70.6	70.6	68.4	28	348090000	383	42680000000	0.00815581	MS/MS	matching	MS/MS	matching
P32020	Non-specific lipid-transfer protein (NSL-TP) (EC 2.3.1.176) (Propanoyl-CoA C-acyltransferase) (SCP-chi) (SCPX) (Sterol carrier protein 2) (SCP-2) (Sterol carrier protein X) (SCP-X)	Scp2	3	522;534;544	282.868	0	0	-0.535919	-0.298289	0.225717	2.26257	-0.252147	-0.411554	-0.521403	-0.468973	Yes	8.73093	0	0	0	3	3	0	0	1	1	0	0	1	3	0	0	0	0	16	16	9	28.7	28.7	15.5	13	90082900	185	3936400000	0.0228846	MS/MS	MS/MS	matching	MS/MS
Q922D8	C-1-tetrahydrofolate synthase, cytoplasmic (C1-THF synthase) [Cleaved into: C-1-tetrahydrofolate synthase, cytoplasmic, N-terminally processed] [Includes: Methylenetetrahydrofolate dehydrogenase (EC 1.5.1.5);Methenyltetrahydrofolate cyclohydrolase (EC 3.5.4.9);Formyltetrahydrofolate synthetase (EC 6.3.4.3)]	Mthfd1	2	10;721	282.472	0	0	0.0580963	-1.17811	1.21485	1.17491	-0.113195	0.522714	-0.578642	-1.10062	Yes	6.92701	0	0	1	2	2	1	1	1	0	0	0	2	2	0	0	0	0	29	29	29	40.1	40.1	40.1	15	179616000	315	10805000000	0.0166234	MS/MS	MS/MS	MS/MS	MS/MS
Q8BSV3	BEN domain-containing protein 7	Bend7	2	235;421	282.257	1	0.795956									No			0	0	0	1	2	0	0	0	0	0	0	1	1	0	0	0	3	3	3	17.1	17.1	17.1	4	5825200	11	21834000	0.266795
Q08874	Microphthalmia-associated transcription factor	Mitf	1	423	281.511	1	1	-0.685434	1.3329	0.408334	-0.0281156	0.379987	0.761783	-0.412621	-1.75683	Yes	11.1841	0	0	1	1	1	1	1	1	0	0	0	0	1	1	1	0	0	10	10	4	28.5	28.5	11.9	11	46253000	233	950610000	0.0486561	matching	matching	matching	MS/MS
Q3U821	WD repeat-containing protein 75 (U3 small nucleolar RNA-associated protein 17 homolog)	Wdr75	3	426;670;681	280.582	0	0									No			0	0	1	0	1	0	3	1	0	0	0	0	0	0	3	1	7	7	7	9.6	9.6	9.6	5	11882840	35	95703000	0.124164		matching	matching	matching
P19437	B-lymphocyte antigen CD20 (B-cell differentiation antigen Ly-44) (Lymphocyte antigen 44) (Membrane-spanning 4-domains subfamily A member 1) (CD antigen CD20)	Ms4a1	1	237	280.407	1	1									No			0	0	0	0	0	0	1	0	0	0	0	0	0	0	1	0	2	2	2	5.5	5.5	5.5	2	3572800	3	7464600	0.478632
Q91WG2	Rab GTPase-binding effector protein 2 (Rabaptin-5beta)	Rabep2	1	138	280.176	0	0									No			0	0	0	1	0	0	0	0	0	0	0	1	0	0	0	0	3	3	3	8.2	8.2	8.2	1	10003000	5	20424000	0.489767	matching	matching
Q02525	Zinc finger protein 39 (Zfp-39) (CtFIN33)	Zfp39	1	166	280.149	0	0									No			0	0	0	0	0	0	0	1	0	0	0	0	0	0	0	1	1	1	1	2.8	2.8	2.8	1	1280900	1	1280900	0.99
Q497V6	Bromo adjacent homology domain-containing 1 protein (BAH domain-containing protein 1)	Bahd1	1	318	279.79	1	1									No			0	0	1	0	0	0	0	0	0	0	1	0	0	0	0	0	1	1	1	4.5	4.5	4.5	1	2999500	1	2999500	0.99
P70694	Estradiol 17 beta-dehydrogenase 5 (EC 1.1.1.-) (17-beta-HSD 5)	Akr1c6	4	131;185;39;4	279.454	1	0.0257923	-0.654083	-0.506023	-0.61489	2.11896	-0.496541	-0.354795	0.046866	0.460507	Yes	10.8442	0	0	0	0	4	0	0	0	0	0	0	0	4	0	0	0	0	18	18	14	49.5	49.5	39.6	23	386754300	407	43807000000	0.0088286	matching	matching	matching
P07310	Creatine kinase M-type (EC 2.7.3.2) (Creatine kinase M chain) (M-CK)	Ckm	5	15;156;196;25;298	277.98	0	0	0.508688	0.919519	-0.258959	-0.596361	-0.150534	1.68272	-0.97558	-1.12949	Yes	16.371	0	1	2	1	0	0	5	0	0	0	0	0	0	0	5	0	0	39	39	36	75.3	75.3	69.3	20	358533200	1081	109000000000	0.0032893	MS/MS	MS/MS	MS/MS	MS/MS
P14152	Malate dehydrogenase, cytoplasmic (EC 1.1.1.37) (Cytosolic malate dehydrogenase)	Mdh1	2	125;142	277.877	0	0	0.88127	1.10448	0.589766	-0.117728	-1.12043	0.812145	-0.831154	-1.31835	Yes	14.8479	0	2	2	2	2	1	1	2	2	1	0	2	2	0	0	2	2	13	13	13	33.8	33.8	33.8	20	74059000	407	4836300000	0.0153132	MS/MS	MS/MS	MS/MS	MS/MS
Q9QUM9	Proteasome subunit alpha type-6 (EC 3.4.25.1) (Macropain iota chain) (Multicatalytic endopeptidase complex iota chain) (Proteasome iota chain)	Psma6	1	171	277.712	0	0	0.69622	-0.609797	-0.107598	-0.226339	-0.310739	-0.392387	0.20901	0.74163	Yes	0.368759	0.161187	1	1	1	1	0	0	1	1	1	0	1	1	0	0	1	1	12	12	12	58.9	58.9	58.9	16	36433000	69	546340000	0.0666856	MS/MS	matching	matching	MS/MS
P09542	Myosin light chain 3 (Myosin alkali light chain 1, ventricular/slow skeletal muscle isoform) (Myosin light chain 1, slow-twitch muscle B/ventricular isoform) (MLC1SB)	Myl3	2	19;52	277.393	1	0.782153	-0.538906	1.96809	-0.620051	-0.492033	0.00758853	0.983609	-0.681682	-0.62662	Yes	15.5847	0	0	2	0	0	1	0	0	0	0	2	0	0	0	0	0	0	10	9	7	48.9	44	42.9	4	43402000	92	714470000	0.0607471	matching	matching	matching
P84244	Histone H3 (Fragment);Histone H3.3	H3f3a;H3f3b	3	116;38;57	277.388	0	0	0.140682	1.03414	0.250407	-0.890986	0.452166	-1.58012	0.833765	-0.240053	Yes	3.1473	0.000541806	3	1	2	1	2	2	3	2	0	0	1	1	0	1	2	1	14	14	4	63.2	63.2	12.5	8	461475000	698	23951000000	0.0192675	MS/MS	MS/MS	MS/MS	MS/MS
Q497N6	CEP295 N-terminal-like protein (Differential display clone 8) (KIAA1731 N-terminal like protein)	Cep295nl	1	239	276.408	1	1									No			0	0	0	0	0	0	0	1	0	0	0	0	0	0	0	1	2	2	2	6	6	6	1	1441100	2	2179200	0.661298	matching
P24549	Retinal dehydrogenase 1 (RALDH 1) (RalDH1) (EC 1.2.1.-) (EC 1.2.1.36) (ALDH-E1) (ALHDII) (Aldehyde dehydrogenase family 1 member A1) (Aldehyde dehydrogenase, cytosolic)	Aldh1a1	6	22;252;329;37;378;435	276.32	0	0	-0.103837	0.140124	-1.0805	1.11001	1.39361	-1.13356	-0.856516	0.530668	Yes	13.955	0	1	0	1	6	1	1	1	4	0	0	0	6	0	0	0	0	26	26	16	47.9	47.9	31.3	18	163584300	402	41584000000	0.00393383	MS/MS	MS/MS	MS/MS	MS/MS
Q5XG71	Small subunit processome component 20 homolog (Down-regulated in metastasis protein)	Utp20	2	1698;2202	275.695	1	0.625386	-0.74816	-0.475609	-0.366087	0.233097	0.190054	-0.79694	1.5715	0.392141	Yes	4.31711	1.75824e-05	1	0	1	1	0	1	2	1	0	0	0	0	0	0	2	0	8	8	8	3.6	3.6	3.6	3	12922900	23	149070000	0.0866901	matching	matching	matching	MS/MS
P62281	40S ribosomal protein S11	Rps11	1	45	275.598	0	0	-0.0318266	-1.21421	0.114787	1.10653	-0.639525	-0.634309	0.240412	1.05815	Yes	2.66807	0.000269896	1	0	1	1	1	0	1	1	0	0	1	1	0	0	0	0	8	8	8	39.9	39.9	39.9	3	52926000	86	441140000	0.119976	MS/MS	MS/MS	matching	matching
Q8BT60	Copine-3 (Copine III)	Cpne3	2	192;211	275.041	1	0.0639147	-0.528745	-0.21194	0.665896	1.488	0.18408	-0.628619	-0.56768	-0.400993	Yes	3.03647	0.000166065	0	1	2	2	1	0	1	0	0	0	2	2	0	0	0	0	5	5	5	10.5	10.5	10.5	7	19041000	83	273510000	0.0696172	matching		matching	matching
Q5XJY5	Coatomer subunit delta (Archain) (Delta-coat protein) (Delta-COP)	Arcn1	1	243	274.846	1	1	-0.319231	-0.959338	0.960705	1.03164	-0.0628406	-1.13612	0.0662865	0.418898	Yes	2.78484	0.000111732	0	1	1	1	0	0	1	1	0	0	1	1	0	0	0	0	7	7	7	15.3	15.3	15.3	3	89292000	76	1490900000	0.0598913	MS/MS	matching	matching	MS/MS
Q6NS46	Protein RRP5 homolog (Apoptosis-linked gene 4 protein) (Programmed cell death protein 11)	Pdcd11	1	1424	274.686	1	1	-0.355749	-0.80241	0.0922383	0.801418	-0.446098	-0.807577	1.48716	0.0310136	Yes	4.26041	3.38983e-05	0	0	1	1	1	1	1	1	0	0	0	1	0	0	1	0	8	8	7	5.4	5.4	4.6	4	13832000	41	154260000	0.0896668	matching	matching		matching
P62827	GTP-binding nuclear protein Ran (GTPase Ran) (Ras-like protein TC4) (Ras-related nuclear protein)	Ran	1	152	274.07	0	0	1.14792	0.326248	-0.525578	-1.26671	-0.276676	-0.179718	0.266845	0.507663	Yes	1.94179	0.00449175	1	1	1	1	1	1	1	1	0	0	1	1	0	1	1	1	9	9	4	42.6	42.6	19	22	302590000	281	15093000000	0.0200484	MS/MS	MS/MS	MS/MS	MS/MS
P58389	Serine/threonine-protein phosphatase 2A activator (EC 5.2.1.8) (PP2A, subunit B', PR53 isoform) (Phosphotyrosyl phosphatase activator) (PTPA) (Serine/threonine-protein phosphatase 2A regulatory subunit 4) (Serine/threonine-protein phosphatase 2A regulatory subunit B')	Ptpa	1	310	273.918	0	0	1.12558	-0.727559	-0.159489	-0.807788	-0.223199	-0.755591	-0.0346338	1.58268	Yes	8.08557	0	0	0	0	0	0	0	0	1	0	0	0	0	0	0	0	1	9	9	9	23.8	23.8	23.8	1	19474000	34	163610000	0.119027	MS/MS	MS/MS	MS/MS	MS/MS
Q8CID0	Cysteine-rich protein 2-binding protein (CSRP2-binding protein) (ADA2A-containing complex subunit 2) (ATAC2) (CRP2-binding partner) (CRP2BP) (Lysine acetyltransferase 14)	Kat14	1	408	273.841	1	1	-0.997149	-0.549933	-0.0445031	-0.242467	1.0159	-0.0643766	0.837901	0.0446308	Yes	2.38616	0.000259649	1	1	1	1	1	1	1	1	0	0	0	1	0	1	1	0	4	4	4	6.2	6.2	6.2	4	70512000	89	1566700000	0.0450067	MS/MS	MS/MS		matching
Q61687	Transcriptional regulator ATRX (EC 3.6.4.12) (ATP-dependent helicase ATRX) (HP1 alpha-interacting protein) (HP1-BP38 protein) (Heterochromatin protein 2) (X-linked nuclear protein)	Atrx	3	1852;1965;906	272.162	1	0.487825	0.300444	-0.895106	-0.0421185	-0.572963	1.02381	-1.09604	1.33373	-0.0517567	Yes	4.28845	3.40426e-05	1	1	2	2	3	1	2	2	0	0	1	1	2	0	2	1	17	17	17	7.9	7.9	7.9	7	39864700	129	901690000	0.0442111	MS/MS	MS/MS	matching	MS/MS
B2RY56	RNA-binding protein 25 (RNA-binding motif protein 25)	Rbm25	3	260;692;721	271.97	1	0.237581	-1.39841	-1.11946	0.201332	1.48885	0.597933	0.139507	0.604182	-0.51393	Yes	4.97079	1.72414e-05	0	1	1	3	2	2	3	1	0	0	0	3	0	0	0	0	35	35	35	16.7	16.7	16.7	13	372988800	1368	81332000000	0.004586	MS/MS	MS/MS	MS/MS	MS/MS
Q9DC77	Small muscular protein (Stretch-responsive skeletal muscle protein) (Chisel protein)	Smpx	1	74	270.914	1	1									No			0	1	0	0	0	1	0	1	0	0	0	0	0	1	0	0	2	2	2	23.5	23.5	23.5	1	4382700	4	9108700	0.481155
Q99MR9	Protein phosphatase 1 regulatory subunit 3A (Protein phosphatase 1 glycogen-associated regulatory subunit) (Protein phosphatase type-1 glycogen targeting subunit) (RG1)	Ppp1r3a	1	951	270.891	0	0	-0.383118	0.159775	-0.517531	-0.396843	0.0795122	2.08581	-0.595442	-0.432166	Yes	7.46243	0	1	0	1	1	1	0	1	1	0	0	0	1	0	0	0	0	7	7	7	8.4	8.4	8.4	1	26378000	24	156670000	0.168367		matching	matching
Q68FE8	Zinc finger protein 280D (Suppressor of hairy wing homolog 4)	Znf280d	1	66	270.889	0	0	-0.827386	0.020287	-0.697136	-0.92888	1.3984	-0.28883	0.3225	1.00104	Yes	6.57131	0	0	0	1	0	1	0	1	1	0	0	0	0	1	0	0	1	6	6	6	13	13	13	3	12138000	20	79102000	0.153447			matching
Q3U319	E3 ubiquitin-protein ligase BRE1B (BRE1-B) (EC 2.3.2.27) (RING finger protein 40) (RING-type E3 ubiquitin transferase BRE1B)	Rnf40	1	578	270.721	1	1	-0.383161	-0.6368	-0.239597	0.377849	1.52936	-0.802893	0.207574	-0.0523262	Yes	2.57609	0.000239437	0	0	0	1	1	0	1	1	0	0	0	1	1	0	1	1	3	3	2	5.1	5.1	3.2	10	22647000	46	289100000	0.0783362	matching	matching	matching	matching
E9PUA7	Tumor protein D52 (mD52)	Tpd52	1	10	270.211	1	1									No			0	0	1	1	0	0	1	0	0	0	1	0	0	0	0	0	3	3	3	27.8	27.8	27.8	1	2886000	3	9479100	0.304459	matching	matching	matching	matching
P25688	Uricase (EC 1.7.3.3) (Urate oxidase)	Uox	5	164;185;227;277;290	270.176	2	0.128022	-0.631068	-0.12866	-0.613549	2.15633	-0.293786	0.373899	-0.476351	-0.386813	Yes	8.81682	0	0	0	1	5	1	0	1	0	0	0	0	5	0	0	0	0	22	22	22	73.6	73.6	73.6	20	191542600	454	33600000000	0.00570067	MS/MS	matching	matching	matching
Q9CR14	E3 ubiquitin-protein ligase FANCL (EC 2.3.2.27) (Fanconi anemia group L protein homolog) (Proliferation of germ cells protein) (RING-type E3 ubiquitin transferase FANCL)	Fancl	1	210	269.513	0	0									No			0	0	0	0	0	0	0	1	0	0	0	0	0	0	0	1	1	1	1	3.5	3.5	3.5	1	1790000	1	1790000	0.99
Q80X90	Filamin-B (FLN-B) (ABP-280-like protein) (Actin-binding-like protein) (Beta-filamin)	Flnb	1	480	269.051	0	0	-0.724018	-0.421499	1.67413	0.298782	0.780939	-1.24569	-0.550265	0.187624	Yes	10.7761	0	1	1	1	1	1	1	1	1	0	0	0	1	0	0	0	0	33	28	28	17.2	14.8	14.8	1	69390000	124	598310000	0.115977	matching	matching	matching	matching
Q60954	Homeobox protein Meis1 (Myeloid ecotropic viral integration site 1)	Meis1	1	126	268.701	0	0									No			0	0	1	0	1	0	0	0	0	0	1	0	0	0	0	0	2	1	1	12.9	5.8	5.8	1	1806300	1	1806300	0.99
Q5SQA2	Transducin-like enhancer protein 1 (Groucho-related protein 1) (Grg-1)	Tle1	1	314	268.315	0	0	-0.112789	0.256947	-0.272899	0.321677	0.477927	0.728929	-0.857778	-0.542013	Yes	0.712911	0.0843246	0	0	1	1	1	0	0	0	0	0	0	1	0	0	0	0	5	2	2	10.6	4.7	4.7	1	4547900	11	22187000	0.20498	MS/MS	MS/MS	matching	matching
Q9D3E6	Cohesin subunit SA-1 (SCC3 homolog 1) (Stromal antigen 1)	Stag1	2	1161;32	267.821	1	0.734595	-1.71729	-0.630699	0.419293	-0.0209228	0.979007	-0.230584	1.02253	0.178663	Yes	5.99596	0	0	0	2	2	2	1	2	1	0	0	1	1	1	1	2	0	10	10	9	11.8	11.8	11.2	12	36289400	145	1032100000	0.0351607		MS/MS	matching	matching
Q99LM3	Smoothelin-like protein 1 (Calponin homology-associated smooth muscle protein) (CHASM)	Smtnl1	1	161	267.598	1	1									No			0	0	0	0	0	0	1	0	0	0	0	0	0	0	1	0	3	3	3	9.8	9.8	9.8	1	17977000	6	56728000	0.316898
Q9ET01	Glycogen phosphorylase, liver form (EC 2.4.1.1)	Pygl	1	597	267.495	0	0	-0.372643	-0.548381	0.0318561	1.96502	-0.531412	0.684375	-0.658797	-0.570014	Yes	8.07281	0	0	1	1	1	1	0	1	1	0	0	1	1	0	0	0	0	32	17	16	34.8	21.3	20.5	3	140820000	148	2459700000	0.0572509	MS/MS	matching	matching	MS/MS
Q3UFB2	Box C/D snoRNA protein 1 (Zinc finger HIT domain-containing protein 6)	Znhit6	1	164	267.43	1	1									No			0	0	0	1	0	1	0	1	0	0	0	1	0	0	0	0	1	1	1	2.2	2.2	2.2	1	735550	1	735550	0.99
Q9EQX4	Allograft inflammatory factor 1-like (Ionized calcium-binding adapter molecule 2)	Aif1l	1	13	267.247	0	0									No			0	0	1	0	0	0	0	0	0	0	1	0	0	0	0	0	2	2	2	19.9	19.9	19.9	1	2569700	2	3905000	0.658054
Q6ZQA0	Neurobeachin-like protein 2	Nbeal2	1	854	266.377	0	0	-0.805321	-0.212479	0.462798	-0.525296	1.29968	-0.817618	1.24143	-0.643193	Yes	4.47484	4.19287e-05	0	0	1	0	0	0	0	0	0	0	1	0	0	0	0	0	6	6	6	4.1	4.1	4.1	2	8892000	19	61942000	0.143554	matching	matching
P35700	Peroxiredoxin-1 (EC 1.11.1.15) (Macrophage 23 kDa stress protein) (Osteoblast-specific factor 3) (OSF-3) (Thioredoxin peroxidase 2) (Thioredoxin-dependent peroxide reductase 2)	Prdx1	3	68;7;93	266.274	0	0	0.150347	0.789326	0.803895	1.08494	-0.50408	-0.389818	-1.18947	-0.745138	Yes	1.98149	0.00384871	0	0	3	3	2	0	3	3	0	0	2	3	0	0	0	2	25	25	20	88.4	88.4	74.9	27	133408000	699	37430000000	0.0035642	MS/MS	MS/MS	MS/MS	MS/MS
Q8BG87	Methylcytosine dioxygenase TET3 (EC 1.14.11.n2)	Tet3	2	1092;1270	266.209	2	1	-1.24163	-0.424516	0.115818	0.119998	1.31263	-0.788691	1.41927	-0.512878	Yes	10.3168	0	0	0	1	2	1	0	2	0	0	0	0	2	0	0	1	0	11	10	10	8.2	7.8	7.8	6	19609400	80	248510000	0.0789079	matching	matching	matching
Q6NSQ5	Sp140 nuclear body protein	Sp140	1	125	265.587	0	0	-0.223266	-0.4537	-0.186301	-0.719019	0.48564	-0.574473	2.109	-0.43788	Yes	10.54	0	0	0	0	0	0	0	1	1	0	0	0	0	0	0	1	0	7	7	7	14.2	14.2	14.2	2	10743000	33	85170000	0.126136			matching
Q91VC3	Eukaryotic initiation factor 4A-III (eIF-4A-III) (eIF4A-III) (EC 3.6.4.13) (ATP-dependent RNA helicase DDX48) (ATP-dependent RNA helicase eIF4A-3) (DEAD box protein 48) (Eukaryotic translation initiation factor 4A isoform 3) [Cleaved into: Eukaryotic initiation factor 4A-III, N-terminally processed]	Eif4a3	1	19	264.157	1	1	0.830119	-1.04448	-0.0256037	-0.709678	0.122462	-1.26695	1.08936	1.00477	Yes	7.97292	0	1	1	1	1	1	0	1	1	0	0	1	1	1	0	1	1	10	9	9	29	27	27	26	131160000	269	4233600000	0.0309807	MS/MS	MS/MS	MS/MS	MS/MS
Q99PP2	Zinc finger protein 318 (Testicular zinc finger protein) (Fragment)	Znf318	2	1109;434	263.899	2	1	0.407402	-1.34433	0.188191	0.756899	-0.598027	-0.950198	0.306482	1.23358	Yes	6.25881	0	0	1	1	2	2	1	2	2	0	0	0	1	1	0	1	1	11	11	11	6	6	6	6	20300200	54	520240000	0.0390208	MS/MS	MS/MS	matching	matching
P68369	Tubulin alpha-1A chain (Alpha-tubulin 1) (Alpha-tubulin isotype M-alpha-1) (Tubulin alpha-1 chain) [Cleaved into: Detyrosinated tubulin alpha-1A chain]	Tuba1a	3	304;336;370	263.424	0	0	2.14634	-0.702688	-0.157553	-0.674374	-0.0292195	-0.570682	-0.538411	0.526592	Yes	9.86645	0	3	0	3	2	3	0	2	3	3	0	0	0	0	0	0	3	46	46	0	71.2	71.2	0	24	157389000	1532	37484000000	0.00419883	MS/MS	MS/MS	MS/MS	MS/MS
Q9DBF1	Alpha-aminoadipic semialdehyde dehydrogenase (Alpha-AASA dehydrogenase) (EC 1.2.1.31) (Aldehyde dehydrogenase family 7 member A1) (EC 1.2.1.3) (Antiquitin-1) (Betaine aldehyde dehydrogenase) (EC 1.2.1.8) (Delta1-piperideine-6-carboxylate dehydrogenase) (P6c dehydrogenase)	Aldh7a1	2	109;97	261.714	0	0	0.635063	-1.13532	1.01005	1.17837	-0.396491	-0.312733	-1.40314	0.424195	Yes	13.0766	0	1	1	1	2	1	1	1	1	1	0	1	2	0	1	0	1	25	25	25	44.6	44.6	44.6	39	106537000	526	10714000000	0.00994372	MS/MS	MS/MS	MS/MS	MS/MS
E9PZ11	Zinc finger protein 651 (Fragment)	Zfp651	1	217	261.684	1	1	-0.674573	0.426789	0.498806	-1.30426	0.950072	0.995356	-0.178253	-0.713934	Yes	5.46308	0	0	1	1	1	1	1	1	1	0	0	1	1	1	1	1	0	7	7	6	15.9	15.9	14.8	6	20644000	107	326540000	0.0632204	matching	MS/MS	matching	MS/MS
P48377	MHC class II regulatory factor RFX1 (Regulatory factor X 1) (Transcription factor RFX1)	Rfx1	1	530	261.558	1	1	-0.282756	-1.02583	0.266249	0.418473	0.886879	-0.627841	0.862328	-0.497498	Yes	2.83698	0.000296552	0	0	1	1	1	0	1	0	0	0	0	1	1	0	1	0	3	3	3	6.4	6.4	6.4	5	13807000	30	70526000	0.195772		matching
Q04886	Transcription factor SOX-8	Sox8	1	351	261.131	1	1									No			1	0	0	0	0	0	0	1	0	0	0	0	0	0	0	1	2	2	2	6.9	6.9	6.9	2	9300500	20	81877000	0.113591	MS/MS	MS/MS	MS/MS	MS/MS
P16015	Carbonic anhydrase 3 (EC 4.2.1.1) (Carbonate dehydratase III) (Carbonic anhydrase III) (CA-III)	Ca3	6	126;24;3;36;57;64	260.682	0	0	-0.589062	-0.401687	0.123925	1.18646	-0.0895259	1.65744	-0.938627	-0.948916	Yes	6.00612	0	0	0	0	6	0	2	0	0	0	0	0	6	0	1	0	0	28	28	28	73.1	73.1	73.1	20	108874600	725	74675000000	0.00145798	MS/MS	MS/MS	MS/MS	matching
Q9QYX7	Protein piccolo (Aczonin) (Brain-derived HLMN protein) (Multidomain presynaptic cytomatrix protein)	Pclo	1	3340	260.591	0	0	2.32345	-0.567395	-0.497751	-0.274724	-0.0853451	-0.395852	-0.233255	-0.269125	Yes	12.997	0	1	0	0	1	1	1	1	0	0	0	0	1	0	0	0	0	9	9	9	2.3	2.3	2.3	1	32010000	18	143910000	0.222431	MS/MS	MS/MS	MS/MS	MS/MS
E9Q1P8	Interferon regulatory factor 2-binding protein 2 (IRF-2-binding protein 2) (IRF-2BP2)	Irf2bp2	1	158	260.382	1	1	-1.2594	-0.279816	0.194114	-0.0475833	1.80951	-0.348645	0.416316	-0.484495	Yes	5.55514	0	0	0	1	1	1	1	1	1	0	0	1	1	1	0	1	0	10	9	9	22.1	19.6	19.6	5	29026000	46	514560000	0.0564094	matching		matching
Q61464	Zinc finger protein 638 (Nuclear protein 220) (Zinc finger matrin-like protein)	Znf638	2	1359;1493	259.698	0	0	-1.05189	-1.09926	-0.507666	0.922666	0.751845	-0.45064	0.431922	1.00302	Yes	6.71573	0	0	0	2	2	2	1	2	2	0	0	0	1	0	0	1	0	10	10	10	6.5	6.5	6.5	2	9624200	37	119770000	0.0803557	matching
Q5DTZ3	MKL/myocardin-like protein 2 (Myocardin-related transcription factor B) (MRTF-B)	Mkl2	1	909	259.69	1	1	0.138027	-0.22575	-0.0881394	-0.31696	1.85861	-0.108146	-0.573745	-0.683894	Yes	3.7902	6.13027e-05	0	0	1	0	1	0	0	1	0	0	0	0	1	0	0	0	3	3	3	4.4	4.4	4.4	3	4351100	22	22103000	0.196856				matching
Q6PCM2	Integrator complex subunit 6 (Int6) (DBI-1) (Protein DDX26)	Ints6	1	275	259.207	0	0									No			0	0	0	0	1	0	1	1	0	0	0	0	0	0	0	1	4	4	4	7.9	7.9	7.9	1	7570100	5	41046000	0.18443	matching	matching
Q5ND04	Heat shock factor protein 5 (HSF 5) (Heat shock transcription factor 5) (HSTF 5) (Protein expressed in male leptotene and zygotene spermatocytes 220) (MLZ-220)	Hsf5	3	279;421;518	258.275	1	0.883592	-0.456888	-0.347401	-0.493252	-0.274066	-0.297111	-0.319489	-0.195054	2.38326	Yes	14.5029	0	0	0	0	0	0	0	0	3	0	0	0	0	0	0	0	3	23	23	23	57.9	57.9	57.9	21	120202500	136	12402000000	0.00969219				matching
P97371	Proteasome activator complex subunit 1 (11S regulator complex subunit alpha) (REG-alpha) (Activator of multicatalytic protease subunit 1) (Proteasome activator 28 subunit alpha) (PA28a) (PA28alpha)	Psme1	1	13	258.16	0	0									No			0	0	0	1	0	0	0	0	0	0	0	1	0	0	0	0	2	2	2	14.5	14.5	14.5	1	6007300	6	27572000	0.217877
Q810A1	Zinc finger protein 18 (Zinc finger protein 535) (Zinc finger protein with KRAB and SCAN domains 6)	Znf18	1	189	257.875	1	1	-1.72991	0.0393882	0.163	0.082067	0.651168	-1.04208	0.957956	0.878418	Yes	7.3836	0	0	0	1	1	1	0	1	1	0	0	0	1	0	0	0	1	7	7	7	11.7	11.7	11.7	2	28599000	114	450940000	0.0634209	matching	matching	MS/MS	matching
P07901	Heat shock protein HSP 90-alpha (Heat shock 86 kDa) (HSP 86) (HSP86) (Tumor-specific transplantation 86 kDa antigen) (TSTA)	Hsp90aa1	7	100;112;479;535;547;632;84	257.865	0	0	1.65168	-0.593776	-0.0857535	-0.141079	-0.638172	-0.817771	-0.740766	1.36564	Yes	8.10063	0	1	0	2	2	1	0	2	7	0	0	0	1	0	0	0	7	47	47	26	52.4	52.4	31.2	23	68405100	939	24682000000	0.00277146	MS/MS	MS/MS	MS/MS	MS/MS
Q8VBU8	Protein BANP (Btg3-associated nuclear protein) (Scaffold/matrix-associated region-1-binding protein)	Banp	1	141	257.846	1	1	-0.976543	-0.0905517	0.100408	-0.871084	1.29282	-0.864581	1.07935	0.330175	Yes	5.05497	0	1	1	1	1	1	1	1	1	0	0	1	1	0	0	0	0	7	7	7	16	16	16	3	38653000	127	919130000	0.0420539	MS/MS	matching	matching
P05064	Fructose-bisphosphate aldolase A (EC 4.1.2.13) (Aldolase 1) (Muscle-type aldolase)	Aldoa	3	13;342;42	256.896	1	0.00703019	0.876697	0.536758	-0.103326	-1.07547	-0.520459	1.79537	-0.870127	-0.639442	Yes	17.1769	0	1	0	1	0	0	3	0	1	0	0	0	0	0	3	0	0	58	58	2	79.2	79.2	4.3	20	536528900	2111	208000000000	0.00257947	MS/MS	MS/MS	MS/MS	MS/MS
P56564	Excitatory amino acid transporter 1 (Glial high affinity glutamate transporter) (High-affinity neuronal glutamate transporter) (GluT-1) (Sodium-dependent glutamate/aspartate transporter 1) (GLAST-1) (Solute carrier family 1 member 3)	Slc1a3	1	521	256.699	0	0	2.04625	-0.723321	0.0268028	-0.406641	-0.221684	0.0533327	-0.394232	-0.380509	Yes	6.04289	0	1	0	0	0	0	0	0	1	1	0	0	0	0	0	0	0	3	3	3	4.6	4.6	4.6	4	10849000	24	136450000	0.079509	MS/MS	MS/MS	matching	MS/MS
P11404	Fatty acid-binding protein, heart (Fatty acid-binding protein 3) (Heart-type fatty acid-binding protein) (H-FABP) (Mammary-derived growth inhibitor) (MDGI)	Fabp3	2	38;45	256.132	0	0	0.150803	1.50151	0.0478472	-1.72101	-0.0990829	0.648129	-0.925836	0.397647	Yes	15.3272	0	0	2	0	0	0	0	1	2	0	2	0	0	0	0	0	2	6	5	5	47.4	41.4	41.4	9	42772000	127	1647700000	0.0259586	MS/MS	MS/MS	MS/MS	MS/MS
Q3US59	Putative uncharacterized protein	Gm28047	1	139	255.799	0	0									No			0	0	0	1	0	0	0	0	0	0	0	1	0	0	0	0	3	3	2	25.7	25.7	20.3	1	3329400	7	11400000	0.292053			matching
P70288	Histone deacetylase 2 (HD2) (EC 3.5.1.98) (YY1 transcription factor-binding protein)	Hdac2	2	481;90	255.105	1	0.912167	-0.264713	-0.922428	0.00187405	0.208916	0.318438	-0.864743	0.635494	0.887162	Yes	1.88282	0.0013122	1	1	1	2	1	1	1	1	0	0	1	2	1	0	1	1	10	10	4	22.5	22.5	10.5	12	48465900	294	2789800000	0.0173725	MS/MS	MS/MS	matching	MS/MS
Q70IV5	Synemin (Desmuslin)	Synm	1	909	254.934	1	1	-0.54798	-0.0283469	-0.470161	-0.359052	0.335008	1.93744	-0.163658	-0.703256	Yes	5.89268	0	0	0	0	0	1	1	0	0	0	0	0	0	0	1	0	0	7	7	7	7.5	7.5	7.5	3	16480000	17	245750000	0.06706		matching		matching
O70250	Phosphoglycerate mutase 2 (EC 5.4.2.11) (EC 5.4.2.4) (BPG-dependent PGAM 2) (Muscle-specific phosphoglycerate mutase) (Phosphoglycerate mutase isozyme M) (PGAM-M)	Pgam2	2	100;251	253.743	1	0.927041	0.204093	0.67176	-0.113469	-0.720312	-0.947968	1.73965	-1.21303	0.379275	Yes	14.5646	0	1	2	1	1	0	2	1	2	0	0	1	0	0	2	0	1	24	24	17	64	64	56.1	36	408666000	1003	155000000000	0.00263655	MS/MS	MS/MS	MS/MS	MS/MS
Q8BMG7	Rab3 GTPase-activating protein non-catalytic subunit (Rab3 GTPase-activating protein 150 kDa subunit) (Rab3-GAP p150) (Rab3-GAP150) (Rab3-GAP regulatory subunit)	Rab3gap2	1	365	253.507	1	1	2.12937	-0.992998	-0.0730795	-0.596658	-0.284065	-0.343838	-0.246166	0.407434	Yes	10.2641	0	0	0	1	1	0	1	0	0	0	0	1	0	0	0	0	0	12	12	12	10.5	10.5	10.5	1	108510000	129	997660000	0.108765	MS/MS	MS/MS	MS/MS	MS/MS
Q91VT1	E3 SUMO-protein ligase NSE2 (EC 6.3.2.-) (MMS21 homolog) (Non-structural maintenance of chromosomes element 2 homolog) (Non-SMC element 2 homolog)	Nsmce2	2	130;212	253.235	0	0									No			0	0	0	0	0	0	1	2	0	0	0	0	0	0	0	2	4	4	4	13.8	13.8	13.8	2	6375700	11	72073000	0.0884617
O35426-2	X-box-binding protein 1 (XBP-1) (Tax-responsive element-binding protein 5) (TREB-5) [Cleaved into: X-box-binding protein 1, cytoplasmic form;X-box-binding protein 1, luminal form]	Xbp1	1	297	251.89	1	1									No			0	0	0	1	1	0	0	1	0	0	0	1	0	0	0	0	3	3	3	5.4	5.4	5.4	1	14653000	8	88962000	0.164711	matching	matching	matching
P10126	Elongation factor 1-alpha 1 (EF-1-alpha-1) (Elongation factor Tu) (EF-Tu) (Eukaryotic elongation factor 1 A-1) (eEF1A-1)	Eef1a1	5	146;165;20;30;439	251.075	0	0	1.09294	-1.1771	0.501103	0.00606737	-0.868899	-0.951472	0.222595	1.17477	Yes	6.29613	7.61905e-05	1	0	3	4	1	0	2	5	0	0	2	4	0	0	0	4	44	44	24	73.4	73.4	47.8	13	77414800	1701	50019000000	0.00154771	MS/MS	MS/MS	MS/MS	MS/MS
Q9CPS7	RNA-binding protein PNO1	Pno1	1	68	250.4	1	1	-0.756791	-0.761197	-0.375812	0.515608	-0.00658818	0.18692	1.49203	-0.294173	Yes	2.37965	0.000647934	0	0	0	0	1	0	1	1	0	0	0	0	0	0	1	0	4	4	4	18.1	18.1	18.1	4	9080400	18	92822000	0.0978259	matching	matching	matching	matching
Q6AXH7	Histone-lysine N-methyltransferase EZH2 (EC 2.1.1.43) (ENX-1) (Enhancer of zeste homolog 2)	Ezh2	1	630	250.383	1	1									No			0	0	1	0	0	0	1	1	0	0	0	0	0	0	1	0	2	2	2	4.5	4.5	4.5	1	2498600	3	7316600	0.341497
Q9Z0Y9	Oxysterols receptor LXR-alpha (Liver X receptor alpha) (Nuclear receptor subfamily 1 group H member 3)	Nr1h3	1	22	250.329	1	1	-0.159484	-0.187548	-0.23176	1.61969	-0.0865243	-0.522292	-0.171914	-0.260171	Yes	2.11498	0.00130159	0	0	0	1	0	0	0	0	0	0	0	1	0	0	0	0	5	5	5	17.1	17.1	17.1	5	8607400	17	110000000	0.0782491		matching
P97494	Glutamate--cysteine ligase catalytic subunit (EC 6.3.2.2) (GCS heavy chain) (Gamma-ECS) (Gamma-glutamylcysteine synthetase)	Gclc	1	129	250.291	0	0	0.268072	-0.673853	0.794081	1.89561	-0.506107	-0.577399	-0.77549	-0.424914	Yes	8.44978	0	0	0	0	1	0	0	0	0	0	0	0	1	0	0	0	0	18	18	18	30	30	30	3	132940000	154	4599900000	0.0289006	MS/MS	matching	matching	matching
Q69ZX6	MORC family CW-type zinc finger protein 2A (Zinc finger CW-type coiled-coil domain protein 1)	Morc2a	1	592	249.586	0	0									No			0	0	0	0	0	0	1	1	0	0	0	0	0	0	0	1	3	2	2	3.2	1.9	1.9	1	5599700	4	37265000	0.150267				matching
Q6KAQ7	ZZ-type zinc finger-containing protein 3	Zzz3	1	881	249.475	1	1	-0.341818	-0.491075	0.984657	-0.853636	1.27434	-0.842242	0.903051	-0.633276	Yes	3.64566	4.71513e-05	1	1	1	0	1	0	1	1	0	0	1	0	1	0	1	1	7	7	7	9.9	9.9	9.9	6	14462000	73	311860000	0.0463734	matching	matching	matching	MS/MS
Q9CXS4	Centromere protein V (CENP-V) (Proline-rich protein 6)	Cenpv	2	173;187	249.247	0	0	0.319005	-0.847643	0.566315	0.61667	-0.222063	-0.273303	-1.47134	1.31236	Yes	4.19089	0	0	0	1	2	0	0	0	0	0	0	1	2	0	0	0	0	9	9	9	46.4	46.4	46.4	8	49045700	97	1606500000	0.0305295	MS/MS	MS/MS	matching	MS/MS
Q3UW64	Bifunctional UDP-N-acetylglucosamine 2-epimerase/N-acetylmannosamine kinase (UDP-GlcNAc-2-epimerase/ManAc kinase) [Includes: UDP-N-acetylglucosamine 2-epimerase (hydrolyzing) (EC 3.2.1.183) (UDP-GlcNAc-2-epimerase) (Uridine diphosphate-N-acetylglucosamine-2-epimerase);N-acetylmannosamine kinase (EC 2.7.1.60) (ManAc kinase)]	Gne	1	464	248.905	0	0	-0.107169	-0.198766	-0.0186915	2.23053	-0.523868	-0.368662	-0.534394	-0.478975	Yes	8.84553	0	0	0	0	1	0	0	0	0	0	0	0	1	0	0	0	0	17	17	17	25.6	25.6	25.6	4	29145000	62	583870000	0.0499169	matching	matching		matching
Q91Y97	Fructose-bisphosphate aldolase B (EC 4.1.2.13) (Aldolase 2) (Liver-type aldolase)	Aldob	5	108;121;215;243;28	248.786	0	0	-0.0195971	-0.43709	1.37372	1.37546	-0.694513	0.323972	-0.805304	-1.11665	Yes	13.5194	0	0	0	5	3	1	0	0	0	0	0	4	3	0	0	0	0	37	34	34	89.6	86.3	86.3	15	70577600	719	53995000000	0.00130711	MS/MS	MS/MS	MS/MS	MS/MS
Q80U70	Polycomb protein Suz12 (Suppressor of zeste 12 protein homolog)	Suz12	2	225;74	248.481	0	0	-1.14227	-0.978358	0.192939	-0.278125	0.843973	-0.584021	1.26176	0.684109	Yes	7.20855	0	0	0	0	1	2	0	2	2	0	0	0	1	1	0	2	1	11	11	11	19.4	19.4	19.4	7	13549100	93	261990000	0.0517161	matching		matching
O08553	Dihydropyrimidinase-related protein 2 (DRP-2) (Unc-33-like phosphoprotein 2) (ULIP-2)	Dpysl2	5	390;511;520;525;7	248.333	0	0	2.05297	-0.0614007	-0.261489	-1.03982	0.793283	-0.522545	-0.225439	-0.735562	Yes	19.0061	0	5	0	2	0	3	0	0	0	5	0	0	0	0	0	0	0	33	33	27	62.6	62.6	58.2	14	52835100	760	8216000000	0.00643076	MS/MS	MS/MS	MS/MS	MS/MS
Q9D8M7	PHD finger protein 10 (BRG1-associated factor 45a) (BAF45a)	Phf10	1	189	247.962	1	1									No			0	0	1	1	1	0	1	1	0	0	1	1	0	0	0	0	2	2	2	6	6	6	3	10388000	39	117730000	0.0882358		matching	matching	matching
Q5S003	Sperm-associated antigen 17 (Projection protein PF6 homolog)	Spag17	1	1101	247.232	1	1	0.0787708	-0.382556	-0.833981	-0.122639	-0.293344	0.269727	-0.237752	1.52178	Yes	2.92781	0.000427844	0	0	0	0	0	1	0	0	0	0	0	0	0	1	0	0	7	7	7	3.4	3.4	3.4	1	9215000	10	31800000	0.28978			matching
Q8BR65	Sin3 histone deacetylase corepressor complex component SDS3 (Suppressor of defective silencing 3 protein homolog)	Suds3	1	178	246.436	0	0									No			0	1	1	0	1	0	1	1	0	0	0	0	0	0	1	0	2	2	2	5.7	5.7	5.7	1	7157800	2	40925000	0.1749
Q5NCH7	Zinc finger protein 454	Zfp454	1	54	246.407	0	0									No			0	0	0	1	0	0	0	0	0	0	0	1	0	0	0	0	2	2	2	6.6	6.6	6.6	1	2349000	1	4552900	0.515935		matching		MS/MS
P55264	Adenosine kinase (AK) (EC 2.7.1.20) (Adenosine 5'-phosphotransferase)	Adk	2	13;161	246.064	2	1	-0.0428303	-0.140206	-0.0851546	1.67777	0.7678	-0.308645	-1.37759	-0.491148	Yes	4.9039	1.75055e-05	0	0	0	2	1	0	0	1	0	0	0	2	1	0	0	0	11	11	11	41	41	41	5	38973800	124	1520500000	0.0256322	MS/MS	MS/MS	MS/MS	MS/MS
Q8CCK0	Core histone macro-H2A.2 (Histone macroH2A2) (mH2A2)	H2afy2	1	189	246.052	0	0									No			1	0	1	0	1	0	0	0	1	0	0	0	0	0	0	0	6	2	2	10.8	4.3	4.3	1	1887300	4	5963000	0.316502	matching	matching	matching	matching
Q3U3C9	Genetic suppressor element 1	Gse1	2	623;[M0QWG1]274	246.001	2	1	-1.60704	-0.299143	0.720335	-0.0908081	1.47955	-0.361511	0.601336	-0.442727	Yes	7.18558	0	0	1	1	1	1	1	2	0	0	0	1	1	0	0	1	0	14	14	14	12.8	12.8	12.8	9	61788400	181	2085000000	0.0296347	matching	matching	MS/MS	matching
E9Q2U5	Vomeronasal 2, receptor 91	Vmn2r91	1	425	245.884	0	0									No			0	0	0	0	1	0	0	0	0	0	0	0	1	0	0	0	1	1	1	1.5	1.5	1.5	1	487120	0	487120	0.99
P60335	Poly(rC)-binding protein 1 (Alpha-CP1) (Heterogeneous nuclear ribonucleoprotein E1) (hnRNP E1)	Pcbp1	2	115;31	245.72	0	0	0.971531	-0.70619	0.36669	-0.458803	-0.153448	-1.30127	0.543895	0.737594	Yes	4.112	0.000798701	1	1	2	2	2	1	2	2	0	0	1	1	0	0	1	1	15	15	12	80.1	80.1	70.5	9	100975000	536	6444700000	0.0156679	MS/MS	MS/MS	MS/MS	MS/MS
Q5SQB0	Nucleophosmin (NPM) (Nucleolar phosphoprotein B23) (Nucleolar protein NO38) (Numatrin)	Npm1	2	134;188	245.597	0	0	-0.291664	-1.15083	0.0206375	-0.202271	-0.070608	-0.3023	1.79181	0.205225	Yes	3.32894	0.00022695	0	0	2	0	2	1	2	2	0	0	0	0	1	0	2	1	12	12	12	50	50	50	7	36440400	186	1483500000	0.0245638	MS/MS	MS/MS	MS/MS	MS/MS
G3X9Z4	Cleavage and polyadenylation factor subunit homolog (S. cerevisiae) (PCF11 cleavage and polyadenylation factor subunit)	Pcf11	1	1544	245.379	1	1	0.114685	-1.26452	-0.168438	-0.661816	-0.319067	0.00730358	0.376288	1.91556	Yes	5.40769	0	0	0	1	1	1	1	1	1	0	0	0	1	0	0	1	1	17	17	17	15.1	15.1	15.1	4	17468000	121	446140000	0.0391536	MS/MS	matching	matching	MS/MS
P70297	Signal transducing adapter molecule 1 (STAM-1)	Stam	1	276	244.282	1	1	1.6249	-0.674869	0.32346	-0.0354436	0.70665	-0.940118	-0.220308	-0.78427	Yes	5.35698	0	0	0	1	1	1	1	1	0	0	0	1	1	0	0	0	0	6	6	6	19.5	19.5	19.5	5	9908500	31	106820000	0.0927588	MS/MS	MS/MS	matching	MS/MS
Q61329	Zinc finger homeobox protein 3 (AT motif-binding factor 1) (AT-binding transcription factor 1) (Alpha-fetoprotein enhancer-binding protein) (Zinc finger homeodomain protein 3) (ZFH-3)	Zfhx3	1	2815	244.053	1	1	-0.873006	-0.923874	0.332111	0.611298	1.85269	-0.449055	-0.126701	-0.423467	Yes	5.03967	0	0	0	1	1	1	0	1	1	0	0	1	1	1	0	0	0	6	6	6	2.1	2.1	2.1	6	13538000	57	301060000	0.0449678		matching
P17095	High mobility group protein HMG-I/HMG-Y (HMG-I(Y)) (High mobility group AT-hook protein 1) (High mobility group protein A1)	Hmga1	1	15	244.013	1	1									No			0	0	0	0	0	0	1	1	0	0	0	0	0	0	1	1	3	3	3	17.7	17.7	17.7	4	20901000	36	370360000	0.0564343	MS/MS	MS/MS	MS/MS	MS/MS
E9Q4N6	AT-rich interactive domain 1B (SWI-like)	Arid1b	1	483	243.417	0	0									No			0	0	1	0	1	0	1	1	0	0	0	0	0	0	1	0	4	3	3	4.1	3.6	3.6	1	3382400	4	18793000	0.179982	matching		matching	MS/MS
Q8K4B0	Metastasis-associated protein MTA1	Mta1	1	352	243.406	0	0	0.24511	-0.584595	0.456288	0.171546	0.00275603	-0.717594	-0.75124	1.17773	Yes	1.24218	0.00964192	1	0	0	0	0	0	0	1	0	0	0	0	0	0	0	1	7	6	5	15.3	14.2	11.3	2	9931900	27	81984000	0.121144	MS/MS	MS/MS	MS/MS	MS/MS
Q8R2M2	Deoxynucleotidyltransferase terminal-interacting protein 2	Dnttip2	2	428;509	242.747	1	0.756268	-0.563664	-0.182405	0.426633	-0.546439	0.387303	-0.625503	1.3539	-0.249829	Yes	1.8157	0.00172414	0	0	1	0	1	0	2	1	0	0	0	0	0	0	2	0	7	7	7	11.5	11.5	11.5	3	14521300	27	215050000	0.0675252	MS/MS	matching		MS/MS
P83917	Chromobox protein homolog 1 (Heterochromatin protein 1 homolog beta) (HP1 beta) (Heterochromatin protein p25) (M31) (Modifier 1 protein)	Cbx1	1	150	241.386	0	0	-0.889247	-0.605143	-0.113595	0.0867902	0.27708	-0.0747368	0.26821	1.05064	Yes	0.628936	0.0555734	0	0	1	1	1	1	1	1	0	0	1	0	0	0	1	1	7	5	5	35.1	29.2	29.2	4	14298000	31	199950000	0.0715079	matching	matching	matching	matching
Q571C7	Transcription factor TFIIIB component B'' homolog (Transcription factor IIIB 150) (TFIIIB150) (Transcription factor-like nuclear regulator)	Bdp1	1	2005	240.427	1	1									No			0	0	1	0	1	0	1	0	0	0	0	0	0	0	1	0	3	3	3	1.1	1.1	1.1	1	4818700	5	38547000	0.125008
Q6NZM9	Histone deacetylase 4 (HD4) (EC 3.5.1.98)	Hdac4	1	556	240.306	1	1	-1.63002	-0.51633	0.25452	-0.184142	1.24277	0.86552	0.274216	-0.306538	Yes	2.92826	0.000147059	0	1	1	0	1	1	1	1	0	0	1	0	1	1	1	1	11	11	11	15.6	15.6	15.6	8	21690000	168	838100000	0.02588	matching	matching		matching
P51448	Nuclear receptor ROR-alpha (Nuclear receptor RZR-alpha) (Nuclear receptor subfamily 1 group F member 1) (RAR-related orphan receptor A) (Retinoid-related orphan receptor-alpha)	Rora	1	240	239.811	1	1	-0.657821	-0.72993	0.020638	0.848396	0.690419	0.715709	-0.314187	-0.573224	Yes	1.52443	0.00384242	0	0	1	1	1	1	0	0	0	0	0	1	0	1	0	0	4	4	4	6.9	6.9	6.9	5	9189500	21	164720000	0.0557886	matching
Q99LC5	Electron transfer flavoprotein subunit alpha, mitochondrial (Alpha-ETF)	Etfa	3	126;158;75	239.425	0	0	-0.12902	1.36422	0.843863	0.536214	-0.329798	0.375658	-1.54689	-1.11424	Yes	9.86977	0	0	1	2	3	0	0	0	0	0	0	2	2	0	0	0	0	15	15	15	57.1	57.1	57.1	6	36855400	240	5083400000	0.00725015	MS/MS	MS/MS	matching	MS/MS
P30115	Glutathione S-transferase A3 (EC 2.5.1.18) (GST class-alpha member 3) (Glutathione S-transferase Ya3) (Glutathione S-transferase Yc)	Gsta3	2	69;78	239.044	0	0	0.0192648	-0.0757604	0.219846	1.47064	-0.377871	1.12338	-1.25315	-1.12635	Yes	4.88547	0	0	0	1	2	2	0	0	2	0	0	0	2	0	0	0	0	28	28	28	70.6	70.6	70.6	9	169330000	3092	897000000000	0.000188774	MS/MS	MS/MS	MS/MS	MS/MS
Q80XL6	Acyl-CoA dehydrogenase family member 11 (ACAD-11) (EC 1.3.99.-)	Acad11	1	183	238.995	0	0	-0.666827	-0.268095	1.52168	1.37817	-0.997088	-0.326523	-0.796042	0.154726	Yes	12.146	0	0	0	1	1	0	0	0	0	0	0	1	1	0	0	0	0	20	20	20	30.3	30.3	30.3	8	60812000	266	3699200000	0.0164392	matching	matching	matching	matching
P24270	Catalase (EC 1.11.1.6)	Cat	2	38;449	238.644	0	0	-0.525084	0.365379	1.34596	1.47257	-0.0841631	-0.573463	-0.978174	-1.02303	Yes	16.3186	0	1	0	1	2	0	0	0	0	0	0	1	2	0	0	0	0	37	37	37	63	63	63	21	95674100	736	62977000000	0.00151919	MS/MS	MS/MS	MS/MS	MS/MS
O88491	Histone-lysine N-methyltransferase, H3 lysine-36 and H4 lysine-20 specific (EC 2.1.1.43) (H3-K36-HMTase) (H4-K20-HMTase) (Nuclear receptor-binding SET domain-containing protein 1) (NR-binding SET domain-containing protein)	Nsd1	1	1237	238.308	1	1	-0.919408	-0.133351	0.726223	0.565576	0.446155	-0.49512	-0.00713424	-0.182941	Yes	0.62711	0.0444513	0	1	1	1	1	0	1	1	0	0	1	1	0	0	1	0	4	4	4	1.7	1.7	1.7	4	9242200	16	190590000	0.0484926	matching		matching	matching
O70305	Ataxin-2 (Spinocerebellar ataxia type 2 protein homolog)	Atxn2	1	864	238.006	1	1	0.576847	-0.289682	1.18074	0.674318	-1.27357	0.0174412	-0.658078	-0.228014	Yes	3.46489	6.14203e-05	0	1	1	1	1	0	1	1	0	0	1	0	1	0	0	0	4	4	4	4.9	4.9	4.9	3	9015700	24	107830000	0.0836103	MS/MS	matching	matching	MS/MS
O08664	B-cell CLL/lymphoma 7 protein family member C (B-cell chronic lymphocytic leukemia/lymphoma 7C protein)	Bcl7c	1	165	237.83	1	1									No			0	0	1	1	1	0	1	1	0	0	0	0	1	0	0	0	5	5	5	27.2	27.2	27.2	1	5868000	13	62495000	0.0938955
P97303	Transcription regulator protein BACH2 (BTB and CNC homolog 2)	Bach2	2	579;613	237.736	1	0.82115	-0.670372	-0.605263	-0.476824	0.6157	1.27735	-0.603328	1.25466	-0.791918	Yes	8.22768	0	0	0	0	1	2	0	2	0	0	0	0	1	0	0	2	0	15	15	15	22.5	22.5	22.5	5	14698900	125	530100000	0.0277285	matching
Q60793	Krueppel-like factor 4 (Epithelial zinc finger protein EZF) (Gut-enriched krueppel-like factor)	Klf4	1	275	237.72	1	1	-1.04357	0.563494	0.388379	-1.29929	1.67452	-0.257714	-0.0953454	0.0695196	Yes	8.02581	0	0	1	1	0	1	0	1	1	0	0	1	0	1	0	0	1	7	7	7	23.4	23.4	23.4	5	31028000	137	957740000	0.0323971	MS/MS	MS/MS	MS/MS	MS/MS
Q62296	Transcriptional enhancer factor TEF-3 (ETF-related factor 2) (ETFR-2) (TEA domain family member 4) (TEAD-4) (TEF-1-related factor 1) (TEF-1-related factor FR-19) (RTEF-1)	Tead4	1	171	237.503	0	0									No			0	0	1	0	1	0	0	0	0	0	0	0	1	0	0	0	4	3	1	20.8	17.8	6.6	1	10769000	21	77390000	0.139152
Q8VDD9	PH-interacting protein (PHIP) (IRS-1 PH domain-binding protein) (Neuronal differentiation-related protein) (NDRP) (WD repeat-containing protein 11)	Phip	1	1670	237.043	1	1	-0.00925333	-0.0598969	0.0863674	-1.06113	0.753153	-0.194231	1.60382	-1.11884	Yes	7.85421	0	0	0	1	1	1	0	1	1	0	0	0	0	0	0	1	0	19	19	19	12	12	12	6	30604000	144	1696200000	0.0180427	MS/MS	MS/MS	MS/MS	MS/MS
A6ZI47	Fructose-bisphosphate aldolase (EC 4.1.2.13)	Aldoart2	1	156	235.777	0	0									No			0	0	0	0	0	0	0	1	0	0	0	0	0	0	0	1	25	2	2	41.5	3.3	3.3	1	3260300	4	17391000	0.187471	matching	matching	matching	matching
O54915	Nuclear receptor subfamily 1 group I member 2 (Orphan nuclear receptor PXR) (Pregnane X receptor)	Nr1i2	1	231	235.141	0	0									No			0	0	0	1	0	0	0	0	0	0	0	1	0	0	0	0	3	3	3	7	7	7	1	1981100	3	9954900	0.199008
Q6P1E1	Zinc finger MIZ domain-containing protein 1 (PIAS-like protein Zimp10) (Retinoic acid-induced protein 17)	Zmiz1	1	552	234.134	0	0	0.523881	-0.857848	0.471304	0.0182255	0.77872	-1.2272	0.814655	-0.521741	Yes	1.5793	0.0028589	1	0	1	1	1	0	1	0	0	0	1	1	0	0	1	0	5	5	4	6.3	6.3	5.3	5	11317000	78	280750000	0.0403099	MS/MS	MS/MS	MS/MS	MS/MS
P13541	Myosin-3 (Myosin heavy chain 3)	Myh3	1	758	233.492	0	0									No			0	0	0	0	0	1	0	0	0	0	0	0	0	1	0	0	68	1	1	23.9	0.5	0.5	2	10903000	1	86749000	0.125684	matching	matching	matching	matching
E9Q7G0	Nuclear mitotic apparatus protein 1 (Nuclear mitotic apparatus protein) (NuMA protein)	Numa1	2	1748;47	233.151	1	0.767097	-1.48647	-0.740981	-0.148635	-0.174609	1.33804	-0.208825	0.462584	0.958899	Yes	3.67318	4.08163e-05	0	0	2	2	2	0	2	2	0	0	0	1	2	0	2	2	20	20	20	11.1	11.1	11.1	7	22709000	315	1245400000	0.0182343	matching	matching	matching	MS/MS
P52760	2-iminobutanoate/2-iminopropanoate deaminase (EC 3.5.99.10) (Heat-responsive protein 12) (Reactive intermediate imine deaminase A homolog) (Translation inhibitor L-PSP ribonuclease) (EC 3.1.-.-)	Rida	1	13	232.935	0	0	0.505045	-0.702873	1.68219	1.16313	-0.606358	-0.606966	-0.744221	-0.689951	Yes	17.9879	0	0	0	1	1	1	0	0	0	0	0	1	1	0	0	0	0	9	9	9	51.1	51.1	51.1	5	58983000	164	3456800000	0.0170629	MS/MS	MS/MS	MS/MS	MS/MS
Q6P5E3	Sal-like protein 1 (Zinc finger protein Spalt-3) (Sal-3) (mSal-3)	Sall1	1	1085	232.69	1	1	-0.67204	-0.104724	0.958305	1.88204	-0.658379	-0.454222	-0.657359	-0.293623	Yes	9.70026	0	0	0	1	1	0	0	0	1	0	0	0	1	0	0	0	0	15	15	14	15.5	15.5	14.5	8	31237000	190	1381200000	0.0226158	matching	matching	matching	matching
P48678	Prelamin-A/C [Cleaved into: Lamin-A/C]	Lmna	1	311	232.006	0	0	0.702851	0.0186214	0.478948	-0.621066	1.26327	0.423165	-0.983103	-1.28269	Yes	5.4062	4.04858e-05	0	1	1	1	1	1	1	1	0	0	1	1	0	0	0	0	18	17	17	35.5	35.5	35.5	4	28632000	192	1600900000	0.0178849	MS/MS	MS/MS	MS/MS	MS/MS
Q9CS00	Cactin	Cactin	1	491	231.933	1	1	-0.884384	-0.525956	-0.0501285	1.4381	-0.0234978	-0.662686	0.698778	0.00977424	Yes	1.85388	0.002081	0	0	1	1	1	0	1	1	0	0	0	1	0	0	0	0	6	6	6	10	10	10	1	7171400	39	139730000	0.0513233		matching
Q64133	Amine oxidase [flavin-containing] A (EC 1.4.3.4) (Monoamine oxidase type A) (MAO-A)	Maoa	1	267	231.722	0	0	1.70097	-0.498156	0.226668	-0.224437	0.918953	-0.567906	-0.815622	-0.740471	Yes	5.99368	0	1	0	1	1	1	1	0	0	0	0	1	1	0	0	0	0	10	10	10	22.4	22.4	22.4	3	9941200	88	258330000	0.0384826	MS/MS	MS/MS	MS/MS	MS/MS
P06745	Glucose-6-phosphate isomerase (GPI) (EC 5.3.1.9) (Autocrine motility factor) (AMF) (Neuroleukin) (NLK) (Phosphoglucose isomerase) (PGI) (Phosphohexose isomerase) (PHI)	Gpi	2	12;89	230.764	0	0	1.16836	0.365562	0.0435799	-0.776754	-0.696049	1.57006	-1.14438	-0.530379	Yes	10.7396	0	1	1	2	2	1	2	1	1	1	0	2	1	0	0	0	1	28	28	28	53.4	53.4	53.4	12	49755000	478	6751500000	0.00736947	MS/MS	MS/MS	MS/MS	MS/MS
Q5SWW4	Mediator of RNA polymerase II transcription subunit 13 (Thyroid hormone receptor-associated protein 1) (Thyroid hormone receptor-associated protein complex 240 kDa component) (Trap240)	Med13	1	1249	230.11	0	0									No			0	0	0	1	1	0	0	0	0	0	0	1	0	0	0	0	3	3	3	1.4	1.4	1.4	1	2475800	4	11751000	0.210688
P05063	Fructose-bisphosphate aldolase C (EC 4.1.2.13) (Aldolase 3) (Brain-type aldolase) (Scrapie-responsive protein 2) (Zebrin II)	Aldoc	1	208	229.235	0	0	2.18728	-0.25253	-0.208902	-0.686436	-0.14634	-0.0622465	-0.414157	-0.416668	Yes	6.73921	0	1	0	1	1	1	1	1	0	0	0	0	0	0	1	0	0	16	11	11	56.7	41	41	2	26862000	126	865950000	0.0310203	MS/MS	MS/MS	MS/MS	MS/MS
Q9QZ59	Doublesex- and mab-3-related transcription factor 1	Dmrt1	1	146	228.308	1	1	-0.5455	-0.582337	-0.265082	-0.208852	-0.389528	-0.17591	-0.162394	2.3296	Yes	13.3105	0	0	0	0	0	1	0	0	1	0	0	0	0	0	0	0	1	11	11	11	34.2	34.2	34.2	5	27981000	94	1098400000	0.0254743			matching
Q8BWT1	3-ketoacyl-CoA thiolase, mitochondrial (EC 2.3.1.16) (Acetyl-CoA acyltransferase) (Beta-ketothiolase) (Mitochondrial 3-oxoacyl-CoA thiolase)	Acaa2	3	209;332;340	227.939	0	0	-0.968164	1.44192	0.572564	1.0512	-0.365471	0.259988	-1.33509	-0.656951	Yes	23.0124	0	0	0	1	3	0	1	0	0	0	0	0	3	0	0	0	0	20	20	20	68	68	68	8	61498900	607	9561600000	0.00643186	MS/MS	MS/MS	MS/MS	MS/MS
Q91W96	Anaphase-promoting complex subunit 4 (APC4) (Cyclosome subunit 4)	Anapc4	1	797	226.908	1	1	0.204694	-0.656521	0.657628	-0.192679	0.354859	-0.658728	0.114736	0.17601	Yes	0.347191	0.159216	0	0	1	0	1	0	1	1	0	0	0	0	1	0	1	1	7	7	7	10.3	10.3	10.3	3	5763200	24	66269000	0.0869668	MS/MS	MS/MS	MS/MS	MS/MS
P97351	40S ribosomal protein S3a (Protein TU-11)	Rps3a	2	249;34	226.246	1	0.399935	0.3373	-1.20778	1.07226	1.02794	-0.285538	0.226316	-0.715403	-0.455101	Yes	0.934635	0.0138844	1	1	1	2	1	0	1	1	0	0	0	2	1	0	0	0	9	9	9	29.5	29.5	29.5	6	61860000	112	9716300000	0.00636662	MS/MS	MS/MS	MS/MS	MS/MS
Q8VCE0	Sodium/potassium-transporting ATPase subunit alpha-3 (Na(+)/K(+) ATPase alpha-3 subunit) (EC 3.6.3.9) (Na(+)/K(+) ATPase alpha(III) subunit) (Sodium pump subunit alpha-3)	Atp1a3	2	424;434	225.629	0	0	2.34211	-0.0831794	-0.330983	-0.513085	-0.345306	-0.246436	-0.215187	-0.607932	Yes	12.8	0	2	1	0	0	0	0	1	0	2	0	0	0	0	0	0	0	28	15	13	30.7	21.8	19.2	3	26017000	94	1129600000	0.023032	MS/MS	MS/MS	MS/MS	MS/MS
O54714	E3 SUMO-protein ligase PIAS3 (EC 6.3.2.-) (Protein inhibitor of activated STAT protein 3)	Pias3	1	230	225.409	0	0	0.876065	-1.01209	0.438936	-0.230254	1.10166	-0.59122	-0.173973	-0.40912	Yes	0.896141	0.0235757	0	0	1	1	0	1	0	0	0	0	1	1	0	0	0	0	5	5	5	17.9	17.9	17.9	7	9433600	67	155740000	0.0605727	MS/MS	MS/MS		MS/MS
P46938	Transcriptional coactivator YAP1 (Yes-associated protein 1) (Protein yorkie homolog) (Yes-associated protein YAP65 homolog)	Yap1	1	61	225.408	0	0									No			0	0	0	0	1	0	0	0	0	0	0	0	1	0	0	0	3	3	3	10.4	10.4	10.4	1	2567800	5	14020000	0.183153
Q8BJ37	Tyrosyl-DNA phosphodiesterase 1 (Tyr-DNA phosphodiesterase 1) (EC 3.1.4.-) (Protein expressed in male leptotene and zygotene spermatocytes 501) (MLZ-501)	Tdp1	1	176	224.357	0	0	-0.553385	-0.73806	-0.0571225	-0.128562	-0.442104	-0.0874957	0.190188	1.81654	Yes	3.48076	0.000111524	0	0	0	0	1	0	0	1	0	0	0	0	0	0	0	1	4	4	4	9.2	9.2	9.2	1	3260900	9	17286000	0.188644				matching
Q9D3N5	Putative uncharacterized protein (RIKEN cDNA 5430402E10 gene)	5430402E10Rik	1	142	224.072	0	0									No			0	0	0	0	0	0	0	1	0	0	0	0	0	0	0	1	1	1	1	8.1	8.1	8.1	1	493180	0	493180	0.99
Q9JII6	Alcohol dehydrogenase [NADP(+)] (EC 1.1.1.2) (Aldehyde reductase) (Aldo-keto reductase family 1 member A1)	Akr1a1	3	153;157;23	223.946	1	0.761731	0.272508	-0.58015	1.69796	0.814409	-0.250614	-1.32994	-0.726214	0.102041	Yes	9.68203	0	2	0	3	1	0	0	0	2	0	0	3	1	0	0	0	0	24	24	24	56.3	56.3	56.3	8	41592100	492	7618500000	0.00545936	MS/MS	MS/MS	MS/MS	MS/MS
Q6P4T2	U5 small nuclear ribonucleoprotein 200 kDa helicase (EC 3.6.4.13) (BRR2 homolog) (U5 snRNP-specific 200 kDa protein) (U5-200KD)	Snrnp200	1	1404	223.855	0	0	0.329318	-1.45518	0.438185	0.248264	0.120706	-1.40372	0.547144	1.17528	Yes	7.91159	0	1	0	1	1	1	0	1	1	0	0	0	1	0	0	1	1	37	37	37	19.9	19.9	19.9	6	15543000	297	1084900000	0.0143267	MS/MS	MS/MS	MS/MS	MS/MS
G3UWK0	Selenium-binding protein 2 (56 kDa acetaminophen-binding protein) (AP56)	Selenbp2	1	74	223.378	0	0	-1.16465	-0.244507	0.80284	1.27167	1.15851	-0.60221	-0.704632	-0.517023	Yes	5.04255	0	0	0	0	1	0	0	0	0	0	0	0	1	0	0	0	0	26	26	2	55.3	55.3	3.8	3	65631000	390	8038100000	0.00816499	MS/MS	MS/MS	matching	MS/MS
Q61818	Retinoic acid-induced protein 1	Rai1	1	802	223.375	1	1	-0.840695	-0.480911	-0.0462029	-0.698382	1.4964	-0.334629	1.32198	-0.417557	Yes	5.19471	0	0	0	1	0	1	0	1	1	0	0	0	0	1	0	1	0	9	9	9	6.2	6.2	6.2	4	5308600	45	91875000	0.0577807			matching
Q8R3F9	Speckle targeted PIP5K1A-regulated poly(A) polymerase (Star-PAP) (EC 2.7.7.19) (RNA-binding motif protein 21) (RNA-binding protein 21) (U6 snRNA-specific terminal uridylyltransferase 1) (U6-TUTase) (EC 2.7.7.52)	Tut1	1	237	223.338	0	0	0.280861	-0.319592	0.0329761	-0.489847	-0.0621418	-0.596589	-0.15526	1.30959	Yes	1.42536	0.00825844	0	0	0	0	0	0	0	1	0	0	0	0	0	0	0	1	4	4	4	6.8	6.8	6.8	1	3049000	12	19186000	0.158918	matching	matching	matching
Q9JI44	DNA methyltransferase 1-associated protein 1 (DNMAP1) (DNMT1-associated protein 1) (MAT1-mediated transcriptional repressor)	Dmap1	1	27	223.251	0	0	-0.844473	-0.575122	-0.00324174	0.550121	0.950703	-1.0029	1.12361	-0.198706	Yes	2.86675	0.000118519	0	1	1	0	1	0	1	1	0	0	1	0	0	0	1	0	5	5	5	14.1	14.1	14.1	4	25913000	84	562350000	0.0460798	MS/MS	MS/MS
P09041	Phosphoglycerate kinase 2 (EC 2.7.2.3) (Phosphoglycerate kinase, testis specific)	Pgk2	1	41	223.151	0	0	-0.23622	-0.32653	-0.568811	-0.10994	-0.712518	0.0941097	-0.172851	2.03276	Yes	6.57714	0	0	0	0	0	0	0	0	1	0	0	0	0	0	0	0	1	13	8	8	33.8	23.7	23.7	2	9252400	35	99086000	0.0933775	matching	matching	matching	matching
Q61768	Kinesin-1 heavy chain (Conventional kinesin heavy chain) (Ubiquitous kinesin heavy chain) (UKHC)	Kif5b	1	213	223.109	1	1	1.07142	0.055849	0.901834	-1.41624	-0.0569762	0.434393	-0.523714	-0.466572	Yes	1.59564	0.00283257	1	0	1	1	0	1	0	0	0	0	1	0	0	1	0	0	6	6	5	6.1	6.1	4.8	6	7575100	49	170510000	0.0444261	MS/MS	MS/MS	MS/MS	matching
Q8BKL1	Protein SSXT (Protein SYT) (Synovial sarcoma-associated Ss18-alpha)	Ss18	1	13	223.089	1	1	0.065105	-1.38955	-0.184415	0.531885	0.51971	-0.351435	0.324679	0.484023	Yes	0.810017	0.0300872	0	0	1	0	1	0	1	1	0	0	0	0	1	0	1	0	6	6	6	37.8	37.8	37.8	2	10747000	61	225340000	0.0476924	MS/MS	matching	MS/MS	MS/MS
P21550	Beta-enolase (EC 4.2.1.11) (2-phospho-D-glycerate hydro-lyase) (Enolase 3) (Muscle-specific enolase) (MSE) (Skeletal muscle enolase)	Eno3	1	5	222.858	0	0	-0.678923	1.01806	-0.300866	-0.408732	-0.375229	1.95254	-0.739062	-0.467792	Yes	12.3402	0	0	1	0	0	0	1	0	0	0	0	0	0	0	1	0	0	33	22	21	65.7	44	42.2	5	44796000	235	4786300000	0.00935921	matching	matching	matching	matching
Q9Z2U4	ETS-related transcription factor Elf-4 (E74-like factor 4) (Myeloid Elf-1-like factor)	Elf4	1	649	222.408	1	1	-0.365671	-0.728432	-0.124462	-0.507499	1.38699	-0.184795	0.58151	-0.0576409	Yes	1.81843	0.00197183	0	0	0	0	1	0	1	0	0	0	0	0	0	0	1	0	4	4	4	12.1	12.1	12.1	2	5542300	35	74582000	0.0743115			MS/MS
Q9D9F7	Putative uncharacterized protein (Spermatogenesis associated glutamate (E)-rich protein 4b) (Spermatogenesis-associated glutamate (E)-rich protein 4B)	Speer4b	1	115	221.654	0	0									No			0	0	0	0	0	0	1	1	0	0	0	0	0	0	0	1	1	1	1	6	6	6	1	448230	0	448230	0.99
Q8C405	Nuclear autoantigen Sp-100 (Nuclear dot-associated Sp100 protein) (Speckled 100 kDa)	Sp100	2	244;301	221.644	0	0	-0.617983	0.46866	0.3493	0.0211718	0.579947	-0.202897	1.36944	-1.96764	Yes	20.1458	0	1	0	2	2	2	2	2	0	1	0	1	2	0	1	1	0	33	33	33	46.4	46.4	46.4	10	86909000	2157	87336000000	0.000995111	MS/MS	MS/MS	MS/MS	MS/MS
Q8C854	Myelin expression factor 2 (MEF-2) (MyEF-2)	Myef2	1	165	221.476	0	0	1.42144	-0.932599	-0.234833	-0.523633	-0.15323	-0.865146	-0.249949	1.53795	Yes	13.3083	0	1	0	1	1	0	0	1	1	1	0	0	0	0	0	0	1	14	13	13	23	21.7	21.7	4	17448000	96	747540000	0.0233406	MS/MS	MS/MS	MS/MS	MS/MS
P54869	Hydroxymethylglutaryl-CoA synthase, mitochondrial (HMG-CoA synthase) (EC 2.3.3.10) (3-hydroxy-3-methylglutaryl coenzyme A synthase)	Hmgcs2	3	282;310;350	221.109	0	0	-0.27427	-1.08167	-0.500977	1.7436	-0.818513	-0.218388	-0.00597422	1.15619	Yes	9.16957	0	0	0	0	3	1	0	0	3	0	0	0	3	0	0	0	1	30	30	30	53.1	53.1	53.1	6	40571400	682	40055000000	0.00101289	MS/MS	MS/MS	matching	MS/MS
Q8CDM1	ATPase family AAA domain-containing protein 2 (EC 3.6.1.3)	Atad2	1	797	220.421	0	0									No			0	0	0	0	0	0	1	1	0	0	0	0	0	0	1	1	4	4	4	3.2	3.2	3.2	3	3190900	5	25966000	0.122888		matching
Q63918	Caveolae-associated protein 2 (Cavin-2) (Phosphatidylserine-binding protein) (Serum deprivation-response protein)	Cavin2	1	314	220.305	1	1	-0.53739	0.78907	-0.581785	-0.489596	1.42356	0.152206	-0.0473468	-0.708722	Yes	3.49745	4.06504e-05	0	1	0	0	1	1	1	0	0	0	0	0	1	1	1	0	7	7	7	20.8	20.8	20.8	3	6579900	52	157050000	0.0418968
Q8CGF7	Transcription elongation regulator 1 (Formin-binding protein 28) (FBP 28) (TATA box-binding protein-associated factor 2S) (Transcription factor CA150) (p144)	Tcerg1	1	505	220.197	1	1									No			0	0	0	1	0	0	0	0	0	0	0	1	0	0	0	0	4	4	4	5.9	5.9	5.9	1	8163700	16	44868000	0.181949	MS/MS			MS/MS
Q3UJB0	Putative uncharacterized protein (Splicing factor 3b, subunit 2)	Sf3b2	1	826	220.133	1	1	-0.418247	-1.07679	0.817741	0.637779	0.0597378	-1.14161	0.92256	0.198826	Yes	4.26946	2.58065e-05	0	0	1	1	0	0	1	1	0	0	1	1	0	0	1	0	7	7	7	12.6	12.6	12.6	7	9819900	72	331580000	0.0296155	matching	MS/MS	MS/MS	MS/MS
Q3U1J4	DNA damage-binding protein 1 (DDB p127 subunit) (Damage-specific DNA-binding protein 1) (UV-damaged DNA-binding factor)	Ddb1	1	867	219.72	0	0	1.39884	-0.516565	-0.32745	-0.295682	-1.1407	0.433688	-0.702567	1.15044	Yes	3.93223	0.000461017	1	0	1	0	1	0	1	1	1	0	0	0	0	0	0	1	24	24	24	24.2	24.2	24.2	6	27505000	411	3109500000	0.00884547	MS/MS	MS/MS	MS/MS	MS/MS
Q69ZK6	Probable JmjC domain-containing histone demethylation protein 2C (EC 1.14.11.-) (Jumonji domain-containing protein 1C)	Jmjd1c	1	1847	219.718	0	0									No			0	0	1	1	1	0	1	0	0	0	0	1	0	0	0	0	5	5	5	2.4	2.4	2.4	1	3831600	8	36200000	0.105845
Q70KF4	Cardiomyopathy-associated protein 5 (Heart and skeletal muscle-specific and sprouty domain-containing) (Myospryn) (Stretch-response protein 553) (Stretch-responsive fibronectin protein type 3) (TRIM-like protein)	Cmya5	1	1475	219.603	1	1									No			0	0	0	0	0	1	0	0	0	0	0	0	0	1	0	0	3	3	3	1.1	1.1	1.1	1	3417200	7	13587000	0.251505
Q03265	ATP synthase subunit alpha, mitochondrial	Atp5a1	3	218;230;506	219.564	1	0.041539	0.957188	1.26009	0.53931	-0.21683	-1.15628	0.682208	-1.23617	-0.829519	Yes	15.6364	0	2	2	3	2	2	1	0	2	0	0	3	2	0	0	0	0	38	38	1	59.3	59.3	1.8	7	51096500	1972	45352000000	0.00112666	MS/MS	MS/MS	MS/MS	MS/MS
Q6P3Y5	Zinc finger protein 280C (Suppressor of hairy wing homolog 3)	Znf280c	1	278	219.475	1	1									No			0	0	1	0	1	0	0	1	0	0	0	0	0	0	0	1	4	4	4	11.3	11.3	11.3	1	3393200	11	20890000	0.162432
Q91ZW3	SWI/SNF-related matrix-associated actin-dependent regulator of chromatin subfamily A member 5 (EC 3.6.4.-) (Sucrose nonfermenting protein 2 homolog) (mSnf2h)	Smarca5	3	175;766;835	219.47	0	0	0.172331	-1.28916	0.291179	-0.183885	0.286412	-1.40216	0.777303	1.34798	Yes	11.0234	0	1	0	1	2	2	0	0	2	0	0	0	1	0	0	0	2	14	14	13	16.7	16.7	15.6	3	9002900	122	466390000	0.0193034	MS/MS	MS/MS	matching	matching
Q8BG30	Negative elongation factor A (NELF-A) (Wolf-Hirschhorn syndrome candidate 2 homolog) (mWHSC2)	Nelfa	1	288	219.248	1	1									No			0	0	1	1	1	0	1	1	0	0	0	1	0	0	1	0	3	3	3	5.8	5.8	5.8	2	8085800	28	115900000	0.0697653	matching	matching	matching
O70273	ETS homologous factor (ETS domain-containing transcription factor)	Ehf	1	131	218.739	1	1									No			0	0	1	1	1	0	0	0	0	0	0	0	1	0	0	0	2	2	2	10.3	10.3	10.3	1	2655600	6	20523000	0.129396
Q3V116	Polyhomeotic-like protein 1 (mPH1) (Early development regulatory protein 1) (RAE-28)	Phc1	1	677	218.672	0	0	0.0728251	0.110422	1.56952	-1.05128	0.369654	-0.810766	-0.389683	0.129307	Yes	3.05491	9.7561e-05	0	0	1	0	0	0	0	0	0	0	1	0	0	0	0	0	5	5	5	9.4	9.4	9.4	1	10584000	22	142240000	0.0744094	matching	MS/MS	matching	MS/MS
Q3UMP4	Plasminogen activator inhibitor 1 RNA-binding protein (PAI1 RNA-binding protein 1) (PAI-RBP1) (SERPINE1 mRNA-binding protein 1)	Serbp1	1	102	218.267	1	1									No			0	0	0	1	0	0	1	0	0	0	0	1	0	0	1	0	4	4	4	34.7	34.7	34.7	2	7002100	18	60600000	0.115546	matching			matching
Q01853	Transitional endoplasmic reticulum ATPase (TER ATPase) (EC 3.6.4.6) (15S Mg(2+)-ATPase p97 subunit) (Valosin-containing protein) (VCP)	Vcp	3	236;524;615	217.568	0	0	1.36293	0.626218	-0.287235	-0.72055	-0.923139	-0.423793	-0.788104	1.15367	Yes	5.32251	6.18956e-05	2	0	1	1	1	0	2	3	0	0	0	0	0	0	0	3	40	40	40	50.4	50.4	50.4	6	25704900	549	5948300000	0.00432139	MS/MS	MS/MS	MS/MS	MS/MS
Q8K4Z5	Splicing factor 3A subunit 1 (SF3a120)	Sf3a1	3	131;37;497	216.332	0	0	0.134176	-1.40526	0.235107	0.86486	-0.149145	-0.577794	0.668415	0.22964	Yes	1.93931	0.00135016	0	0	1	3	0	0	0	1	0	0	0	3	0	0	0	0	12	12	12	20.1	20.1	20.1	4	10278700	119	723430000	0.0142083	MS/MS	MS/MS	matching	MS/MS
Q3TKT4	Transcription activator BRG1 (EC 3.6.4.-) (ATP-dependent helicase SMARCA4) (BRG1-associated factor 190A) (BAF190A) (Protein brahma homolog 1) (SNF2-beta) (SWI/SNF-related matrix-associated actin-dependent regulator of chromatin subfamily A member 4)	Smarca4	1	711	216.331	0	0	0.87473	-0.684813	-0.323722	-0.336813	0.3332	-1.23239	0.791943	0.577867	Yes	3.13734	5.44747e-05	0	0	1	1	1	1	1	1	0	0	0	1	0	0	0	0	10	10	7	6.9	6.9	4.4	1	13935000	46	314250000	0.0443437	MS/MS	MS/MS	MS/MS	MS/MS
P51881	ADP/ATP translocase 2 (ADP,ATP carrier protein 2) (Adenine nucleotide translocator 2) (ANT 2) (Solute carrier family 25 member 5) [Cleaved into: ADP/ATP translocase 2, N-terminally processed]	Slc25a5	2	23;43	216.139	0	0	0.540895	0.936737	0.911201	0.454041	-1.06025	0.375571	-1.16563	-0.992556	Yes	6.60591	0	2	0	2	1	0	0	0	1	0	0	2	1	0	0	0	0	15	15	7	44.6	44.6	27.9	8	50628000	282	43479000000	0.00116442	MS/MS	MS/MS	MS/MS	MS/MS
P58501	PAX3- and PAX7-binding protein 1 (PAX3/7BP) (GC-rich sequence DNA-binding factor 1)	Paxbp1	1	151	216.024	1	1									No			0	0	1	1	1	0	1	0	0	0	1	1	0	0	0	0	6	6	6	7	7	7	2	5740000	22	110760000	0.0518238	MS/MS	MS/MS		MS/MS
Q8VCH0	3-ketoacyl-CoA thiolase B, peroxisomal (EC 2.3.1.16) (Acetyl-CoA acyltransferase B) (Beta-ketothiolase B) (Peroxisomal 3-oxoacyl-CoA thiolase B)	Acaa1b	2	238;259	215.817	0	0	-0.329966	-0.375868	0.971083	1.96415	-0.66007	-0.363991	-0.558759	-0.646574	Yes	12.3824	0	0	0	1	2	0	0	0	0	0	0	1	2	0	0	0	0	13	13	5	39.9	39.9	14.9	6	17655800	191	1915500000	0.00921733	matching	matching		matching
Q9JM05	E3 SUMO-protein ligase PIAS4 (EC 2.3.2.27) (PIASy) (Protein inhibitor of activated STAT protein 4) (Protein inhibitor of activated STAT protein gamma) (PIAS-gamma) (RING-type E3 ubiquitin transferase PIAS4)	Pias4	1	69	215.579	0	0	0.0643307	-0.771349	0.0265155	0.094792	0.248865	-1.01802	0.21114	1.14372	Yes	2.31537	0.000793496	1	0	0	0	1	0	1	1	0	0	0	0	0	0	0	1	7	7	7	17.4	17.4	17.4	1	4656900	28	63762000	0.0730357	matching	matching	matching	matching
P97460	Neuronal PAS domain-containing protein 2 (Neuronal PAS2)	Npas2	1	161	214.407	0	0									No			0	0	1	1	1	0	0	0	0	0	0	1	0	0	0	0	3	3	3	4.3	4.3	4.3	2	2536900	10	26612000	0.0953292	matching	matching
P49429	4-hydroxyphenylpyruvate dioxygenase (EC 1.13.11.27) (4-hydroxyphenylpyruvic acid oxidase) (4HPPD) (HPD) (HPPDase) (F Alloantigen) (F protein)	Hpd	1	270	213.711	1	1	-0.450987	-0.405174	0.472754	2.20152	-0.403495	-0.112134	-0.81153	-0.490955	Yes	15.0929	0	0	0	0	1	0	0	0	0	0	0	0	1	0	0	0	0	21	21	21	37.7	37.7	37.7	12	73634000	350	20677000000	0.00356115			matching
Q8BV16	Putative uncharacterized protein (Zinc finger protein 398)	Zfp398	1	234	213.486	1	1									No			0	0	0	1	0	0	0	0	0	0	0	1	0	0	0	0	3	2	2	8	6.5	6.5	1	3245500	22	41019000	0.0791219		matching	matching	matching
Q5SWK8	Transcription factor COE1 (O/E-1) (OE-1) (Early B-cell factor)	Ebf1	1	16	213.036	1	1	-1.76135	0.528931	0.865141	-0.805968	0.152343	0.61326	0.416049	-0.00840209	Yes	4.56284	0	0	1	1	0	1	1	1	1	0	0	1	0	0	0	0	0	5	5	3	12.2	12.2	8.9	1	16334000	168	854900000	0.0191063		matching	MS/MS	matching
Q8R0A2	Zinc finger and BTB domain-containing protein 44 (BTB/POZ domain-containing protein 15)	Zbtb44	2	276;290	212.073	1	0.938233	-1.87922	0.749114	-0.325305	0.616675	1.05132	0.40504	0.125039	-0.742658	Yes	10.3877	0	0	0	0	2	2	1	0	2	0	0	0	2	0	0	0	0	21	21	21	28.6	28.6	28.6	5	48127700	986	25935000000	0.0018557	MS/MS	MS/MS	MS/MS	MS/MS
P27773	Protein disulfide-isomerase A3 (EC 5.3.4.1) (58 kDa glucose-regulated protein) (58 kDa microsomal protein) (p58) (Disulfide isomerase ER-60) (Endoplasmic reticulum resident protein 57) (ER protein 57) (ERp57) (Endoplasmic reticulum resident protein 60) (ER protein 60) (ERp60)	Pdia3	2	82;94	211.027	0	0	-0.302537	-0.960882	0.304424	0.76134	0.0170791	-1.16184	-0.0145948	1.35701	Yes	4.78865	0	0	0	1	1	0	0	1	2	0	0	0	0	0	0	0	2	18	18	18	33.3	33.3	33.3	5	13514600	151	1367600000	0.00988198	MS/MS	MS/MS	MS/MS	MS/MS
Q8R3P9	SMC5-SMC6 complex localization factor protein 1 (Ankyrin repeat domain-containing protein 32) (BRCT domain-containing protein 1) (Protein BRCTx)	Slf1	1	358	210.955	0	0									No			0	0	0	0	0	0	1	1	0	0	0	0	0	0	0	1	3	3	3	3.4	3.4	3.4	2	5784600	4	119710000	0.0483218		matching
Q8BHJ5	F-box-like/WD repeat-containing protein TBL1XR1 (Nuclear receptor corepressor/HDAC3 complex subunit TBLR1) (TBL1-related protein 1) (Transducin beta-like 1X-related protein 1)	Tbl1xr1	2	102;277	210.761	0	0	0.533396	0.0325707	0.162399	0.160585	-0.630844	-0.252993	-0.161219	0.156105	Yes	0.200096	0.298357	0	0	1	1	1	0	1	0	0	0	0	1	0	0	1	0	9	9	5	21.7	21.7	12	2	5102180	38	172770000	0.0295316	matching	MS/MS	matching	MS/MS
A0A0G2JGA3	TEX13 family member C2	Tex13c2	1	441	210.526	1	1	-0.171832	-0.365826	-0.448317	-0.287756	-0.374413	-0.64202	0.00159468	2.28857	Yes	11.0265	0	0	0	0	0	0	0	0	1	0	0	0	0	0	0	0	1	6	6	6	13.2	13.2	13.2	2	4227900	19	59952000	0.0705214	matching
Q64442	Sorbitol dehydrogenase (EC 1.1.1.14) (L-iditol 2-dehydrogenase)	Sord	3	319;6;63	208.876	1	0.184887	-0.232885	-0.655367	1.28385	1.43408	-0.851005	-0.978136	-0.629431	0.628894	Yes	14.6637	0	0	0	1	3	1	1	0	0	0	0	0	3	0	0	0	0	23	23	23	65.8	65.8	65.8	6	30590500	330	4885500000	0.00626149	matching	matching	matching	MS/MS
Q8BX22	Sal-like protein 4 (Zinc finger protein SALL4)	Sall4	1	151	208.699	1	1	-0.367545	-0.412856	-0.231145	-0.26467	-0.257248	-0.30037	-0.269392	2.10323	Yes	6.05752	0	0	0	0	0	0	0	0	1	0	0	0	0	0	0	0	1	5	5	5	6.7	6.7	6.7	2	4472400	11	82245000	0.054379	matching
Q6ZQL4	WD repeat-containing protein 43	Wdr43	1	326	208.39	0	0	-0.0584486	-1.96606	0.472667	0.721002	-0.178881	-0.0274428	0.791998	0.245165	Yes	6.30796	0	0	1	1	0	0	1	1	0	0	0	0	0	0	0	1	0	7	7	7	15.5	15.5	15.5	1	15033000	81	302390000	0.0497139	MS/MS	matching	matching	matching
Q8BGJ5	Polypyrimidine tract-binding protein 1 (PTB) (Heterogeneous nuclear ribonucleoprotein I) (hnRNP I)	Ptbp1	1	13	208.077	0	0	-0.988488	-1.35211	0.935995	1.00983	0.233604	-0.322468	0.232371	0.251267	Yes	2.94153	9.03955e-05	1	0	1	0	1	0	1	1	0	0	1	0	1	0	1	0	13	10	7	26.7	22.3	15.7	5	25740000	178	2221600000	0.0115862	MS/MS	matching	matching	matching
P17742	Peptidyl-prolyl cis-trans isomerase A (PPIase A) (EC 5.2.1.8) (Cyclophilin A) (Cyclosporin A-binding protein) (Rotamase A) (SP18) [Cleaved into: Peptidyl-prolyl cis-trans isomerase A, N-terminally processed]	Ppia	2	118;91	207.189	1	0.88883	1.15997	-1.70811	0.631116	0.237322	-0.913563	-0.252312	0.140171	0.705408	Yes	4.89401	0	0	0	0	0	0	0	1	2	0	0	0	0	0	0	0	2	15	15	15	67.7	67.7	67.7	6	18989000	220	2509100000	0.00756805	MS/MS	MS/MS	MS/MS	MS/MS
P52480	Pyruvate kinase PKM (EC 2.7.1.40) (Pyruvate kinase muscle isozyme)	Pkm	2	207;3	206.38	0	0	1.1809	0.24949	-0.183034	-1.53176	-0.481521	1.55792	-0.545878	-0.24612	Yes	21.8251	0	2	0	1	0	1	2	0	0	1	0	0	0	0	2	0	0	51	51	9	63.8	63.8	12.2	10	33112100	1859	41726000000	0.00079356	MS/MS	MS/MS	MS/MS	MS/MS
P84228	Histone H3.1;Histone H3.2	Hist1h3a;Hist1h3b	1	38	205.566	0	0	-0.330785	-0.637983	0.242413	-0.0505836	0.626865	-1.28254	1.2669	0.16571	Yes	4.05158	1.74292e-05	1	1	0	0	1	0	1	1	0	0	0	0	0	0	1	0	14	4	1	69.9	19.9	12.5	3	16812000	271	1109500000	0.0151528	MS/MS	MS/MS	MS/MS	MS/MS
P58710	L-gulonolactone oxidase (LGO) (EC 1.1.3.8) (L-gulono-gamma-lactone oxidase) (GLO)	Gulo	1	389	205.327	0	0	-0.538931	-0.454461	-0.297331	2.36943	-0.133471	-0.258509	-0.367653	-0.319076	Yes	14.7829	0	0	0	0	1	0	0	1	0	0	0	0	1	0	0	0	0	10	10	10	20.9	20.9	20.9	1	123730000	163	12681000000	0.00975712		matching
O70546	Lysine-specific demethylase 6A (EC 1.14.11.-) (Histone demethylase UTX) (Ubiquitously transcribed TPR protein on the X chromosome) (Ubiquitously transcribed X chromosome tetratricopeptide repeat protein)	Kdm6a	1	1034	205.017	0	0	-0.726234	-0.686593	1.04585	-0.386909	1.24694	-1.03583	0.69004	-0.147267	Yes	6.37831	0	0	0	0	1	0	0	0	0	0	0	0	1	0	0	0	0	10	10	10	10.6	10.6	10.6	1	6743200	36	104490000	0.0645344		matching		matching
Q8C6E0	Cilia- and flagella-associated protein 36 (Coiled-coil domain-containing protein 104)	Cfap36	1	230	204.728	1	1	-0.190342	-0.28887	-0.0904274	-0.415446	-0.335579	-0.569885	-0.284788	2.17534	Yes	7.42764	0	0	0	0	1	0	0	0	1	0	0	0	0	0	0	0	1	4	4	4	18.4	18.4	18.4	1	3778400	29	65301000	0.0578613	matching
P63038	60 kDa heat shock protein, mitochondrial (EC 3.6.4.9) (60 kDa chaperonin) (Chaperonin 60) (CPN60) (HSP-65) (Heat shock protein 60) (HSP-60) (Hsp60) (Mitochondrial matrix protein P1)	Hspd1	2	233;72	204.434	0	0	0.823271	0.886681	1.10364	0.553439	-1.15438	-0.12923	-1.33513	-0.748287	Yes	13.9999	0	1	0	2	2	0	0	1	2	0	0	2	2	0	0	0	0	40	40	35	55	55	45.9	8	47675500	753	14771000000	0.00322764	MS/MS	MS/MS	MS/MS	MS/MS
Q8BHX3	Borealin (Cell division cycle-associated protein 8) (MESrg)	Cdca8	2	124;192	204.244	1	0.5874	-0.0671834	-0.521749	-0.477871	-0.509932	-0.280105	-0.092804	0.437264	1.51238	Yes	2.94051	0.000179533	0	0	0	0	0	0	0	2	0	0	0	0	0	0	0	2	6	6	6	27.3	27.3	27.3	2	4766600	15	85790000	0.0555613				matching
Q9D8E6	60S ribosomal protein L4	Rpl4	1	364	204.14	1	1	-0.354653	-0.233524	0.371399	0.0727181	-0.313792	0.17625	0.658446	-0.376844	Yes	0.206603	0.270547	0	0	0	1	0	1	0	0	0	0	0	1	0	0	0	0	9	9	9	22.7	22.7	22.7	4	25848000	86	632360000	0.0408755	matching	MS/MS	MS/MS	MS/MS
Q9EQQ9	Protein O-GlcNAcase (OGA) (EC 3.2.1.169) (Beta-N-acetylhexosaminidase) (Beta-hexosaminidase) (Bifunctional protein NCOAT) (Meningioma-expressed antigen 5) (N-acetyl-beta-D-glucosaminidase) (EC 3.2.1.52) (N-acetyl-beta-glucosaminidase)	Mgea5	1	253	204.09	0	0	1.97382	-0.686547	-0.0946708	-0.434152	-0.136339	-0.270144	-0.809916	0.457952	Yes	7.52251	0	1	0	0	0	0	0	0	0	1	0	0	0	0	0	0	0	6	6	6	9.4	9.4	9.4	1	4648200	14	44293000	0.104942	MS/MS	MS/MS	MS/MS	MS/MS
P56480	ATP synthase subunit beta, mitochondrial (EC 3.6.3.14)	Atp5b	2	198;201	203.652	0	0	0.827058	1.58232	0.540712	-0.39417	-0.794508	0.420978	-1.25613	-0.926263	Yes	17.1736	0	1	2	2	2	1	1	1	2	0	0	2	1	0	0	0	0	58	58	58	75.8	75.8	75.8	9	51786000	2961	106000000000	0.000488547	MS/MS	MS/MS	MS/MS	MS/MS
Q8R0Y6	Cytosolic 10-formyltetrahydrofolate dehydrogenase (10-FTHFDH) (FDH) (EC 1.5.1.6) (Aldehyde dehydrogenase family 1 member L1)	Aldh1l1	3	767;865;876	203.624	0	0	0.506948	-1.14071	1.1342	1.51355	-0.346758	-0.558203	-0.961976	-0.147057	Yes	12.0308	0	0	0	0	3	0	0	0	0	0	0	0	3	0	0	0	0	45	45	42	50.3	50.3	47.8	9	31440540	419	8679400000	0.00362243	MS/MS	MS/MS	MS/MS	MS/MS
P51667	Myosin regulatory light chain 2, ventricular/cardiac muscle isoform (MLC-2) (MLC-2v) (Myosin light chain 2, slow skeletal/ventricular muscle isoform) (MLC-2s/v)	Myl2	1	62	203.592	1	1	-0.619283	2.03777	-0.254778	-0.678224	-0.142592	0.846639	-0.581454	-0.608079	Yes	13.7903	0	0	1	0	1	1	0	0	0	0	1	0	0	0	0	0	0	9	9	9	39.2	39.2	39.2	11	26033000	135	3439700000	0.00756839	MS/MS	matching	matching
Q8BMG1	ATR-interacting protein (ATM and Rad3-related-interacting protein)	Atrip	1	291	202.728	0	0									No			0	0	0	0	0	0	0	1	0	0	0	0	0	0	0	1	3	3	3	7	7	7	1	1347700	4	10746000	0.125414				matching
Q91V89	Protein phosphatase 2, regulatory subunit B (B56), delta isoform (Protein phosphatase 2, regulatory subunit B (B56), delta isoform, isoform CRA_b) (Protein phosphatase 2, regulatory subunit B', delta) (Protein phosphatase 2A B56delta regulatory subunit) (Putative uncharacterized protein)	Ppp2r5d	1	74	202.194	1	1									No			1	1	1	0	1	1	1	1	0	0	0	0	1	0	0	0	4	4	3	7.9	7.9	6.2	1	5216200	9	86907000	0.0600205	MS/MS	MS/MS	matching	MS/MS
Q9JLM4	Zinc finger MYM-type protein 3 (DXHXS6673E protein) (Zinc finger protein 261)	Zmym3	1	788	201.951	1	1									No			0	0	0	0	1	0	1	1	0	0	0	0	0	0	1	1	3	3	3	4.9	4.9	4.9	2	3135300	15	27117000	0.115621		MS/MS	MS/MS	MS/MS
Q5STS9	B-cell lymphoma/leukemia 11A (BCL-11A) (B-cell CLL/lymphoma 11A) (COUP-TF-interacting protein 1) (Ecotropic viral integration site 9 protein) (EVI-9)	Bcl11a	1	123	201.825	1	1	0.397124	-0.304808	-0.420961	-0.744545	0.582846	-0.480701	1.92829	-0.957245	Yes	12.4131	0	1	0	0	0	1	0	1	0	0	0	0	0	0	0	1	0	15	13	13	24.9	21.8	21.8	2	8779600	57	363290000	0.0241669	matching	matching	matching	MS/MS
Q80TS5	Zinc finger protein 423 (Early B-cell factor-associated zinc finger protein) (Olf1/EBF-associated zinc finger protein) (Smad- and Olf-interacting zinc finger protein)	Znf423	2	1136;13	201.019	2	1	1.25713	0.248821	0.224212	-2.00465	-0.128321	0.684335	0.125994	-0.407516	Yes	13.0042	0	2	2	2	0	2	2	2	1	0	0	2	0	1	0	0	0	5	5	5	6.3	6.3	6.3	5	21307600	271	14304000000	0.00148963	MS/MS	MS/MS	MS/MS	MS/MS
Q32NY8	Tcfl5 protein (Transcription factor-like 5 (basic helix-loop-helix))	Tcfl5	1	458	200.683	0	0	-0.244721	-0.27295	-0.377469	-0.327775	-0.525313	-0.285301	-0.227386	2.26091	Yes	9.3993	0	0	0	0	0	0	0	0	1	0	0	0	0	0	0	0	1	7	7	7	17.2	17.2	17.2	1	10318000	30	147290000	0.0700523		matching
Q6NXL1	Sec24 related gene family, member D (S. cerevisiae) (Sec24-related gene family, member D (S. cerevisiae))	Sec24d	1	803	200.583	0	0	-0.634942	-0.871184	0.0693597	1.95439	-0.0516563	-0.308612	0.251227	-0.408578	Yes	4.83664	0	0	0	0	1	1	0	1	0	0	0	0	1	0	0	0	0	13	13	13	15.8	15.8	15.8	1	15700000	76	1351500000	0.0116167	matching	matching		MS/MS
Q9QYG0	Protein NDRG2 (N-myc downstream-regulated gene 2 protein) (Protein Ndr2)	Ndrg2	1	13	200.495	0	0	1.28957	0.310474	-0.88877	0.834154	-0.854503	1.05958	-1.16015	-0.590345	Yes	19.4247	0	0	1	0	1	1	1	0	0	0	0	0	1	0	0	0	0	16	16	16	41.2	41.2	41.2	4	17943000	329	2453400000	0.00731352	MS/MS	MS/MS	MS/MS	MS/MS
P15066	Transcription factor jun-D	Jund	1	234	200.315	1	1	-0.337043	-0.0681295	-0.0478727	-0.436811	2.16317	-0.687487	-0.464463	-0.121362	Yes	8.05927	0	1	0	1	0	0	1	0	0	0	0	1	0	0	0	0	0	3	3	3	24.9	24.9	24.9	1	3267800	22	47856000	0.068284
Q9JK37	Myozenin-1 (Calsarcin-2) (Filamin-, actinin- and telethonin-binding protein) (Protein FATZ)	Myoz1	2	209;89	199.587	1	0.690832	-0.881101	-0.26439	0.236053	-0.502812	-0.242654	2.20942	-0.399625	-0.154895	Yes	10.4741	0	0	0	1	1	0	2	0	0	0	0	0	0	0	2	0	0	12	12	12	50.7	50.7	50.7	3	6407200	59	329950000	0.0194187	matching
Q45VK7	Cytoplasmic dynein 2 heavy chain 1 (Cytoplasmic dynein 2 heavy chain) (Dynein cytoplasmic heavy chain 2) (Dynein heavy chain 11) (mDHC11) (Dynein heavy chain isotype 1B)	Dync2h1	1	1932	198.697	0	0	0.50577	-0.784242	0.167715	-0.833375	-0.391475	0.273544	-0.768265	1.83033	Yes	7.94448	0	0	0	0	1	0	0	0	0	0	0	0	1	0	0	0	0	40	40	40	11.2	11.2	11.2	1	46205000	170	1456600000	0.0317211	MS/MS	MS/MS	MS/MS	MS/MS
P62889	60S ribosomal protein L30	Rpl30	1	44	198.304	0	0	0.23398	-0.732477	0.512488	0.248973	-0.574996	-0.797083	0.770247	0.338867	Yes	1.3095	0.00448722	0	0	0	1	0	0	1	1	0	0	0	0	0	0	0	1	2	2	2	24.3	24.3	24.3	3	12636000	72	776770000	0.0162674	MS/MS	MS/MS	MS/MS	matching
Q4VWZ5	Acyl-CoA-binding protein (ACBP) (Diazepam-binding inhibitor) (DBI) (Endozepine) (EP)	Dbi	1	120	198.209	0	0									No			0	0	0	1	0	0	0	0	0	0	0	1	0	0	0	0	2	2	2	16.3	16.3	16.3	1	2990600	10	28384000	0.105362	MS/MS	matching	MS/MS
Q9CQM9	Glutaredoxin-3 (PKC-interacting cousin of thioredoxin) (PICOT) (PKC-theta-interacting protein) (PKCq-interacting protein) (Thioredoxin-like protein 2)	Glrx3	1	69	198.108	1	1	0.79887	-0.380431	-0.140446	-0.240321	-1.21307	0.532086	-0.709478	1.35279	Yes	3.58378	9.02256e-05	1	0	0	0	0	0	0	1	0	0	0	0	0	0	0	1	9	9	8	24.1	24.1	22.2	3	11233000	115	971550000	0.0115619	MS/MS	MS/MS	MS/MS	MS/MS
Q9DCY0	Glycine N-acyltransferase-like protein Keg1 (EC 2.3.1.13) (Acyl-CoA:glycine N-acyltransferase protein Keg1) (Kidney-expressed gene 1 protein)	Keg1	3	112;124;158	197.816	0	0	-0.313091	-0.438751	1.88057	1.10531	-0.76084	-0.516765	-0.532276	-0.424161	Yes	12.8803	0	0	0	3	0	0	0	0	0	0	0	3	0	0	0	0	0	13	13	13	51.2	51.2	51.2	5	14551160	166	2456400000	0.00592377	MS/MS		matching
A2A934	PR domain zinc finger protein 16 (PR domain-containing protein 16) (Transcription factor MEL1) (MDS1/EVI1-like gene 1)	Prdm16	1	270	197.518	1	1	0.286021	-0.00149654	1.20767	-0.511965	1.28541	-0.729477	-0.413935	-1.12222	Yes	7.53146	0	1	1	1	0	1	0	1	0	0	0	0	0	1	0	0	0	10	9	9	8.8	8	8	1	4633800	46	156920000	0.0295297	matching	MS/MS	MS/MS	MS/MS
Q5XKE0	Myosin-binding protein C, fast-type (Fast MyBP-C) (C-protein, skeletal muscle fast isoform)	Mybpc2	3	304;312;862	196.717	0	0	-0.104024	-0.203795	0.413188	-0.596099	-0.314433	2.20123	-0.635378	-0.760693	Yes	13.3598	0	0	0	0	0	0	3	0	0	0	0	0	0	0	3	0	0	72	72	71	50.5	50.5	49.9	5	41330800	964	65710000000	0.000628988	MS/MS	matching	matching	matching
P68372	Tubulin beta-4B chain (Tubulin beta-2C chain)	Tubb4b	1	154	196.496	0	0	2.20863	-0.417942	-0.261365	-0.76534	-0.477992	-0.287206	-0.585955	0.58717	Yes	13.005	0	1	0	0	0	1	0	0	1	1	0	0	0	0	0	0	1	34	34	2	71.5	71.5	4	4	25181000	1050	28170000000	0.000893894	MS/MS	MS/MS	MS/MS	MS/MS
Q8R127	Saccharopine dehydrogenase-like oxidoreductase (EC 1.-.-.-)	Sccpdh	1	220	196.487	0	0	1.10114	-0.256089	-0.111086	-1.10868	-1.09194	0.593455	-0.512022	1.38523	Yes	8.93088	0	1	0	0	0	0	0	0	1	0	0	0	0	0	0	0	1	12	12	12	36.8	36.8	36.8	1	20072000	151	892670000	0.0224854	MS/MS	MS/MS	MS/MS	MS/MS
P61979	Heterogeneous nuclear ribonucleoprotein K (hnRNP K)	Hnrnpk	2	198;60	195.583	0	0	1.16886	-1.08167	-0.100527	-0.974226	-0.132335	-0.784058	0.47633	1.42762	Yes	10.3867	0	1	1	2	1	1	1	2	2	0	0	0	0	0	0	0	2	22	22	22	49.2	49.2	49.2	5	18599400	584	4257400000	0.00436872	MS/MS	MS/MS	MS/MS	MS/MS
O08609	Max-like protein X (Max-like bHLHZip protein) (Protein BigMax) (Transcription factor-like protein 4)	Mlx	1	68	195.155	1	1	-0.663899	-0.404139	0.229247	1.88573	0.21775	0.0909529	-0.2296	-1.12604	Yes	7.61372	0	0	0	0	1	0	0	0	0	0	0	0	1	0	0	0	0	2	2	2	8.7	8.7	8.7	2	13670000	54	948250000	0.014416
Q924M7	Mannose-6-phosphate isomerase (EC 5.3.1.8) (Phosphohexomutase) (Phosphomannose isomerase) (PMI)	Mpi	1	20	195.088	0	0	0.136877	0.504078	0.159894	-0.398647	-1.24013	0.707792	-1.26792	1.39806	Yes	8.96107	0	0	0	0	1	1	0	0	1	0	0	0	0	0	0	0	1	13	13	13	43	43	43	2	20379000	198	1382600000	0.0147396	MS/MS	MS/MS	MS/MS	MS/MS
Q3TTP0	Testicular spindle-associated protein SHCBP1L (SHC SH2 domain-binding protein 1-like protein)	Shcbp1l	1	564	195.018	0	0	-0.208585	-0.0156309	-0.251382	-0.222789	-0.53217	-0.708302	-0.197492	2.13635	Yes	7.87035	0	0	0	0	0	0	0	0	1	0	0	0	0	0	0	0	1	10	10	10	14.9	14.9	14.9	2	9723300	49	389070000	0.0249911	matching
P47738	Aldehyde dehydrogenase, mitochondrial (EC 1.2.1.3) (AHD-M1) (ALDH class 2) (ALDH-E2) (ALDHI)	Aldh2	3	377;385;430	194.39	0	0	-0.539789	0.10751	0.882524	1.08799	1.14712	-1.39585	-0.978012	-0.3115	Yes	13.6907	0	0	0	1	3	2	0	0	2	0	0	0	3	0	0	0	1	26	25	25	52.4	50.5	50.5	6	27132800	677	19833000000	0.00136806	MS/MS	MS/MS	MS/MS	MS/MS
Q99MD9	Nuclear autoantigenic sperm protein (NASP)	Nasp	2	229;722	194.317	2	1	-0.19464	-0.231074	-0.574961	-0.468321	-0.23475	-0.185974	-0.439949	2.32967	Yes	13.4858	0	0	0	0	0	0	0	0	2	0	0	0	0	0	0	0	2	10	10	10	15.4	15.4	15.4	2	4218000	42	179630000	0.0234816	matching
O35488	Very long-chain acyl-CoA synthetase (VLACS) (VLCS) (EC 6.2.1.-) (Fatty acid transport protein 2) (FATP-2) (Fatty-acid-coenzyme A ligase, very long-chain 1) (Long-chain-fatty-acid--CoA ligase) (EC 6.2.1.3) (Solute carrier family 27 member 2) (THCA-CoA ligase) (Very long-chain-fatty-acid-CoA ligase)	Slc27a2	1	442	194.178	0	0	-0.189365	-0.577522	1.67405	1.41258	-0.621297	-0.413785	-0.587342	-0.697324	Yes	15.4607	0	0	0	1	1	0	0	0	0	0	0	1	1	0	0	0	0	24	24	24	41.1	41.1	41.1	6	31731000	377	9026600000	0.00351528	MS/MS	MS/MS	matching	MS/MS
P08074	Carbonyl reductase [NADPH] 2 (EC 1.1.1.184) (Adipocyte protein P27) (AP27) (Lung carbonyl reductase) (LCR) (NADPH-dependent carbonyl reductase 2)	Cbr2	2	33;49	193.57	0	0	-0.319506	-0.482411	-0.311428	-0.355665	2.39075	-0.462219	-0.387327	-0.0721981	Yes	15.0646	0	0	0	0	0	2	0	0	0	0	0	0	0	2	0	0	0	11	11	6	59	59	28.7	5	18473000	99	2817100000	0.00655745
Q4VAD4	Zinc finger protein 92 (Zfp-92)	Zfp92	1	40	193.035	0	0									No			0	0	0	0	0	0	0	1	0	0	0	0	0	0	0	1	2	2	2	4.5	4.5	4.5	1	1133000	2	5229600	0.216651
Q6GT24	Peroxiredoxin-6 (EC 1.11.1.15) (1-Cys peroxiredoxin) (1-Cys PRX) (Acidic calcium-independent phospholipase A2) (aiPLA2) (EC 3.1.1.-) (Antioxidant protein 2) (Non-selenium glutathione peroxidase) (NSGPx) (EC 1.11.1.9)	Prdx6	2	183;67	192.943	1	0.361064	0.872572	0.0266791	-0.324971	0.705389	1.41849	-0.626878	-1.56956	-0.501718	Yes	10.808	0	0	0	0	2	1	0	0	1	0	0	0	2	0	0	0	0	18	18	14	71.9	71.9	65.2	4	22213500	1192	42196000000	0.000526436	MS/MS	MS/MS	MS/MS	MS/MS
P97807	Fumarate hydratase, mitochondrial (Fumarase) (EC 4.2.1.2) (EF-3)	Fh	3	169;293;308	192.622	1	0.192504	0.584614	1.39575	0.558014	0.113334	-0.818322	0.625522	-1.33427	-1.12464	Yes	15.5867	0	0	1	2	1	0	0	0	1	0	0	2	1	0	0	0	0	26	26	26	69	69	69	4	16915000	681	16873000000	0.00100249	MS/MS	MS/MS	MS/MS	MS/MS
Q9WTK2	Chromodomain Y-like protein (CDY-like) (EC 2.3.1.48)	Cdyl	1	571	191.797	0	0									No			0	1	1	0	1	0	0	0	0	0	1	0	0	0	0	0	3	3	3	5.1	5.1	5.1	1	1083700	5	13593000	0.0797249
P16125	L-lactate dehydrogenase B chain (LDH-B) (EC 1.1.1.27) (LDH heart subunit) (LDH-H)	Ldhb	2	279;77	190.864	0	0	1.01755	0.573586	0.990297	-1.14766	-0.409774	0.270611	-1.32042	0.025802	Yes	4.05404	0	0	1	2	0	0	0	0	1	0	0	2	0	0	0	0	0	21	21	21	76	76	76	3	12049500	450	3280200000	0.0036734	MS/MS	MS/MS	MS/MS	MS/MS
P00015	Cytochrome c, testis-specific	Cyct	1	40	190.683	0	0	-0.607206	-0.215441	-0.442075	0.0300557	-0.248373	-0.647971	0.140273	1.99074	Yes	6.56381	0	0	0	0	0	0	0	0	1	0	0	0	0	0	0	0	1	4	2	2	50.5	32.4	32.4	1	2019400	8	34079000	0.0592564	matching
P48318	Glutamate decarboxylase 1 (EC 4.1.1.15) (67 kDa glutamic acid decarboxylase) (GAD-67) (Glutamate decarboxylase 67 kDa isoform)	Gad1	1	295	190.542	0	0	2.23726	-0.428698	-0.477139	-0.276684	-0.340718	-0.569505	-0.305274	0.16076	Yes	10.0049	0	1	0	0	0	0	0	0	0	1	0	0	0	0	0	0	0	11	9	9	20.6	16.9	16.9	2	4225100	28	140910000	0.0299844	MS/MS	MS/MS	MS/MS	MS/MS
P09055	Integrin beta-1 (Fibronectin receptor subunit beta) (VLA-4 subunit beta) (CD antigen CD29)	Itgb1	1	794	189.618	1	1	-0.716469	-0.60076	0.791728	-0.383027	1.4966	-0.177322	-0.0687425	-0.342002	Yes	3.35865	4.6875e-05	0	1	1	0	1	0	1	0	0	0	0	0	1	0	0	0	10	10	10	12.2	12.2	12.2	1	5275400	53	227600000	0.0231784	matching	matching	matching	matching
Q04859-3	Serine/threonine-protein kinase MAK (EC 2.7.11.1) (Male germ cell-associated kinase) (Protein kinase RCK)	Mak	1	91	189.364	0	0									No			0	0	0	0	0	0	1	0	0	0	0	0	0	0	1	0	2	2	2	3.3	3.3	3.3	1	865370	2	3734700	0.231711
P97457	Myosin regulatory light chain 2, skeletal muscle isoform (Fast skeletal myosin light chain 2) (MLC2F)	Mylpf	2	154;63	189.224	1	0.480914	0.166771	0.178772	0.720976	-1.08704	-0.218088	1.81718	-0.806934	-0.771637	Yes	8.58618	0	1	0	0	0	0	2	0	0	0	0	0	0	0	2	0	0	25	25	15	85.8	85.8	56.2	6	21403000	386	45989000000	0.000465394	MS/MS	MS/MS	MS/MS	MS/MS
Q9Z2Y8	Pyridoxal phosphate homeostasis protein (PLP homeostasis protein) (Proline synthase co-transcribed bacterial homolog protein)	Prosc	1	81	187.851	0	0	0.255674	-0.665963	1.16504	0.643239	-1.23957	-0.347051	-0.00836994	0.196992	Yes	2.4493	0.00026943	0	0	1	1	1	0	1	1	0	0	0	1	0	0	0	0	6	6	6	28.5	28.5	28.5	1	8261200	63	468830000	0.0176209	MS/MS	MS/MS	matching	matching
O88532	Zinc finger RNA-binding protein	Zfr	1	541	187.849	0	0	-0.134983	-0.682698	0.65985	0.582545	-0.118719	-0.676332	-0.511371	0.881707	Yes	1.79967	0.00306565	0	0	0	1	0	0	0	0	0	0	0	1	0	0	0	0	4	4	4	6.2	6.2	6.2	2	2972700	37	61127000	0.0486315	matching	matching	matching	MS/MS
P08249	Malate dehydrogenase, mitochondrial (EC 1.1.1.37)	Mdh2	2	203;215	187.686	0	0	1.24277	1.21575	0.270816	-0.741223	-0.85105	0.77032	-0.99475	-0.912634	Yes	13.1946	0	2	0	2	1	0	0	0	1	0	0	2	0	0	0	0	0	21	21	21	63	63	63	3	15678200	701	22792000000	0.000687882	MS/MS	MS/MS	MS/MS	MS/MS
Q8CAQ8	MICOS complex subunit Mic60 (Mitochondrial inner membrane protein) (Mitofilin)	Immt	1	169	187.42	1	1	0.91668	0.880423	0.852402	-0.34287	-1.08776	0.757378	-1.44494	-0.531309	Yes	12.2165	0	0	0	1	1	0	0	0	1	0	0	1	0	0	0	0	1	21	21	21	33.3	33.3	33.3	5	11704000	256	2207900000	0.00530096	MS/MS	MS/MS	MS/MS	MS/MS
Q91XE4	N-acyl-aromatic-L-amino acid amidohydrolase (carboxylate-forming) (EC 3.5.1.114) (Acylase III) (Aminoacylase III) (AAIII) (Aminoacylase-3) (ACY-3) (Aspartoacylase-2) (Hepatitis C virus core-binding protein 1) (HCBP1)	Acy3	1	296	187.243	1	1	-0.12181	-0.222137	1.93243	0.952996	-0.444786	-0.719799	-0.741823	-0.635074	Yes	11.1728	0	0	0	1	1	0	0	0	0	0	0	1	1	0	0	0	0	21	21	21	63.8	63.8	63.8	5	28487000	326	11850000000	0.00240397	MS/MS	matching	matching	MS/MS
P70402	Myosin-binding protein H (MyBP-H) (H-protein)	Mybph	1	68	186.833	1	1	-0.30128	-0.191185	-0.25211	-0.305324	-0.221599	2.30155	-0.304039	-0.726016	Yes	12.0055	0	0	0	1	0	0	1	0	0	0	0	0	0	0	1	0	0	34	34	33	67.9	67.9	66.3	5	33271000	371	37801000000	0.000880162	matching		matching	matching
Q9D1M0	Protein SEC13 homolog (GATOR complex protein SEC13) (SEC13-like protein 1) (SEC13-related protein)	Sec13	1	87	186.176	1	1	0.161348	-0.409462	0.847414	1.23317	-1.06094	0.0254308	-0.516465	-0.280494	Yes	1.14097	0.0123362	0	0	1	1	0	0	0	0	0	0	0	1	0	0	0	0	9	9	9	39.1	39.1	39.1	3	12016000	149	1776900000	0.00676234	MS/MS	MS/MS	MS/MS	MS/MS
Q78JT3	3-hydroxyanthranilate 3,4-dioxygenase (EC 1.13.11.6) (3-hydroxyanthranilate oxygenase) (3-HAO) (3-hydroxyanthranilic acid dioxygenase) (HAD)	Haao	1	220	185.829	0	0	-0.285594	-0.599548	1.02883	1.92136	-0.279051	-0.489917	-0.623768	-0.672313	Yes	12.1807	0	0	0	0	1	0	0	0	0	0	0	0	1	0	0	0	0	12	12	12	38.5	38.5	38.5	1	17317000	108	1617100000	0.0107087	matching	matching	matching	matching
Q69ZK5	Kelch-like protein 14 (Protein interactor of Torsin-1A) (Printor) (Protein interactor of torsinA)	Klhl14	1	531	185.045	0	0									No			0	0	0	0	1	0	1	0	0	0	0	0	0	0	1	0	3	3	3	6	6	6	1	15555000	35	723090000	0.0215118	matching	matching	matching
P70670	Nascent polypeptide-associated complex subunit alpha (Alpha-NAC) (Alpha-NAC/1.9.2)	Naca	1	810	184.953	0	0									No			0	0	0	0	0	1	0	0	0	0	0	0	0	1	0	0	7	7	7	4	4	4	1	2568900	11	42206000	0.0608658	matching	matching	matching
P62192	26S proteasome regulatory subunit 4 (P26s4) (26S proteasome AAA-ATPase subunit RPT2) (Proteasome 26S subunit ATPase 1)	Psmc1	1	24	183.014	1	1	1.35855	-0.648108	0.0147911	-0.616615	-0.241498	-0.530848	-0.639331	1.30306	Yes	6.24389	4.10678e-05	0	0	1	1	0	0	0	0	0	0	0	1	0	0	0	0	11	11	10	24.3	24.3	22.5	1	10274000	194	753050000	0.0136432	MS/MS	MS/MS	MS/MS	MS/MS
Q9D8N0	Elongation factor 1-gamma (EF-1-gamma) (eEF-1B gamma)	Eef1g	1	285	182.861	0	0	0.871003	-0.898482	-0.039464	0.259875	-0.787903	0.221902	-0.880299	1.25337	Yes	3.29231	0.000264808	0	1	1	1	1	0	1	1	0	0	0	1	0	0	0	0	10	10	10	31.4	31.4	31.4	3	13247000	241	3528500000	0.00375429	MS/MS	MS/MS	MS/MS	MS/MS
Q923B3	Neurotrophin receptor-interacting factor 1 (Neurotrophin receptor-interacting factor) (Zinc finger protein 110)	Nrif1	1	142	182.449	0	0									No			0	0	0	0	0	0	1	1	0	0	0	0	0	0	0	1	4	4	4	5.9	5.9	5.9	1	1758300	6	29521000	0.059561	matching	matching
Q6PDK0	Zinc finger and BTB domain containing 39 (Zinc finger and BTB domain-containing 39)	Zbtb39	1	207	182.256	1	1	-0.691501	-0.711395	0.16028	0.150628	0.145025	-0.664376	-0.29388	1.90522	Yes	5.04951	0	0	0	0	1	0	0	0	1	0	0	0	1	0	0	0	1	7	7	7	13.1	13.1	13.1	2	7169100	64	412040000	0.017399		matching		matching
Q9D0M5	Dynein light chain 2, cytoplasmic (8 kDa dynein light chain b) (DLC8) (DLC8b) (Dynein light chain LC8-type 2)	Dynll2	1	43	180.979	1	1									No			0	0	1	0	0	0	0	0	0	0	1	0	0	0	0	0	1	1	1	15.1	15.1	15.1	1	3982400	4	35789000	0.111274	MS/MS	matching	matching	matching
Q9JKS4-4	LIM domain-binding protein 3 (Protein cypher) (Protein oracle) (Z-band alternatively spliced PDZ-motif protein)	Ldb3	3	141;146;209	180.241	0	0	-0.405975	0.504208	-0.54636	-0.417894	-0.527327	2.14857	-0.282076	-0.473148	Yes	10.2154	0	0	1	0	0	0	3	0	0	0	0	0	0	0	3	0	0	28	28	0	47.6	47.6	0	3	9969000	208	2068600000	0.0048192	matching	matching	matching	matching
P80313	T-complex protein 1 subunit eta (TCP-1-eta) (CCT-eta) [Cleaved into: T-complex protein 1 subunit eta, N-terminally processed]	Cct7	1	430	180.233	0	0	0.66897	-1.07886	-0.185043	0.397492	-0.668616	-0.587304	-0.356264	1.80962	Yes	4.49999	0	0	0	1	0	1	1	0	1	0	0	1	0	0	0	0	0	21	21	21	33.8	33.8	33.8	2	10276000	254	1672800000	0.00614299	MS/MS	MS/MS	matching	MS/MS
P48722	Heat shock 70 kDa protein 4L (Heat shock 70-related protein APG-1) (Osmotic stress protein 94)	Hspa4l	2	518;527	180.23	1	0.154853	1.27566	-1.21896	0.034571	-0.634499	-0.170364	-0.587024	-0.204652	1.50527	Yes	10.8225	0	0	0	0	0	1	0	1	1	0	0	0	0	1	0	0	1	22	19	17	32.7	28.3	24.6	2	9430900	183	1297100000	0.00727076	MS/MS	MS/MS	MS/MS	MS/MS
Q08943	FACT complex subunit SSRP1 (Facilitates chromatin transcription complex subunit SSRP1) (Recombination signal sequence recognition protein 1) (Structure-specific recognition protein 1) (T160)	Ssrp1	1	325	179.631	0	0	0.578864	-2.0132	0.195296	0.0217064	0.0743698	-0.629094	1.13362	0.638438	Yes	7.35368	0	0	0	0	0	0	0	0	1	0	0	0	0	0	0	0	1	8	8	8	18.9	18.9	18.9	3	6674900	146	989520000	0.00674559	MS/MS	MS/MS	MS/MS	MS/MS
Q02650	Paired box protein Pax-5 (B-cell-specific transcription factor) (BSAP)	Pax5	2	257;278	179.497	1	0.110502	-0.57526	-0.516757	0.448715	-0.689029	0.746387	-0.70474	1.88949	-0.598806	Yes	11.3403	0	0	0	0	0	1	0	2	0	0	0	0	0	0	0	2	0	12	12	9	39.9	39.9	29.9	3	7150210	70	1324600000	0.00539801	matching			matching
Q8VDP3	[F-actin]-methionine sulfoxide oxidase MICAL1 (EC 1.14.13.225) (Molecule interacting with CasL protein 1) (MICAL-1) (mMical1) (NEDD9-interacting protein with calponin homology and LIM domains)	Mical1	1	646	179.18	0	0	0.62232	-0.271478	-0.115892	-0.719725	0.349406	-0.439503	1.69658	-1.12171	Yes	6.73116	0	0	0	0	0	0	1	0	0	0	0	0	0	0	1	0	0	8	8	8	8.3	8.3	8.3	1	5016900	43	121280000	0.0413663	matching	MS/MS	matching	MS/MS
Q8BUH8	Sentrin-specific protease 7 (EC 3.4.22.68) (SUMO-1-specific protease 2) (Sentrin/SUMO-specific protease SENP7)	Senp7	1	734	178.927	0	0									No			1	0	0	0	1	0	0	1	1	0	0	0	0	0	0	0	2	2	2	2.9	2.9	2.9	1	1403500	9	28286000	0.0496182		matching
Q52KG4	Zinc finger and BTB domain-containing protein 45 (Zinc finger protein 499)	Zbtb45	1	189	178.875	1	1	-0.0469601	0.176395	0.532851	-1.02559	1.39973	-0.0552787	-0.487989	-0.493154	Yes	0.617573	0.0560055	0	0	1	1	1	1	0	0	0	0	1	1	0	0	0	0	9	9	9	26.2	26.2	26.2	3	9988400	211	2939500000	0.00339799	MS/MS	MS/MS	matching	MS/MS
P04247	Myoglobin	Mb	1	64	178.733	0	0	-0.819451	1.74387	-0.679143	-0.356044	0.389811	1.15919	-0.663603	-0.774633	Yes	21.8592	0	0	1	0	0	1	0	0	0	0	1	0	0	1	0	0	0	20	20	20	74.7	74.7	74.7	3	10791000	319	5639600000	0.00191343	MS/MS	matching	matching
O35459	Delta(3,5)-Delta(2,4)-dienoyl-CoA isomerase, mitochondrial (EC 5.3.3.-)	Ech1	1	160	178.32	0	0	-0.10963	1.25072	0.778563	0.59752	-1.25846	0.411054	-1.55465	-0.115111	Yes	11.4538	0	0	1	1	1	0	0	0	1	0	0	1	1	0	0	0	0	11	11	11	29.4	29.4	29.4	3	19820000	194	4872600000	0.00406764	MS/MS	MS/MS	matching	MS/MS
D3Z011	cAMP-responsive element modulator (Inducible cAMP early repressor) (ICER)	Crem	2	26;73	177.831	1	0.551388	-0.685083	-0.235382	-0.405217	-0.316624	0.0423632	0.304943	0.0598479	1.23515	Yes	1.16273	0.00746313	0	0	1	1	1	0	0	1	0	0	0	1	0	0	0	1	6	6	1	42.5	42.5	5	2	5336900	16	279610000	0.0190869	matching	matching	matching	matching
E9Q6J5	Biorientation of chromosomes in cell division protein 1-like 1	Bod1l	1	176	177.296	1	1	-0.891159	-0.582733	-0.178768	-0.397652	0.868659	-0.521276	0.79636	0.906568	Yes	2.97098	0.000118738	0	0	1	1	1	0	1	1	0	0	1	0	0	0	0	0	7	7	7	4	4	4	1	3774000	22	123640000	0.0305241
Q99MZ3	Carbohydrate-responsive element-binding protein (ChREBP) (MLX interactor) (MLX-interacting protein-like) (Williams-Beuren syndrome chromosomal region 14 protein homolog)	Mlxipl	1	546	177.104	1	1	-0.669786	0.223818	0.489468	1.84613	-0.787297	0.459346	-0.85915	-0.702532	Yes	8.9417	0	0	0	0	1	0	0	0	0	0	0	0	1	0	0	0	0	12	12	12	23.2	23.2	23.2	4	17186000	232	7463600000	0.00230264			matching
Q9DCG6	Phenazine biosynthesis-like domain-containing protein 1 (EC 5.1.-.-)	Pbld1	1	201	177.05	1	1	-0.196688	-0.358098	1.24782	1.72496	-0.925473	-0.311179	-0.549605	-0.631737	Yes	13.0624	0	0	0	1	1	1	0	1	0	0	0	1	1	0	0	0	0	15	15	10	64.9	64.9	53.5	4	10540000	167	5105200000	0.00206456	MS/MS	matching	matching	matching
P47857	ATP-dependent 6-phosphofructokinase, muscle type (ATP-PFK) (PFK-M) (EC 2.7.1.11) (6-phosphofructokinase type A) (Phosphofructo-1-kinase isozyme A) (PFK-A) (Phosphohexokinase)	Pfkm	1	744	175.171	0	0	0.883586	0.744102	-0.222976	-1.15017	-0.569816	1.64304	-0.986406	-0.341359	Yes	18.1296	0	0	0	0	0	0	1	0	0	0	0	0	0	0	1	0	0	30	30	26	40	40	34.9	1	42878000	611	35363000000	0.00121251	MS/MS	MS/MS	MS/MS	MS/MS
Q9CWS0	N(G),N(G)-dimethylarginine dimethylaminohydrolase 1 (DDAH-1) (Dimethylarginine dimethylaminohydrolase 1) (EC 3.5.3.18) (DDAHI) (Dimethylargininase-1)	Ddah1	1	196	174.803	0	0	1.24564	-0.965284	1.03485	0.499932	-0.119994	-0.804791	-1.24185	0.351497	Yes	9.56226	0	0	0	1	1	0	0	0	0	0	0	1	1	0	0	0	0	9	9	6	33.3	33.3	28.1	2	6110200	94	538260000	0.0113518	MS/MS	MS/MS	MS/MS	MS/MS
O55187	E3 SUMO-protein ligase CBX4 (EC 6.3.2.-) (Chromobox protein homolog 4) (Polycomb 2 homolog) (Pc2) (mPc2)	Cbx4	1	490	174.453	1	1	0.719353	-0.785223	0.580061	-0.323387	-0.297301	0.138614	0.168421	-0.200538	Yes	0.781927	0.0348867	0	0	0	1	1	0	1	0	0	0	0	1	0	0	0	0	7	7	7	20.4	20.4	20.4	1	3130800	37	122260000	0.0256077	MS/MS	MS/MS	MS/MS	MS/MS
P20029	78 kDa glucose-regulated protein (GRP-78) (Heat shock 70 kDa protein 5) (Immunoglobulin heavy chain-binding protein) (BiP)	Hspa5	2	165;448	174.242	0	0	0.427698	-1.19145	-0.0482507	0.814138	-0.897305	0.0460849	-0.633031	1.48212	Yes	8.0173	0	0	0	0	1	1	0	0	2	0	0	0	0	0	0	0	2	36	35	35	49.9	49.9	49.9	5	9297200	450	4313200000	0.00215552	MS/MS	MS/MS	MS/MS	MS/MS
Q8VC30	Triokinase/FMN cyclase (Bifunctional ATP-dependent dihydroxyacetone kinase/FAD-AMP lyase (cyclizing)) [Includes: ATP-dependent dihydroxyacetone kinase (DHA kinase) (EC 2.7.1.28) (EC 2.7.1.29) (Glycerone kinase) (Triokinase) (Triose kinase);FAD-AMP lyase (cyclizing) (EC 4.6.1.15) (FAD-AMP lyase (cyclic FMN forming)) (FMN cyclase)]	Tkfc	2	348;372	174.233	0	0	-0.286514	-0.860498	1.03505	1.37863	-0.790432	-0.403553	-1.05436	0.981686	Yes	15.1914	0	0	0	0	2	0	0	0	0	0	0	0	2	0	0	0	0	21	21	21	45.8	45.8	45.8	3	14138700	373	8472700000	0.00166874	matching	matching	matching	matching
Q6A4J8	Ubiquitin carboxyl-terminal hydrolase 7 (EC 3.4.19.12) (Deubiquitinating enzyme 7) (Herpesvirus-associated ubiquitin-specific protease) (mHAUSP) (Ubiquitin thioesterase 7) (Ubiquitin-specific-processing protease 7)	Usp7	1	870	173.916	0	0	1.26606	-1.32189	-0.122593	-0.849205	-0.359459	-0.187658	0.328381	1.24636	Yes	7.57246	0	0	0	0	0	1	0	0	1	0	0	0	0	1	0	0	1	21	21	21	21.2	21.2	21.2	3	9288900	249	1290400000	0.00719847	MS/MS	MS/MS	MS/MS	MS/MS
Q5RJG1	Nucleolar protein 10	Nol10	1	530	173.695	1	1									No			0	0	0	0	0	0	1	0	0	0	0	0	0	0	1	0	2	2	2	3.6	3.6	3.6	1	988020	2	17264000	0.0572301	matching
P62843	40S ribosomal protein S15 (RIG protein)	Rps15	1	108	173.615	1	1	0.923726	-1.38866	0.484277	0.62406	-0.890254	0.472789	-0.415621	0.189686	Yes	3.30553	4.07332e-05	0	0	0	1	0	0	0	0	0	0	0	1	0	0	0	0	8	8	8	42.1	42.1	42.1	3	14263000	376	46552000000	0.000306389	MS/MS	MS/MS	MS/MS	MS/MS
Q8BLM0	Krueppel-like factor 8	Klf8	1	13	173.542	1	1	-1.15494	0.0364804	0.567613	-0.483853	0.168581	-0.12702	0.867862	0.125273	Yes	1.34715	0.00442169	0	0	1	0	1	0	1	1	0	0	0	0	0	0	1	0	5	5	5	18.3	18.3	18.3	1	4524200	36	205790000	0.0219845			matching
P07758	Alpha-1-antitrypsin 1-1 (AAT) (Alpha-1 protease inhibitor 1) (Alpha-1-antiproteinase) (Serine protease inhibitor 1-1) (Serine protease inhibitor A1a) (Serpin A1a)	Serpina1a	1	112	173.253	0	0	0.709345	1.16412	0.0575259	-0.473925	-0.0259599	0.888247	-1.12845	-1.1909	Yes	5.92425	0	0	0	0	1	0	1	0	0	0	0	0	1	0	1	0	0	56	4	4	64.7	9.2	9.2	4	33992000	863	78818000000	0.000431272	MS/MS	MS/MS	MS/MS	MS/MS
Q02566	Myosin-6 (Myosin heavy chain 6) (Myosin heavy chain, cardiac muscle alpha isoform) (MyHC-alpha)	Myh6	2	1024;352	173.245	0	0	-0.580891	1.90631	-0.584634	-0.581928	0.390506	0.944015	-0.721503	-0.771879	Yes	21.8145	0	0	2	0	0	0	0	0	0	0	2	0	0	0	0	0	0	105	57	17	44.3	29	8.6	2	8825900	704	6130200000	0.00143974	matching	matching	matching	matching
Q8CIE6	Coatomer subunit alpha (Alpha-coat protein) (Alpha-COP) [Cleaved into: Xenin (Xenopsin-related peptide);Proxenin]	Copa	1	574	173.068	0	0	1.07224	-1.01363	1.22085	0.393805	-0.0105493	-1.12062	-0.430411	-0.111676	Yes	2.87199	0.00321341	0	0	1	1	0	1	0	0	0	0	0	1	0	0	0	0	26	26	26	22.1	22.1	22.1	2	10769000	457	6964200000	0.00154634	MS/MS	MS/MS	MS/MS	MS/MS
Q91YI0	Argininosuccinate lyase (ASAL) (EC 4.3.2.1) (Arginosuccinase)	Asl	3	43;7;97	172.55	0	0	-0.156559	-0.939871	1.37061	1.65107	-0.653383	-0.601184	-0.532017	-0.138663	Yes	12.6736	0	0	0	0	3	0	0	0	0	0	0	0	3	0	0	0	0	17	17	17	39.4	39.4	39.4	3	12719000	199	2791100000	0.00455698	matching	MS/MS	matching	matching
O09100	Endothelial transcription factor GATA-2 (GATA-binding protein 2)	Gata2	1	281	172.496	0	0	-0.670576	-0.534345	1.27196	-0.303967	1.08528	-0.485422	0.111757	-0.474687	Yes	4.24855	0	0	0	0	0	1	0	0	0	0	0	0	0	1	0	0	0	5	5	4	20.8	20.8	17.7	5	5226500	49	191380000	0.0273095
Q3UMA3	Hepatocyte growth factor-regulated tyrosine kinase substrate	Hgs	1	291	172.338	1	1	1.77863	-1.38054	0.514955	0.0165448	0.185587	-0.264365	-0.340939	-0.509864	Yes	5.48446	0	1	1	1	1	1	1	0	1	0	0	1	0	0	0	0	0	6	6	6	10.8	10.8	10.8	1	10359000	247	2810200000	0.00368621	MS/MS	MS/MS	MS/MS	MS/MS
Q9QXF8	Glycine N-methyltransferase (EC 2.1.1.20)	Gnmt	1	213	172.296	0	0	-0.306585	-0.314249	-0.235595	2.28316	-0.545394	-0.277186	0.0721186	-0.676265	Yes	11.9244	0	0	0	0	1	0	0	0	0	0	0	0	1	0	0	0	0	19	19	19	70.3	70.3	70.3	2	11414000	219	49142000000	0.000232266	matching		matching	matching
Q3V1D3	AMP deaminase 1 (EC 3.5.4.6) (AMP deaminase isoform M) (Myoadenylate deaminase)	Ampd1	2	30;416	172.146	1	0	-0.366199	-0.376654	-0.356521	-0.47043	-0.358242	2.34314	-0.371061	-0.0440316	Yes	12.3979	0	0	0	0	0	0	2	0	0	0	0	0	0	0	2	0	0	31	31	30	42.8	42.8	41.1	3	14102000	348	9062700000	0.00155605	matching	matching	matching	matching
P12970	60S ribosomal protein L7a (Surfeit locus protein 3)	Rpl7a	1	75	171.996	0	0	-0.0997587	0.349089	0.431432	1.113	-0.646667	-0.923739	-0.127421	-0.0959336	Yes	0.217863	0.350289	1	0	0	1	0	0	0	1	0	0	0	1	0	0	0	0	13	13	13	41	41	41	1	12745000	490	13793000000	0.000924019	MS/MS	MS/MS	MS/MS	MS/MS
P28705	Retinoic acid receptor RXR-gamma (Nuclear receptor subfamily 2 group B member 3) (Retinoid X receptor gamma)	Rxrg	1	113	171.873	0	0									No			0	0	0	0	0	1	0	0	0	0	0	0	0	1	0	0	4	3	3	12.5	10.4	10.4	1	2984000	14	82813000	0.036033	matching			matching
Q7TNK4	Zinc finger protein 397	Zfp397	1	24	171.175	1	1	-0.915188	-0.0855314	0.223953	-0.948087	0.745982	-0.922524	1.55178	0.349612	Yes	6.5579	0	0	1	1	0	1	0	1	0	0	0	0	0	0	0	1	0	8	8	8	15.7	15.7	15.7	2	4866100	71	624230000	0.00779536	MS/MS	matching	matching	matching
Q9QXK2	E3 ubiquitin-protein ligase RAD18 (EC 2.3.2.27) (Postreplication repair protein RAD18) (mRAD18Sc) (RING-type E3 ubiquitin transferase RAD18)	Rad18	1	328	171.127	0	0	-0.273192	-0.463625	-0.478692	-0.631315	-0.0937423	-0.225995	-0.0765343	2.24309	Yes	10.7055	0	0	0	0	0	0	0	1	1	0	0	0	0	0	0	0	1	6	6	6	9.9	9.9	9.9	2	4965700	32	270330000	0.018369			matching	matching
P62962	Profilin-1 (Profilin I)	Pfn1	1	54	170.923	0	0	0.461437	-0.373501	-0.606854	0.0121759	0.363105	-0.963813	1.2562	-0.148755	Yes	1.76274	0.00242968	0	1	1	0	1	0	1	1	0	0	0	0	1	0	1	0	10	10	4	73.6	73.6	30.7	3	4505400	157	1044600000	0.00431304	MS/MS	MS/MS	MS/MS	MS/MS
A2AUY4	Bromodomain adjacent to zinc finger domain, 2B	Baz2b	1	1342	170.745	1	1	-1.03324	-0.299837	0.145685	-0.330831	0.790134	-0.317245	0.537705	0.507629	Yes	0.899335	0.0119652	0	0	1	0	1	0	1	1	0	0	0	0	1	0	1	1	3	3	3	1.1	1.1	1.1	3	6433500	50	1050900000	0.0061219	matching	matching		MS/MS
Q06318	Uteroglobin (Clara cell 17 kDa protein) (Clara cell phospholipid-binding protein) (CCPBP) (Clara cells 10 kDa secretory protein) (CC10) (PCB-binding protein) (Secretoglobin family 1A member 1)	Scgb1a1	1	91	170.09	0	0	-0.333085	-0.301424	-0.268718	-0.288709	2.40027	-0.23397	-0.482408	-0.491958	Yes	13.4497	0	0	0	0	0	1	0	0	0	0	0	0	0	1	0	0	0	8	8	8	56.2	56.2	56.2	3	4965400	58	1127700000	0.00440312	matching			matching
P17182	Alpha-enolase (EC 4.2.1.11) (2-phospho-D-glycerate hydro-lyase) (Enolase 1) (Non-neural enolase) (NNE)	Eno1	2	326;71	169.522	0	0	1.69493	-0.0450841	0.71125	-0.149078	-1.13977	0.618462	-0.901378	-0.789335	Yes	12.0458	0	0	0	0	2	0	0	0	0	0	0	0	2	0	0	0	0	43	43	30	73.7	73.7	51.6	3	15851400	1687	40301000000	0.000393325	MS/MS	MS/MS	MS/MS	MS/MS
P60122	RuvB-like 1 (EC 3.6.4.12) (49 kDa TATA box-binding protein-interacting protein) (49 kDa TBP-interacting protein) (DNA helicase p50) (Pontin 52) (TIP49a)	Ruvbl1	1	225	169.373	0	0	-0.667095	-0.542649	0.523405	0.407516	-0.35532	-0.826281	0.316273	1.14415	Yes	1.53298	0.00167661	0	1	1	1	0	1	1	1	0	0	0	1	0	0	0	0	10	10	10	27.2	27.2	27.2	1	5001000	38	2062800000	0.00242437	matching	MS/MS		matching
Q9R0Y5	Adenylate kinase isoenzyme 1 (AK 1) (EC 2.7.4.3) (EC 2.7.4.6) (ATP-AMP transphosphorylase 1) (ATP:AMP phosphotransferase) (Adenylate monophosphate kinase) (Myokinase)	Ak1	2	21;9	168.859	0	0	0.350889	0.833066	-0.255108	-1.44667	-0.417387	1.42028	-0.88674	0.401671	Yes	10.5817	0	0	0	0	0	0	1	0	2	0	0	0	0	0	1	0	1	11	11	11	51	51	51	2	7938200	280	7603200000	0.00104406	MS/MS	MS/MS	MS/MS	MS/MS
O55128	Histone deacetylase complex subunit SAP18 (18 kDa Sin3-associated polypeptide) (Sin3-associated polypeptide p18)	Sap18	1	13	168.257	1	1	0.280892	-0.653047	0.414386	0.63876	0.435868	-1.51766	0.733653	-0.332848	Yes	2.99153	0.000160291	0	0	0	1	0	0	0	0	0	0	0	1	0	0	0	0	9	9	9	46.4	46.4	46.4	3	8944000	110	2768300000	0.00323086	matching	MS/MS	MS/MS	MS/MS
O08550	Histone-lysine N-methyltransferase 2B (Lysine N-methyltransferase 2B) (EC 2.1.1.43) (Myeloid/lymphoid or mixed-lineage leukemia protein 4 homolog) (Trithorax homolog 2) (WW domain-binding protein 7) (WBP-7)	Kmt2b	1	250	167.715	1	1	-0.732601	-0.66339	-0.349774	-0.144393	1.2408	-0.744595	1.43587	-0.0419176	Yes	6.11149	0	0	0	0	1	0	0	0	0	0	0	0	1	0	0	0	0	7	7	7	3.8	3.8	3.8	1	2619800	33	79941000	0.0327717
Q8C0I4	Enhancer of polycomb homolog 2 (EPC-like)	Epc2	1	362	166.802	0	0	-0.359803	-0.713767	-0.0539315	-0.249759	0.964524	-0.352342	1.50839	-0.743306	Yes	3.68817	9.09091e-05	0	0	0	0	1	0	1	0	0	0	0	0	0	0	1	0	5	5	5	7.3	7.3	7.3	1	1985300	13	70778000	0.0280497
P15105	Glutamine synthetase (GS) (EC 6.3.1.2) (Glutamate decarboxylase) (EC 4.1.1.15) (Glutamate--ammonia ligase)	Glul	1	11	166.482	0	0	1.49161	-1.0869	0.349847	1.16805	-0.869944	-0.316128	-0.883618	0.147078	Yes	12.4974	0	1	0	1	1	0	0	0	1	0	0	0	1	0	0	0	0	22	22	22	67.8	67.8	67.8	2	21805000	600	9770000000	0.00223183	MS/MS	MS/MS	MS/MS	MS/MS
Q9WTJ4	Flt3-interacting zinc finger protein 1	Fiz1	1	306	166.181	1	1	-0.931399	0.414173	-0.523312	-0.237394	0.66407	-0.368176	0.0518619	0.930176	Yes	0.965484	0.0146455	0	0	0	0	1	0	1	1	0	0	0	0	0	0	0	1	5	5	5	16.2	16.2	16.2	1	3080500	29	157890000	0.0195104	matching			matching
Q922V4	Pleiotropic regulator 1	Plrg1	1	113	165.547	0	0	0.181379	-1.60354	0.0542377	-0.12343	-0.0437527	-0.37156	0.80533	1.10133	Yes	3.91879	4.21053e-05	0	0	1	0	1	0	1	1	0	0	1	0	0	0	0	0	14	14	14	38	38	38	1	4819100	117	1025400000	0.00469973	MS/MS	MS/MS	MS/MS	MS/MS
Q8BZ21	Histone acetyltransferase KAT6A (EC 2.3.1.48) (MOZ, YBF2/SAS3, SAS2 and TIP60 protein 3) (MYST-3) (Monocytic leukemia zinc finger homolog) (Monocytic leukemia zinc finger protein)	Kat6a	1	1404	165.037	1	1	-0.64543	-0.774947	-0.0659188	-0.576805	1.11977	-0.185383	1.18302	-0.0543011	Yes	3.20402	0.000165766	0	0	0	0	1	0	1	0	0	0	0	0	0	0	1	0	8	8	7	5.2	5.2	4.8	1	1158100	18	36647000	0.0316015		matching
Q8BW75	Amine oxidase [flavin-containing] B (EC 1.4.3.4) (Monoamine oxidase type B) (MAO-B)	Maob	1	258	164.999	0	0	1.05663	0.0501547	-0.47691	1.40631	-0.0617682	0.259211	-1.16676	-1.06687	Yes	8.53837	0	0	0	0	1	0	1	0	0	0	0	0	1	0	0	0	0	16	16	16	33.3	33.3	33.3	1	9027200	101	1397400000	0.00646	MS/MS	MS/MS	MS/MS	MS/MS
P26443	Glutamate dehydrogenase 1, mitochondrial (GDH 1) (EC 1.4.1.3)	Glud1	1	480	164.865	0	0	1.17241	-1.09304	0.672658	1.17796	-0.238229	0.174384	-0.776516	-1.08963	Yes	8.86888	0	0	0	1	1	0	0	0	0	0	0	0	1	0	0	0	0	29	29	29	46.8	46.8	46.8	2	9710300	858	44551000000	0.000217959	MS/MS	MS/MS	MS/MS	MS/MS
P34884	Macrophage migration inhibitory factor (MIF) (EC 5.3.2.1) (Delayed early response protein 6) (DER6) (Glycosylation-inhibiting factor) (GIF) (L-dopachrome isomerase) (L-dopachrome tautomerase) (EC 5.3.3.12) (Phenylpyruvate tautomerase)	Mif	2	67;78	164.645	0	0	1.64799	-0.164741	0.822765	0.123337	-1.36199	0.355291	-0.665925	-0.756722	Yes	5.09414	3.37553e-05	0	0	1	1	0	0	1	1	0	0	1	1	0	0	0	0	13	13	13	99.1	99.1	99.1	2	6910300	817	23428000000	0.000294959	MS/MS	MS/MS	MS/MS	MS/MS
O88844	Isocitrate dehydrogenase [NADP] cytoplasmic (IDH) (EC 1.1.1.42) (Cytosolic NADP-isocitrate dehydrogenase) (IDP) (NADP(+)-specific ICDH) (Oxalosuccinate decarboxylase)	Idh1	1	381	164.2	0	0	-0.0298376	-1.01569	1.51422	1.28873	-0.801823	-0.764811	-0.25525	0.064464	Yes	8.39821	0	0	0	0	1	0	0	0	0	0	0	0	1	0	0	0	0	14	14	14	35.5	35.5	35.5	2	5149700	183	1350200000	0.00381403	MS/MS	MS/MS	matching	matching
Q3UEB3	Poly(U)-binding-splicing factor PUF60 (60 kDa poly(U)-binding-splicing factor)	Puf60	1	463	163.295	1	1	0.640053	-1.07462	0.196606	-0.227837	0.0548484	-1.39424	0.932018	0.873173	Yes	5.50971	0	0	0	0	1	1	0	0	1	0	0	0	0	0	0	0	1	9	9	9	20.9	20.9	20.9	1	7036200	136	1102200000	0.00638378	MS/MS	MS/MS	MS/MS	MS/MS
Q9D824	Pre-mRNA 3'-end-processing factor FIP1 (FIP1-like 1 protein)	Fip1l1	2	122;230	163.289	1	0.473665	0.189198	-0.675977	0.390393	0.786949	-0.9151	-0.769458	0.12715	0.866845	Yes	2.66247	0.000213523	0	0	0	1	1	0	1	0	0	0	0	1	0	0	1	0	8	8	8	24.8	24.8	24.8	2	3485800	23	280160000	0.0124422	matching	MS/MS	matching	matching
Q3UNN4	SWI/SNF complex subunit SMARCC1 (BRG1-associated factor 155) (SWI/SNF complex 155 kDa subunit) (SWI/SNF-related matrix-associated actin-dependent regulator of chromatin subfamily C member 1) (SWI3-related protein) (BAF155)	Smarcc1	1	400	162.919	0	0	-0.888632	-0.629004	-0.098064	0.139917	0.567956	-0.914597	0.872266	0.950158	Yes	3.76343	4.73373e-05	0	0	0	0	0	0	1	1	0	0	0	0	0	0	1	0	12	7	7	16.6	11.4	11.4	1	1580400	26	66959000	0.0236025	matching	matching		matching
Q6ZQ88	Lysine-specific histone demethylase 1A (EC 1.-.-.-) (BRAF35-HDAC complex protein BHC110) (Flavin-containing amine oxidase domain-containing protein 2)	Kdm1a	1	470	162.807	0	0	-0.0984479	-1.60932	-0.0178693	-0.220779	0.891319	-0.278666	0.679643	0.654123	Yes	2.7874	0.000239016	0	0	0	0	0	0	1	0	0	0	0	0	0	0	1	0	8	8	8	13.2	13.2	13.2	1	2522900	46	133780000	0.0188586	matching	matching		MS/MS
Q920B9	FACT complex subunit SPT16 (Chromatin-specific transcription elongation factor 140 kDa subunit) (FACT 140 kDa subunit) (FACTp140) (Facilitates chromatin transcription complex subunit SPT16)	Supt16h	1	422	162.547	0	0	-0.10927	-0.68445	-0.461379	-0.26322	0.128581	-0.721192	0.768835	1.34209	Yes	1.82168	0.0011136	0	0	0	0	0	0	1	1	0	0	0	0	0	0	0	1	7	7	7	8.3	8.3	8.3	1	4933100	44	321840000	0.0153278	matching	MS/MS	matching	matching
Q9Z2U0	Proteasome subunit alpha type-7 (EC 3.4.25.1) (Proteasome subunit RC6-1)	Psma7	1	204	162.206	0	0	1.84044	-0.261048	-0.112791	-0.782594	-0.94485	0.791735	0.00338282	-0.534274	Yes	7.26881	0	0	0	0	1	0	0	0	0	0	0	0	1	0	0	0	0	15	15	12	56.9	56.9	48.8	1	15805000	1015	505000000000	3.1297e-05	MS/MS	MS/MS	MS/MS	MS/MS
Q9R0P9	Ubiquitin carboxyl-terminal hydrolase isozyme L1 (UCH-L1) (EC 3.4.19.12) (EC 6.-.-.-) (Neuron cytoplasmic protein 9.5) (PGP 9.5) (PGP9.5) (Ubiquitin thioesterase L1)	Uchl1	2	78;83	162.169	0	0	1.75319	-0.0967313	-0.155491	-1.44519	-0.491484	0.00357845	-0.479172	0.911297	Yes	13.2809	0	0	0	0	0	0	0	0	2	0	0	0	0	0	0	0	2	12	12	12	57.4	57.4	57.4	3	5692900	343	18447000000	0.000308608	MS/MS	MS/MS	MS/MS	MS/MS
Q9WVA4	Transgelin-2 (SM22-beta)	Tagln2	1	171	162.073	0	0	-0.896838	0.206042	0.870752	-0.427842	1.0959	-0.0783519	0.85825	-1.62791	Yes	9.60427	0	0	0	1	0	1	0	0	0	0	0	1	0	1	0	0	0	8	8	8	47.2	47.2	47.2	3	6324800	140	2818500000	0.00224403	MS/MS	MS/MS	matching	MS/MS
Q9WUL7	ADP-ribosylation factor-like protein 3	Arl3	2	127;54	161.96	0	0	0.68457	-0.378241	0.263386	-0.450538	-0.57045	-1.09899	-0.142926	1.69319	Yes	6.42083	0	0	0	0	0	0	0	0	2	0	0	0	0	0	0	0	2	13	13	13	57.1	57.1	57.1	2	3756100	78	1044500000	0.00359607	MS/MS	MS/MS	MS/MS	MS/MS
P50247	Adenosylhomocysteinase (AdoHcyase) (EC 3.3.1.1) (CUBP) (Liver copper-binding protein) (S-adenosyl-L-homocysteine hydrolase)	Ahcy	1	412	161.757	0	0	-0.291894	-1.06982	0.84276	1.90969	-0.812397	-0.359422	-0.316851	0.0979284	Yes	14.2195	0	0	0	0	1	0	0	0	0	0	0	0	1	0	0	0	0	36	36	36	67.6	67.6	67.6	2	9186700	526	18363000000	0.000500283	MS/MS	MS/MS	MS/MS	MS/MS
Q99MZ7	Peroxisomal trans-2-enoyl-CoA reductase (TERP) (EC 1.3.1.38)	Pecr	1	32	160.945	0	0	-0.363081	-0.603317	1.77967	1.2868	-0.492794	-0.495802	-0.611331	-0.500149	Yes	12.3912	0	0	0	1	0	0	0	0	0	0	0	1	0	0	0	0	0	22	22	22	71	71	71	2	4492900	282	9032700000	0.000497404	MS/MS	matching	matching	MS/MS
Q61029	Lamina-associated polypeptide 2, isoforms beta/delta/epsilon/gamma (Thymopoietin isoforms beta/delta/epsilon/gamma) (TP beta/delta/epsilon/gamma)	Tmpo	1	302	160.925	0	0	-0.926663	0.0227866	0.129735	-1.03827	1.07375	-0.708335	1.42798	0.0190204	Yes	6.95377	0	0	0	1	0	1	0	1	0	0	0	0	0	1	0	0	0	10	10	6	32.3	32.3	15.7	1	4707400	111	422290000	0.0111473	matching	matching	MS/MS	matching
A0A0R4J1V0	Na(+)/H(+) exchange regulatory cofactor NHE-RF3 (NHERF-3) (CFTR-associated protein of 70 kDa) (Na(+)/H(+) exchanger regulatory factor 3) (Na/Pi cotransporter C-terminal-associated protein 1) (NaPi-Cap1) (PDZ domain-containing protein 1) (Sodium-hydrogen exchanger regulatory factor 3)	Pdzk1	1	156	160.112	0	0	-0.0573124	-0.521183	1.36456	0.0473471	-0.53119	-0.360656	0.10917	-0.0507317	Yes	2.49285	0.000630182	0	0	1	0	0	0	0	0	0	0	1	0	0	0	0	0	6	6	6	16.2	16.2	16.2	1	1342900	8	41979000	0.0319898
P61922	4-aminobutyrate aminotransferase, mitochondrial (EC 2.6.1.19) ((S)-3-amino-2-methylpropionate transaminase) (EC 2.6.1.22) (GABA aminotransferase) (GABA-AT) (Gamma-amino-N-butyrate transaminase) (GABA transaminase) (GABA-T) (L-AIBAT)	Abat	1	460	160.087	0	0	1.3866	-1.10055	0.856206	0.777471	-0.876099	-0.560169	-0.956884	0.473424	Yes	16.5604	0	1	0	0	0	0	0	0	1	0	0	0	0	0	0	0	1	15	15	15	37.8	37.8	37.8	1	4675800	234	2914200000	0.00160449	MS/MS	MS/MS	MS/MS	MS/MS
Q9D0K2	Succinyl-CoA:3-ketoacid coenzyme A transferase 1, mitochondrial (EC 2.8.3.5) (3-oxoacid CoA-transferase 1) (Somatic-type succinyl-CoA:3-oxoacid CoA-transferase) (SCOT-s)	Oxct1	1	185	160.056	0	0	0.954882	0.915762	1.03355	-1.78479	-0.275801	0.306017	-0.573101	-0.576517	Yes	20.4386	0	0	0	1	0	0	0	0	0	0	0	1	0	0	0	0	0	19	19	19	35.8	35.8	35.8	1	4814300	507	5209700000	0.000924103	MS/MS	MS/MS	MS/MS	MS/MS
P04370	Myelin basic protein (MBP) (Myelin A1 protein)	Mbp	1	222	159.774	0	0	1.98454	0.239249	-0.584639	-0.660955	0.0542679	0.61692	-0.999838	-0.649544	Yes	14.8567	0	1	0	0	0	0	1	0	0	1	0	0	0	0	0	0	0	26	26	2	100	100	12.1	3	9788800	1993	85055000000	0.000115088	MS/MS	MS/MS	MS/MS	MS/MS
Q8BFZ3	Beta-actin-like protein 2 (Kappa-actin)	Actbl2	1	329	159.123	0	0									No			0	0	0	0	0	1	1	0	0	0	0	0	0	1	0	0	12	1	1	26.9	5.1	5.1	1	5828800	8	1263100000	0.00461468	matching	matching	matching	matching
P97825	Jupiter microtubule associated homolog 1 (Hematological and neurological expressed 1 protein) [Cleaved into: Jupiter microtubule associated homolog 1, N-terminally processed]	JPT1	1	122	158.972	0	0									No			0	0	0	0	0	0	0	1	0	0	0	0	0	0	0	1	1	1	1	18.8	18.8	18.8	1	1452600	5	26206000	0.0554301
P80315	T-complex protein 1 subunit delta (TCP-1-delta) (A45) (CCT-delta)	Cct4	1	292	158.825	0	0	0.6147	-1.1566	-0.0725603	-0.00517922	-0.822703	-0.192358	-0.198185	1.83289	Yes	7.75033	0	0	0	1	0	0	0	0	1	0	0	0	0	0	0	0	1	24	24	24	50.5	50.5	50.5	2	7150900	228	1248800000	0.00572622	MS/MS	MS/MS	MS/MS	MS/MS
P14824	Annexin A6 (67 kDa calelectrin) (Annexin VI) (Annexin-6) (Calphobindin-II) (CPB-II) (Chromobindin-20) (Lipocortin VI) (Protein III) (p68) (p70)	Anxa6	1	306	158.229	0	0	0.412624	0.588093	-0.263494	-0.0429879	0.232744	1.28059	-0.136723	-2.07084	Yes	11.0184	0	0	0	1	1	0	1	0	0	0	0	0	0	0	1	0	0	21	21	21	35.2	35.2	35.2	1	7314600	782	10128000000	0.000722216	MS/MS	MS/MS	MS/MS	MS/MS
P26039	Talin-1	Tln1	1	2043	157.379	0	0	-0.928849	0.436833	0.323258	-0.529898	1.36664	-1.00757	1.24808	-0.908486	Yes	13.6354	0	0	0	0	0	1	0	1	0	0	0	0	0	1	0	0	0	65	65	60	32.3	32.3	29.8	1	4373100	717	2679600000	0.001632	MS/MS	MS/MS	matching	MS/MS
Q8CHP6	Polyhomeotic-like protein 3	Phc3	1	964	157.32	0	0	1.09313	0.0206969	0.871722	-0.14425	-0.432814	-0.157349	-0.0706045	-1.18053	Yes	1.26819	0.00750588	0	0	1	0	0	1	0	0	0	0	1	0	0	0	0	0	6	6	6	12	12	12	1	2838200	49	131610000	0.0215652	MS/MS	MS/MS	matching	MS/MS
Q9CPQ1	Cytochrome c oxidase subunit 6C (Cytochrome c oxidase polypeptide VIc)	Cox6c	1	9	157.075	0	0	0.321637	1.30708	0.66281	0.498878	-1.04042	0.279559	-1.20381	-0.825741	Yes	5.92387	0	1	0	1	0	1	0	1	1	0	0	0	0	0	0	0	1	5	5	5	42.1	42.1	42.1	1	8256600	141	2202200000	0.00374925	MS/MS	MS/MS	matching	MS/MS
Q61941	NAD(P) transhydrogenase, mitochondrial (EC 1.6.1.2) (Nicotinamide nucleotide transhydrogenase) (Pyridine nucleotide transhydrogenase)	Nnt	1	394	156.001	0	0	-0.0208078	1.86996	0.964487	-0.136811	-0.488393	-0.195778	-1.21872	-0.773939	Yes	18.3424	0	0	1	1	0	0	0	0	0	0	0	1	0	0	0	0	0	16	16	16	17.8	17.8	17.8	1	6165300	354	1843400000	0.00334453	MS/MS	MS/MS	MS/MS	MS/MS
Q3TML0	Protein disulfide-isomerase A6 (EC 5.3.4.1) (Thioredoxin domain-containing protein 7)	Pdia6	1	107	155.591	0	0	-0.170437	-1.38146	0.194735	0.720173	0.00551947	-0.897756	-0.178845	1.70807	Yes	7.06003	0	0	0	0	0	0	0	0	1	0	0	0	0	0	0	0	1	18	18	18	41.6	41.6	41.6	2	5661800	378	4430900000	0.0012778	MS/MS	MS/MS	MS/MS	MS/MS
P62509	Estrogen-related receptor gamma (Estrogen receptor-related protein 3) (Nuclear receptor subfamily 3 group B member 3)	Esrrg	1	439	154.627	1	1	-0.671665	1.46266	1.28883	-0.188214	-0.218573	-0.0682705	-0.605054	-0.999707	Yes	6.50815	0	0	0	1	0	0	0	1	0	0	0	1	0	0	0	0	0	5	4	4	14.7	13.6	13.6	3	3205900	84	567280000	0.00565135	matching	matching	matching	matching
Q6P6L5	Myosin-binding protein C, slow-type (RIKEN cDNA 8030451F13, isoform CRA_c)	Mybpc1	1	408	154.182	0	0	-0.391779	-0.497205	-0.308045	-0.406934	-0.0336787	2.33357	-0.251545	-0.444386	Yes	13.1027	0	0	0	0	0	0	1	0	1	0	0	0	0	0	1	0	0	35	33	33	29.3	28.6	28.6	2	7941100	222	3285700000	0.00241687	matching	matching	matching	matching
Q9DBC7	cAMP-dependent protein kinase type I-alpha regulatory subunit [Cleaved into: cAMP-dependent protein kinase type I-alpha regulatory subunit, N-terminally processed]	Prkar1a	1	70	154.032	0	0	0.995992	0.232848	-0.391638	-0.706366	-0.425116	-0.640241	-0.194661	1.12918	Yes	1.35433	0.0044985	0	0	0	0	0	0	0	1	0	0	0	0	0	0	0	1	5	5	5	18.1	18.1	18.1	2	3179000	60	570980000	0.00556762	MS/MS	MS/MS	matching	matching
Q8VBT2	L-serine dehydratase/L-threonine deaminase (SDH) (EC 4.3.1.17) (L-serine deaminase) (L-threonine dehydratase) (TDH) (EC 4.3.1.19)	Sds	1	221	153.281	0	0	-0.687878	-0.0637726	-0.297022	2.16553	-0.155904	-0.154678	-0.545963	-0.260312	Yes	8.58551	0	0	0	0	1	0	0	0	0	0	0	0	1	0	0	0	0	9	9	9	32.1	32.1	32.1	1	3175500	36	384990000	0.00824827			matching
Q8K2I2	Coiled-coil alpha-helical rod protein 1 (Alpha-helical coiled-coil rod protein)	Cchcr1	1	251	153.013	0	0									No			0	0	0	0	0	0	0	1	0	0	0	0	0	0	0	1	2	2	2	2.8	2.8	2.8	1	6743100	9	942750000	0.00715259	MS/MS	MS/MS		matching
Q9R0I7	YLP motif-containing protein 1 (Nuclear protein ZAP3)	Ylpm1	1	1159	152.776	0	0									No			0	0	0	1	0	0	0	0	0	0	0	1	0	0	0	0	3	3	3	2.7	2.7	2.7	1	866310	2	15006000	0.0577309		matching
P56376	Acylphosphatase-1 (EC 3.6.1.7) (Acylphosphatase, organ-common type isozyme) (Acylphosphate phosphohydrolase 1)	Acyp1	1	58	152.589	0	0	-0.488426	-0.390013	-0.215466	-0.0769863	-0.0103038	-0.130184	-0.261486	1.57286	Yes	2.63076	0.000328767	0	0	0	0	0	0	0	1	0	0	0	0	0	0	0	1	4	4	4	21.7	21.7	21.7	1	2256400	18	152560000	0.0147902	MS/MS			matching
P01633	Ig kappa chain V19-17 (Ig kappa chain V-V region MPC11)	Igk-V19-17	1	144	152.329	1	1	0.96092	1.137	-0.264355	-0.247446	-0.574994	1.01708	-0.930314	-1.09789	Yes	9.20032	0	1	0	1	1	0	1	0	0	0	0	0	1	0	0	0	0	14	14	10	72.5	72.5	72.5	1	49027000	2154	180000000000	0.000272372	MS/MS	MS/MS	MS/MS	MS/MS
Q8CDC7	Zinc finger and BTB domain-containing protein 9	Zbtb9	1	307	152.101	1	1	-1.20024	-1.055	-0.105432	-0.0277407	1.01088	-0.58991	1.41157	0.555882	Yes	11.3708	0	0	0	0	0	1	0	1	1	0	0	0	0	0	0	1	0	5	5	5	11.8	11.8	11.8	1	2361700	62	621390000	0.00380067				matching
Q3V086	Probable ATP-dependent RNA helicase DDX4 (EC 3.6.4.13) (DEAD box protein 4) (Mvh) (Vasa homolog)	Ddx4	1	315	151.2	0	0	-0.186821	-0.128614	-0.669997	-0.543133	-0.463855	-0.322719	-0.00421029	2.31935	Yes	13.1285	0	0	0	0	0	0	0	0	1	0	0	0	0	0	0	0	1	23	23	22	35	35	33.4	2	4163800	150	1822400000	0.00228479	matching	matching	matching	matching
Q61539	Steroid hormone receptor ERR2 (Estrogen receptor-like 2) (Estrogen-related receptor beta) (ERR-beta) (Nuclear receptor subfamily 3 group B member 2)	Esrrb	1	17	150.407	1	1	-0.794931	0.5953	1.58431	0.412046	-0.498877	0.0171553	-0.710891	-0.604114	Yes	4.69836	0	0	1	1	1	0	0	0	0	0	0	0	1	0	0	0	0	5	5	1	20.6	20.6	4.2	1	2742700	75	356700000	0.00768909	matching
Q8BMS1	Trifunctional enzyme subunit alpha, mitochondrial (TP-alpha) [Includes: Long-chain enoyl-CoA hydratase (EC 4.2.1.17);Long chain 3-hydroxyacyl-CoA dehydrogenase (EC 1.1.1.211)]	Hadha	2	337;406	150.381	0	0	-0.470597	1.96223	0.239634	0.342992	-0.856358	0.361063	-1.26584	-0.313131	Yes	11.7643	0	0	0	1	1	0	0	0	0	0	0	1	1	0	0	0	0	37	37	37	45.7	45.7	45.7	2	2944790	706	6219800000	0.000473454	MS/MS	MS/MS	MS/MS	MS/MS
Q8VHM5	Heterogeneous nuclear ribonucleoprotein R	Hnrnpr	1	13	150.161	1	1	1.63828	-1.37396	-0.161462	-0.919821	0.173798	0.398265	0.299289	-0.0543905	Yes	4.45418	4.1841e-05	0	0	1	1	1	0	1	1	0	0	0	0	0	0	1	0	8	8	8	13	13	13	1	5423200	230	4702800000	0.00115319	MS/MS	MS/MS	MS/MS	MS/MS
Q6P3Z7	Troponin T, cardiac muscle (TnTc) (Cardiac muscle troponin T) (cTnT)	Tnnt2	1	80	149.975	0	0	-0.28715	2.0786	-0.510178	-0.537152	-0.15594	0.323647	-0.171378	-0.740452	Yes	6.40223	0	0	1	0	0	1	0	0	0	0	1	0	0	0	0	0	0	6	6	6	19	19	19	1	14536000	61	6821700000	0.00213085	MS/MS	matching	MS/MS	MS/MS
Q8BJ05	Zinc finger CCCH domain-containing protein 14	Zc3h14	1	84	149.83	0	0	-1.31466	-0.706954	-0.121868	0.328578	0.822757	-1.07538	0.986446	1.08108	Yes	7.76059	0	0	0	1	0	0	0	1	1	0	0	0	0	0	0	0	1	15	15	14	25.6	25.6	23.8	2	3530100	561	7698800000	0.000458526	MS/MS	MS/MS	MS/MS	MS/MS
P97328	Ketohexokinase (EC 2.7.1.3) (Hepatic fructokinase)	Khk	1	134	149.732	0	0	-0.791503	-0.162474	1.52566	1.36291	-0.129696	-0.51853	-0.720493	-0.565869	Yes	9.30812	0	0	0	0	1	1	0	0	0	0	0	0	1	0	0	0	0	18	18	18	57	57	57	1	7672700	127	4629800000	0.00165724			matching	matching
P63101	14-3-3 protein zeta/delta (Protein kinase C inhibitor protein 1) (KCIP-1) (SEZ-2)	Ywhaz	1	115	149.574	0	0	2.0337	-0.840164	0.229969	-0.348827	-0.512644	-0.190865	-0.751865	0.380698	Yes	6.9251	0	1	0	1	0	0	0	0	1	0	0	1	0	0	0	0	1	12	12	7	47.8	47.8	29.4	4	9026500	317	7380700000	0.00122299	MS/MS	MS/MS	MS/MS	MS/MS
O55143	Sarcoplasmic/endoplasmic reticulum calcium ATPase 2 (SERCA2) (SR Ca(2+)-ATPase 2) (EC 3.6.3.8) (Calcium pump 2) (Calcium-transporting ATPase sarcoplasmic reticulum type, slow twitch skeletal muscle isoform) (Endoplasmic reticulum class 1/2 Ca(2+) ATPase)	Atp2a2	1	712	149.437	1	1	1.21453	1.58823	-0.317675	-0.703799	-0.281497	-0.500088	-1.08355	0.0838452	Yes	7.38012	0	0	1	0	0	0	0	0	0	0	1	0	0	0	0	0	0	24	13	13	23.7	14.4	14.4	1	3279300	214	1177600000	0.00278473	MS/MS	MS/MS	MS/MS	MS/MS
Q6P1D7	Structure-specific endonuclease subunit SLX4 (BTB/POZ domain-containing protein 12)	Slx4	1	1078	149.432	0	0	-0.766875	-0.916558	-0.00739065	-0.935674	1.23833	-0.361657	0.742574	1.00725	Yes	7.39039	0	0	0	0	0	0	0	1	1	0	0	0	0	0	0	0	1	17	17	17	13.3	13.3	13.3	1	3417100	100	386430000	0.00884274	matching		matching
Q9R0H0	Peroxisomal acyl-coenzyme A oxidase 1 (AOX) (EC 1.3.3.6) (Palmitoyl-CoA oxidase)	Acox1	1	267	149.051	0	0	0.180683	-0.614019	1.35254	1.48174	-0.877779	-0.0312772	-1.05376	-0.438131	Yes	11.6855	0	0	0	1	1	0	0	0	0	0	0	0	1	0	0	0	0	40	40	7	56.9	56.9	10.1	1	5256600	988	45460000000	0.000115631	MS/MS	MS/MS	MS/MS	MS/MS
Q3UZZ6	Sulfotransferase 1 family member D1 (ST1D1) (EC 2.8.2.-) (Amine N-sulfotransferase) (SULT-N) (Dopamine sulfotransferase Sult1d1) (Tyrosine-ester sulfotransferase)	Sult1d1	1	245	148.785	1	1	-0.188071	-0.53556	2.07934	0.625621	-0.716409	-0.205096	-0.450487	-0.609343	Yes	11.1266	0	0	0	1	0	0	0	0	0	0	0	1	0	0	0	0	0	12	12	12	45.4	45.4	45.4	1	1938000	107	947150000	0.00204614	MS/MS	matching	matching	matching
P11983	T-complex protein 1 subunit alpha (TCP-1-alpha) (CCT-alpha) (Tailless complex polypeptide 1A) (TCP-1-A) (Tailless complex polypeptide 1B) (TCP-1-B)	Tcp1	1	233	148.569	0	0	0.899824	-0.844375	-0.0428479	-0.0650958	-0.30032	-1.15024	-0.128062	1.63111	Yes	6.04177	0	0	0	0	1	0	1	0	1	0	0	0	0	0	0	0	1	14	14	14	23.9	23.9	23.9	1	1738900	126	693700000	0.0025067	MS/MS	MS/MS	MS/MS	MS/MS
Q9WTI7	Unconventional myosin-Ic (Myosin I beta) (MMI-beta) (MMIb)	Myo1c	1	361	148.066	1	1	-1.61245	-0.280325	0.980307	0.0338184	1.48917	0.371014	-0.239867	-0.741671	Yes	12.8184	0	0	1	1	0	1	0	0	0	0	0	0	0	1	0	0	0	29	28	28	32.4	31.6	31.6	1	2465900	322	1621400000	0.00152085	MS/MS	MS/MS	matching	matching
Q3UKW2	Calmodulin-1	Calm1	1	62	147.844	0	0	1.54943	-1.32735	-0.170014	-0.343451	-0.251364	0.141218	-0.605232	1.00676	Yes	6.80363	0	1	0	0	0	0	0	0	1	0	0	0	0	0	0	0	1	9	9	9	47.2	47.2	47.2	1	2618000	340	2966100000	0.000882641	MS/MS	MS/MS	MS/MS	MS/MS
P17156	Heat shock-related 70 kDa protein 2 (Heat shock protein 70.2)	Hspa2	1	542	147.806	0	0	0.641274	-0.561991	-0.0518738	-0.818033	-0.961961	0.418137	-0.560741	1.89519	Yes	10.0849	0	0	1	0	0	0	0	0	1	0	0	0	0	0	0	0	1	38	38	23	51.2	51.2	38.4	3	3896600	674	17868000000	0.000218077	MS/MS	MS/MS	MS/MS	MS/MS
P62631	Elongation factor 1-alpha 2 (EF-1-alpha-2) (Eukaryotic elongation factor 1 A-2) (eEF1A-2) (Statin-S1)	Eef1a2	1	180	147.652	0	0	1.14974	0.835423	-0.548348	-0.740363	-0.883513	1.5005	-0.537679	-0.77576	Yes	20.8092	0	0	0	0	0	0	1	0	0	0	0	0	0	0	1	0	0	32	12	12	55.5	26.1	26.1	1	3172100	145	1172100000	0.00270634	MS/MS	MS/MS	MS/MS	MS/MS
Q91WT7	3-alpha-hydroxysteroid dehydrogenase type 1 (Aldo-keto reductase family 1, member C14) (Aldo-keto reductase family 1, member C14, isoform CRA_b) (Putative uncharacterized protein)	Akr1c14	1	161	147.458	0	0	-0.84773	-0.713921	1.16	1.64867	0.465943	-0.546281	-0.641876	-0.524815	Yes	14.9032	0	0	0	0	1	0	0	0	0	0	0	0	1	0	0	0	0	14	14	14	48.3	48.3	48.3	2	3794800	162	9664300000	0.000392662	matching	matching	matching	matching
Q9WUM5	Succinate--CoA ligase [ADP/GDP-forming] subunit alpha, mitochondrial (EC 6.2.1.4) (EC 6.2.1.5) (Succinyl-CoA synthetase subunit alpha) (SCS-alpha)	Suclg1	1	57	146.575	0	0	0.440211	0.443164	0.70347	-0.244202	-0.456495	-0.0774453	-0.675323	-0.133379	Yes	0.213214	0.235098	0	0	0	0	0	0	0	1	0	0	0	0	0	0	0	1	9	9	9	32.4	32.4	32.4	1	3793100	83	765990000	0.00495189	MS/MS	MS/MS	MS/MS	MS/MS
Q8BII1	Prospero homeobox protein 2 (Homeobox prospero-like protein PROX2) (PROX-2)	Prox2	1	478	146.428	0	0									No			0	0	0	0	0	0	0	1	0	0	0	0	0	0	0	1	5	4	4	14.3	12.8	12.8	1	1356300	7	39930000	0.0339669
O88587	Catechol O-methyltransferase (EC 2.1.1.6)	Comt	1	252	146.043	0	0	0.109355	-0.442298	0.796725	1.85906	-0.429011	-0.328939	-0.667397	-0.897495	Yes	7.4153	0	0	0	0	1	0	0	0	0	0	0	0	1	0	0	0	0	14	14	14	48.2	48.2	48.2	1	3824300	91	1297700000	0.00294698	matching	MS/MS	matching	MS/MS
P41216	Long-chain-fatty-acid--CoA ligase 1 (EC 6.2.1.3) (Long-chain acyl-CoA synthetase 1) (LACS 1)	Acsl1	1	512	145.733	0	0	-0.375409	1.09966	0.297673	1.03329	-0.45138	0.845472	-1.63915	-0.810166	Yes	8.84122	0	0	1	0	1	0	0	0	0	0	0	0	1	0	0	0	0	26	26	26	38.5	38.5	38.5	1	6613000	524	18976000000	0.000348493	MS/MS	MS/MS	matching	MS/MS
E9PVX6	Proliferation marker protein Ki-67 (Antigen identified by monoclonal antibody Ki-67 homolog) (Antigen KI-67 homolog) (Antigen Ki67 homolog)	Mki67	2	1495;1820	144.496	1	0.737335	-1.44113	-0.527343	-0.0289616	-0.515921	0.497413	-0.142574	1.41216	0.746357	Yes	6.32528	0	0	0	0	0	0	0	2	1	0	0	0	0	0	0	2	0	14	14	14	8.1	8.1	8.1	2	2059580	57	1093800000	0.00188296	matching		matching	MS/MS
Q91V76	Ester hydrolase C11orf54 homolog (EC 3.1.-.-)	Q91V76	1	215	144.156	0	0	-0.145334	-0.906654	1.47693	1.22498	-0.854954	0.0371893	-0.778081	-0.0540717	Yes	7.60774	0	0	0	1	1	0	0	0	0	0	0	0	1	0	0	0	0	16	16	16	56.2	56.2	56.2	2	4546700	283	11651000000	0.000390241	MS/MS	matching		MS/MS
P59110	Sentrin-specific protease 1 (EC 3.4.22.68) (SUMO-1 protease 2) (SuPr-2) (Sentrin/SUMO-specific protease SENP1)	Senp1	1	318	143.957	0	0	-0.17682	-0.440051	-0.610592	-0.286696	-0.58626	-0.408035	0.536343	1.97211	Yes	7.30006	0	0	0	0	0	0	0	1	1	0	0	0	0	0	0	0	1	15	15	15	29.2	29.2	29.2	1	2245200	44	247030000	0.00908877		matching		matching
Q99KI0	Aconitate hydratase, mitochondrial (Aconitase) (EC 4.2.1.3) (Citrate hydro-lyase)	Aco2	1	346	143.775	0	0	0.869069	1.35214	0.56484	-0.628291	-0.895073	0.736207	-1.37064	-0.628253	Yes	23.3094	0	0	1	1	1	0	1	0	0	0	0	1	0	0	0	0	0	41	41	41	56.4	56.4	56.4	1	3233600	1796	35285000000	9.16423e-05	MS/MS	MS/MS	MS/MS	MS/MS
O88990	Alpha-actinin-3 (Alpha-actinin skeletal muscle isoform 3) (F-actin cross-linking protein)	Actn3	1	245	143.5	0	0	-0.0465386	0.824336	-0.24665	-0.6339	-0.369873	1.96397	-0.433254	-1.05809	Yes	9.70343	0	0	1	0	0	0	1	0	0	0	0	0	0	0	1	0	0	72	72	63	52.8	52.8	46.9	1	2796800	1286	104000000000	2.68923e-05	MS/MS	MS/MS	MS/MS	MS/MS
P70441	Na(+)/H(+) exchange regulatory cofactor NHE-RF1 (NHERF-1) (Ezrin-radixin-moesin-binding phosphoprotein 50) (EBP50) (Regulatory cofactor of Na(+)/H(+) exchanger) (Sodium-hydrogen exchanger regulatory factor 1) (Solute carrier family 9 isoform A3 regulatory factor 1)	Slc9a3r1	1	299	142.818	0	0	-0.467704	-0.21226	1.98118	-0.295007	-0.326911	-0.307721	-0.711287	0.339713	Yes	6.00947	0	0	0	1	0	0	0	0	0	0	0	1	0	0	0	0	0	5	5	5	14.9	14.9	14.9	1	2018000	43	282260000	0.00714944	MS/MS	MS/MS	MS/MS	MS/MS
Q9CZY3	Ubiquitin-conjugating enzyme E2 variant 1 (UEV-1) (CROC-1)	Ube2v1	1	10	142.236	0	0	1.24541	-0.901063	0.260369	-0.260524	-0.263448	0.719476	-1.20927	0.409041	Yes	5.20754	0	1	0	1	0	0	0	0	1	0	0	0	0	0	0	0	1	5	5	4	54.4	54.4	49	1	2060100	110	1072600000	0.00192066	MS/MS	MS/MS	MS/MS	MS/MS
Q8CHP8	Glycerol-3-phosphate phosphatase (G3PP) (EC 3.1.3.21) (Aspartate-based ubiquitous Mg(2+)-dependent phosphatase) (AUM) (EC 3.1.3.48) (Phosphoglycolate phosphatase) (PGP)	Pgp	1	72	142.156	0	0	0.555036	-0.747699	-0.281762	-0.334445	-0.881424	0.712864	-0.863046	1.84048	Yes	9.18912	0	1	0	0	0	0	0	0	1	0	0	0	0	0	0	0	1	21	21	21	74.1	74.1	74.1	1	9569400	249	4607200000	0.00207705	MS/MS	MS/MS	matching	MS/MS
Q9Z1Q5	Chloride intracellular channel protein 1 (Nuclear chloride ion channel 27) (NCC27)	Clic1	1	183	141.343	0	0	-0.807098	0.0200861	1.18964	-0.654917	0.355648	-0.651039	0.615749	-0.0680646	Yes	1.29331	0.00372036	0	0	0	1	0	0	0	0	0	0	0	1	0	0	0	0	11	11	11	50.2	50.2	50.2	1	4603600	73	976020000	0.00471671	matching	matching		matching
Q8QZT1	Acetyl-CoA acetyltransferase, mitochondrial (EC 2.3.1.9) (Acetoacetyl-CoA thiolase)	Acat1	1	75	136.626	0	0	0.612278	1.09161	1.0438	0.458404	-0.991123	-0.193256	-1.58357	-0.438142	Yes	12.8631	0	0	0	1	0	0	0	0	1	0	0	1	0	0	0	0	0	13	13	13	45.3	45.3	45.3	1	4099600	638	3669800000	0.00111712	MS/MS	MS/MS	MS/MS	MS/MS
Q64374	Regucalcin (RC) (Gluconolactonase) (GNL) (EC 3.1.1.17) (Senescence marker protein 30) (SMP-30)	Rgn	1	283	136.603	0	0	-0.516189	-0.158661	0.532538	2.10037	-0.289508	-0.421168	-0.82198	-0.425406	Yes	9.80588	0	0	0	0	1	0	0	1	0	0	0	0	1	0	0	0	0	21	21	21	57.9	57.9	57.9	1	3021000	230	32821000000	9.20447e-05	matching	MS/MS	matching	matching
Q9JKR6	Hypoxia up-regulated protein 1 (GRP-170) (140 kDa Ca(2+)-binding protein) (CBP-140)	Hyou1	2	51;91	136.28	0	0	0.11931	-1.0585	-0.0838207	0.996763	-0.497655	-1.11457	0.0904643	1.54801	Yes	10.9421	0	0	0	0	0	0	0	0	2	0	0	0	0	0	0	0	2	27	27	27	29.2	29.2	29.2	3	2362500	327	1444000000	0.00163608	MS/MS	MS/MS	MS/MS	MS/MS
Q3UQ17	MCG3834 (Putative uncharacterized protein) (Zinc finger and BTB domain containing 16) (Zinc finger and BTB domain-containing 16)	Zbtb16	1	396	136.114	1	1	0.0693667	-0.549889	-0.507918	0.940659	0.204687	0.68328	-0.478214	-0.361973	Yes	0.860038	0.0196923	0	0	0	1	1	0	0	0	0	0	0	1	0	0	0	0	5	5	5	12	12	12	1	1071900	31	186280000	0.00575424	matching	MS/MS	matching	MS/MS
Q9R0P3	S-formylglutathione hydrolase (FGH) (EC 3.1.2.12) (Esterase 10) (Esterase D) (Sid 478)	Esd	1	165	136.09	0	0	0.517986	0.557784	1.37714	0.510377	-0.777744	0.299525	-0.988813	-1.49625	Yes	8.62663	0	0	0	1	0	0	0	0	1	0	0	1	0	0	0	0	0	25	25	25	62.7	62.7	62.7	1	3167900	1008	61957000000	5.11306e-05	MS/MS	MS/MS	MS/MS	MS/MS
Q9Z1T6	1-phosphatidylinositol 3-phosphate 5-kinase (Phosphatidylinositol 3-phosphate 5-kinase) (EC 2.7.1.150) (FYVE finger-containing phosphoinositide kinase) (PIKfyve) (Phosphatidylinositol 3-phosphate 5-kinase type III) (PIPkin-III) (Type III PIP kinase) (p235)	Pikfyve	1	1930	135.921	0	0									No			0	0	0	0	1	0	0	0	0	0	0	0	1	0	0	0	3	3	3	1.7	1.7	1.7	1	784220	3	67438000	0.0116288	matching			MS/MS
P53657	Pyruvate kinase PKLR (EC 2.7.1.40) (L-PK) (Pyruvate kinase isozymes L/R)	Pklr	1	348	135.887	0	0	-0.690179	-0.0334691	0.927597	1.88826	-0.383265	-0.701398	-0.162894	-0.844651	Yes	10.1021	0	0	0	0	0	0	1	0	0	0	0	0	0	0	1	0	0	29	25	25	51.2	44.8	44.8	1	4554900	366	9669500000	0.000471058	MS/MS	matching	matching	MS/MS
P80318	T-complex protein 1 subunit gamma (TCP-1-gamma) (CCT-gamma) (Matricin) (mTRiC-P5)	Cct3	1	44	135.781	0	0	1.07606	-0.729613	0.0740574	0.393942	-0.75334	-1.1373	-0.374337	1.45053	Yes	5.37687	0	0	0	0	0	0	0	1	1	0	0	0	0	0	0	0	1	15	15	15	32.5	32.5	32.5	1	3648700	238	1024700000	0.00356075	MS/MS	MS/MS	MS/MS	MS/MS
Q9JHR7	Insulin-degrading enzyme (EC 3.4.24.56) (Insulin protease) (Insulinase) (Insulysin)	Ide	1	223	135.325	0	0	0.168749	-0.9247	0.296974	1.16868	-1.13889	1.02837	-0.537837	-0.0613405	Yes	3.03359	0.000270364	0	0	0	0	0	0	0	1	0	0	0	0	0	0	0	1	18	18	18	19.7	19.7	19.7	1	3832000	185	1816000000	0.00211013	MS/MS	MS/MS	MS/MS	MS/MS
P17183	Gamma-enolase (EC 4.2.1.11) (2-phospho-D-glycerate hydro-lyase) (Enolase 2) (Neural enolase) (Neuron-specific enolase) (NSE)	Eno2	1	120	134.889	0	0	1.84539	0.140089	-0.675789	-0.503591	-0.855042	1.06953	-0.447704	-0.572888	Yes	15.9086	0	1	0	0	0	0	0	0	0	1	0	0	0	0	0	0	0	32	20	20	61.1	43.1	43.1	1	2249500	177	1685100000	0.00133494	MS/MS	MS/MS	MS/MS	MS/MS
Q62261	Spectrin beta chain, non-erythrocytic 1 (Beta-II spectrin) (Embryonic liver fodrin) (Fodrin beta chain)	Sptbn1	1	1108	134.599	1	1	1.82372	0.360782	0.552821	-0.846208	0.515464	-1.05931	-0.582443	-0.764828	Yes	15.8373	0	0	0	0	0	1	0	0	0	0	0	0	0	1	0	0	0	49	49	43	22.9	22.9	20.6	1	2106600	583	3685200000	0.000571638	MS/MS	MS/MS	MS/MS	MS/MS
P48962	ADP/ATP translocase 1 (ADP,ATP carrier protein 1) (ADP,ATP carrier protein, heart/skeletal muscle isoform T1) (Adenine nucleotide translocator 1) (ANT 1) (Solute carrier family 25 member 4) (mANC1)	Slc25a4	1	23	134.474	0	0	0.676261	1.51397	0.0298595	-0.833975	-0.478127	0.749348	-0.585647	-1.07169	Yes	8.5257	0	0	1	0	0	0	0	1	1	0	1	0	0	0	0	0	0	13	5	5	37.6	17.4	17.4	1	2297300	64	715310000	0.00321161	MS/MS	MS/MS	matching	MS/MS
P19091	Androgen receptor (Dihydrotestosterone receptor) (Nuclear receptor subfamily 3 group C member 4)	Ar	1	500	134.387	1	1	-0.435475	-0.92921	0.524197	-0.550337	-0.105519	0.147983	-0.567754	1.91611	Yes	7.10305	0	0	0	0	0	0	0	0	1	0	0	0	0	0	0	0	1	7	7	7	15.8	15.8	15.8	1	1564900	72	283460000	0.00552071				matching
Q14BI5	Myomesin 2	Myom2	1	1454	133.304	0	0	-0.303724	1.14606	0.111025	-0.44379	0.0375261	1.61853	-1.09804	-1.06759	Yes	14.7787	0	0	1	0	0	0	1	1	0	0	0	0	0	0	1	0	0	82	82	81	49.1	49.1	49.1	1	2233500	1599	106000000000	2.10708e-05	MS/MS	matching	MS/MS	MS/MS
P70278	Stimulated by retinoic acid gene 8 protein	Stra8	1	195	133.243	0	0									No			0	0	0	0	0	0	0	1	0	0	0	0	0	0	0	1	3	3	3	7.4	7.4	7.4	1	937090	10	73285000	0.0127869
Q58A65	C-Jun-amino-terminal kinase-interacting protein 4 (JIP-4) (JNK-interacting protein 4) (JNK-associated leucine-zipper protein) (JLP) (JNK/SAPK-associated protein 2) (JSAP2) (Mitogen-activated protein kinase 8-interacting protein 4) (Sperm-associated antigen 9)	Spag9	1	178	132.21	0	0	1.02119	-1.09458	0.0182213	-0.0797962	-0.275528	0.876555	-0.994062	0.528007	Yes	1.35226	0.00513264	0	0	0	1	0	0	0	0	0	0	0	1	0	0	0	0	8	8	8	7.9	7.9	7.9	1	2437500	145	838540000	0.00290684	MS/MS	MS/MS	matching	MS/MS
Q8CGC7	Bifunctional glutamate/proline--tRNA ligase (Bifunctional aminoacyl-tRNA synthetase) [Includes: Glutamate--tRNA ligase (EC 6.1.1.17) (Glutamyl-tRNA synthetase) (GluRS);Proline--tRNA ligase (EC 6.1.1.15) (Prolyl-tRNA synthetase) (ProRS)]	Eprs	1	980	130.962	0	0	0.732577	-1.55186	-0.136633	0.352867	-0.87777	1.26584	-0.442409	0.657391	Yes	3.87008	4.09836e-05	0	0	0	1	0	0	0	0	0	0	0	1	0	0	0	0	32	32	32	23	23	23	1	4351800	357	3145700000	0.00138341	MS/MS	MS/MS	MS/MS	MS/MS
Q9QWI6	SRC kinase signaling inhibitor 1 (SNAP-25-interacting protein) (SNIP) (p130Cas-associated protein) (p140Cap)	Srcin1	1	1144	130.34	1	1	2.1416	-0.185526	0.151118	-0.570851	-0.40556	-0.664224	-0.470642	0.00408453	Yes	7.81245	0	1	0	0	0	0	0	0	0	1	0	0	0	0	0	0	0	17	17	16	18.6	18.6	17.6	1	1263500	129	1855700000	0.000680875	MS/MS	MS/MS	MS/MS	MS/MS
Q7TMK9	Heterogeneous nuclear ribonucleoprotein Q (hnRNP Q) (Glycine- and tyrosine-rich RNA-binding protein) (GRY-RBP) (NS1-associated protein 1) (Synaptotagmin-binding, cytoplasmic RNA-interacting protein) (pp68)	Syncrip	1	607	130.252	1	1	1.44976	-1.09484	0.134714	-0.209326	-0.766505	0.296523	-0.194361	0.384033	Yes	1.52272	0.00425943	0	0	0	0	0	0	0	1	0	0	0	0	0	0	0	1	11	11	11	23.5	23.5	23.5	1	2054700	84	940350000	0.00218504	MS/MS	MS/MS	MS/MS	MS/MS
Q9R1P0	Proteasome subunit alpha type-4 (EC 3.4.25.1) (Macropain subunit C9) (Multicatalytic endopeptidase complex subunit C9) (Proteasome component C9) (Proteasome subunit L)	Psma4	1	195	130.112	0	0	0.592803	-0.738371	-0.00780545	1.08646	-1.03022	0.177297	-0.957233	0.87707	Yes	1.1511	0.00941108	0	0	0	0	0	0	0	1	0	0	0	0	0	0	0	1	8	8	8	50.5	50.5	50.5	1	1763200	157	1115300000	0.00158092	MS/MS	matching	matching	MS/MS
P09103	Protein disulfide-isomerase (PDI) (EC 5.3.4.1) (Cellular thyroid hormone-binding protein) (Endoplasmic reticulum resident protein 59) (ER protein 59) (ERp59) (Prolyl 4-hydroxylase subunit beta) (p55)	P4hb	1	446	129.719	0	0	-0.912846	-0.839852	0.732332	1.55194	0.621043	-1.03472	0.355529	-0.473418	Yes	3.9008	0.000160584	0	0	0	1	0	0	0	0	0	0	0	1	0	0	0	0	24	24	24	39.3	39.3	39.3	1	1553800	492	14649000000	0.000106069	MS/MS	MS/MS	MS/MS	MS/MS
P48379	DNA-binding protein RFX2 (Regulatory factor X 2)	Rfx2	1	227	128.811	1	1	-0.924508	-0.0534678	-0.289998	-0.350613	1.22305	-0.203949	-0.45307	1.05256	Yes	3.22542	4.70588e-05	0	0	0	0	0	0	0	1	0	0	0	0	0	0	0	1	10	10	2	21.1	21.1	4.2	1	1311400	48	421590000	0.00311061	matching	matching
Q9EQ20	Methylmalonate-semialdehyde dehydrogenase [acylating], mitochondrial (MMSDH) (Malonate-semialdehyde dehydrogenase [acylating]) (EC 1.2.1.18) (EC 1.2.1.27) (Aldehyde dehydrogenase family 6 member A1)	Aldh6a1	1	391	128.701	0	0	0.160036	0.652334	1.48756	0.80217	-0.87776	-0.0837503	-1.27949	-0.861101	Yes	10.7727	0	0	0	1	0	0	0	0	0	0	0	1	0	0	0	0	0	25	25	25	53.3	53.3	53.3	1	2559400	199	4252600000	0.000601844	MS/MS	MS/MS	matching	MS/MS
P54227	Stathmin (Leukemia-associated gene protein) (Leukemia-associated phosphoprotein p18) (Metablastin) (Oncoprotein 18) (Op18) (Phosphoprotein p19) (pp19) (Prosolin) (Protein Pr22) (pp17)	Stmn1	1	119	127.713	1	1	1.61881	0.230321	-0.129714	-0.579319	0.0717415	-0.765574	-0.238632	-0.20763	Yes	2.66928	0.000125693	0	0	0	0	0	0	0	1	0	0	0	0	0	0	0	1	10	10	8	53	53	43.6	1	1118200	23	908380000	0.00123098	MS/MS	MS/MS	MS/MS	MS/MS
P35979	60S ribosomal protein L12	Rpl12	1	31	127.601	0	0	-0.386316	-0.471938	0.164484	1.09864	-0.0193129	-0.217872	0.200942	-0.368626	Yes	0.685979	0.0333557	0	0	0	0	0	0	0	1	0	0	0	0	0	0	0	1	5	5	5	29.7	29.7	29.7	1	1378500	25	351900000	0.00391731	matching	matching	matching	matching
P14869	60S acidic ribosomal protein P0 (60S ribosomal protein L10E)	Rplp0	1	297	126.787	1	1	0.633653	-1.3853	0.411485	0.149436	-0.408913	-0.808264	0.667759	0.740142	Yes	3.53802	5.45809e-05	0	0	0	1	0	0	0	0	0	0	0	1	0	0	0	0	10	10	9	41	41	38.8	1	1375600	76	362720000	0.00379246	MS/MS	MS/MS	MS/MS	MS/MS
Q6A009	E3 ubiquitin-protein ligase listerin (EC 2.3.2.27) (RING finger protein 160) (RING-type E3 ubiquitin transferase listerin) (Zinc finger protein 294) (Zfp-294)	Ltn1	1	554	126.426	0	0									No			0	0	1	0	0	0	0	0	0	0	1	0	0	0	0	0	5	5	5	3.6	3.6	3.6	1	591910	9	72033000	0.00821721	matching	matching	matching	matching
Q91X45	Zinc finger and BTB domain-containing protein 3	Zbtb3	1	170	126.358	0	0	-1.30316	-0.386825	0.369005	-0.647979	1.05394	-0.627705	0.321048	1.22168	Yes	5.68656	0	0	0	0	0	0	0	0	1	0	0	0	0	0	0	0	1	16	16	16	52.5	52.5	52.5	1	921870	115	677180000	0.00136134	matching		matching	matching
Q8BTS0	Probable ATP-dependent RNA helicase DDX5 (EC 3.6.4.13) (DEAD box RNA helicase DEAD1) (mDEAD1) (DEAD box protein 5) (RNA helicase p68)	Ddx5	1	391	125.386	0	0	0.874757	-1.28093	0.456209	-0.416077	-0.239181	-1.11391	0.664874	1.05425	Yes	2.77781	0.000264348	0	0	0	0	0	0	0	1	0	0	0	0	0	0	0	1	14	14	10	32.7	32.7	26	1	1222200	500	4323600000	0.000282681	MS/MS	MS/MS	MS/MS	MS/MS
Q99JW2	Aminoacylase-1 (ACY-1) (EC 3.5.1.14) (N-acyl-L-amino-acid amidohydrolase)	Acy1	1	255	125.354	1	1	0.422323	-0.681264	1.61612	0.848315	-0.845553	-0.0436088	-0.825909	-0.490425	Yes	8.11024	0	0	0	0	1	0	0	0	0	0	0	0	1	0	0	0	0	13	13	13	41.6	41.6	41.6	1	1134200	154	2858800000	0.00039674	MS/MS	MS/MS	matching	MS/MS
Q8R317	Ubiquilin-1 (Protein linking IAP with cytoskeleton 1) (PLIC-1)	Ubqln1	1	26	122.387	0	0	1.15981	-1.57758	0.0787531	0.189968	0.160477	-0.895061	0.136481	0.747149	Yes	6.19738	0	0	0	0	0	0	0	1	0	0	0	0	0	0	0	1	0	13	13	8	37.3	37.3	28	1	1418700	158	713830000	0.00198745	MS/MS	MS/MS	MS/MS	MS/MS
P63242	Eukaryotic translation initiation factor 5A-1 (eIF-5A-1) (eIF-5A1) (Eukaryotic initiation factor 5A isoform 1) (eIF-5A) (eIF-4D)	Eif5a	1	34	121.482	0	0	0.307929	0.53588	0.346197	-0.0748668	-0.502875	-0.0847889	-0.846149	0.318674	Yes	0.116832	0.47945	0	0	0	0	0	0	0	1	0	0	0	0	0	0	0	1	11	11	7	76.6	76.6	50	1	1592900	129	1066500000	0.00149358	MS/MS	MS/MS	MS/MS	MS/MS
Q8BSS6	Transcription factor SOX-6 (SOX-LZ)	Sox6	1	362	117.967	1	1	-0.621989	-1.01695	-0.309905	0.0622104	-0.388837	1.45886	1.23835	-0.421751	Yes	6.02398	0	0	0	0	0	0	1	1	1	0	0	0	0	0	1	0	0	6	6	6	12.2	12.2	12.2	1	1726700	71	502160000	0.00343855	matching		matching	MS/MS
Q9DB20	ATP synthase subunit O, mitochondrial (Oligomycin sensitivity conferral protein) (OSCP)	Atp5o	1	70	117.361	0	0	0.769215	0.834264	0.681438	0.188342	-1.11669	0.898248	-1.51723	-0.737589	Yes	7.80934	0	0	0	0	1	0	0	0	0	0	0	0	1	0	0	0	0	12	12	12	58.2	58.2	58.2	1	1200200	222	8397000000	0.000142932	MS/MS	MS/MS	MS/MS	MS/MS
Q9JLV5	Cullin-3 (CUL-3)	Cul3	1	568	116.783	1	1	0.687992	-0.985054	0.0717248	-0.461381	-0.560125	0.29574	-0.449627	1.40073	Yes	2.10373	0.000726678	0	0	0	0	0	0	0	1	0	0	0	0	0	0	0	1	5	5	5	10.2	10.2	10.2	1	1117600	56	207440000	0.00538758	MS/MS	MS/MS	MS/MS	MS/MS
Q61171	Peroxiredoxin-2 (EC 1.11.1.15) (Thiol-specific antioxidant protein) (TSA) (Thioredoxin peroxidase 1) (Thioredoxin-dependent peroxide reductase 1)	Prdx2	1	109	115.572	0	0	1.12076	1.77527	-0.271142	-0.656676	-0.171955	-0.585859	-0.502949	-0.707447	Yes	5.58136	1.73536e-05	0	0	0	0	0	0	0	1	0	0	0	0	0	0	0	1	17	13	13	66.7	50	50	1	756360	387	6852400000	0.000110379	MS/MS	MS/MS	MS/MS	MS/MS
P08113	Endoplasmin (94 kDa glucose-regulated protein) (GRP-94) (Endoplasmic reticulum resident protein 99) (ERp99) (Heat shock protein 90 kDa beta member 1) (Polymorphic tumor rejection antigen 1) (Tumor rejection antigen gp96)	Hsp90b1	1	663	114.472	0	0	0.263637	-0.605852	0.260248	0.317282	-0.398871	-1.56264	-0.0725868	1.79878	Yes	5.49003	2.57511e-05	0	0	0	0	0	0	0	1	0	0	0	0	0	0	0	1	28	27	27	35.5	34	34	1	1732600	311	15812000000	0.000109575	MS/MS	MS/MS	MS/MS	MS/MS
Q91WR5	Aldo-keto reductase family 1 member C21 (EC 1.1.1.-) (17-alpha-hydroxysteroid dehydrogenase) (17-alpha-HSD) (3(or 17)-alpha-hydroxysteroid dehydrogenase) (EC 1.1.1.209) (3-alpha-hydroxysteroid dehydrogenase) (Dihydrodiol dehydrogenase type 1) (DD1) (Dihydrodiol dehydrogenase type 3) (DD3)	Akr1c21	1	161	109.044	0	0	-0.175114	-0.552536	2.28427	-0.0284106	-0.406348	-0.526504	-0.50698	-0.088371	Yes	12.027	0	0	0	1	0	0	0	0	0	0	0	1	0	0	0	0	0	14	14	13	32.8	32.8	29.7	1	516120	119	1549300000	0.000333131	MS/MS			matching
Q9CX00	IST1 homolog	Ist1	1	301	100.448	1	1									No			0	0	1	0	0	0	0	0	0	0	1	0	0	0	0	0	3	3	3	11.6	11.6	11.6	1	478730	68	486590000	0.000983847	MS/MS	MS/MS		MS/MS
Q8BVP2	L-lactate dehydrogenase (EC 1.1.1.27)	Ldhal6b	1	123	98.5658	0	0	-0.455834	-0.349781	-0.576124	-0.148829	-0.504271	-0.204644	-0.0952751	2.33476	Yes	12.8748	0	0	0	0	0	0	0	0	1	0	0	0	0	0	0	0	1	16	15	15	46.3	43.2	43.2	1	473870	133	5141000000	9.21747e-05		matching	matching
Q9R0Q7	Prostaglandin E synthase 3 (EC 5.3.99.3) (Cytosolic prostaglandin E2 synthase) (cPGES) (Hsp90 co-chaperone) (Progesterone receptor complex p23) (Sid 3177) (Telomerase-binding protein p23)	Ptges3	1	35	91.2557	0	0									No			0	0	0	0	0	0	0	1	0	0	0	0	0	0	0	1	3	3	3	16.2	16.2	16.2	1	0	4	16887000	0
P49698	Hepatocyte nuclear factor 4-alpha (HNF-4-alpha) (Nuclear receptor subfamily 2 group A member 1) (Transcription factor 14) (TCF-14) (Transcription factor HNF-4)	Hnf4a	1	470	90.2599	1	1	-0.280368	-0.322203	-0.187045	1.79735	-0.0989894	-0.0207047	-0.144434	-0.74361	Yes	3.65225	6.87023e-05	0	0	0	1	0	0	0	0	0	0	0	1	0	0	0	0	7	7	7	25.4	25.4	25.4	1	0	25	128880000	0	matching
Q8R3N1	Nucleolar protein 14 (Nucleolar complex protein 14)	Nop14	1	116	90.1601	0	0									No			0	0	1	0	0	0	0	0	0	0	1	0	0	0	0	0	2	2	2	2.2	2.2	2.2	1	0	3	2348400	0
Q8K3X6	Ankyrin repeat and SAM domain-containing protein 4B (Harmonin-interacting ankyrin repeat-containing protein) (Harp)	Anks4b	1	325	88.9119	1	1									No			0	0	0	0	0	0	0	1	0	0	0	0	0	0	0	1	1	1	1	3.5	3.5	3.5	1	0	1	0	0
Q62468	Villin-1	Vil1	1	749	88.5999	0	0	-0.212328	-0.199499	2.39853	-0.228678	-0.363939	-0.51368	-0.499565	-0.380835	Yes	15.9509	0	0	0	1	0	0	0	0	0	0	0	1	0	0	0	0	0	17	17	17	25.9	25.9	25.9	1	0	125	1163600000	0	MS/MS		matching	matching
Q5SU73	Coilin (p80-coilin)	Coil	1	151	88.58	0	0									No			0	0	0	1	0	0	0	0	0	0	0	1	0	0	0	0	2	2	2	3.8	3.8	3.8	1	0	12	16522000	0	MS/MS			MS/MS
E9PZ22	MCG2797 (Maestro heat-like repeat family member 4)	Mroh4	1	691	86.2844	0	0									No			0	0	0	0	0	1	0	0	0	0	0	0	0	1	0	0	1	1	1	1	1	1	1	0	1	0	0
P55014	Solute carrier family 12 member 1 (BSC1) (Bumetanide-sensitive sodium-(potassium)-chloride cotransporter 2) (Kidney-specific Na-K-Cl symporter)	Slc12a1	1	978	86.143	0	0	-0.396145	-0.0479706	2.33813	-0.508702	-0.4609	-0.475666	-0.231596	-0.217146	Yes	13.4797	0	0	0	1	0	0	0	0	0	0	0	1	0	0	0	0	0	10	10	10	11.3	11.3	11.3	1	0	35	289000000	0	matching			matching
Q80Z37	E3 ubiquitin-protein ligase Topors (EC 2.3.2.27) (RING-type E3 ubiquitin transferase Topors) (SUMO1-protein E3 ligase Topors) (Topoisomerase I-binding RING finger protein) (Topoisomerase I-binding arginine/serine-rich protein) (Tumor suppressor p53-binding protein 3) (p53-binding protein 3) (p53BP3)	Topors	1	89	85.6093	0	0									No			0	0	0	1	0	0	0	0	0	0	0	1	0	0	0	0	7	7	7	9.3	9.3	9.3	1	0	10	37270000	0	matching	matching
Q8C7B8	Zinc finger SWIM domain-containing protein 4	Zswim4	1	510	81.5993	0	0									No			0	0	0	1	0	0	0	0	0	0	0	1	0	0	0	0	1	1	1	1.2	1.2	1.2	1	0	1	0	0
Q91VS7	Microsomal glutathione S-transferase 1 (Microsomal GST-1) (EC 2.5.1.18) (Microsomal GST-I)	Mgst1	1	55	81.5563	1	1	-0.136273	-0.515797	0.0984364	2.02024	-0.119453	-0.175114	-0.60852	-0.563518	Yes	3.95082	1.7316e-05	0	0	0	1	0	0	0	0	0	0	0	1	0	0	0	0	6	6	6	41.3	41.3	41.3	1	0	71	1965600000	0	MS/MS	matching		matching
Q9CWT3	Sorting nexin-10	Snx10	1	193	78.0614	0	0									No			0	0	1	0	0	0	0	0	0	0	1	0	0	0	0	0	1	1	1	4.5	4.5	4.5	1	0	1	0	0
[truncated: 172 more columns]
