# Supplementary material for: Site-specific characterization of endogenous SUMOylation across species and organs
Source: Nat Commun. 2018 Jun 25;9:2456. doi: 10.1038/s41467-018-04957-4 (PMC6018634; doi:10.1038/s41467-018-04957-4)
Supplement: Supplementary file 10 — Supplementary Data 7 [file 41467_2018_4957_MOESM10_ESM.xlsx]

## Sheet: Hendriks_Data_S7
Category column	Category value	Total size	Selection size	Category size	Intersection size	Enrichment factor	P value	Benj. Hoch. FDR	2log.Enr.	10log.FDR	Score	Relative
GOMF	transcription regulatory region DNA binding	17047	959	646	185	5.0906	9.49e-83	7e-80	2.34784	79.1551	5.65745	1
GOMF	regulatory region nucleic acid binding	17047	959	651	186	5.0788	4.95e-83	4.56e-80	2.34449	79.3407	5.65471	0.999515
GOMF	regulatory region DNA binding	17047	959	651	186	5.0788	4.95e-83	6.08e-80	2.34449	79.2158	5.65248	0.999122
GOMF	transcription regulatory region sequence-specific DNA binding	17047	959	516	154	5.3052	3.99e-71	2.1e-68	2.40741	67.677	5.54335	0.979833
GOMF	RNA polymerase II regulatory region DNA binding	17047	959	463	140	5.375	2.76e-65	1.27e-62	2.42626	61.8957	5.45279	0.963825
GOMF	RNA polymerase II regulatory region sequence-specific DNA binding	17047	959	459	137	5.3056	4.58e-63	1.87e-60	2.40752	59.7271	5.37304	0.949728
GOMF	sequence-specific DNA binding	17047	959	762	196	4.5723	6.52e-79	4.01e-76	2.19292	75.3974	5.31014	0.938611
GOMF	DNA binding	17047	959	1743	361	3.6816	1.23e-122	4.53e-119	1.88033	118.344	5.29618	0.936143
Keywords	Transcriptionregulation	17047	959	1609	339	3.7452	3.55e-116	1.02e-113	1.90504	112.99	5.28674	0.934475
Keywords	Transcription	17047	959	1664	344	3.6748	1.44e-115	2.77e-113	1.87767	112.557	5.22465	0.923499
Keywords	Isopeptidebond	17047	959	428	122	5.0669	1.36e-53	7.14e-52	2.3411	51.146	5.06137	0.894639
GOCC	chromatin	17047	959	283	90	5.6531	7.53e-44	6.19e-42	2.49904	41.2082	5.03589	0.890135
GOCC	chromatin remodeling complex	17047	959	117	48	7.2926	1.36e-29	8.97e-28	2.86643	27.047	5.02385	0.888006
Keywords	Repressor	17047	959	483	132	4.858	1.12e-55	6.47e-54	2.28036	53.1892	5.0114	0.885805
GOMF	core promoter proximal region sequence-specific DNA binding	17047	959	297	93	5.5662	1.18e-44	3.1e-42	2.47669	41.508	5.01115	0.885761
GOMF	core promoter proximal region DNA binding	17047	959	298	93	5.5475	1.62e-44	3.99e-42	2.47184	41.3986	5.00048	0.883875
GOCC	nuclear chromatin	17047	959	173	62	6.3705	7.63e-34	5.57e-32	2.67141	31.2539	4.94061	0.873294
GOMF	RNA polymerase II core promoter proximal region sequence-specific DNA binding	17047	959	282	88	5.5471	3.86e-42	8.91e-40	2.47173	39.0502	4.92785	0.871037
GOMF	chromatin binding	17047	959	429	119	4.9308	7.22e-51	2.05e-48	2.30182	47.6886	4.91086	0.868034
Keywords	DNA-binding	17047	959	1311	272	3.688	1.28e-88	1.48e-86	1.88284	85.8294	4.89237	0.864766
GOCC	NuRD complex	17047	959	16	12	13.332	1.36e-12	4.17e-11	3.73682	10.3801	4.82422	0.852721
GOBP	negative regulation of transcription, DNA-dependent	17047	959	906	200	3.924	3.86e-68	1.86e-65	1.97233	64.7294	4.72073	0.834428
GOBP	protein sumoylation	17047	959	23	15	11.593	5.01e-14	6.71e-12	3.53518	11.1731	4.71359	0.833165
GOBP	chromatin organization	17047	959	517	131	4.5041	4.24e-51	1.07e-48	2.17124	47.9694	4.7073	0.832053
GOBP	transcription, DNA-dependent	17047	959	1401	277	3.5146	2.99e-85	2.08e-82	1.81336	81.6817	4.6978	0.830374
GOBP	RNA biosynthetic process	17047	959	1462	286	3.4773	3.22e-87	2.39e-84	1.79797	83.6222	4.69534	0.829939
GOCC	nucleoplasm part	17047	959	885	195	3.9167	3.5e-66	4.19e-64	1.96964	63.3779	4.6911	0.82919
GOMF	RNA polymerase II distal enhancer sequence-specific DNA binding	17047	959	54	26	8.5587	8.95e-19	1.32e-16	3.09739	15.8795	4.66075	0.823826
GOBP	negative regulation of RNA metabolic process	17047	959	960	206	3.8144	4.96e-68	2.3e-65	1.93146	64.6384	4.64554	0.821137
Keywords	Citrullination	17047	959	59	27	8.1347	1.01e-18	2.24e-17	3.02409	16.6492	4.63227	0.818792
GOBP	ATP-dependent chromatin remodeling	17047	959	37	20	9.6085	5.06e-16	7.13e-14	3.26431	13.1472	4.62437	0.817394
GOBP	regulation of transcription from RNA polymerase II promoter	17047	959	1401	272	3.4511	1.29e-81	8.42e-79	1.78706	78.0745	4.59442	0.812102
GSEA	PID_RANBP2PATHWAY	17047	959	11	9	14.544	2.67e-10	2.01e-08	3.86235	7.69754	4.58909	0.81116
GOMF	SUMO ligase activity	17047	959	11	9	14.544	2.67e-10	2.01e-08	3.86235	7.69678	4.58898	0.81114
GOBP	chromatin modification	17047	959	453	115	4.5126	7.1e-45	1.49e-42	2.17396	41.8265	4.55304	0.804787
GOBP	negative regulation of nucleobase-containing compound metabolic process	17047	959	1029	211	3.645	4.38e-66	1.74e-63	1.86592	62.7597	4.49355	0.794272
GOMF	nucleic acid binding	17047	959	2644	434	2.9178	7.89e-114	1.46e-110	1.54488	109.837	4.48599	0.792935
GOBP	negative regulation of cellular macromolecule biosynthetic process	17047	959	1012	208	3.6535	2.92e-65	1.08e-62	1.86928	61.9658	4.48532	0.792817
GOBP	negative regulation of nitrogen compound metabolic process	17047	959	1041	212	3.62	7.29e-66	2.8e-63	1.85599	62.5536	4.47193	0.79045
Corum	Gata1-Fog1-MeCP1 complex	17047	959	13	10	13.674	7.31e-11	4.26e-08	3.77336	7.37023	4.46084	0.78849
GOBP	chromosome organization	17047	959	681	153	3.9937	1.73e-52	4.59e-50	1.99773	49.3378	4.45345	0.787184
GOCC	nucleosome	17047	959	56	25	7.9356	4.08e-17	1.92e-15	2.98834	14.7176	4.45176	0.786885
GOBP	negative regulation of macromolecule biosynthetic process	17047	959	1034	210	3.6102	5.64e-65	2.03e-62	1.85208	61.6935	4.44943	0.786473
GOMF	enhancer sequence-specific DNA binding	17047	959	69	29	7.471	9.49e-19	1.35e-16	2.9013	15.8709	4.43706	0.784286
GOCC	transcriptional repressor complex	17047	959	67	28	7.4287	4.53e-18	2.29e-16	2.89311	15.6402	4.41148	0.779765
GOCC	chromosomal part	17047	959	638	144	4.0121	1.43e-49	1.26e-47	2.00436	46.9005	4.40835	0.779211
GOBP	negative regulation of transcription from RNA polymerase II promoter	17047	959	632	143	4.0221	2.35e-49	5.8e-47	2.00795	46.2366	4.39856	0.777482
Keywords	Bromodomain	17047	959	33	17	9.1572	2.32e-13	4.78e-12	3.19491	11.3201	4.38335	0.774794
Keywords	Nucleus	17047	959	4036	588	2.5897	9.66e-146	5.58e-143	1.37278	142.254	4.37994	0.774189
GOBP	negative regulation of gene expression	17047	959	1007	203	3.5834	4.48e-62	1.51e-59	1.84133	58.8206	4.37755	0.773767
GOMF	sequence-specific DNA binding transcription factor activity	17047	959	787	168	3.7946	1.74e-54	5.84e-52	1.92395	51.2333	4.37052	0.772525
GOMF	nucleic acid binding transcription factor activity	17047	959	787	168	3.7946	1.74e-54	6.43e-52	1.92395	51.192	4.36964	0.772369
GOMF	enhancer binding	17047	959	78	31	7.0647	4.31e-19	6.62e-17	2.82063	16.1791	4.36514	0.771574
Pfam	SAP	17047	959	18	12	11.851	1.24e-11	1.2e-08	3.56694	7.92223	4.35445	0.769685
GOBP	chromatin remodeling	17047	959	117	41	6.2291	2.31e-22	3.84e-20	2.63902	19.4154	4.3463	0.768243
Pfam	Bromodomain	17047	959	37	19	9.1281	9.61e-15	1.55e-11	3.19031	10.8109	4.32853	0.765103
GOBP	regulation of transcription, DNA-dependent	17047	959	2668	426	2.8383	9.6e-107	5.34e-103	1.50503	102.273	4.32114	0.763796
Pfam	zf-MIZ	17047	959	6	6	17.776	3.12e-08	1.51e-05	4.15186	4.822	4.31011	0.761848
GOBP	regulation of RNA metabolic process	17047	959	2787	439	2.8	8.96e-109	9.96e-105	1.48543	104.002	4.29683	0.7595
GOMF	sequence-specific DNA binding RNA polymerase II transcription factor activity	17047	959	416	102	4.3585	2.35e-38	5.1e-36	2.12383	35.2928	4.28807	0.757951
GOCC	histone deacetylase complex	17047	959	53	23	7.714	1.59e-15	6.35e-14	2.94748	13.1974	4.28756	0.75786
Corum	PYR complex	17047	959	10	8	14.221	3.91e-09	1.14e-06	3.82995	5.94268	4.27455	0.755562
Keywords	Activator	17047	959	563	127	4.0098	1.4e-43	5.4e-42	2.00353	41.2675	4.26824	0.754447
Keywords	Chromatinregulator	17047	959	260	71	4.8542	4.82e-30	1.46e-28	2.27923	27.8349	4.26078	0.753128
GOBP	RNA metabolic process	17047	959	2106	351	2.9626	2.74e-89	2.54e-86	1.56686	85.5957	4.25977	0.75295
GOBP	negative regulation of biosynthetic process	17047	959	1101	212	3.4228	2.3e-61	7.52e-59	1.77518	58.1237	4.24639	0.750584
GOMF	fructose-bisphosphate aldolase activity	17047	959	5	5	17.776	5.58e-07	3.27e-05	4.15186	4.48598	4.23298	0.748214
GOBP	negative regulation of cellular biosynthetic process	17047	959	1086	209	3.4209	2.18e-60	6.94e-58	1.77438	57.1587	4.22722	0.747195
GSEA	PID_HDAC_CLASSI_PATHWAY	17047	959	64	26	7.2214	1.63e-16	4.19e-14	2.85228	13.3774	4.19746	0.741936
GOCC	heterochromatin	17047	959	66	26	7.0026	4e-16	1.82e-14	2.80789	13.7411	4.17629	0.738193
Keywords	Glycolysis	17047	959	30	15	8.8879	1.06e-11	2.11e-10	3.15184	9.67473	4.17189	0.737416
GSEA	REGULATION_OF_TRANSCRIPTION	17047	959	513	117	4.0541	1.27e-40	1.87e-37	2.01938	36.7272	4.17024	0.737123
GSEA	TRANSCRIPTION_DNA_DEPENDENT	17047	959	572	127	3.9467	8.59e-43	1.77e-39	1.98065	38.7523	4.16562	0.736307
GOBP	negative regulation of gene expression, epigenetic	17047	959	48	21	7.7769	2.22e-14	3.01e-12	2.9592	11.5208	4.15672	0.734735
GSEA	RNA_BIOSYNTHETIC_PROCESS	17047	959	574	127	3.933	1.28e-42	2.19e-39	1.97563	38.6591	4.1552	0.734466
GOMF	methyl-CpG binding	17047	959	9	7	13.826	5.6e-08	3.56e-06	3.78931	5.44807	4.14936	0.733433
GSEA	RNA_METABOLIC_PROCESS	17047	959	765	158	3.6713	4.08e-49	2.1e-45	1.87629	44.678	4.14475	0.732619
GOBP	cellular macromolecule biosynthetic process	17047	959	1769	300	3.0146	4.76e-76	2.79e-73	1.59197	72.5547	4.13635	0.731133
GOCC	nucleoplasm	17047	959	1947	323	2.9489	2.58e-80	1.13e-77	1.56018	76.9474	4.13456	0.730816
GOCC	ESC/E(Z) complex	17047	959	14	9	11.427	8.18e-09	1.99e-07	3.51437	6.70049	4.12965	0.729948
GSEA	TRANSCRIPTION	17047	959	681	144	3.7588	6.35e-46	2.18e-42	1.91027	41.6619	4.12816	0.729686
GOBP	nucleosome positioning	17047	959	7	6	15.236	2.06e-07	1.7e-05	3.92941	4.76937	4.1244	0.729022
GSEA	REGULATION_OF_TRANSCRIPTIONDNA_DEPENDENT	17047	959	414	98	4.2078	1.76e-35	1.65e-32	2.07307	31.7838	4.10215	0.725088
GOBP	macromolecule biosynthetic process	17047	959	1799	302	2.984	1.59e-75	8.45e-73	1.57725	72.0734	4.1008	0.72485
GOCC	nuclear part	17047	959	3358	489	2.5886	2.33e-111	1.53e-108	1.37217	107.815	4.08532	0.722114
GOCC	nuclear body	17047	959	316	79	4.444	1.88e-30	1.3e-28	2.15186	27.8864	4.0828	0.721669
GOMF	transcription factor binding	17047	959	420	98	4.1477	6.36e-35	1.3e-32	2.05231	31.8848	4.07454	0.720208
Pfam	PHD	17047	959	62	25	7.1677	7.68e-16	1.85e-12	2.84151	11.732	4.05047	0.715953
GOBP	nucleosome organization	17047	959	92	32	6.1829	1.21e-17	1.77e-15	2.62828	14.7516	4.04542	0.715061
GOBP	regulation of cellular macromolecule biosynthetic process	17047	959	2942	439	2.6525	4.34e-100	1.61e-96	1.40735	95.7936	4.04237	0.714522
GSEA	REGULATION_OF_RNA_METABOLIC_PROCESS	17047	959	423	98	4.1183	1.2e-34	1.03e-31	2.04205	30.9879	4.0304	0.712405
Pfam	Glycolytic	17047	959	5	5	17.776	5.58e-07	0.00020703	4.15186	3.68397	4.02959	0.712263
GOMF	RNA polymerase II core promoter proximal region sequence-specific DNA binding transcription factor activity	17047	959	309	77	4.4296	1.33e-29	2.34e-27	2.14718	26.6315	4.02949	0.712245
Pfam	DUF3504	17047	959	5	5	17.776	5.58e-07	0.00022428	4.15186	3.64921	4.02005	0.710577
GSEA	TRANSCRIPTION_FROM_RNA_POLYMERASE_II_PROMOTER	17047	959	413	96	4.1319	4.49e-34	3.56e-31	2.04681	30.449	4.01976	0.710526
GOBP	protein-DNA complex subunit organization	17047	959	98	33	5.9857	1.16e-17	1.72e-15	2.58152	14.7651	3.99223	0.705659
GOBP	nucleic acid metabolic process	17047	959	2550	389	2.7117	1.03e-88	8.78e-86	1.4392	85.0563	3.9904	0.705337
GOBP	chromatin silencing	17047	959	41	18	7.804	1.5e-12	1.93e-10	2.96421	9.71357	3.9882	0.704947
GOBP	positive regulation of transcription from RNA polymerase II promoter	17047	959	853	165	3.4385	2.53e-47	5.85e-45	1.78178	44.2326	3.97719	0.703
GOBP	regulation of macromolecule biosynthetic process	17047	959	3001	440	2.6062	1.31e-97	3.65e-94	1.38195	93.4376	3.96277	0.700452
GSEA	NUCLEAR_PART	17047	959	548	117	3.7952	1.24e-37	1.42e-34	1.92418	33.8466	3.9406	0.696533
GOCC	nuclear chromosome part	17047	959	337	80	4.2198	3.61e-29	2.16e-27	2.07717	26.6665	3.93184	0.694985
GSEA	REGULATION_OF_GENE_EXPRESSION	17047	959	606	126	3.696	2.8e-39	3.6e-36	1.88596	35.4432	3.92675	0.694085
GOCC	nucleus	17047	959	4374	584	2.3734	4.3e-125	5.66e-122	1.24696	121.247	3.91567	0.692127
Corum	Ikaros complex	17047	959	12	8	11.851	3.84e-08	7.46e-06	3.56694	5.12726	3.90565	0.690355
Pfam	ARID	17047	959	14	9	11.427	8.18e-09	4.39e-06	3.51437	5.35787	3.90512	0.690261
GSEA	REGULATION_OF_NUCLEOBASENUCLEOSIDENUCLEOTIDE_AND_NUCLEIC_ACID_METABOLIC_PROCESS	17047	959	563	118	3.7257	3.99e-37	4.11e-34	1.89751	33.386	3.88624	0.686925
GSEA	NUCLEOPLASM	17047	959	267	67	4.4606	4.49e-26	2.2e-23	2.15724	22.6571	3.88351	0.686443
GSEA	MODULE_189	17047	959	18	10	9.8754	8.4e-09	5e-07	3.30384	6.30121	3.88258	0.686277
GOBP	nucleosome assembly	17047	959	69	25	6.4405	1.46e-14	2e-12	2.68717	11.6991	3.88159	0.686102
GOBP	nucleobase-containing compound metabolic process	17047	959	2870	417	2.5828	1.17e-89	1.18e-86	1.36894	85.9272	3.85319	0.681082
GSEA	VISALA_RESPONSE_TO_HEAT_SHOCK_AND_AGING_DN	17047	959	13	8	10.939	9.42e-08	4.37e-06	3.45141	5.35959	3.85283	0.68102
Keywords	Acetylation	17047	959	2955	425	2.5566	2.26e-90	3.26e-88	1.35423	87.4871	3.83932	0.678631
Pfam	Linker_histone	17047	959	12	8	11.851	3.84e-08	1.68e-05	3.56694	4.77379	3.83652	0.678136
GOMF	core promoter binding	17047	959	136	40	5.2282	1e-18	1.37e-16	2.38631	15.8634	3.83173	0.67729
GOBP	chromatin assembly	17047	959	24	12	8.8879	1.28e-09	1.34e-07	3.15184	6.87147	3.82989	0.676964
GOMF	transcription cofactor activity	17047	959	375	85	4.0292	2.11e-29	3.54e-27	2.01049	26.4509	3.82902	0.67681
GOBP	chromatin assembly or disassembly	17047	959	44	18	7.2719	6.42e-12	8.02e-10	2.86233	9.09558	3.82162	0.675503
GOBP	negative regulation of cellular metabolic process	17047	959	1376	232	2.9971	1.91e-56	5.45e-54	1.58357	53.2638	3.8136	0.674085
GOBP	negative regulation of macromolecule metabolic process	17047	959	1391	234	2.9903	8.56e-57	2.57e-54	1.58029	53.5897	3.81349	0.674066
GOCC	protein-DNA complex	17047	959	89	29	5.7921	2.91e-15	1.12e-13	2.53409	12.949	3.81	0.673449
GOBP	glycolysis	17047	959	34	15	7.8423	1.01e-10	1.19e-08	2.97128	7.92621	3.79729	0.671202
GSEA	MOOTHA_GLUCONEOGENESIS	17047	959	31	14	8.0278	2.92e-10	2.18e-08	3.005	7.6621	3.79726	0.671197
GOBP	regulation of cellular biosynthetic process	17047	959	3174	447	2.5034	2.85e-93	3.97e-90	1.32389	89.4013	3.79511	0.670817
Keywords	Ublconjugation	17047	959	1055	187	3.1508	5.04e-48	2.42e-46	1.65572	45.6157	3.79331	0.670499
GOMF	transcription factor binding transcription factor activity	17047	959	409	90	3.9115	4.64e-30	9.01e-28	1.96772	27.0455	3.78875	0.669693
GSEA	TRANSCRIPTION_FACTOR_ACTIVITY	17047	959	292	70	4.2613	6.51e-26	3.05e-23	2.09129	22.5162	3.78822	0.669598
GOMF	chromatin DNA binding	17047	959	45	18	7.1103	1.01e-11	9.09e-10	2.82991	9.04132	3.78345	0.668755
GOBP	regulation of gene expression, epigenetic	17047	959	129	38	5.2363	6.97e-18	1.05e-15	2.38855	14.98	3.77988	0.668125
GOBP	regulation of biosynthetic process	17047	959	3204	449	2.4911	4.76e-93	5.88e-90	1.31678	89.2306	3.77802	0.667796
GOBP	regulation of gene expression	17047	959	3277	457	2.479	1.67e-94	3.09e-91	1.30976	90.5097	3.77631	0.667493
GOCC	PcG protein complex	17047	959	39	16	7.2926	9.08e-11	2.39e-09	2.86643	8.62178	3.7749	0.667245
GSEA	REACTOME_NUCLEAR_RECEPTOR_TRANSCRIPTION_PATHWAY	17047	959	45	18	7.1103	1.01e-11	1.12e-09	2.82991	8.95129	3.77399	0.667084
GSEA	REACTOME_RNA_POL_I_PROMOTER_OPENING	17047	959	19	10	9.3557	1.67e-08	9.47e-07	3.22585	6.02363	3.77092	0.666541
Corum	SWI/SNF-related complex	17047	959	6	5	14.813	3.16e-06	0.00036847	3.88879	3.4336	3.76963	0.666312
GOMF	protein binding transcription factor activity	17047	959	412	90	3.8831	8.29e-30	1.53e-27	1.95721	26.8156	3.76552	0.665586
GOBP	regulation of nitrogen compound metabolic process	17047	959	3339	463	2.4649	2.92e-95	6.49e-92	1.30153	91.1876	3.76552	0.665586
GOBP	cellular nitrogen compound metabolic process	17047	959	3213	449	2.4841	1.32e-92	1.47e-89	1.31272	88.834	3.76508	0.665509
GSEA	PID_AR_TF_PATHWAY	17047	959	49	19	6.8927	5.18e-12	6.28e-10	2.78507	9.20237	3.75493	0.663715
GOCC	histone methyltransferase complex	17047	959	66	23	6.1946	4.26e-13	1.37e-11	2.63101	10.8641	3.75051	0.662934
GOBP	regulation of nucleobase-containing compound metabolic process	17047	959	3305	458	2.4633	9.13e-94	1.45e-90	1.30059	89.8385	3.74948	0.662752
Corum	Ikaros-NuRD complex	17047	959	6	5	14.813	3.16e-06	0.00046059	3.88879	3.33669	3.74274	0.66156
GOBP	positive regulation of transcription, DNA-dependent	17047	959	1117	194	3.0873	1.56e-48	3.78e-46	1.62635	45.4229	3.73877	0.660858
GSEA	REACTOME_GENERIC_TRANSCRIPTION_PATHWAY	17047	959	159	44	4.9191	2.53e-19	8.13e-17	2.29839	16.0897	3.73857	0.660822
GOCC	catalytic step 2 spliceosome	17047	959	79	26	5.8503	6.02e-14	2.03e-12	2.54851	11.6925	3.72985	0.659281
GOBP	protein-DNA complex assembly	17047	959	86	28	5.7875	8.93e-15	1.24e-12	2.53294	11.9058	3.72956	0.659231
GOCC	PML body	17047	959	92	29	5.6032	7.76e-15	2.92e-13	2.48625	12.5351	3.72555	0.658521
GOCC	SWI/SNF-type complex	17047	959	20	10	8.8879	3.16e-08	7.43e-07	3.15184	6.12923	3.72199	0.657892
GSEA	NUCLEOPLASM_PART	17047	959	201	52	4.5987	3.79e-21	1.26e-18	2.20123	17.9001	3.71717	0.65704
Pfam	zf-C4	17047	959	44	18	7.2719	6.42e-12	7.74e-09	2.86233	8.11111	3.71373	0.656432
Pfam	Rad60-SLD	17047	959	4	4	17.776	9.96e-06	0.0022872	4.15186	2.6407	3.70776	0.655377
GSEA	REGULATION_OF_TRANSCRIPTION_FROM_RNA_POLYMERASE_II_PROMOTER	17047	959	261	63	4.2907	1.33e-23	4.88e-21	2.10121	20.3112	3.70499	0.654887
KEGG	Glycolysis / Gluconeogenesis	17047	959	61	22	6.4109	6.16e-13	1.7e-10	2.68053	9.76963	3.70369	0.654657
GSEA	TRANSCRIPTION_FACTOR_BINDING	17047	959	289	68	4.1825	1.06e-24	4.74e-22	2.06437	21.324	3.7009	0.654164
Pfam	PINIT	17047	959	4	4	17.776	9.96e-06	0.0024016	4.15186	2.6195	3.7003	0.654058
GSEA	NUCLEAR_LUMEN	17047	959	364	81	3.9556	1.77e-27	1.01e-24	1.9839	23.9948	3.69972	0.653955
GOCC	Barr body	17047	959	3	3	17.776	0.00017751	0.0024315	4.15186	2.61413	3.6984	0.653722
Pfam	DDT	17047	959	4	4	17.776	9.96e-06	0.002528	4.15186	2.59722	3.6924	0.652663
GSEA	REACTOME_GLYCOLYSIS	17047	959	26	12	8.2042	4.08e-09	2.59e-07	3.03636	6.58628	3.6849	0.651336
GOMF	transcription corepressor activity	17047	959	139	39	4.9875	1.65e-17	1.9e-15	2.31832	14.722	3.6802	0.650505
GOCC	Smc5-Smc6 complex	17047	959	7	5	12.697	1.04e-05	0.0001907	3.66642	3.71965	3.67965	0.650409
GOBP	positive regulation of RNA metabolic process	17047	959	1164	198	3.0237	3.77e-48	8.92e-46	1.59632	45.0497	3.67927	0.650342
GSEA	MOOTHA_GLYCOLYSIS	17047	959	20	10	8.8879	3.16e-08	1.64e-06	3.15184	5.7863	3.6688	0.64849
GOCC	myelin sheath	17047	959	176	46	4.6459	4.73e-19	2.49e-17	2.21596	16.6045	3.6663	0.648048
GOCC	npBAF complex	17047	959	12	7	10.369	1.04e-06	2.13e-05	3.3742	4.67119	3.66004	0.646941
GOCC	nuclear euchromatin	17047	959	27	12	7.9004	6.94e-09	1.72e-07	2.98193	6.76424	3.65955	0.646855
Keywords	Nucleosomecore	17047	959	38	15	7.0168	6.71e-10	1.14e-08	2.81081	7.94329	3.64438	0.644174
GOCC	lamin filament	17047	959	5	4	14.221	4.7e-05	0.00077246	3.82995	3.11212	3.6363	0.642745
GOMF	RNA polymerase II core promoter proximal region sequence-specific DNA binding transcription factor activity involved in negative regulation of transcription	17047	959	108	32	5.2669	2.31e-15	2.44e-13	2.39695	12.6131	3.63036	0.641696
GSEA	KRCTCNNNNMANAGC_UNKNOWN	17047	959	37	15	7.2064	4.3e-10	3.12e-08	2.84928	7.50597	3.62997	0.641627
Pfam	Hormone_recep	17047	959	46	18	6.9558	1.57e-11	1.26e-08	2.79822	7.89922	3.62708	0.641116
GSEA	BIOCARTA_VDR_PATHWAY	17047	959	12	7	10.369	1.04e-06	3.43e-05	3.3742	4.46415	3.61879	0.63965
GSEA	DNA_BINDING	17047	959	517	104	3.5758	3.87e-31	2.49e-28	1.83827	27.6039	3.61867	0.639629
GOBP	nitrogen compound metabolic process	17047	959	3325	450	2.4057	7.3e-88	5.8e-85	1.26646	84.2363	3.61674	0.639289
GSEA	NUCLEUS	17047	959	1330	218	2.9136	1.38e-50	1.42e-46	1.5428	45.8476	3.60215	0.63671
GOBP	negative regulation of metabolic process	17047	959	1499	238	2.8223	4.5e-53	1.25e-50	1.49687	49.903	3.59683	0.635769
GOBP	chromatin silencing at rDNA	17047	959	27	12	7.9004	6.94e-09	6.71e-07	2.98193	6.17333	3.57686	0.63224
GSEA	GCM_APEX1	17047	959	114	33	5.1456	1.81e-15	4.05e-13	2.36334	12.3929	3.57633	0.632145
GSEA	MODULE_127	17047	959	21	10	8.4647	5.7e-08	2.74e-06	3.08146	5.56192	3.57169	0.631325
Pfam	Histone	17047	959	36	15	7.4066	2.71e-10	1.87e-07	2.88881	6.7289	3.56883	0.630819
GOMF	retinoid-X receptor activity	17047	959	3	3	17.776	0.00017751	0.0054555	4.15186	2.26317	3.56748	0.63058
GOMF	Krueppel-associated box domain binding	17047	959	3	3	17.776	0.00017751	0.0055014	4.15186	2.25953	3.56604	0.630327
GOMF	histone demethylase activity (H3-dimethyl-K4 specific)	17047	959	3	3	17.776	0.00017751	0.005548	4.15186	2.25586	3.56459	0.630071
GOMF	steroid hormone receptor activity	17047	959	50	18	6.3993	8e-11	6.41e-09	2.67791	8.19288	3.54166	0.626017
GSEA	TRANSCRIPTION_REPRESSOR_ACTIVITY	17047	959	140	38	4.8249	1.43e-16	3.78e-14	2.2705	13.4226	3.54038	0.625792
GSEA	KEGG_GLYCOLYSIS_GLUCONEOGENESIS	17047	959	54	19	6.2545	3.8e-11	3.46e-09	2.64489	8.46094	3.53721	0.625231
GOBP	histone H4-K20 methylation	17047	959	7	5	12.697	1.04e-05	0.00069136	3.66642	3.1603	3.53275	0.624443
GOBP	positive regulation of nitrogen compound metabolic process	17047	959	1294	209	2.8711	2.85e-47	6.48e-45	1.5216	44.1887	3.53227	0.624357
GSEA	NEGATIVE_REGULATION_OF_TRANSCRIPTION	17047	959	167	43	4.577	1.23e-17	3.73e-15	2.1944	14.4288	3.51394	0.621118
GOCC	nuclear speck	17047	959	170	43	4.4962	2.51e-17	1.22e-15	2.16871	14.9124	3.51186	0.620751
GSEA	NUCLEOBASENUCLEOSIDENUCLEOTIDE_AND_NUCLEIC_ACID_METABOLIC_PROCESS	17047	959	1147	190	2.9446	2.49e-44	6.41e-41	1.55807	40.1933	3.51139	0.620667
GSEA	RNA_POLYMERASE_II_TRANSCRIPTION_FACTOR_ACTIVITY	17047	959	162	42	4.6085	2.24e-17	6.41e-15	2.2043	14.193	3.51132	0.620655
GOBP	regulation of sister chromatid segregation	17047	959	3	3	17.776	0.00017751	0.0075948	4.15186	2.11948	3.50945	0.620324
GOBP	regulation of mitotic sister chromatid segregation	17047	959	3	3	17.776	0.00017751	0.0076241	4.15186	2.11781	3.50876	0.620202
GOBP	L-ascorbic acid biosynthetic process	17047	959	3	3	17.776	0.00017751	0.0076537	4.15186	2.11613	3.50806	0.620079
GOBP	establishment of protein localization to chromosome	17047	959	3	3	17.776	0.00017751	0.0076835	4.15186	2.11444	3.50736	0.619955
GOBP	establishment of protein localization to chromatin	17047	959	3	3	17.776	0.00017751	0.0077135	4.15186	2.11275	3.50666	0.619831
GSEA	MODULE_306	17047	959	25	11	7.8214	3.38e-08	1.72e-06	2.96743	5.76371	3.50317	0.619213
GSEA	GNF2_TTN	17047	959	25	11	7.8214	3.38e-08	1.73e-06	2.96743	5.76155	3.50284	0.619155
GOCC	H4/H2A histone acetyltransferase complex	17047	959	16	8	8.8879	7.93e-07	1.68e-05	3.15184	4.7741	3.4966	0.618053
GOBP	positive regulation of macromolecule biosynthetic process	17047	959	1267	204	2.8621	7.76e-46	1.73e-43	1.51707	42.7628	3.4956	0.617876
GSEA	REACTOME_DEPOSITION_OF_NEW_CENPA_CONTAINING_NUCLEOSOMES_AT_THE_CENTROMERE	17047	959	32	13	7.2214	6.13e-09	3.69e-07	2.85228	6.43267	3.49536	0.617833
Keywords	Chromosome	17047	959	303	66	3.872	4.86e-22	1.28e-20	1.95308	19.8942	3.48916	0.616738
GOBP	positive regulation of nucleobase-containing compound metabolic process	17047	959	1273	204	2.8486	1.65e-45	3.6e-43	1.51025	42.4431	3.47728	0.614637
GOBP	positive regulation of gene expression	17047	959	1250	201	2.8583	5.04e-45	1.08e-42	1.51516	41.9673	3.47593	0.614399
GSEA	STRIATED_MUSCLE_CONTRACTION_GO_0006941	17047	959	13	7	9.5716	2.12e-06	6.26e-05	3.25876	4.2034	3.47288	0.613859
GSEA	MODULE_552	17047	959	13	7	9.5716	2.12e-06	6.28e-05	3.25876	4.20215	3.47262	0.613814
GSEA	FU_INTERACT_WITH_ALKBH8	17047	959	13	7	9.5716	2.12e-06	6.3e-05	3.25876	4.2009	3.47236	0.613768
GSEA	PID_SMAD2_3NUCLEARPATHWAY	17047	959	77	24	5.5405	2.09e-12	2.69e-10	2.47002	9.56951	3.46535	0.612529
GOBP	embryonic placenta development	17047	959	25	11	7.8214	3.38e-08	3.03e-06	2.96743	5.51806	3.46523	0.612507
GSEA	GCM_ACTG1	17047	959	124	34	4.874	4.05e-15	8.51e-13	2.28511	12.0698	3.46422	0.612329
GOCC	methyltransferase complex	17047	959	79	24	5.4002	3.88e-12	1.16e-10	2.43301	9.93573	3.45866	0.611347
Pfam	MBD	17047	959	9	6	11.851	2.21e-06	0.00070992	3.56694	3.14879	3.45746	0.611135
GOBP	histone modification	17047	959	279	62	3.9502	3.01e-21	4.93e-19	1.98193	18.3075	3.4552	0.610734
Corum	SWI/SNF chromatin-remodeling complex (Mecp2, Smarc)	17047	959	5	4	14.221	4.7e-05	0.0030442	3.82995	2.51653	3.44822	0.609501
GOMF	core promoter sequence-specific DNA binding	17047	959	83	25	5.3542	1.72e-12	1.58e-10	2.42067	9.80005	3.43367	0.60693
GOBP	cellular biosynthetic process	17047	959	2581	356	2.4518	3.34e-67	1.48e-64	1.29384	63.8284	3.42898	0.606099
GSEA	GCM_NPM1	17047	959	116	32	4.9037	2.15e-14	3.75e-12	2.29387	11.4261	3.4269	0.605733
GOBP	covalent chromatin modification	17047	959	282	62	3.9082	5.39e-21	8.7e-19	1.9665	18.0607	3.42338	0.60511
GSEA	ZHOU_PANCREATIC_EXOCRINE_PROGENITOR	17047	959	8	5	11.11	2.63e-05	0.00055668	3.47379	3.25439	3.41759	0.604087
GOMF	histone acetyl-lysine binding	17047	959	16	8	8.8879	7.93e-07	4.57e-05	3.15184	4.34003	3.41426	0.603498
GSEA	GCM_CBFB	17047	959	70	22	5.5867	1.43e-11	1.49e-09	2.482	8.82687	3.40842	0.602465
GOMF	ligand-dependent nuclear receptor activity	17047	959	53	18	6.0371	2.41e-10	1.89e-08	2.59386	7.72264	3.40723	0.602255
GSEA	POSITIVE_REGULATION_OF_TRANSCRIPTION	17047	959	137	36	4.671	2.72e-15	5.83e-13	2.22373	12.2346	3.40572	0.601989
GSEA	TRANSCRIPTION_COFACTOR_ACTIVITY	17047	959	213	50	4.1727	1.92e-18	5.99e-16	2.06098	15.2223	3.39762	0.600558
GSEA	REACTOME_GLUCONEOGENESIS	17047	959	30	12	7.1103	2.91e-08	1.52e-06	2.82991	5.81859	3.38871	0.598981
GOMF	RNA polymerase II transcription factor binding	17047	959	94	27	5.1058	7.92e-13	7.49e-11	2.35214	10.1256	3.38807	0.598869
GOBP	glucose catabolic process	17047	959	45	16	6.3203	1.11e-09	1.17e-07	2.65999	6.93115	3.37957	0.597367
Pfam	Ldh_1_N	17047	959	7	5	12.697	1.04e-05	0.0022895	3.66642	2.64026	3.37748	0.596997
GOMF	RNA polymerase II core promoter proximal region sequence-specific DNA binding transcription factor activity involved in positive regulation of transcription	17047	959	211	49	4.128	6.78e-18	8.07e-16	2.04544	15.0931	3.37121	0.595888
GOCC	NuA4 histone acetyltransferase complex	17047	959	14	7	8.8879	4.01e-06	7.64e-05	3.15184	4.11698	3.36952	0.59559
GOCC	nBAF complex	17047	959	14	7	8.8879	4.01e-06	7.75e-05	3.15184	4.11064	3.36822	0.595361
GOBP	biosynthetic process	17047	959	2681	363	2.4068	1.33e-66	5.47e-64	1.26712	63.2618	3.3682	0.595357
GOBP	positive regulation of cellular biosynthetic process	17047	959	1350	209	2.752	2.83e-44	5.82e-42	1.46048	41.2351	3.36658	0.59507
Keywords	Ascorbatebiosynthesis	17047	959	2	2	17.776	0.0031616	0.016584	4.15186	1.78031	3.35974	0.593862
GSEA	MODULE_203	17047	959	11	6	9.6959	1.08e-05	0.00026084	3.27737	3.58363	3.35139	0.592386
GSEA	SPECIFIC_RNA_POLYMERASE_II_TRANSCRIPTION_FACTOR_ACTIVITY	17047	959	27	11	7.242	8.82e-08	4.11e-06	2.85639	5.38639	3.34724	0.591653
GSEA	MODULE_392	17047	959	17	8	8.3651	1.41e-06	4.47e-05	3.06438	4.35006	3.34488	0.591236
GOBP	positive regulation of biosynthetic process	17047	959	1369	210	2.7267	7.36e-44	1.49e-41	1.44716	40.8272	3.33522	0.589527
GOCC	cyclin-dependent protein kinase activating kinase holoenzyme complex	17047	959	6	4	11.851	0.00013308	0.0019022	3.56694	2.72074	3.33345	0.589214
GOBP	histone acetylation	17047	959	91	26	5.0788	2.39e-12	3.02e-10	2.34449	9.51946	3.32804	0.588259
GSEA	REGULATION_OF_CELLULAR_METABOLIC_PROCESS	17047	959	712	125	3.1208	2.71e-31	2e-28	1.64192	27.6999	3.32761	0.588183
Pfam	Nuc_recep-AF1	17047	959	3	3	17.776	0.00017751	0.019914	4.15186	1.70084	3.3216	0.587121
Keywords	Catecholaminemetabolism	17047	959	4	3	13.332	0.00067022	0.0046593	3.73682	2.33168	3.32119	0.587048
GSEA	ORGANELLE_LUMEN	17047	959	431	84	3.4644	2.64e-24	1.01e-21	1.79261	20.9968	3.31628	0.58618
GSEA	MEMBRANE_ENCLOSED_LUMEN	17047	959	431	84	3.4644	2.64e-24	1.05e-21	1.79261	20.9804	3.31564	0.586066
GSEA	REGULATION_OF_METABOLIC_PROCESS	17047	959	722	126	3.1021	2.78e-31	1.91e-28	1.63325	27.7195	3.31501	0.585955
GSEA	MORF_ACP1	17047	959	208	48	4.1021	1.93e-17	5.69e-15	2.03636	14.2451	3.31175	0.585379
Pfam	zf-C2H2	17047	959	244	55	4.0068	2.73e-19	1.32e-15	2.00245	14.8806	3.30618	0.584394
Keywords	Methylation	17047	959	316	65	3.6564	2.5e-20	5.77e-19	1.87042	18.2391	3.30526	0.584232
GOMF	histone acetyltransferase activity	17047	959	47	16	6.0513	2.29e-09	1.6e-07	2.59725	6.79689	3.30341	0.583904
GSEA	NEGATIVE_REGULATION_OF_TRANSCRIPTION_DNA_DEPENDENT	17047	959	112	30	4.7614	3.22e-13	4.73e-11	2.25139	10.3248	3.29464	0.582354
Pfam	zf-C5HC2	17047	959	5	4	14.221	4.7e-05	0.0080964	3.82995	2.09171	3.29246	0.581969
Pfam	WHIM1	17047	959	5	4	14.221	4.7e-05	0.0083962	3.82995	2.07592	3.28623	0.580867
GSEA	TRANSCRIPTION_ACTIVATOR_ACTIVITY	17047	959	165	40	4.3093	1.55e-15	3.7e-13	2.10745	12.4316	3.28435	0.580536
GOMF	sequence-specific distal enhancer binding RNA polymerase II transcription factor activity	17047	959	56	18	5.7137	6.69e-10	4.83e-08	2.51443	7.31568	3.28392	0.58046
GSEA	HSIAO_HOUSEKEEPING_GENES	17047	959	370	74	3.5552	3.18e-22	1.13e-19	1.82993	18.9468	3.28254	0.580215
GSEA	MODULE_202	17047	959	28	11	6.9834	1.37e-07	5.96e-06	2.80393	5.22493	3.27601	0.579062
Corum	CCT micro-complex	17047	959	8	5	11.11	2.63e-05	0.0019155	3.47379	2.71772	3.26703	0.577475
GOMF	transcription coactivator activity	17047	959	208	47	4.0166	1.01e-16	1.13e-14	2.00597	13.9487	3.25745	0.575781
GSEA	NEGATIVE_REGULATION_OF_RNA_METABOLIC_PROCESS	17047	959	114	30	4.6778	5.31e-13	7.7e-11	2.22583	10.1133	3.24969	0.57441
Corum	CCT complex (chaperonin containing TCP1 complex), testis specific	17047	959	8	5	11.11	2.63e-05	0.0021891	3.47379	2.65973	3.24947	0.57437
GOBP	internal protein amino acid acetylation	17047	959	104	28	4.7858	1.71e-12	2.19e-10	2.25876	9.65952	3.24819	0.574144
GOCC	phosphopyruvate hydratase complex	17047	959	4	3	13.332	0.00067022	0.0074062	3.73682	2.1304	3.24707	0.573947
GSEA	REACTOME_APOBEC3G_MEDIATED_RESISTANCE_TO_HIV1_INFECTION	17047	959	4	3	13.332	0.00067022	0.0074099	3.73682	2.13019	3.24699	0.573932
GOBP	protein-DNA complex disassembly	17047	959	14	7	8.8879	4.01e-06	0.00028219	3.15184	3.54946	3.24686	0.573909
GOBP	nucleosome disassembly	17047	959	14	7	8.8879	4.01e-06	0.00028399	3.15184	3.5467	3.24623	0.573798
GOCC	euchromatin	17047	959	33	12	6.4639	1e-07	2.28e-06	2.6924	5.64273	3.2395	0.572608
GOCC	Swr1 complex	17047	959	9	5	9.8754	5.58e-05	0.00089531	3.30384	3.04803	3.23794	0.572332
GOCC	chaperonin-containing T-complex	17047	959	9	5	9.8754	5.58e-05	0.00090636	3.30384	3.0427	3.23652	0.572082
Corum	CCT complex (chaperonin containing TCP1 complex)	17047	959	8	5	11.11	2.63e-05	0.002554	3.47379	2.59278	3.22882	0.57072
Pfam	GATA	17047	959	13	7	9.5716	2.12e-06	0.00073142	3.25876	3.13583	3.22758	0.570502
GSEA	BENPORATH_ES_CORE_NINE_CORRELATED	17047	959	95	26	4.865	7.02e-12	8.03e-10	2.28244	9.09512	3.22479	0.570008
GSEA	POSITIVE_REGULATION_OF_NUCLEOBASENUCLEOSIDENUCLEOTIDE_AND_NUCLEIC_ACID_METABOLIC_PROCESS	17047	959	147	36	4.3533	2.86e-14	4.9e-12	2.12211	11.31	3.22434	0.569929
Keywords	Zinc-finger	17047	959	1439	213	2.6312	4.95e-42	1.78e-40	1.39572	39.7488	3.22426	0.569914
GSEA	MODULE_89	17047	959	9	5	9.8754	5.58e-05	0.0010243	3.30384	2.98957	3.2223	0.569568
GOMF	Tat protein binding	17047	959	6	4	11.851	0.00013308	0.0042679	3.56694	2.36979	3.22032	0.569218
GOMF	MRF binding	17047	959	6	4	11.851	0.00013308	0.0043053	3.56694	2.366	3.21903	0.56899
GOMF	histone demethylase activity (H3-K4 specific)	17047	959	6	4	11.851	0.00013308	0.0043434	3.56694	2.36217	3.21773	0.56876
GOMF	RNA polymerase II core promoter sequence-specific DNA binding	17047	959	49	16	5.8043	4.56e-09	3.06e-07	2.53712	6.51478	3.21167	0.567689
GSEA	REACTOME_CHROMOSOME_MAINTENANCE	17047	959	86	24	4.9607	2.85e-11	2.69e-09	2.31054	8.57001	3.2065	0.566775
GOCC	histone acetyltransferase complex	17047	959	83	23	4.9258	8.55e-11	2.3e-09	2.30036	8.63914	3.20232	0.566036
GSEA	MODULE_90	17047	959	12	6	8.8879	2.04e-05	0.00044935	3.15184	3.34742	3.19964	0.565562
GSEA	GCM_RAD21	17047	959	37	13	6.2456	4.73e-08	2.34e-06	2.64284	5.63101	3.19301	0.56439
GSEA	REACTOME_CIRCADIAN_REPRESSION_OF_EXPRESSION_BY_REV_ERBA	17047	959	22	9	7.2719	1.28e-06	4.13e-05	2.86233	4.38382	3.18422	0.562837
GSEA	POSITIVE_REGULATION_OF_TRANSCRIPTIONDNA_DEPENDENT	17047	959	112	29	4.6027	2e-12	2.61e-10	2.20248	9.58346	3.18101	0.562269
GSEA	TRANSCRIPTION_COREPRESSOR_ACTIVITY	17047	959	87	24	4.9037	3.72e-11	3.42e-09	2.29387	8.46624	3.17943	0.56199
GSEA	NEGATIVE_REGULATION_OF_NUCLEOBASENUCLEOSIDENUCLEOTIDE_AND_NUCLEIC_ACID_METABOLIC_PROCESS	17047	959	189	43	4.0442	1.57e-15	3.66e-13	2.01585	12.4364	3.177	0.561561
GSEA	MORF_NPM1	17047	959	161	38	4.1955	1.97e-14	3.5e-12	2.06884	11.4565	3.17365	0.560968
GSEA	MORF_ANP32B	17047	959	195	44	4.011	1.01e-15	2.54e-13	2.00396	12.5946	3.17295	0.560845
GOCC	sex chromosome	17047	959	19	8	7.4846	3.92e-06	7.69e-05	2.90393	4.11381	3.16811	0.559989
GOBP	regulation of macromolecule metabolic process	17047	959	4130	496	2.1348	3.25e-80	2.01e-77	1.0941	76.6978	3.16584	0.559588
GOBP	histone H3-K4 demethylation	17047	959	6	4	11.851	0.00013308	0.0062201	3.56694	2.2062	3.16325	0.559129
GSEA	GCM_CSNK2B	17047	959	98	26	4.716	1.51e-11	1.54e-09	2.23756	8.81237	3.15213	0.557165
Keywords	Ureacycle	17047	959	7	4	10.158	0.00029312	0.0023821	3.34454	2.62304	3.14741	0.556331
GSEA	ABRAMSON_INTERACT_WITH_AIRE	17047	959	42	14	5.9253	3.1e-08	1.61e-06	2.56689	5.79237	3.14608	0.556095
GOBP	internal peptidyl-lysine acetylation	17047	959	98	26	4.716	1.51e-11	1.87e-09	2.23756	8.72858	3.14461	0.555836
GSEA	POSITIVE_REGULATION_OF_RNA_METABOLIC_PROCESS	17047	959	114	29	4.5219	3.23e-12	4e-10	2.17693	9.39768	3.13789	0.554648
Pfam	Ldh_1_C	17047	959	8	5	11.11	2.63e-05	0.0048768	3.47379	2.31187	3.13757	0.554591
GSEA	CHEMELLO_SOLEUS_VS_EDL_MYOFIBERS_UP	17047	959	34	12	6.2738	1.47e-07	6.34e-06	2.64934	5.19808	3.13555	0.554234
Pfam	BEN	17047	959	8	5	11.11	2.63e-05	0.0050719	3.47379	2.29483	3.13177	0.553566
GOBP	peptidyl-lysine modification	17047	959	136	33	4.3132	4.42e-13	5.85e-11	2.10876	10.233	3.12983	0.553223
GOMF	phosphopyruvate hydratase activity	17047	959	4	3	13.332	0.00067022	0.014713	3.73682	1.8323	3.12699	0.55272
GOMF	L-lactate dehydrogenase activity	17047	959	4	3	13.332	0.00067022	0.014801	3.73682	1.82971	3.12588	0.552525
GOMF	DNA topoisomerase (ATP-hydrolyzing) activity	17047	959	4	3	13.332	0.00067022	0.01489	3.73682	1.82711	3.12477	0.552328
GOMF	androsterone dehydrogenase activity	17047	959	4	3	13.332	0.00067022	0.01498	3.73682	1.82449	3.12365	0.55213
GOMF	aminoacylase activity	17047	959	4	3	13.332	0.00067022	0.015072	3.73682	1.82183	3.12251	0.551929
GSEA	MORF_ACTG1	17047	959	137	33	4.2818	5.5e-13	7.86e-11	2.09822	10.1045	3.10825	0.549409
GSEA	ESTABLISHMENT_AND_OR_MAINTENANCE_OF_CHROMATIN_ARCHITECTURE	17047	959	75	21	4.9772	4.52e-10	3.25e-08	2.31533	7.4878	3.10491	0.548818
GSEA	MORF_RRM1	17047	959	100	26	4.6217	2.47e-11	2.38e-09	2.20842	8.62353	3.10444	0.548735
GOBP	hexose catabolic process	17047	959	51	16	5.5767	8.71e-09	8.15e-07	2.47941	6.08907	3.10384	0.548629
GSEA	KEGG_SPLICEOSOME	17047	959	121	30	4.4072	2.79e-12	3.55e-10	2.13986	9.44997	3.10204	0.54831
GSEA	REACTOME_YAP1_AND_WWTR1_TAZ_STIMULATED_GENE_EXPRESSION	17047	959	23	9	6.9558	1.99e-06	5.96e-05	2.79822	4.22456	3.10175	0.548259
GSEA	REACTOME_RORA_ACTIVATES_CIRCADIAN_EXPRESSION	17047	959	23	9	6.9558	1.99e-06	5.98e-05	2.79822	4.2233	3.10152	0.548218
GOMF	histone deacetylase binding	17047	959	80	22	4.8883	2.56e-10	1.97e-08	2.28933	7.70582	3.10089	0.548108
GSEA	GCM_PSME1	17047	959	85	23	4.8099	1.44e-10	1.17e-08	2.26601	7.93245	3.09954	0.54787
GOBP	peptidyl-lysine acetylation	17047	959	100	26	4.6217	2.47e-11	2.99e-09	2.20842	8.52423	3.09546	0.547148
GSEA	MORF_SMC1L1	17047	959	61	18	5.2453	3.11e-09	2.06e-07	2.39103	6.68542	3.09186	0.546512
GOMF	RNA polymerase II transcription factor binding transcription factor activity	17047	959	106	27	4.5278	1.73e-11	1.52e-09	2.17881	8.81939	3.09047	0.546265
GOBP	regulation of skeletal muscle adaptation	17047	959	12	6	8.8879	2.04e-05	0.0012557	3.15184	2.90111	3.0872	0.545688
GOBP	mitotic sister chromatid cohesion	17047	959	9	5	9.8754	5.58e-05	0.0030295	3.30384	2.51863	3.08713	0.545676
GOBP	histone H2A acetylation	17047	959	12	6	8.8879	2.04e-05	0.0012626	3.15184	2.89873	3.08657	0.545576
GOBP	mitotic recombination	17047	959	9	5	9.8754	5.58e-05	0.0030443	3.30384	2.51651	3.08648	0.545561
GOBP	heterochromatin formation	17047	959	9	5	9.8754	5.58e-05	0.0030593	3.30384	2.51438	3.08583	0.545445
GSEA	MIKHAYLOVA_OXIDATIVE_STRESS_RESPONSE_VIA_VHL_UP	17047	959	7	4	10.158	0.00029312	0.003893	3.34454	2.40972	3.08137	0.544658
GSEA	CGTCTTA,MIR-208	17047	959	7	4	10.158	0.00029312	0.0038981	3.34454	2.40915	3.08119	0.544626
GOCC	SWI/SNF complex	17047	959	13	6	8.2042	3.58e-05	0.00061174	3.03636	3.21343	3.07969	0.544361
GOMF	lysine N-acetyltransferase activity	17047	959	52	16	5.4695	1.19e-08	7.83e-07	2.45141	6.10627	3.07968	0.544359
KEGG	Spliceosome	17047	959	122	30	4.3711	3.5e-12	4.83e-10	2.128	9.31608	3.07813	0.544084
GSEA	REACTOME_TRANSCRIPTIONAL_REGULATION_OF_WHITE_ADIPOCYTE_DIFFERENTIATION	17047	959	71	20	5.0073	1.04e-09	7.08e-08	2.32403	7.15026	3.07795	0.544054
GSEA	REACTOME_BMAL1_CLOCK_NPAS2_ACTIVATES_CIRCADIAN_EXPRESSION	17047	959	35	12	6.0946	2.11e-07	8.67e-06	2.60753	5.06198	3.07788	0.544041
GSEA	GNF2_TDG	17047	959	35	12	6.0946	2.11e-07	8.7e-06	2.60753	5.06024	3.07762	0.543994
GSEA	CHROMATIN_BINDING	17047	959	31	11	6.3075	4.55e-07	1.68e-05	2.65707	4.77464	3.07636	0.543772
GOBP	transcription from RNA polymerase II promoter	17047	959	285	57	3.5552	2.15e-17	3.1e-15	1.82993	14.5087	3.07067	0.542766
GSEA	REACTOME_APOPTOSIS_INDUCED_DNA_FRAGMENTATION	17047	959	13	6	8.2042	3.58e-05	0.00071593	3.03636	3.14513	3.0632	0.541445
GSEA	GLUTAMINE_FAMILY_AMINO_ACID_METABOLIC_PROCESS	17047	959	13	6	8.2042	3.58e-05	0.00071732	3.03636	3.14429	3.06299	0.541409
GOCC	chromosome	17047	959	154	35	4.04	6.78e-13	2.12e-11	2.01436	10.6729	3.05614	0.540197
GSEA	MUNSHI_MULTIPLE_MYELOMA_DN	17047	959	10	5	8.8879	0.00010541	0.0017167	3.15184	2.76531	3.05042	0.539186
GSEA	BIOCARTA_GLYCOLYSIS_PATHWAY	17047	959	10	5	8.8879	0.00010541	0.0017194	3.15184	2.76462	3.05023	0.539153
GOBP	histone deacetylation	17047	959	39	13	5.9253	9.61e-08	8.1e-06	2.56689	5.09156	3.04627	0.538453
Keywords	Biologicalrhythms	17047	959	122	29	4.2254	1.94e-11	3.61e-10	2.07909	9.44199	3.03508	0.536476
GSEA	REACTOME_MEIOTIC_SYNAPSIS	17047	959	40	13	5.7771	1.34e-07	5.86e-06	2.53035	5.23178	3.03422	0.536323
GSEA	MORF_SART1	17047	959	63	18	5.0788	5.47e-09	3.33e-07	2.34449	6.4774	3.02264	0.534276
GSEA	LIGAND_DEPENDENT_NUCLEAR_RECEPTOR_ACTIVITY	17047	959	24	9	6.6659	3.01e-06	8.49e-05	2.7368	4.07111	3.02246	0.534244
GSEA	MORF_CCNI	17047	959	88	23	4.6459	3.05e-10	2.26e-08	2.21596	7.64557	3.02012	0.53383
GOBP	regulation of primary metabolic process	17047	959	4301	500	2.0665	8.09e-76	4.5e-73	1.04719	72.3469	3.01907	0.533646
GOBP	protein acetylation	17047	959	114	28	4.366	1.87e-11	2.29e-09	2.12631	8.64077	3.01897	0.533627
GSEA	MORF_G22P1	17047	959	171	38	3.9502	1.5e-13	2.27e-11	1.98193	10.6437	3.01709	0.533296
GSEA	MORF_DNMT1	17047	959	115	28	4.328	2.34e-11	2.27e-09	2.1137	8.64415	3.00582	0.531303
Pfam	SWIRM	17047	959	6	4	11.851	0.00013308	0.016461	3.56694	1.78354	2.99946	0.530178
Keywords	Sexualdifferentiation	17047	959	5	3	10.665	0.0015816	0.0093119	3.41481	2.03096	2.99882	0.530066
GSEA	MORF_UBE2N	17047	959	94	24	4.5385	2.14e-10	1.68e-08	2.18222	7.77534	2.99815	0.529947
Pfam	Ran_BP1	17047	959	6	4	11.851	0.00013308	0.016894	3.56694	1.77227	2.9947	0.529338
GSEA	MODULE_352	17047	959	17	7	7.3195	1.91e-05	0.00042861	2.87175	3.36794	2.98848	0.528238
GSEA	BIOCARTA_MTA3_PATHWAY	17047	959	17	7	7.3195	1.91e-05	0.00042954	2.87175	3.367	2.98827	0.528201
GSEA	MODY_HIPPOCAMPUS_PRENATAL	17047	959	41	13	5.6362	1.86e-07	7.78e-06	2.49472	5.10903	2.98436	0.52751
GSEA	GNF2_MLH1	17047	959	41	13	5.6362	1.86e-07	7.81e-06	2.49472	5.10727	2.9841	0.527465
GSEA	GNF2_KPNB1	17047	959	69	19	4.8948	4.07e-09	2.6e-07	2.29125	6.58439	2.98321	0.527306
GSEA	V$E2F1_Q6	17047	959	216	45	3.7033	1.08e-14	2.05e-12	1.88881	11.6879	2.97904	0.526569
GSEA	DAZARD_RESPONSE_TO_UV_NHEK_DN	17047	959	293	57	3.4581	7.96e-17	2.16e-14	1.78998	13.6661	2.97541	0.525928
GOMF	retinoic acid receptor activity	17047	959	7	4	10.158	0.00029312	0.0081896	3.34454	2.08674	2.97249	0.525411
GOBP	regulation of cellular metabolic process	17047	959	4412	506	2.0387	6.2e-75	3.13e-72	1.02765	71.504	2.96802	0.524621
Pfam	Cpn60_TCP1	17047	959	15	7	8.2954	7.1e-06	0.0019015	3.05231	2.7209	2.96586	0.524239
Keywords	Muscleprotein	17047	959	52	15	5.1276	8.74e-08	1.29e-06	2.35828	5.8883	2.96445	0.523991
GSEA	REACTOME_GLUCOSE_METABOLISM	17047	959	60	17	5.0365	1.65e-08	9.4e-07	2.33242	6.02675	2.95717	0.522704
GOCC	Sin3-type complex	17047	959	14	6	7.6182	5.92e-05	0.0009376	2.92945	3.02798	2.95378	0.522104
GSEA	GCM_TPT1	17047	959	70	19	4.8249	5.28e-09	3.24e-07	2.2705	6.49009	2.95225	0.521835
GOMF	histone binding	17047	959	118	28	4.218	4.48e-11	3.67e-09	2.07656	8.43507	2.94802	0.521087
GOBP	maintenance of protein location in nucleus	17047	959	13	6	8.2042	3.58e-05	0.0020646	3.03636	2.68516	2.94448	0.52046
KEGG	Propanoate metabolism	17047	959	32	11	6.1104	6.55e-07	6.03e-05	2.61127	4.21975	2.94415	0.520403
GOBP	heterochromatin organization	17047	959	13	6	8.2042	3.58e-05	0.0020754	3.03636	2.6829	2.94385	0.52035
GSEA	MODULE_519	17047	959	14	6	7.6182	5.92e-05	0.00108	2.92945	2.96658	2.93869	0.519437
GSEA	REACTOME_PPARA_ACTIVATES_GENE_EXPRESSION	17047	959	102	25	4.3568	2.31e-10	1.75e-08	2.12327	7.75726	2.93549	0.518872
KEGG	Carbon fixation in photosynthetic organisms	17047	959	21	8	6.7717	9.41e-06	0.00032461	2.75952	3.48864	2.9261	0.517212
GOCC	X chromosome	17047	959	5	3	10.665	0.0015816	0.015292	3.41481	1.81554	2.91592	0.515413
GOBP	L-ascorbic acid metabolic process	17047	959	7	4	10.158	0.00029312	0.011729	3.34454	1.93074	2.9153	0.515303
GOCC	male pronucleus	17047	959	5	3	10.665	0.0015816	0.015406	3.41481	1.81231	2.91463	0.515184
GSEA	MORF_RAD21	17047	959	172	37	3.8239	8.87e-13	1.22e-10	1.93504	9.9146	2.9113	0.514596
GOBP	urea metabolic process	17047	959	10	5	8.8879	0.00010541	0.0051202	3.15184	2.29071	2.91015	0.514394
GOBP	urea cycle	17047	959	10	5	8.8879	0.00010541	0.0051427	3.15184	2.28881	2.90955	0.514287
GOBP	nitrogen cycle metabolic process	17047	959	10	5	8.8879	0.00010541	0.0051654	3.15184	2.2869	2.90894	0.514179
GOBP	NADH metabolic process	17047	959	10	5	8.8879	0.00010541	0.0051882	3.15184	2.28498	2.90833	0.514072
GOCC	endoplasmic reticulum chaperone complex	17047	959	11	5	8.0799	0.00018242	0.0024478	3.01434	2.61122	2.90807	0.514025
GOBP	histone H4 deacetylation	17047	959	10	5	8.8879	0.00010541	0.0052113	3.15184	2.28305	2.90772	0.513963
GOBP	dosage compensation	17047	959	10	5	8.8879	0.00010541	0.0052345	3.15184	2.28112	2.9071	0.513854
GSEA	SUZUKI_CTCFL_TARGETS_UP	17047	959	11	5	8.0799	0.00018242	0.0026558	3.01434	2.5758	2.89816	0.512273
GSEA	MORF_NME2	17047	959	149	33	3.9369	6.45e-12	7.46e-10	1.97706	9.12725	2.89801	0.512247
GSEA	DELASERNA_TARGETS_OF_MYOD_AND_SMARCA4	17047	959	11	5	8.0799	0.00018242	0.0026596	3.01434	2.57518	2.89798	0.512242
GOBP	circadian regulation of gene expression	17047	959	56	16	5.0788	3.8e-08	3.38e-06	2.34449	5.47058	2.89764	0.512181
GSEA	MODULE_440	17047	959	18	7	6.9128	2.95e-05	0.00061399	2.78927	3.21184	2.88939	0.510723
GOBP	protein deacetylation	17047	959	42	13	5.502	2.54e-07	2.08e-05	2.45996	4.68192	2.88936	0.510718
GSEA	MEDIATOR_COMPLEX	17047	959	18	7	6.9128	2.95e-05	0.00061524	2.78927	3.21096	2.88919	0.510688
GSEA	MORF_FBL	17047	959	138	31	3.9931	1.89e-11	1.91e-09	1.99751	8.7199	2.88732	0.510357
GOCC	chromatin silencing complex	17047	959	8	4	8.8879	0.00055339	0.0063834	3.15184	2.19495	2.87925	0.508931
GSEA	PID_RXR_VDR_PATHWAY	17047	959	26	9	6.1532	6.41e-06	0.0001634	2.62134	3.78675	2.87381	0.50797
GSEA	IIZUKA_LIVER_CANCER_PROGRESSION_G1_G2_DN	17047	959	22	8	6.4639	1.4e-05	0.00032656	2.6924	3.48604	2.87203	0.507654
GSEA	CHROMOSOME_ORGANIZATION_AND_BIOGENESIS	17047	959	122	28	4.0797	1.03e-10	8.68e-09	2.02846	8.06131	2.86402	0.50624
Keywords	Phosphoprotein	17047	959	5504	593	1.9152	1.68e-83	1.62e-81	0.937495	80.7916	2.8564	0.504891
GSEA	NEGATIVE_REGULATION_OF_CELLULAR_METABOLIC_PROCESS	17047	959	233	46	3.5094	4.35e-14	7.23e-12	1.81122	11.141	2.8524	0.504185
Corum	Nkx3.2-SMAD1-SMAD4-HDAC-Sin3A complex	17047	959	7	4	10.158	0.00029312	0.017089	3.34454	1.76728	2.85154	0.504033
GOBP	positive regulation of cellular metabolic process	17047	959	1824	240	2.3389	6.44e-39	1.28e-36	1.22583	35.8932	2.85152	0.504029
GOCC	nuclear heterochromatin	17047	959	31	10	5.7341	4.04e-06	7.59e-05	2.51957	4.11988	2.84915	0.503611
GSEA	MORF_DEK	17047	959	254	49	3.4292	1.65e-14	3.09e-12	1.77787	11.5102	2.83593	0.501274
GSEA	GNF2_FBL	17047	959	141	31	3.9082	3.38e-11	3.16e-09	1.9665	8.50013	2.83549	0.501195
KEGG	Methane metabolism	17047	959	30	10	5.9253	2.9e-06	0.00015996	2.56689	3.79599	2.83065	0.500341
Keywords	Spliceosome	17047	959	115	26	4.0189	6.64e-10	1.16e-08	2.0068	7.93509	2.82987	0.500202
GSEA	NEGATIVE_REGULATION_OF_METABOLIC_PROCESS	17047	959	235	46	3.4795	6.03e-14	9.69e-12	1.79888	11.0136	2.82966	0.500165
GSEA	RICKMAN_HEAD_AND_NECK_CANCER_F	17047	959	49	14	5.0788	2.66e-07	1.06e-05	2.34449	4.97482	2.82963	0.500161
GSEA	REACTOME_MEIOSIS	17047	959	69	18	4.6372	2.59e-08	1.37e-06	2.21325	5.86261	2.82356	0.499086
GSEA	CHROMATIN_MODIFICATION	17047	959	54	15	4.9377	1.51e-07	6.49e-06	2.30384	5.18807	2.82222	0.49885
GOMF	RNA polymerase II repressing transcription factor binding	17047	959	26	9	6.1532	6.41e-06	0.00030325	2.62134	3.5182	2.82145	0.498714
GSEA	KEGG_PROPANOATE_METABOLISM	17047	959	31	10	5.7341	4.04e-06	0.00010941	2.51957	3.96094	2.82127	0.498682
Keywords	Thickfilament	17047	959	12	5	7.4066	0.00029521	0.0023658	2.88881	2.62602	2.82075	0.49859
GOBP	regulation of transcription from RNA polymerase I promoter	17047	959	14	6	7.6182	5.92e-05	0.0031649	2.92945	2.49964	2.81552	0.497667
GOBP	gene silencing	17047	959	79	20	4.5002	7.75e-09	7.36e-07	2.16999	6.13289	2.81358	0.497323
GOCC	pronucleus	17047	959	19	7	6.549	4.41e-05	0.00073471	2.71127	3.13388	2.81126	0.496913
GOCC	M band	17047	959	19	7	6.549	4.41e-05	0.00074413	2.71127	3.12835	2.81002	0.496693
GSEA	SAKAI_TUMOR_INFILTRATING_MONOCYTES_DN	17047	959	75	19	4.5032	1.79e-08	1.01e-06	2.17095	5.99594	2.79867	0.494688
GSEA	REACTOME_FORMATION_OF_TUBULIN_FOLDING_INTERMEDIATES_BY_CCT_TRIC	17047	959	19	7	6.549	4.41e-05	0.00083668	2.71127	3.07744	2.79851	0.49466
GSEA	REACTOME_DOWNREGULATION_OF_SMAD2_3_SMAD4_TRANSCRIPTIONAL_ACTIVITY	17047	959	19	7	6.549	4.41e-05	0.00083822	2.71127	3.07664	2.79833	0.494628
GSEA	PID_HES_HEYPATHWAY	17047	959	45	13	5.1352	6.13e-07	2.17e-05	2.36042	4.66258	2.79833	0.494627
GSEA	MODULE_305	17047	959	19	7	6.549	4.41e-05	0.00083977	2.71127	3.07584	2.79815	0.494596
GSEA	CHEMELLO_SOLEUS_VS_EDL_MYOFIBERS_DN	17047	959	19	7	6.549	4.41e-05	0.00084132	2.71127	3.07504	2.79797	0.494564
GOBP	alcohol catabolic process	17047	959	85	21	4.3917	5.29e-09	5.2e-07	2.13478	6.2837	2.7962	0.494252
GOBP	positive regulation of macromolecule metabolic process	17047	959	1832	238	2.3093	1.23e-37	2.4e-35	1.20746	34.619	2.79404	0.493869
GSEA	GCM_DDX5	17047	959	65	17	4.6491	6e-08	2.86e-06	2.21695	5.54403	2.78788	0.49278
GOBP	monosaccharide catabolic process	17047	959	59	16	4.8206	8.44e-08	7.22e-06	2.26921	5.14137	2.78404	0.492102
GSEA	POSITIVE_REGULATION_OF_TRANSCRIPTION_FROM_RNA_POLYMERASE_II_PROMOTER	17047	959	60	16	4.7402	1.09e-07	4.91e-06	2.24495	5.30918	2.78395	0.492086
GSEA	PID_ERA_GENOMIC_PATHWAY	17047	959	60	16	4.7402	1.09e-07	4.93e-06	2.24495	5.30727	2.7837	0.492042
GSEA	PID_CMYB_PATHWAY	17047	959	81	20	4.3891	1.22e-08	7.12e-07	2.13393	6.14776	2.78012	0.491409
GOMF	structure-specific DNA binding	17047	959	221	43	3.4586	4.88e-13	4.74e-11	1.79019	10.3245	2.77422	0.490366
GOMF	peroxiredoxin activity	17047	959	8	4	8.8879	0.00055339	0.012917	3.15184	1.88884	2.77314	0.490175
GOMF	glutamate binding	17047	959	8	4	8.8879	0.00055339	0.012999	3.15184	1.88609	2.77213	0.489997
GOMF	acetyl-CoA C-acyltransferase activity	17047	959	8	4	8.8879	0.00055339	0.013083	3.15184	1.88329	2.7711	0.489815
GOCC	Sin3 complex	17047	959	12	5	7.4066	0.00029521	0.0037327	2.88881	2.42798	2.76599	0.488911
GSEA	STRUCTURAL_CONSTITUENT_OF_MUSCLE	17047	959	32	10	5.5549	5.55e-06	0.00014347	2.47376	3.84324	2.7618	0.488171
GSEA	DAZARD_UV_RESPONSE_CLUSTER_G5	17047	959	12	5	7.4066	0.00029521	0.0039158	2.88881	2.40718	2.76005	0.487861
GOBP	hydrogen peroxide catabolic process	17047	959	11	5	8.0799	0.00018242	0.0077453	3.01434	2.11096	2.75749	0.487409
GOBP	amide biosynthetic process	17047	959	11	5	8.0799	0.00018242	0.007775	3.01434	2.1093	2.75695	0.487313
GSEA	MORF_PCNA	17047	959	82	20	4.3356	1.53e-08	8.84e-07	2.11623	6.05351	2.75216	0.486467
Pfam	SAM_PNT	17047	959	10	5	8.8879	0.00010541	0.014955	3.15184	1.82521	2.74949	0.485994
GSEA	GCM_PPP1CC	17047	959	56	15	4.7614	2.52e-07	1.01e-05	2.25139	4.99383	2.74755	0.485652
GOCC	nuclear chromosome	17047	959	57	15	4.6778	3.23e-07	7.09e-06	2.22583	5.14958	2.74512	0.485223
GSEA	V$E2F_Q6	17047	959	216	42	3.4564	9.28e-13	1.24e-10	1.78927	9.90623	2.74463	0.485136
Pfam	RHD	17047	959	10	5	8.8879	0.00010541	0.015408	3.15184	1.81225	2.74459	0.485129
GSEA	V$E2F1_Q3	17047	959	223	43	3.4276	6.71e-13	9.45e-11	1.7772	10.0244	2.73884	0.484112
Keywords	Topoisomerase	17047	959	6	3	8.8879	0.0029857	0.0161	3.15184	1.79317	2.73734	0.483847
GSEA	LI_LUNG_CANCER	17047	959	37	11	5.2847	3.26e-06	9.05e-05	2.40182	4.04358	2.73588	0.483589
Keywords	Neurotransmitterdegradation	17047	959	6	3	8.8879	0.0029857	0.016252	3.15184	1.78909	2.73578	0.483572
GSEA	TRANSCRIPTION_COACTIVATOR_ACTIVITY	17047	959	117	26	3.9502	9.83e-10	6.74e-08	1.98193	7.17118	2.73346	0.483162
GSEA	GNF2_XRCC5	17047	959	72	18	4.444	5.24e-08	2.57e-06	2.15186	5.59032	2.73193	0.482891
GOCC	transcription factor complex	17047	959	282	51	3.2148	6.86e-14	2.25e-12	1.68473	11.647	2.73181	0.48287
GSEA	THYROID_HORMONE_RECEPTOR_BINDING	17047	959	16	6	6.6659	0.00014065	0.0021704	2.7368	2.66346	2.71828	0.480478
GSEA	NGO_MALIGNANT_GLIOMA_1P_LOH	17047	959	16	6	6.6659	0.00014065	0.0021737	2.7368	2.6628	2.71811	0.480448
GSEA	MODULE_404	17047	959	24	8	5.9253	2.86e-05	0.00059876	2.56689	3.22275	2.71714	0.480276
GSEA	GOLUB_ALL_VS_AML_UP	17047	959	24	8	5.9253	2.86e-05	0.00059998	2.56689	3.22186	2.71695	0.480243
GSEA	CHROMATIN_REMODELING	17047	959	24	8	5.9253	2.86e-05	0.00060121	2.56689	3.22097	2.71676	0.48021
GSEA	REGULATION_OF_VIRAL_REPRODUCTION	17047	959	9	4	7.9004	0.00094027	0.009554	2.98193	2.01981	2.70521	0.478167
GOBP	rRNA-containing ribonucleoprotein complex export from nucleus	17047	959	8	4	8.8879	0.00055339	0.019542	3.15184	1.70903	2.70465	0.478069
GOBP	ribosomal subunit export from nucleus	17047	959	8	4	8.8879	0.00055339	0.019605	3.15184	1.70763	2.7041	0.477971
GOBP	ribonucleoprotein complex localization	17047	959	8	4	8.8879	0.00055339	0.019667	3.15184	1.70626	2.70355	0.477875
GOBP	ribonucleoprotein complex export from nucleus	17047	959	8	4	8.8879	0.00055339	0.01973	3.15184	1.70487	2.703	0.477778
GOBP	establishment of ribosome localization	17047	959	8	4	8.8879	0.00055339	0.019794	3.15184	1.70347	2.70244	0.477679
GSEA	MORF_BUB3	17047	959	274	50	3.2438	8.43e-14	1.34e-11	1.69768	10.8745	2.70081	0.477391
GOBP	protein deacylation	17047	959	46	13	5.0236	8.07e-07	6.27e-05	2.32872	4.20241	2.69906	0.477081
Keywords	Zinc	17047	959	1923	242	2.237	4.98e-36	1.69e-34	1.16157	33.772	2.69725	0.476762
GOBP	positive regulation of metabolic process	17047	959	1983	249	2.2321	4.98e-37	9.55e-35	1.1584	34.0199	2.69667	0.476658
GSEA	MORF_PPP1CC	17047	959	162	33	3.621	6.83e-11	6e-09	1.85639	8.22151	2.69302	0.476013
GSEA	MORF_UBE2I	17047	959	234	44	3.3425	8.93e-13	1.21e-10	1.74093	9.91747	2.68959	0.475407
GSEA	GNF2_APEX1	17047	959	90	21	4.1477	1.56e-08	8.94e-07	2.05231	6.0485	2.68902	0.475307
GSEA	PUJANA_CHEK2_PCC_NETWORK	17047	959	728	109	2.6615	1.42e-21	4.88e-19	1.41224	18.3118	2.67987	0.473689
GSEA	POMEROY_MEDULLOBLASTOMA_PROGNOSIS_DN	17047	959	43	12	4.9607	2.45e-06	7.08e-05	2.31054	4.15014	2.67486	0.472804
GSEA	PID_HNF3BPATHWAY	17047	959	43	12	4.9607	2.45e-06	7.1e-05	2.31054	4.14892	2.67466	0.472769
GOMF	retinoid X receptor binding	17047	959	12	5	7.4066	0.00029521	0.008125	2.88881	2.09018	2.66431	0.470939
GOMF	aldehyde-lyase activity	17047	959	12	5	7.4066	0.00029521	0.0081861	2.88881	2.08692	2.66327	0.470756
GSEA	V$E2F_Q3	17047	959	210	40	3.3859	6.28e-12	7.35e-10	1.75954	9.13372	2.6559	0.469451
GOBP	regulation of metabolic process	17047	959	4933	525	1.8918	1.14e-66	4.89e-64	0.91976	63.3104	2.64926	0.468278
GSEA	REACTOME_PREFOLDIN_MEDIATED_TRANSFER_OF_SUBSTRATE_TO_CCT_TRIC	17047	959	25	8	5.6883	3.97e-05	0.00077466	2.508	3.11089	2.64677	0.467838
GSEA	PID_HDAC_CLASSII_PATHWAY	17047	959	34	10	5.2282	1.01e-05	0.00024637	2.38631	3.60841	2.64621	0.46774
GSEA	CHROMATIN	17047	959	34	10	5.2282	1.01e-05	0.00024696	2.38631	3.60737	2.64602	0.467706
GSEA	RHEIN_ALL_GLUCOCORTICOID_THERAPY_DN	17047	959	344	59	3.0488	8.66e-15	1.68e-12	1.60824	11.7744	2.64544	0.467603
GSEA	V$E2F4DP1_01	17047	959	218	41	3.3432	5.24e-12	6.28e-10	1.74123	9.20237	2.64008	0.466656
GSEA	PID_ERB_GENOMIC_PATHWAY	17047	959	13	5	6.8368	0.00045286	0.0054645	2.77332	2.26245	2.63569	0.46588
GOMF	histone deacetylase activity	17047	959	20	7	6.2215	6.41e-05	0.0023409	2.63726	2.63062	2.6356	0.465864
GOCC	myosin filament	17047	959	13	5	6.8368	0.00045286	0.0055139	2.77332	2.25854	2.63455	0.465679
GOMF	ligand-dependent nuclear receptor binding	17047	959	16	6	6.6659	0.00014065	0.0044716	2.7368	2.34954	2.63438	0.465648
GSEA	PID_REG_GR_PATHWAY	17047	959	70	17	4.317	1.9e-07	7.92e-06	2.11003	5.10115	2.63108	0.465064
GSEA	MENSSEN_MYC_TARGETS	17047	959	49	13	4.716	1.75e-06	5.37e-05	2.23756	4.27005	2.6299	0.464857
GSEA	GNF2_ELAC2	17047	959	44	12	4.8479	3.18e-06	8.91e-05	2.27736	4.04994	2.62988	0.464853
GOBP	intracellular receptor mediated signaling pathway	17047	959	80	19	4.2218	5.45e-08	4.7e-06	2.07786	5.32763	2.62933	0.464756
GOCC	Ada2/Gcn5/Ada3 transcription activator complex	17047	959	17	6	6.2738	0.0002052	0.0027256	2.64934	2.56454	2.62788	0.464499
GSEA	RIZ_ERYTHROID_DIFFERENTIATION_APOBEC2	17047	959	21	7	5.9253	9.08e-05	0.0015395	2.56689	2.81262	2.62623	0.464208
GSEA	ACETYLTRANSFERASE_ACTIVITY	17047	959	21	7	5.9253	9.08e-05	0.001542	2.56689	2.81192	2.62607	0.464179
GSEA	VIRAL_GENOME_REPLICATION	17047	959	17	6	6.2738	0.0002052	0.0029173	2.64934	2.53502	2.62028	0.463157
GSEA	MODULE_222	17047	959	17	6	6.2738	0.0002052	0.0029213	2.64934	2.53442	2.62013	0.46313
GSEA	MODULE_168	17047	959	17	6	6.2738	0.0002052	0.0029254	2.64934	2.53381	2.61997	0.463102
GSEA	HUMMERICH_BENIGN_SKIN_TUMOR_DN	17047	959	17	6	6.2738	0.0002052	0.0029294	2.64934	2.53322	2.61982	0.463075
GSEA	CHROMATIN_REMODELING_COMPLEX	17047	959	17	6	6.2738	0.0002052	0.0029335	2.64934	2.53261	2.61966	0.463047
GSEA	BIOCARTA_CALCINEURIN_PATHWAY	17047	959	17	6	6.2738	0.0002052	0.0029376	2.64934	2.53201	2.61951	0.463019
Pfam	bZIP_2	17047	959	11	5	8.0799	0.00018242	0.019556	3.01434	1.70872	2.61554	0.462318
KEGG	Pyruvate metabolism	17047	959	43	12	4.9607	2.45e-06	0.00016889	2.31054	3.7724	2.6118	0.461657
GOBP	histone lysine methylation	17047	959	48	13	4.8143	1.36e-06	0.0001025	2.26733	3.98928	2.61131	0.461571
GSEA	PID_RETINOIC_ACID_PATHWAY	17047	959	30	9	5.3327	2.33e-05	0.00050153	2.41487	3.2997	2.61089	0.461496
GSEA	PID_RB_1PATHWAY	17047	959	60	15	4.444	6.57e-07	2.3e-05	2.15186	4.63835	2.60736	0.460872
GSEA	GNF2_MCM5	17047	959	60	15	4.444	6.57e-07	2.31e-05	2.15186	4.63686	2.60715	0.460835
GOMF	histone acetyltransferase activity (H4-K8 specific)	17047	959	9	4	7.9004	0.00094027	0.018949	2.98193	1.72241	2.5996	0.459501
GOMF	histone acetyltransferase activity (H4-K5 specific)	17047	959	9	4	7.9004	0.00094027	0.019053	2.98193	1.72004	2.59871	0.459342
GOMF	histone acetyltransferase activity (H4-K16 specific)	17047	959	9	4	7.9004	0.00094027	0.019159	2.98193	1.71763	2.59779	0.459181
GSEA	BIOCARTA_PPARA_PATHWAY	17047	959	55	14	4.5248	1.22e-06	3.97e-05	2.17785	4.40121	2.59666	0.45898
GSEA	PID_HNF3APATHWAY	17047	959	35	10	5.0788	1.33e-05	0.0003123	2.34449	3.50543	2.59251	0.458248
GSEA	GENTILE_UV_RESPONSE_CLUSTER_D5	17047	959	35	10	5.0788	1.33e-05	0.00031301	2.34449	3.50444	2.59233	0.458216
GOBP	regulation of protein sumoylation	17047	959	16	6	6.6659	0.00014065	0.0063599	2.7368	2.19655	2.5904	0.457875
GOBP	positive regulation of viral transcription	17047	959	16	6	6.6659	0.00014065	0.0063859	2.7368	2.19478	2.58988	0.457783
GOBP	fructose metabolic process	17047	959	16	6	6.6659	0.00014065	0.0064121	2.7368	2.193	2.58936	0.45769
GSEA	MODULE_40	17047	959	77	18	4.1554	1.55e-07	6.67e-06	2.05499	5.17596	2.58884	0.457598
GSEA	POSITIVE_REGULATION_OF_CELLULAR_METABOLIC_PROCESS	17047	959	209	39	3.317	2.19e-11	2.15e-09	1.72988	8.66809	2.58817	0.45748
GSEA	MODULE_123	17047	959	209	39	3.317	2.19e-11	2.17e-09	1.72988	8.66392	2.58786	0.457425
GSEA	GNF2_NS	17047	959	40	11	4.8883	7.42e-06	0.00018678	2.28933	3.72867	2.58625	0.45714
GOMF	methylated histone residue binding	17047	959	44	12	4.8479	3.18e-06	0.00016509	2.27736	3.78228	2.58531	0.456974
GSEA	MODULE_252	17047	959	223	41	3.2682	1.11e-11	1.21e-09	1.7085	8.91721	2.58237	0.456454
Keywords	Directproteinsequencing	17047	959	1410	182	2.2945	7.28e-28	2e-26	1.19818	25.6988	2.57852	0.455774
GSEA	PUJANA_ATM_PCC_NETWORK	17047	959	1269	168	2.3533	6.74e-27	3.65e-24	1.23469	23.4378	2.57719	0.455539
GSEA	V$E2F1DP1RB_01	17047	959	210	39	3.3012	2.54e-11	2.42e-09	1.72299	8.61549	2.57651	0.455419
GSEA	MORF_ERH	17047	959	113	24	3.7754	1.08e-08	6.4e-07	1.91663	6.19412	2.5698	0.454232
GSEA	MORF_HDAC1	17047	959	252	45	3.1743	3.14e-12	3.95e-10	1.66644	9.40386	2.56843	0.453992
GOBP	histone H4 acetylation	17047	959	49	13	4.716	1.75e-06	0.00013086	2.23756	3.88319	2.5682	0.45395
GSEA	chr6p22	17047	959	56	14	4.444	1.53e-06	4.76e-05	2.15186	4.32263	2.56181	0.452821
GSEA	HELICASE_ACTIVITY	17047	959	51	13	4.5311	2.84e-06	8.04e-05	2.17986	4.0948	2.552	0.451086
GSEA	REACTOME_INTERACTIONS_OF_VPR_WITH_HOST_CELLULAR_PROTEINS	17047	959	31	9	5.1607	3.11e-05	0.00063795	2.36757	3.19521	2.55183	0.451057
GSEA	GCM_TPR	17047	959	31	9	5.1607	3.11e-05	0.00063922	2.36757	3.19435	2.55166	0.451026
GSEA	MITOTIC_SPINDLE_ORGANIZATION_AND_BIOGENESIS	17047	959	10	4	7.1103	0.0014793	0.013607	2.82991	1.86624	2.55018	0.450766
GSEA	LIANG_SILENCED_BY_METHYLATION_DN	17047	959	10	4	7.1103	0.0014793	0.013619	2.82991	1.86585	2.55005	0.450742
GSEA	DNA_DEPENDENT_ATPASE_ACTIVITY	17047	959	22	7	5.6559	0.00012571	0.0019754	2.49976	2.70434	2.5494	0.450628
GSEA	MORF_TPT1	17047	959	102	22	3.834	3.24e-08	1.67e-06	1.93885	5.77833	2.54747	0.450286
GSEA	MORF_EIF4A2	17047	959	133	27	3.6086	3.79e-09	2.48e-07	1.85144	6.60488	2.54448	0.449757
GSEA	PUJANA_BRCA1_PCC_NETWORK	17047	959	1504	192	2.2693	7.5e-29	4.54e-26	1.18225	25.3426	2.54387	0.449649
GOBP	protein acylation	17047	959	145	29	3.5552	1.47e-09	1.51e-07	1.82993	6.82007	2.54257	0.44942
Pfam	BTB	17047	959	128	27	3.7496	1.59e-09	9.56e-07	1.90674	6.01942	2.5416	0.449248
GSEA	V$E2F1_Q4_01	17047	959	213	39	3.2547	3.95e-11	3.57e-09	1.70252	8.44732	2.54097	0.449137
GOCC	proteasome regulatory particle	17047	959	10	4	7.1103	0.0014793	0.014517	2.82991	1.83812	2.54052	0.449058
GSEA	REACTOME_TRANSCRIPTIONAL_ACTIVITY_OF_SMAD2_SMAD3_SMAD4_HETEROTRIMER	17047	959	36	10	4.9377	1.74e-05	0.0003974	2.30384	3.40077	2.53941	0.448862
GOMF	nuclear hormone receptor binding	17047	959	90	20	3.9502	7.96e-08	4.98e-06	1.98193	5.30316	2.53483	0.448052
GOBP	cellular macromolecule metabolic process	17047	959	4603	486	1.8768	3.27e-58	1.01e-55	0.908275	54.9962	2.53365	0.447843
GSEA	INTRACELLULAR_ORGANELLE_PART	17047	959	1131	151	2.3733	1.68e-24	7.2e-22	1.24689	21.1425	2.53024	0.44724
GSEA	REACTOME_PROCESSING_OF_CAPPED_INTRON_CONTAINING_PRE_MRNA	17047	959	134	27	3.5817	4.48e-09	2.81e-07	1.84064	6.55072	2.52813	0.446868
GSEA	GNF2_DEK	17047	959	57	14	4.366	1.92e-06	5.82e-05	2.12631	4.23545	2.52607	0.446503
GSEA	NEGATIVE_REGULATION_OF_TRANSCRIPTION_FROM_RNA_POLYMERASE_II_PROMOTER	17047	959	68	16	4.1825	6.76e-07	2.36e-05	2.06437	4.62731	2.52593	0.44648
GOCC	replication fork	17047	959	27	8	5.2669	7.27e-05	0.0011117	2.39695	2.95401	2.5255	0.446403
GSEA	MODULE_198	17047	959	285	49	3.0562	1.47e-12	1.94e-10	1.61174	9.71289	2.52527	0.446362
GOBP	histone methylation	17047	959	61	15	4.3711	8.23e-07	6.35e-05	2.128	4.1969	2.5218	0.445748
GSEA	PML_BODY	17047	959	14	5	6.3485	0.00066499	0.0073679	2.66642	2.13266	2.5216	0.445713
GSEA	ONGUSAHA_BRCA1_TARGETS_DN	17047	959	14	5	6.3485	0.00066499	0.0073758	2.66642	2.13219	2.52146	0.445689
GSEA	NUCLEAR_CHROMATIN	17047	959	14	5	6.3485	0.00066499	0.0073838	2.66642	2.13172	2.52132	0.445664
GSEA	MODULE_150	17047	959	14	5	6.3485	0.00066499	0.0073917	2.66642	2.13126	2.52119	0.44564
GOCC	exon-exon junction complex	17047	959	14	5	6.3485	0.00066499	0.0074107	2.66642	2.13014	2.52086	0.445582
Keywords	mRNAsplicing	17047	959	226	40	3.1462	6.51e-11	1.17e-09	1.65361	8.93015	2.52081	0.445573
GOBP	cellular carbohydrate catabolic process	17047	959	84	19	4.0207	1.24e-07	1.03e-05	2.00745	4.9851	2.52001	0.445432
GSEA	ORGANELLE_PART	17047	959	1135	151	2.3649	2.42e-24	9.95e-22	1.24178	21.0024	2.51826	0.445123
GSEA	TIEN_INTESTINE_PROBIOTICS_6HR_UP	17047	959	52	13	4.444	3.57e-06	9.75e-05	2.15186	4.01117	2.51436	0.444434
GSEA	REACTOME_STRIATED_MUSCLE_CONTRACTION	17047	959	27	8	5.2669	7.27e-05	0.0012771	2.39695	2.89378	2.51253	0.44411
GSEA	NUCLEAR_HORMONE_RECEPTOR_BINDING	17047	959	27	8	5.2669	7.27e-05	0.0012793	2.39695	2.89303	2.51237	0.444081
GSEA	GNF2_SMC1L1	17047	959	27	8	5.2669	7.27e-05	0.0012815	2.39695	2.89228	2.5122	0.444053
KEGG	Benzoate degradation	17047	959	10	4	7.1103	0.0014793	0.017751	2.82991	1.75078	2.50979	0.443626
GSEA	POSITIVE_REGULATION_OF_METABOLIC_PROCESS	17047	959	216	39	3.2095	6.09e-11	5.45e-09	1.68235	8.26356	2.50454	0.442699
GSEA	SCHAEFFER_PROSTATE_DEVELOPMENT_6HR_DN	17047	959	470	73	2.7609	1.26e-15	3.1e-13	1.46514	12.5091	2.50447	0.442685
GSEA	DAZARD_UV_RESPONSE_CLUSTER_G6	17047	959	142	28	3.5051	3.87e-09	2.51e-07	1.80946	6.60105	2.50072	0.442022
GOCC	spliceosomal complex	17047	959	151	29	3.4139	3.85e-09	9.74e-08	1.77142	7.01123	2.49856	0.441641
GSEA	NUCLEAR_BODY	17047	959	32	9	4.9994	4.08e-05	0.00078771	2.32175	3.10363	2.49649	0.441275
GSEA	MODULE_28	17047	959	32	9	4.9994	4.08e-05	0.0007892	2.32175	3.10281	2.49633	0.441246
GSEA	GRADE_METASTASIS_DN	17047	959	42	11	4.6556	1.23e-05	0.00028994	2.21897	3.53769	2.49341	0.44073
Pfam	HMG_box	17047	959	43	12	4.9607	2.45e-06	0.000738	2.31054	3.13194	2.4931	0.440675
GSEA	MODULE_91	17047	959	37	10	4.8043	2.25e-05	0.00048817	2.26433	3.31143	2.49005	0.440137
Pfam	SET	17047	959	38	11	5.1456	4.33e-06	0.0012295	2.36334	2.91027	2.48959	0.440055
GOBP	protein refolding	17047	959	17	6	6.2738	0.0002052	0.0086137	2.64934	2.06481	2.48928	0.44
GOBP	glutamine family amino acid biosynthetic process	17047	959	17	6	6.2738	0.0002052	0.0086463	2.64934	2.06317	2.48878	0.439913
GOBP	cellular amide metabolic process	17047	959	17	6	6.2738	0.0002052	0.0086792	2.64934	2.06152	2.48828	0.439825
GOBP	heart morphogenesis	17047	959	51	13	4.5311	2.84e-06	0.00020613	2.17986	3.68586	2.48574	0.439375
GSEA	REACTOME_MRNA_SPLICING	17047	959	105	22	3.7245	5.57e-08	2.7e-06	1.89705	5.56807	2.48305	0.438899
GSEA	V$E2F_Q4	17047	959	218	39	3.1801	8.08e-11	6.93e-09	1.66907	8.15922	2.48181	0.43868
GOBP	positive regulation of steroid hormone receptor signaling pathway	17047	959	13	5	6.8368	0.00045286	0.016905	2.77332	1.77198	2.47951	0.438273
GOBP	arginine metabolic process	17047	959	13	5	6.8368	0.00045286	0.016962	2.77332	1.77052	2.47899	0.438182
Keywords	Antioxidant	17047	959	15	5	5.9253	0.00094162	0.006245	2.56689	2.20447	2.47105	0.436778
GSEA	V$E2F_Q3_01	17047	959	219	39	3.1656	9.29e-11	7.91e-09	1.66248	8.10207	2.47011	0.436612
GOMF	protein deacetylase activity	17047	959	22	7	5.6559	0.00012571	0.0041394	2.49976	2.38306	2.47006	0.436603
GSEA	MORF_RAN	17047	959	262	45	3.0531	1.23e-11	1.31e-09	1.61027	8.88111	2.4677	0.436186
GSEA	GNF2_NPM1	17047	959	70	16	4.063	1.02e-06	3.38e-05	2.02255	4.4712	2.46621	0.435922
GSEA	MORF_EIF3S2	17047	959	241	42	3.0979	3.64e-11	3.38e-09	1.63129	8.47122	2.46255	0.435276
GSEA	SCHLOSSER_MYC_TARGETS_REPRESSED_BY_SERUM	17047	959	151	29	3.4139	3.85e-09	2.51e-07	1.77142	6.60027	2.46111	0.435022
GOCC	MLL1 complex	17047	959	28	8	5.0788	9.61e-05	0.0014526	2.34449	2.83785	2.45914	0.434673
GSEA	V$PAX3_B	17047	959	82	18	3.902	4.18e-07	1.57e-05	1.96421	4.80366	2.45632	0.434174
GSEA	REACTOME_FACTORS_INVOLVED_IN_MEGAKARYOCYTE_DEVELOPMENT_AND_PLATELET_PRODUCTION	17047	959	94	20	3.7821	1.68e-07	7.17e-06	1.91919	5.14426	2.45566	0.434058
GOBP	DNA methylation	17047	959	36	10	4.9377	1.74e-05	0.0010858	2.30384	2.96425	2.45368	0.433708
GOBP	DNA alkylation	17047	959	36	10	4.9377	1.74e-05	0.0010919	2.30384	2.96182	2.45318	0.433619
GSEA	ENK_UV_RESPONSE_KERATINOCYTE_DN	17047	959	463	71	2.7259	6.06e-15	1.22e-12	1.44673	11.9127	2.45072	0.433185
GSEA	HORMONE_RECEPTOR_BINDING	17047	959	28	8	5.0788	9.61e-05	0.0016058	2.34449	2.79431	2.44965	0.432996
GSEA	GNF2_RPA1	17047	959	28	8	5.0788	9.61e-05	0.0016084	2.34449	2.79361	2.4495	0.432969
GSEA	GCM_MSN	17047	959	28	8	5.0788	9.61e-05	0.001611	2.34449	2.7929	2.44935	0.432942
GSEA	REACTOME_RNA_POL_I_TRANSCRIPTION	17047	959	43	11	4.5473	1.55e-05	0.00035881	2.18501	3.44514	2.44845	0.432784
GOBP	stem cell maintenance	17047	959	118	24	3.6154	2.59e-08	2.37e-06	1.85416	5.62611	2.44716	0.432555
GSEA	DNA_DIRECTED_RNA_POLYMERASEII_HOLOENZYME	17047	959	65	15	4.1021	1.92e-06	5.81e-05	2.03636	4.23603	2.44558	0.432275
GSEA	WANG_METASTASIS_OF_BREAST_CANCER_ESR1_UP	17047	959	19	6	5.6134	0.00040092	0.0049244	2.48887	2.30765	2.44228	0.431692
GSEA	OUYANG_PROSTATE_CANCER_MARKERS	17047	959	19	6	5.6134	0.00040092	0.0049303	2.48887	2.30713	2.44214	0.431668
GSEA	KEGG_MATURITY_ONSET_DIABETES_OF_THE_YOUNG	17047	959	19	6	5.6134	0.00040092	0.0049362	2.48887	2.30661	2.442	0.431643
GSEA	HOLLEMAN_PREDNISOLONE_RESISTANCE_ALL_DN	17047	959	19	6	5.6134	0.00040092	0.0049421	2.48887	2.30609	2.44186	0.431619
GSEA	KEGG_PYRUVATE_METABOLISM	17047	959	38	10	4.6778	2.88e-05	0.00060145	2.22583	3.2208	2.44124	0.431509
GSEA	RIZ_ERYTHROID_DIFFERENTIATION	17047	959	71	16	4.0058	1.24e-06	4.02e-05	2.00209	4.3962	2.43715	0.430786
GSEA	PID_MYC_ACTIVPATHWAY	17047	959	77	17	3.9245	7.94e-07	2.71e-05	1.97251	4.56634	2.43308	0.430067
GSEA	KUNINGER_IGF1_VS_PDGFB_TARGETS_UP	17047	959	77	17	3.9245	7.94e-07	2.72e-05	1.97251	4.56489	2.43289	0.430032
GSEA	TRANSCRIPTION_FACTOR_COMPLEX	17047	959	83	18	3.855	5.05e-07	1.83e-05	1.94673	4.73786	2.4315	0.429788
GOBP	hydrogen peroxide metabolic process	17047	959	22	7	5.6559	0.00012571	0.0059253	2.49976	2.22729	2.42866	0.429286
GSEA	FEVR_CTNNB1_TARGETS_DN	17047	959	507	76	2.6646	2.28e-15	5e-13	1.41392	12.301	2.42831	0.429223
GSEA	PID_AP1_PATHWAY	17047	959	60	14	4.1477	3.64e-06	9.88e-05	2.05231	4.00545	2.42575	0.42877
GSEA	TTCNRGNNNNTTC_V$HSF_Q6	17047	959	140	27	3.4282	1.18e-08	6.97e-07	1.77745	6.15689	2.42487	0.428616
GOMF	TBP-class protein binding	17047	959	14	5	6.3485	0.00066499	0.015046	2.66642	1.82258	2.42447	0.428546
GSEA	V$E2F4DP2_01	17047	959	216	38	3.1272	2.31e-10	1.76e-08	1.64487	7.7551	2.4238	0.428426
GSEA	V$E2F1DP2_01	17047	959	216	38	3.1272	2.31e-10	1.77e-08	1.64487	7.75188	2.42354	0.428381
GSEA	V$E2F1DP1_01	17047	959	216	38	3.1272	2.31e-10	1.78e-08	1.64487	7.74863	2.42329	0.428336
GSEA	V$E2F_02	17047	959	216	38	3.1272	2.31e-10	1.8e-08	1.64487	7.74536	2.42303	0.428291
GSEA	KEGG_ARGININE_AND_PROLINE_METABOLISM	17047	959	49	12	4.3533	1.04e-05	0.00025342	2.12211	3.59616	2.42123	0.427972
GSEA	MYOSIN_COMPLEX	17047	959	15	5	5.9253	0.00094162	0.0095488	2.56689	2.02005	2.41766	0.427342
GSEA	KEGG_GLYOXYLATE_AND_DICARBOXYLATE_METABOLISM	17047	959	15	5	5.9253	0.00094162	0.0095583	2.56689	2.01962	2.41753	0.427319
Keywords	Peroxidase	17047	959	20	6	5.3327	0.00054068	0.0038046	2.41487	2.41969	2.41607	0.42706
GSEA	MORF_XRCC5	17047	959	231	40	3.0781	1.28e-10	1.05e-08	1.62204	7.97914	2.41566	0.426987
GOCC	XY body	17047	959	15	5	5.9253	0.00094162	0.0097498	2.56689	2.011	2.41495	0.426862
GOCC	chromocenter	17047	959	15	5	5.9253	0.00094162	0.0098272	2.56689	2.00757	2.41392	0.42668
GSEA	TRICARBOXYLIC_ACID_CYCLE_INTERMEDIATE_METABOLIC_PROCESS	17047	959	11	4	6.4639	0.0021943	0.018244	2.6924	1.73888	2.41364	0.426631
GSEA	SPINDLE_ORGANIZATION_AND_BIOGENESIS	17047	959	11	4	6.4639	0.0021943	0.018258	2.6924	1.73855	2.41353	0.42661
GSEA	HISTONE_METHYLTRANSFERASE_ACTIVITY	17047	959	11	4	6.4639	0.0021943	0.018273	2.6924	1.73819	2.4134	0.426588
GSEA	BIOCARTA_EGFR_SMRTE_PATHWAY	17047	959	11	4	6.4639	0.0021943	0.018288	2.6924	1.73783	2.41328	0.426567
GSEA	ATP_DEPENDENT_DNA_HELICASE_ACTIVITY	17047	959	11	4	6.4639	0.0021943	0.018303	2.6924	1.73748	2.41315	0.426545
GSEA	BORCZUK_MALIGNANT_MESOTHELIOMA_UP	17047	959	290	48	2.9422	9.94e-12	1.11e-09	1.5569	8.95401	2.41101	0.426166
GSEA	MARTIN_INTERACT_WITH_HDAC	17047	959	44	11	4.444	1.96e-05	0.00043421	2.15186	3.3623	2.40586	0.425254
GSEA	GCM_PPM1D	17047	959	24	7	5.1846	0.00022738	0.0031457	2.37423	2.50228	2.40562	0.425212
GOMF	N-acetyltransferase activity	17047	959	77	17	3.9245	7.94e-07	4.5e-05	1.97251	4.34643	2.40324	0.424793
GSEA	BIOPOLYMER_METABOLIC_PROCESS	17047	959	1565	192	2.1808	1.18e-26	6.08e-24	1.12486	23.216	2.39756	0.423789
GSEA	REGULATION_OF_GENE_EXPRESSION_EPIGENETIC	17047	959	29	8	4.9037	0.0001253	0.001972	2.29387	2.70509	2.39041	0.422524
GSEA	V$E2F_Q4_01	17047	959	219	38	3.0844	3.46e-10	2.52e-08	1.62499	7.59776	2.38951	0.422366
GSEA	GCM_CSNK1A1	17047	959	34	9	4.7054	6.8e-05	0.0012109	2.23432	2.91689	2.3883	0.422151
GSEA	BILANGES_SERUM_RESPONSE_TRANSLATION	17047	959	34	9	4.7054	6.8e-05	0.001213	2.23432	2.91614	2.38815	0.422124
GSEA	PHONG_TNF_RESPONSE_VIA_P38_COMPLETE	17047	959	212	37	3.1024	4.96e-10	3.52e-08	1.63338	7.45335	2.38728	0.421972
GOBP	in utero embryonic development	17047	959	256	43	2.9858	7.22e-11	8.63e-09	1.57812	8.06387	2.37269	0.419392
KEGG	Arginine and proline metabolism	17047	959	55	13	4.2016	6.87e-06	0.00027087	2.07094	3.56724	2.37251	0.419361
GSEA	MODULE_83	17047	959	302	49	2.8842	1.26e-11	1.34e-09	1.52817	8.87335	2.3722	0.419305
GSEA	REACTOME_HOST_INTERACTIONS_OF_HIV_FACTORS	17047	959	117	23	3.4944	9.54e-08	4.39e-06	1.80504	5.35801	2.36928	0.41879
GSEA	PID_AR_PATHWAY	17047	959	56	13	4.1265	8.45e-06	0.00021107	2.04492	3.67557	2.36776	0.418521
GSEA	KCCGNSWTTT_UNKNOWN	17047	959	98	20	3.6277	3.39e-07	1.31e-05	1.85906	4.8826	2.36664	0.418323
GSEA	HISTONE_DEACETYLASE_COMPLEX	17047	959	20	6	5.3327	0.00054068	0.0062531	2.41487	2.2039	2.3603	0.417203
GOBP	RNA splicing	17047	959	235	40	3.0257	2.18e-10	2.44e-08	1.59727	7.6119	2.35997	0.417144
GSEA	MORF_CUL1	17047	959	68	15	3.9211	3.47e-06	9.49e-05	1.97126	4.02271	2.35606	0.416454
GOMF	retinoic acid receptor binding	17047	959	19	6	5.6134	0.00040092	0.010127	2.48887	1.99452	2.35484	0.416238
GSEA	MORI_LARGE_PRE_BII_LYMPHOCYTE_UP	17047	959	80	17	3.7774	1.38e-06	4.4e-05	1.91739	4.35697	2.35413	0.416111
GSEA	REACTOME_RNA_POL_I_RNA_POL_III_AND_MITOCHONDRIAL_TRANSCRIPTION	17047	959	74	16	3.8434	2.2e-06	6.46e-05	1.94238	4.1899	2.35398	0.416085
GSEA	NUCLEAR_MEMBRANE_PART	17047	959	40	10	4.444	4.61e-05	0.00086974	2.15186	3.06061	2.34997	0.415376
GOMF	protein heterodimerization activity	17047	959	290	47	2.8809	3.41e-11	2.86e-09	1.52652	8.54386	2.34796	0.415021
Pfam	Ets	17047	959	26	8	5.4695	5.42e-05	0.0087141	2.45141	2.05978	2.34702	0.414855
GSEA	REACTOME_CIRCADIAN_CLOCK	17047	959	51	12	4.1825	1.6e-05	0.00036799	2.06437	3.43416	2.34447	0.414405
GSEA	GCM_PFN1	17047	959	51	12	4.1825	1.6e-05	0.00036881	2.06437	3.4332	2.34431	0.414376
GSEA	GCM_CASP2	17047	959	25	7	4.9772	0.00029814	0.0039343	2.31533	2.40513	2.33746	0.413166
GSEA	DNA_HELICASE_ACTIVITY	17047	959	25	7	4.9772	0.00029814	0.0039394	2.31533	2.40457	2.33733	0.413142
GSEA	TRANSCRIPTION_INITIATION	17047	959	35	9	4.5709	8.64e-05	0.0014851	2.19248	2.82824	2.33658	0.41301
GSEA	ISOMERASE_ACTIVITY	17047	959	35	9	4.5709	8.64e-05	0.0014876	2.19248	2.82751	2.33643	0.412983
GSEA	SCHAEFFER_PROSTATE_DEVELOPMENT_AND_CANCER_BOX4_DN	17047	959	30	8	4.7402	0.00016131	0.0023959	2.24495	2.62053	2.33347	0.41246
GSEA	NUCLEAR_PORE	17047	959	30	8	4.7402	0.00016131	0.0023994	2.24495	2.6199	2.33333	0.412435
GSEA	MODULE_229	17047	959	30	8	4.7402	0.00016131	0.0024029	2.24495	2.61926	2.33319	0.41241
GSEA	MODULE_221	17047	959	30	8	4.7402	0.00016131	0.0024063	2.24495	2.61865	2.33305	0.412386
GOMF	repressing transcription factor binding	17047	959	50	12	4.2662	1.3e-05	0.00059056	2.09295	3.22874	2.33253	0.412294
GSEA	PID_HIF1_TFPATHWAY	17047	959	63	14	3.9502	6.6e-06	0.00016776	1.98193	3.77531	2.32838	0.41156
GOBP	regulation of chromosome organization	17047	959	131	25	3.3923	4.97e-08	4.36e-06	1.76226	5.36081	2.32735	0.411377
GOBP	regulation of nuclear mRNA splicing, via spliceosome	17047	959	61	14	4.0797	4.46e-06	0.00030986	2.02846	3.50883	2.3263	0.411193
GOMF	C-acyltransferase activity	17047	959	15	5	5.9253	0.00094162	0.018873	2.56689	1.72416	2.3238	0.410751
GSEA	MELLMAN_TUT1_TARGETS_DN	17047	959	46	11	4.2507	3.04e-05	0.00062746	2.0877	3.20241	2.32338	0.410677
GOBP	chordate embryonic development	17047	959	261	43	2.9286	1.35e-10	1.55e-08	1.55021	7.80975	2.32248	0.410518
GSEA	MUELLER_PLURINET	17047	959	285	46	2.8691	6.32e-11	5.61e-09	1.5206	8.25125	2.32082	0.410223
GSEA	MODULE_530	17047	959	16	5	5.5549	0.0012929	0.012209	2.47376	1.91332	2.31988	0.410057
GSEA	HUMMERICH_MALIGNANT_SKIN_TUMOR_DN	17047	959	16	5	5.5549	0.0012929	0.01222	2.47376	1.91293	2.31976	0.410036
GSEA	BIOCARTA_MEF2D_PATHWAY	17047	959	16	5	5.5549	0.0012929	0.012232	2.47376	1.9125	2.31963	0.410014
GSEA	MODULE_98	17047	959	363	56	2.7423	3.52e-12	4.32e-10	1.45539	9.36486	2.31798	0.409721
GOBP	regulation of RNA splicing	17047	959	92	19	3.6711	5.43e-07	4.31e-05	1.87621	4.36508	2.31718	0.40958
GOMF	RNA polymerase II transcription cofactor activity	17047	959	74	16	3.8434	2.2e-06	0.0001191	1.94238	3.92409	2.31572	0.409322
GSEA	CTTGTAT,MIR-381	17047	959	189	33	3.1037	4.1e-09	2.59e-07	1.63399	6.5867	2.31528	0.409245
GOMF	RNA polymerase II transcription factor binding transcription factor activity involved in negative regulation of transcription	17047	959	29	8	4.9037	0.0001253	0.004163	2.29387	2.38059	2.31525	0.409239
GSEA	RNA_PROCESSING	17047	959	168	30	3.1743	1.2e-08	6.99e-07	1.66644	6.15557	2.31025	0.408356
GSEA	TATCTGG,MIR-488	17047	959	52	12	4.1021	1.97e-05	0.00043428	2.03636	3.36223	2.30833	0.408016
GSEA	UNFOLDED_PROTEIN_BINDING	17047	959	41	10	4.3356	5.75e-05	0.0010514	2.11623	2.97823	2.30495	0.407419
GSEA	REACTOME_PEPTIDE_CHAIN_ELONGATION	17047	959	82	17	3.6852	1.97e-06	5.93e-05	1.88174	4.22686	2.30369	0.407197
GOCC	intracellular membrane-bounded organelle	17047	959	7388	689	1.6578	1.29e-75	2.82e-73	0.72927	72.5498	2.30317	0.407103
GSEA	ZHONG_SECRETOME_OF_LUNG_CANCER_AND_MACROPHAGE	17047	959	76	16	3.7423	3.15e-06	8.87e-05	1.90393	4.0521	2.29963	0.406478
GSEA	FLECHNER_PBL_KIDNEY_TRANSPLANT_OK_VS_DONOR_UP	17047	959	141	26	3.2778	5.57e-08	2.71e-06	1.71273	5.56625	2.29962	0.406477
Pfam	JmjC	17047	959	22	7	5.6559	0.00012571	0.01639	2.49976	1.78542	2.29804	0.406198
GOBP	macromolecule metabolic process	17047	959	4926	493	1.779	1.1e-51	2.84e-49	0.831067	48.5469	2.29756	0.406113
GOCC	mediator complex	17047	959	36	9	4.444	0.0001088	0.0016258	2.15186	2.78893	2.29599	0.405835
GSEA	MORF_EIF3S6	17047	959	121	23	3.3789	1.79e-07	7.6e-06	1.75655	5.11898	2.29505	0.405669
Pfam	Chromo	17047	959	22	7	5.6559	0.00012571	0.016845	2.49976	1.77353	2.29421	0.40552
GOBP	cellular metabolic process	17047	959	6145	592	1.7125	2.52e-62	8.77e-60	0.776104	59.0571	2.29223	0.40517
GSEA	MORF_RAF1	17047	959	108	21	3.4564	4.04e-07	1.53e-05	1.78927	4.81403	2.29158	0.405055
GSEA	REACTOME_AMYLOIDS	17047	959	36	9	4.444	0.0001088	0.0017552	2.15186	2.75567	2.28911	0.404619
GOCC	nuclear matrix	17047	959	90	18	3.5552	1.72e-06	3.47e-05	1.82993	4.45942	2.28637	0.404134
GSEA	MODULE_61	17047	959	47	11	4.1603	3.74e-05	0.00073794	2.05669	3.13198	2.28471	0.403841
GOCC	myosin complex	17047	959	59	13	3.9167	1.52e-05	0.00027446	1.96964	3.56152	2.28401	0.403718
Keywords	Elongationfactor	17047	959	17	5	5.2282	0.001729	0.0099765	2.38631	2.00102	2.28354	0.403634
GSEA	RAHMAN_TP53_TARGETS_PHOSPHORYLATED	17047	959	21	6	5.0788	0.00071459	0.0077752	2.34449	2.10929	2.28334	0.403598
GSEA	MODULE_310	17047	959	21	6	5.0788	0.00071459	0.0077834	2.34449	2.10883	2.28321	0.403576
GSEA	HOLLEMAN_PREDNISOLONE_RESISTANCE_B_ALL_UP	17047	959	21	6	5.0788	0.00071459	0.0077916	2.34449	2.10837	2.28309	0.403555
GOBP	maintenance of protein localization to organelle	17047	959	24	7	5.1846	0.00022738	0.009368	2.37423	2.02835	2.28259	0.403467
GOBP	cellular response to interleukin-4	17047	959	24	7	5.1846	0.00022738	0.0094029	2.37423	2.02674	2.28214	0.403386
GSEA	GSE10325_LUPUS_BCELL_VS_LUPUS_MYELOID_UP	17047	959	170	30	3.1369	1.58e-08	9.01e-07	1.64934	6.04531	2.28211	0.403382
GSEA	GNF2_RAN	17047	959	83	17	3.6408	2.34e-06	6.83e-05	1.86426	4.16589	2.27932	0.402889
GSEA	KEGG_ALANINE_ASPARTATE_AND_GLUTAMATE_METABOLISM	17047	959	31	8	4.5873	0.00020527	0.0029062	2.19765	2.53667	2.2779	0.402637
GSEA	GNF2_MYL2	17047	959	31	8	4.5873	0.00020527	0.0029102	2.19765	2.53608	2.27776	0.402613
GSEA	BURTON_ADIPOGENESIS_12	17047	959	31	8	4.5873	0.00020527	0.0029143	2.19765	2.53547	2.27763	0.402589
GOBP	response to interleukin-4	17047	959	29	8	4.9037	0.0001253	0.0059311	2.29387	2.22686	2.27693	0.402466
GSEA	VIRAL_INFECTIOUS_CYCLE	17047	959	26	7	4.7858	0.00038517	0.0048172	2.25876	2.31721	2.27323	0.401812
GSEA	TIEN_INTESTINE_PROBIOTICS_2HR_UP	17047	959	26	7	4.7858	0.00038517	0.004823	2.25876	2.31668	2.2731	0.40179
GSEA	BRACHAT_RESPONSE_TO_METHOTREXATE_DN	17047	959	26	7	4.7858	0.00038517	0.0048289	2.25876	2.31615	2.27297	0.401767
GSEA	DACOSTA_UV_RESPONSE_VIA_ERCC3_DN	17047	959	816	108	2.3527	2.33e-17	6.49e-15	1.23432	14.188	2.27274	0.401726
GSEA	ATPASE_ACTIVITY	17047	959	109	21	3.4247	4.73e-07	1.73e-05	1.77598	4.76158	2.27256	0.401694
GOMF	thyroid hormone receptor binding	17047	959	20	6	5.3327	0.00054068	0.012948	2.41487	1.8878	2.27069	0.401364
GOMF	histone demethylase activity	17047	959	20	6	5.3327	0.00054068	0.013033	2.41487	1.88496	2.26984	0.401213
GSEA	AGTCTTA,MIR-499	17047	959	65	14	3.8286	9.6e-06	0.00023648	1.93682	3.62621	2.26558	0.40046
KEGG	Alanine, aspartate and glutamate metabolism	17047	959	31	8	4.5873	0.00020527	0.0033326	2.19765	2.47722	2.26443	0.400257
GOBP	embryo development ending in birth or egg hatching	17047	959	267	43	2.8628	2.8e-10	3.11e-08	1.51743	7.50688	2.26306	0.400014
GSEA	REACTOME_MEIOTIC_RECOMBINATION	17047	959	42	10	4.2323	7.13e-05	0.0012604	2.08144	2.89949	2.26128	0.399699
GSEA	WANG_TUMOR_INVASIVENESS_UP	17047	959	355	54	2.7039	1.47e-11	1.52e-09	1.43504	8.81893	2.25945	0.399376
GSEA	MORF_GNB1	17047	959	300	47	2.7849	1.1e-10	9.07e-09	1.47763	8.04228	2.25693	0.398931
GSEA	GSE20151_CTRL_VS_FUSOBACT_NUCLEATUM_NEUTROPHIL_DN	17047	959	172	30	3.1004	2.07e-08	1.14e-06	1.63245	5.94405	2.25503	0.398594
GSEA	DELASERNA_MYOD_TARGETS_UP	17047	959	84	17	3.5975	2.77e-06	7.9e-05	1.84699	4.10223	2.25478	0.398551
GOBP	regulation of muscle adaptation	17047	959	40	10	4.444	4.61e-05	0.0025872	2.15186	2.58717	2.25329	0.398287
KEGG	Maturity onset diabetes of the young	17047	959	21	6	5.0788	0.00071459	0.01038	2.34449	1.9838	2.24859	0.397457
GSEA	GNF2_PA2G4	17047	959	78	16	3.6463	4.47e-06	0.00011913	1.86643	3.92398	2.24746	0.397256
GSEA	GRESHOCK_CANCER_COPY_NUMBER_UP	17047	959	294	46	2.7812	1.81e-10	1.43e-08	1.47571	7.84457	2.24075	0.39607
GSEA	REACTOME_FATTY_ACID_TRIACYLGLYCEROL_AND_KETONE_BODY_METABOLISM	17047	959	166	29	3.1054	3.39e-08	1.72e-06	1.63478	5.76508	2.24025	0.395982
GSEA	MODULE_93	17047	959	159	28	3.1303	4.85e-08	2.39e-06	1.6463	5.62204	2.23798	0.39558
GOBP	rhythmic process	17047	959	270	43	2.831	3.99e-10	4.35e-08	1.50131	7.36169	2.23407	0.394891
GSEA	PID_SMAD2_3PATHWAY	17047	959	17	5	5.2282	0.001729	0.015211	2.38631	1.81784	2.22938	0.394062
GSEA	N_ACETYLTRANSFERASE_ACTIVITY	17047	959	17	5	5.2282	0.001729	0.015224	2.38631	1.81747	2.22927	0.394042
GSEA	MODULE_414	17047	959	17	5	5.2282	0.001729	0.015237	2.38631	1.8171	2.22916	0.394022
GOMF	double-stranded DNA binding	17047	959	110	21	3.3936	5.52e-07	3.28e-05	1.76282	4.48376	2.22621	0.3935
GSEA	KEGG_BUTANOATE_METABOLISM	17047	959	32	8	4.444	0.0002584	0.0035088	2.15186	2.45484	2.2239	0.393093
KEGG	Valine, leucine and isoleucine degradation	17047	959	48	11	4.0736	4.58e-05	0.0011502	2.0263	2.93923	2.22375	0.393067
GSEA	REACTOME_MRNA_PROCESSING	17047	959	153	27	3.1369	7.94e-08	3.72e-06	1.64934	5.42983	2.22167	0.392698
GOBP	sarcomere organization	17047	959	30	8	4.7402	0.00016131	0.0071207	2.24495	2.14748	2.22017	0.392434
GSEA	SHIPP_DLBCL_VS_FOLLICULAR_LYMPHOMA_UP	17047	959	43	10	4.1339	8.77e-05	0.0014967	2.0475	2.82487	2.21905	0.392236
GSEA	KEGG_PROTEASOME	17047	959	43	10	4.1339	8.77e-05	0.0014992	2.0475	2.82414	2.21891	0.392211
GSEA	GSE9006_HEALTHY_VS_TYPE_2_DIABETES_PBMC_AT_DX_UP	17047	959	182	31	3.0277	2.14e-08	1.16e-06	1.59822	5.93652	2.21876	0.392184
GOCC	proteasome accessory complex	17047	959	17	5	5.2282	0.001729	0.016476	2.38631	1.78315	2.21867	0.392168
GOBP	snRNA metabolic process	17047	959	20	6	5.3327	0.00054068	0.019402	2.41487	1.71215	2.21593	0.391683
GOCC	macromolecular complex	17047	959	3978	405	1.8098	4.82e-41	3.73e-39	0.85583	38.4287	2.21541	0.391592
GOMF	hormone receptor binding	17047	959	104	20	3.4184	8.98e-07	5.02e-05	1.77332	4.29948	2.21281	0.391133
GSEA	MODULE_355	17047	959	27	7	4.6085	0.00049089	0.0058212	2.2043	2.23499	2.21193	0.390977
GSEA	HYDRO_LYASE_ACTIVITY	17047	959	27	7	4.6085	0.00049089	0.0058279	2.2043	2.23449	2.21181	0.390955
GSEA	GNF2_MSH2	17047	959	27	7	4.6085	0.00049089	0.0058346	2.2043	2.23399	2.21168	0.390933
GSEA	ATP_DEPENDENT_HELICASE_ACTIVITY	17047	959	27	7	4.6085	0.00049089	0.0058414	2.2043	2.23348	2.21156	0.390911
GOCC	nucleolus	17047	959	803	104	2.3022	4.2e-16	1.84e-14	1.20301	13.7351	2.21137	0.390877
GSEA	ATGTTAA,MIR-302C	17047	959	220	36	2.9088	4.91e-09	3.02e-07	1.54042	6.51948	2.20945	0.390538
GOCC	intracellular organelle part	17047	959	6681	625	1.6629	5.15e-63	5.21e-61	0.733701	60.2829	2.20896	0.390452
GSEA	MODULE_201	17047	959	49	11	3.9905	5.58e-05	0.0010259	1.99657	2.98889	2.20847	0.390365
GSEA	PUJANA_BREAST_CANCER_LIT_INT_NETWORK	17047	959	99	19	3.4115	1.71e-06	5.24e-05	1.77041	4.28031	2.20762	0.390214
GSEA	LYASE_ACTIVITY	17047	959	67	14	3.7143	1.37e-05	0.00032219	1.89309	3.49189	2.20619	0.389963
GOCC	organelle part	17047	959	6805	634	1.6561	6.29e-64	6.89e-62	0.72779	61.1616	2.20356	0.389497
GSEA	JI_RESPONSE_TO_FSH_DN	17047	959	55	12	3.8784	3.52e-05	0.00071164	1.95546	3.14774	2.20261	0.389328
GOMF	deacetylase activity	17047	959	31	8	4.5873	0.00020527	0.0061051	2.19765	2.21431	2.2018	0.389186
KEGG	Proteasome	17047	959	43	10	4.1339	8.77e-05	0.0018615	2.0475	2.73014	2.20021	0.388905
GOBP	organelle organization	17047	959	2039	229	1.9964	1.44e-26	2.46e-24	0.997401	23.6085	2.19998	0.388865
KEGG	Phenylalanine metabolism	17047	959	17	5	5.2282	0.001729	0.019088	2.38631	1.71924	2.19852	0.388606
GSEA	SGCGSSAAA_V$E2F1DP2_01	17047	959	155	27	3.0964	1.04e-07	4.74e-06	1.63059	5.32397	2.19189	0.387434
GOMF	bHLH transcription factor binding	17047	959	26	7	4.7858	0.00038517	0.0099336	2.25876	2.00289	2.19188	0.387433
GSEA	PENG_GLUTAMINE_DEPRIVATION_DN	17047	959	324	49	2.6883	1.55e-10	1.25e-08	1.42669	7.90333	2.18877	0.386883
GSEA	VERHAAK_GLIOBLASTOMA_MESENCHYMAL	17047	959	192	32	2.9626	2.17e-08	1.17e-06	1.56686	5.93252	2.18566	0.386334
GOBP	primary metabolic process	17047	959	6079	576	1.6843	1.25e-56	3.65e-54	0.752149	53.4375	2.18368	0.385984
Keywords	Proteasome	17047	959	51	11	3.834	8.13e-05	0.00078226	1.93885	3.10665	2.18138	0.385577
KEGG	Fructose and mannose metabolism	17047	959	38	9	4.2101	0.00016793	0.0028968	2.07385	2.53808	2.18127	0.385558
GSEA	REACTOME_NOTCH1_INTRACELLULAR_DOMAIN_REGULATES_TRANSCRIPTION	17047	959	44	10	4.04	0.00010714	0.0017339	2.01436	2.76098	2.17955	0.385254
GOBP	embryo development	17047	959	292	45	2.7394	4.64e-10	5.01e-08	1.45386	7.30021	2.17634	0.384685
GSEA	GNF2_DAP3	17047	959	114	21	3.2745	1e-06	3.35e-05	1.71127	4.47559	2.17622	0.384664
GSEA	GCM_DFFA	17047	959	114	21	3.2745	1e-06	3.36e-05	1.71127	4.47418	2.17605	0.384634
GSEA	GOTZMANN_EPITHELIAL_TO_MESENCHYMAL_TRANSITION_DN	17047	959	193	32	2.9473	2.46e-08	1.31e-06	1.55939	5.88289	2.17327	0.384144
GSEA	FLECHNER_BIOPSY_KIDNEY_TRANSPLANT_REJECTED_VS_OK_DN	17047	959	510	71	2.4747	7.53e-13	1.05e-10	1.30725	9.97989	2.17296	0.384088
GSEA	GNF2_G22P1	17047	959	33	8	4.3093	0.00032202	0.0041692	2.10745	2.37995	2.1725	0.384008
GSEA	MODULE_114	17047	959	310	47	2.695	3.35e-10	2.46e-08	1.43029	7.60917	2.17221	0.383955
GSEA	KEGG_SYSTEMIC_LUPUS_ERYTHEMATOSUS	17047	959	62	13	3.7272	2.63e-05	0.0005555	1.89809	3.25532	2.17213	0.383942
GSEA	KEGG_PPAR_SIGNALING_PATHWAY	17047	959	62	13	3.7272	2.63e-05	0.00055664	1.89809	3.25443	2.17198	0.383916
GSEA	REACTOME_DESTABILIZATION_OF_MRNA_BY_AUF1_HNRNP_D0	17047	959	50	11	3.9107	6.76e-05	0.0012095	1.96743	2.91739	2.17106	0.383753
Keywords	Isomerase	17047	959	110	20	3.232	2.19e-06	2.81e-05	1.69243	4.55078	2.16723	0.383075
GOBP	positive regulation of reproductive process	17047	959	66	14	3.7706	1.15e-05	0.00074879	1.91479	3.12564	2.16434	0.382565
KEGG	Systemic lupus erythematosus	17047	959	80	16	3.5552	6.25e-06	0.0002873	1.82993	3.54166	2.15838	0.381511
GSEA	GCAAAAA,MIR-129	17047	959	172	29	2.9971	7.43e-08	3.49e-06	1.58357	5.45669	2.15754	0.381364
GOMF	p53 binding	17047	959	61	13	3.7883	2.2e-05	0.00090323	1.92155	3.0442	2.15579	0.381054
GSEA	GNF2_BUB3	17047	959	28	7	4.444	0.00061792	0.0069435	2.15186	2.15842	2.1535	0.380648
GOBP	histone H3 acetylation	17047	959	48	11	4.0736	4.58e-05	0.0026018	2.0263	2.58473	2.15344	0.380638
GSEA	DAIRKEE_CANCER_PRONE_RESPONSE_E2	17047	959	28	7	4.444	0.00061792	0.006951	2.15186	2.15795	2.15338	0.380628
GOBP	DNA modification	17047	959	54	12	3.9502	2.91e-05	0.001752	1.98193	2.75647	2.1523	0.380437
GSEA	RIZ_ERYTHROID_DIFFERENTIATION_CCNE1	17047	959	39	9	4.1021	0.00020612	0.0029102	2.03636	2.53608	2.15121	0.380243
GSEA	PID_BETACATENIN_NUC_PATHWAY	17047	959	69	14	3.6067	1.94e-05	0.00043038	1.85068	3.36615	2.14922	0.379893
GSEA	V$LXR_DR4_Q3	17047	959	82	16	3.4685	8.62e-06	0.00021495	1.79431	3.66766	2.14546	0.379228
GSEA	RIBOSOME_BIOGENESIS_AND_ASSEMBLY	17047	959	18	5	4.9377	0.0022599	0.018579	2.30384	1.73098	2.14492	0.379133
Keywords	mRNAprocessing	17047	959	286	43	2.6726	2.38e-09	3.81e-08	1.41824	7.41906	2.14487	0.379123
GSEA	REACTOME_PACKAGING_OF_TELOMERE_ENDS	17047	959	18	5	4.9377	0.0022599	0.018594	2.30384	1.73063	2.14482	0.379114
GSEA	PARK_HSC_VS_MULTIPOTENT_PROGENITORS_DN	17047	959	18	5	4.9377	0.0022599	0.018609	2.30384	1.73028	2.14471	0.379095
GSEA	MODULE_354	17047	959	18	5	4.9377	0.0022599	0.018624	2.30384	1.72993	2.1446	0.379075
GSEA	KEGG_PHENYLALANINE_METABOLISM	17047	959	18	5	4.9377	0.0022599	0.018639	2.30384	1.72958	2.14449	0.379056
GSEA	CHOI_ATL_CHRONIC_VS_ACUTE_DN	17047	959	18	5	4.9377	0.0022599	0.018654	2.30384	1.72923	2.14438	0.379037
GSEA	CARBON_CARBON_LYASE_ACTIVITY	17047	959	18	5	4.9377	0.0022599	0.018669	2.30384	1.72888	2.14427	0.379018
GSEA	BIOCARTA_ETS_PATHWAY	17047	959	18	5	4.9377	0.0022599	0.018684	2.30384	1.72853	2.14417	0.378999
GSEA	AMIT_DELAYED_EARLY_GENES	17047	959	18	5	4.9377	0.0022599	0.018699	2.30384	1.72818	2.14406	0.37898
GSEA	GTATGAT,MIR-154,MIR-487	17047	959	63	13	3.668	3.13e-05	0.00064123	1.87499	3.19299	2.1419	0.378598
GSEA	GNF2_ST13	17047	959	63	13	3.668	3.13e-05	0.00064251	1.87499	3.19212	2.14175	0.378573
GSEA	HAHTOLA_MYCOSIS_FUNGOIDES_SKIN_DN	17047	959	23	6	4.6372	0.0011847	0.011504	2.21325	1.93915	2.14129	0.378491
GOCC	intracellular organelle	17047	959	8330	740	1.5791	2.3e-76	6.04e-74	0.659103	73.2187	2.13979	0.378225
GSEA	REACTOME_MUSCLE_CONTRACTION	17047	959	45	10	3.9502	0.00013006	0.0020314	1.98193	2.6922	2.13965	0.3782
GSEA	REACTOME_CROSS_PRESENTATION_OF_SOLUBLE_EXOGENOUS_ANTIGENS_ENDOSOMES	17047	959	45	10	3.9502	0.00013006	0.0020345	1.98193	2.69154	2.13952	0.378177
GSEA	PELLICCIOTTA_HDAC_IN_ANTIGEN_PRESENTATION_DN	17047	959	45	10	3.9502	0.00013006	0.0020376	1.98193	2.69088	2.13939	0.378154
GOMF	N-acyltransferase activity	17047	959	94	18	3.4039	3.25e-06	0.00016179	1.76719	3.79105	2.13871	0.378035
GOMF	acetyltransferase activity	17047	959	94	18	3.4039	3.25e-06	0.000164	1.76719	3.78516	2.13788	0.377888
GSEA	MORF_SNRP70	17047	959	57	12	3.7423	5.06e-05	0.0009484	1.90393	3.02301	2.13721	0.377769
GSEA	SESTO_RESPONSE_TO_UV_C2	17047	959	51	11	3.834	8.13e-05	0.0014096	1.93885	2.8509	2.13503	0.377384
GOMF	steroid binding	17047	959	68	14	3.6597	1.63e-05	0.00073494	1.87173	3.13375	2.12911	0.376337
GOBP	circadian rhythm	17047	959	150	26	3.0811	1.95e-07	1.62e-05	1.62345	4.79046	2.12776	0.376099
Keywords	Tricarboxylicacidcycle	17047	959	24	6	4.444	0.0014912	0.0088701	2.15186	2.05207	2.12647	0.37587
GSEA	MODULE_299	17047	959	34	8	4.1825	0.00039756	0.0049125	2.06437	2.3087	2.12291	0.375242
GSEA	KEGG_FRUCTOSE_AND_MANNOSE_METABOLISM	17047	959	34	8	4.1825	0.00039756	0.0049184	2.06437	2.30818	2.12279	0.375221
GSEA	GCM_SMARCC1	17047	959	34	8	4.1825	0.00039756	0.0049243	2.06437	2.30766	2.12267	0.375199
GSEA	BIOCARTA_CARM_ER_PATHWAY	17047	959	34	8	4.1825	0.00039756	0.0049303	2.06437	2.30713	2.12255	0.375178
GSEA	NUCLEAR_ENVELOPE	17047	959	70	14	3.5552	2.29e-05	0.00049312	1.82993	3.30705	2.12171	0.37503
GSEA	CCAWWNAAGG_V$SRF_Q4	17047	959	83	16	3.4267	1.01e-05	0.00024671	1.77682	3.60781	2.12101	0.374907
GOBP	negative regulation of cellular process	17047	959	2960	309	1.8557	3.23e-31	5.9e-29	0.891963	28.2292	2.11561	0.373951
GSEA	RNA_SPLICING	17047	959	90	17	3.3577	7.19e-06	0.00018151	1.74747	3.7411	2.11377	0.373626
GSEA	MORF_TERF1	17047	959	64	13	3.6107	3.71e-05	0.00073361	1.85228	3.13453	2.11263	0.373424
GSEA	MODULE_183	17047	959	64	13	3.6107	3.71e-05	0.00073502	1.85228	3.1337	2.11249	0.373399
GSEA	GCM_HBP1	17047	959	64	13	3.6107	3.71e-05	0.00073644	1.85228	3.13286	2.11235	0.373374
GOBP	regulation of alternative nuclear mRNA splicing, via spliceosome	17047	959	32	8	4.444	0.0002584	0.01049	2.15186	1.97922	2.10734	0.372489
GSEA	LEE_CALORIE_RESTRICTION_MUSCLE_UP	17047	959	40	9	3.9996	0.0002511	0.0034233	1.99986	2.46556	2.10731	0.372484
GSEA	TTTNNANAGCYR_UNKNOWN	17047	959	104	19	3.2475	3.6e-06	9.8e-05	1.69933	4.00896	2.10604	0.372259
GSEA	REACTOME_INFLUENZA_LIFE_CYCLE	17047	959	132	23	3.0973	8.62e-07	2.94e-05	1.63101	4.53182	2.10577	0.372212
GSEA	MORF_PPP2CA	17047	959	125	22	3.1285	1.24e-06	4.02e-05	1.64547	4.39613	2.10371	0.371847
GSEA	V$E2F1_Q6_01	17047	959	222	35	2.8025	2.07e-08	1.13e-06	1.48671	5.94792	2.10263	0.371656
GSEA	V$E2F_Q6_01	17047	959	222	35	2.8025	2.07e-08	1.13e-06	1.48671	5.94562	2.10242	0.37162
GSEA	REACTOME_CDK_MEDIATED_PHOSPHORYLATION_AND_REMOVAL_OF_CDC6	17047	959	46	10	3.8643	0.00015691	0.0023681	1.95021	2.6256	2.10072	0.371319
GOBP	regulation of histone modification	17047	959	88	17	3.434	5.29e-06	0.00036569	1.77989	3.43689	2.09815	0.370865
GSEA	MODULE_184	17047	959	29	7	4.2907	0.00076896	0.008202	2.10121	2.08608	2.09742	0.370736
GSEA	KEGG_RIBOSOME	17047	959	84	16	3.3859	1.18e-05	0.00028049	1.75954	3.55208	2.09735	0.370723
KEGG	Tryptophan metabolism	17047	959	40	9	3.9996	0.0002511	0.0038502	1.99986	2.41452	2.09632	0.370541
GSEA	GCM_UBE2N	17047	959	140	24	3.0473	6.84e-07	2.38e-05	1.60753	4.62372	2.09347	0.370038
GSEA	MORF_PPP1CA	17047	959	162	27	2.9626	2.58e-07	1.03e-05	1.56686	4.98649	2.09277	0.369915
GOBP	mRNA processing	17047	959	302	45	2.6487	1.36e-09	1.42e-07	1.40528	6.84811	2.08793	0.369059
GSEA	GCCATNTTG_V$YY1_Q6	17047	959	396	56	2.5138	1.08e-10	9e-09	1.32987	8.04569	2.08568	0.368661
GSEA	LI_AMPLIFIED_IN_LUNG_CANCER	17047	959	170	28	2.9278	2.01e-07	8.35e-06	1.54982	5.07852	2.08519	0.368573
KEGG	Fatty acid metabolism	17047	959	46	10	3.8643	0.00015691	0.0028871	1.95021	2.53954	2.08329	0.368238
GSEA	ACCATTT,MIR-522	17047	959	148	25	3.0027	5.39e-07	1.94e-05	1.58626	4.71213	2.0825	0.368099
GOMF	ligand-dependent nuclear receptor transcription coactivator activity	17047	959	39	9	4.1021	0.00020612	0.006033	2.03636	2.21947	2.08067	0.367776
GOMF	histone-lysine N-methyltransferase activity	17047	959	39	9	4.1021	0.00020612	0.0060812	2.03636	2.21601	2.07986	0.367632
GOBP	sister chromatid cohesion	17047	959	27	7	4.6085	0.00049089	0.018022	2.2043	1.7442	2.07899	0.367478
GSEA	REACTOME_REGULATION_OF_BETA_CELL_DEVELOPMENT	17047	959	24	6	4.444	0.0014912	0.013631	2.15186	1.86547	2.07638	0.367018
GSEA	PID_MYC_PATHWAY	17047	959	24	6	4.444	0.0014912	0.013643	2.15186	1.86509	2.07628	0.366999
GSEA	CONTRACTILE_FIBER	17047	959	24	6	4.444	0.0014912	0.013655	2.15186	1.86471	2.07617	0.36698
GOCC	proteasome complex	17047	959	53	11	3.6893	0.00011607	0.0016959	1.88335	2.7706	2.07416	0.366624
GSEA	PORE_COMPLEX	17047	959	35	8	4.063	0.00048655	0.0057964	2.02255	2.23684	2.07411	0.366616
GSEA	GCM_MYST2	17047	959	156	26	2.9626	4.23e-07	1.57e-05	1.56686	4.80391	2.07335	0.366481
GOBP	carbohydrate catabolic process	17047	959	110	20	3.232	2.19e-06	0.00016057	1.69243	3.79434	2.07093	0.366055
GSEA	REACTOME_ER_PHAGOSOME_PATHWAY	17047	959	53	11	3.6893	0.00011607	0.0018465	1.88335	2.73365	2.0672	0.365395
GSEA	MORF_BAG5	17047	959	53	11	3.6893	0.00011607	0.0018494	1.88335	2.73297	2.06708	0.365373
GSEA	IKEDA_MIR1_TARGETS_UP	17047	959	53	11	3.6893	0.00011607	0.0018523	1.88335	2.73229	2.06695	0.36535
GSEA	NUCLEOLUS	17047	959	113	20	3.1462	3.34e-06	9.21e-05	1.65361	4.03593	2.06686	0.365334
GSEA	GCM_RAF1	17047	959	41	9	3.902	0.00030375	0.0039879	1.96421	2.39926	2.06496	0.364998
GSEA	REACTOME_AUTODEGRADATION_OF_THE_E3_UBIQUITIN_LIGASE_COP1	17047	959	47	10	3.7821	0.00018819	0.0027321	1.91919	2.5635	2.06322	0.364692
GSEA	MODULE_151	17047	959	290	43	2.6357	3.62e-09	2.39e-07	1.39819	6.62178	2.06261	0.364583
KEGG	Ribosome	17047	959	85	16	3.346	1.37e-05	0.00042	1.74244	3.37675	2.05586	0.363389
GSEA	MORF_RAD23A	17047	959	341	49	2.5543	8.98e-10	6.21e-08	1.35293	7.20718	2.0554	0.36331
GOMF	zinc ion binding	17047	959	1053	126	2.127	1.38e-16	1.49e-14	1.08882	13.8256	2.05536	0.363302
Keywords	Homeobox	17047	959	153	25	2.9045	1e-06	1.35e-05	1.53829	4.87102	2.05203	0.362713
GOBP	cellular macromolecular complex disassembly	17047	959	57	12	3.7423	5.06e-05	0.0027857	1.90393	2.55507	2.04922	0.362216
GSEA	VIRAL_REPRODUCTIVE_PROCESS	17047	959	30	7	4.1477	0.00094689	0.0095458	2.05231	2.02019	2.04423	0.361335
GSEA	GNF2_MYL3	17047	959	30	7	4.1477	0.00094689	0.0095552	2.05231	2.01976	2.04412	0.361316
GSEA	GCM_MAX	17047	959	30	7	4.1477	0.00094689	0.0095646	2.05231	2.01933	2.04402	0.361297
GOBP	regulation of histone methylation	17047	959	39	9	4.1021	0.00020612	0.0086197	2.03636	2.06451	2.04336	0.361181
GSEA	ZHANG_TLX_TARGETS_36HR_DN	17047	959	181	29	2.8481	2.23e-07	9.09e-06	1.51	5.04141	2.04113	0.360786
GSEA	GSE29617_CTRL_VS_DAY3_TIV_FLU_VACCINE_PBMC_2008_UP	17047	959	151	25	2.943	7.86e-07	2.7e-05	1.55729	4.56796	2.03801	0.360236
GSEA	ZHONG_SECRETOME_OF_LUNG_CANCER_AND_FIBROBLAST	17047	959	129	22	3.0315	2.1e-06	6.27e-05	1.60003	4.20279	2.03695	0.360048
GSEA	MORF_SKP1A	17047	959	197	31	2.7972	1.32e-07	5.8e-06	1.48398	5.23663	2.03392	0.359513
GSEA	KEGG_TRYPTOPHAN_METABOLISM	17047	959	36	8	3.9502	0.0005906	0.0067023	1.98193	2.17378	2.02824	0.358508
GSEA	GCM_ANP32B	17047	959	36	8	3.9502	0.0005906	0.0067097	1.98193	2.1733	2.02813	0.358488
GOCC	membrane-bounded organelle	17047	959	8683	752	1.5395	4.67e-73	7.68e-71	0.622462	70.1146	2.02785	0.35844
GSEA	REACTOME_VIF_MEDIATED_DEGRADATION_OF_APOBEC3G	17047	959	48	10	3.7033	0.00022445	0.0031093	1.88881	2.50734	2.02742	0.358364
GSEA	REACTOME_REGULATION_OF_ORNITHINE_DECARBOXYLASE_ODC	17047	959	48	10	3.7033	0.00022445	0.0031135	1.88881	2.50675	2.02731	0.358343
GSEA	REACTOME_P53_INDEPENDENT_G1_S_DNA_DAMAGE_CHECKPOINT	17047	959	48	10	3.7033	0.00022445	0.0031177	1.88881	2.50617	2.02719	0.358322
GSEA	PROTEIN_DNA_COMPLEX_ASSEMBLY	17047	959	48	10	3.7033	0.00022445	0.0031219	1.88881	2.50558	2.02707	0.358301
GSEA	NUCLEAR_MEMBRANE	17047	959	48	10	3.7033	0.00022445	0.0031262	1.88881	2.50498	2.02695	0.35828
GSEA	BIOCARTA_NFAT_PATHWAY	17047	959	48	10	3.7033	0.00022445	0.0031304	1.88881	2.5044	2.02683	0.358259
Pfam	SCAN	17047	959	37	9	4.3238	0.00013574	0.01637	2.1123	1.78595	2.02551	0.358025
GSEA	RIZ_ERYTHROID_DIFFERENTIATION_12HR	17047	959	42	9	3.8091	0.000365	0.0046097	1.92945	2.33633	2.02399	0.357757
GSEA	KEGG_VALINE_LEUCINE_AND_ISOLEUCINE_DEGRADATION	17047	959	42	9	3.8091	0.000365	0.0046154	1.92945	2.33579	2.02387	0.357736
GSEA	BENPORATH_MYC_TARGETS_WITH_EBOX	17047	959	206	32	2.7613	1.14e-07	5.11e-06	1.46535	5.29189	2.02003	0.357057
GSEA	MODULE_343	17047	959	25	6	4.2662	0.0018522	0.016102	2.09295	1.79312	2.01359	0.355919
GSEA	KEGG_PENTOSE_PHOSPHATE_PATHWAY	17047	959	25	6	4.2662	0.0018522	0.016116	2.09295	1.79274	2.01349	0.3559
GSEA	AMINO_ACID_CATABOLIC_PROCESS	17047	959	25	6	4.2662	0.0018522	0.016129	2.09295	1.79239	2.01339	0.355883
GSEA	BYSTROEM_CORRELATED_WITH_IL5_DN	17047	959	61	12	3.4969	9.9e-05	0.0016391	1.80608	2.78539	2.01268	0.355757
GSEA	FLECHNER_BIOPSY_KIDNEY_TRANSPLANT_OK_VS_DONOR_UP	17047	959	513	68	2.3562	2.13e-11	2.12e-09	1.23646	8.67289	2.01222	0.355677
GSEA	MORF_CDC10	17047	959	138	23	2.9626	1.87e-06	5.72e-05	1.56686	4.24298	2.00998	0.35528
KEGG	Butanoate metabolism	17047	959	30	7	4.1477	0.00094689	0.013067	2.05231	1.88382	2.00883	0.355077
GSEA	MODULE_32	17047	959	231	35	2.6933	5.62e-08	2.72e-06	1.42937	5.56604	2.00792	0.354916
GSEA	V$NFMUE1_Q6	17047	959	223	34	2.7102	7.39e-08	3.49e-06	1.4384	5.45744	2.00751	0.354843
GSEA	CHANDRAN_METASTASIS_UP	17047	959	176	28	2.828	4.11e-07	1.56e-05	1.49978	4.80785	2.00682	0.354722
GSEA	MODULE_43	17047	959	88	16	3.232	2.12e-05	0.00046484	1.69243	3.3327	2.00485	0.354373
GSEA	MORF_PRKDC	17047	959	184	29	2.8016	3.16e-07	1.23e-05	1.48625	4.909	2.00363	0.354158
GSEA	MATTIOLI_MGUS_VS_PCL	17047	959	95	17	3.1809	1.48e-05	0.00034475	1.66944	3.4625	2.00343	0.354123
GOMF	activating transcription factor binding	17047	959	53	11	3.6893	0.00011607	0.0039272	1.88335	2.40592	2.00225	0.353914
GSEA	PID_TELOMERASEPATHWAY	17047	959	68	13	3.3983	7.05e-05	0.001249	1.76481	2.90344	1.99872	0.35329
GSEA	MITSIADES_RESPONSE_TO_APLIDIN_DN	17047	959	232	35	2.6817	6.26e-08	2.97e-06	1.42315	5.52765	1.9979	0.353144
GOBP	small molecule catabolic process	17047	959	238	36	2.6888	3.84e-08	3.39e-06	1.42696	5.46999	1.99667	0.352928
GSEA	GNF2_EIF3S6	17047	959	117	20	3.0386	5.68e-06	0.00014621	1.60341	3.83502	1.994	0.352455
GSEA	CHROMOSOME	17047	959	117	20	3.0386	5.68e-06	0.00014657	1.60341	3.83395	1.99386	0.352431
GOMF	fatty acid binding	17047	959	41	9	3.902	0.00030375	0.008237	1.96421	2.08423	1.99355	0.352377
GSEA	GSE9006_HEALTHY_VS_TYPE_1_DIABETES_PBMC_1MONTH_POST_DX_UP	17047	959	185	29	2.7865	3.54e-07	1.37e-05	1.47845	4.86449	1.9912	0.351961
GSEA	CARBON_OXYGEN_LYASE_ACTIVITY	17047	959	31	7	4.0139	0.0011546	0.011244	2.005	1.94908	1.99087	0.351903
GSEA	REACTOME_SCF_BETA_TRCP_MEDIATED_DEGRADATION_OF_EMI1	17047	959	49	10	3.6277	0.00026625	0.0036012	1.85906	2.44355	1.99056	0.351847
GSEA	MORF_SP3	17047	959	75	14	3.3182	4.98e-05	0.00093686	1.7304	3.02833	1.99026	0.351795
GSEA	MARTINEZ_RESPONSE_TO_TRABECTEDIN_DN	17047	959	249	37	2.6414	4e-08	2.02e-06	1.4013	5.69549	1.98967	0.351691
GSEA	MORF_CTBP1	17047	959	162	26	2.8529	8.74e-07	2.97e-05	1.51243	4.52721	1.98936	0.351636
GSEA	TTTGTAG,MIR-520D	17047	959	316	45	2.5314	5.61e-09	3.4e-07	1.33994	6.46883	1.98618	0.351074
Keywords	Myogenesis	17047	959	32	7	3.8885	0.0013953	0.0085645	1.95921	2.0673	1.98569	0.350987
GOBP	macromolecular complex disassembly	17047	959	59	12	3.6154	7.14e-05	0.0036596	1.85416	2.43657	1.9852	0.3509
Keywords	Nuclearporecomplex	17047	959	38	8	3.7423	0.00085072	0.0057078	1.90393	2.24353	1.98367	0.350631
GSEA	REACTOME_SIGNALING_BY_WNT	17047	959	62	12	3.4405	0.00011597	0.0018536	1.78262	2.73198	1.98341	0.350585
GSEA	MODY_HIPPOCAMPUS_POSTNATAL	17047	959	62	12	3.4405	0.00011597	0.0018565	1.78262	2.73131	1.98329	0.350563
GSEA	HESS_TARGETS_OF_HOXA9_AND_MEIS1_UP	17047	959	62	12	3.4405	0.00011597	0.0018594	1.78262	2.73063	1.98317	0.350541
GSEA	GNF2_ANP32B	17047	959	37	8	3.8434	0.0007114	0.007765	1.94238	2.10986	1.98296	0.350505
GSEA	PUJANA_XPRSS_INT_NETWORK	17047	959	163	26	2.8354	9.83e-07	3.31e-05	1.50355	4.48072	1.97549	0.349185
GSEA	CAIRO_HEPATOBLASTOMA_CLASSES_UP	17047	959	575	74	2.2877	1.14e-11	1.24e-09	1.1939	8.90791	1.97319	0.348778
GSEA	MACROMOLECULAR_COMPLEX	17047	959	898	108	2.1378	1.75e-14	3.22e-12	1.09613	11.4927	1.97243	0.348643
GSEA	MORF_TERF2IP	17047	959	111	19	3.0427	9.35e-06	0.0002314	1.60535	3.63564	1.96935	0.348099
GOBP	metabolic process	17047	959	6915	617	1.5861	6.22e-53	1.69e-50	0.665484	49.7727	1.95705	0.345924
GOBP	negative regulation of biological process	17047	959	3241	323	1.7715	4.73e-29	8.23e-27	0.824971	26.0847	1.95626	0.345784
GSEA	NUCLEAR_CHROMOSOME	17047	959	50	10	3.5552	0.00031424	0.004089	1.82993	2.38838	1.95592	0.345726
GSEA	EBAUER_MYOGENIC_TARGETS_OF_PAX3_FOXO1_FUSION	17047	959	50	10	3.5552	0.00031424	0.0040942	1.82993	2.38783	1.95581	0.345706
GSEA	GSE22886_NEUTROPHIL_VS_DC_DN	17047	959	188	29	2.742	4.96e-07	1.8e-05	1.45523	4.74412	1.95541	0.345634
GSEA	CHROMATIN_ASSEMBLY_OR_DISASSEMBLY	17047	959	26	6	4.1021	0.0022731	0.018673	2.03636	1.72879	1.95468	0.345506
GSEA	ZHONG_SECRETOME_OF_LUNG_CANCER_AND_ENDOTHELIUM	17047	959	63	12	3.3859	0.00013527	0.0020938	1.75954	2.67906	1.95454	0.345481
GSEA	YAO_TEMPORAL_RESPONSE_TO_PROGESTERONE_CLUSTER_10	17047	959	63	12	3.3859	0.00013527	0.0020969	1.75954	2.67842	1.95442	0.345461
GSEA	MORF_JUND	17047	959	63	12	3.3859	0.00013527	0.0021001	1.75954	2.67776	1.9543	0.345439
GSEA	V$CDC5_01	17047	959	212	32	2.6831	2.19e-07	8.93e-06	1.4239	5.04907	1.95395	0.345376
GSEA	HOSHIDA_LIVER_CANCER_SUBCLASS_S2	17047	959	112	19	3.0155	1.06e-05	0.00025763	1.5924	3.589	1.95111	0.344875
GOBP	forelimb morphogenesis	17047	959	35	8	4.063	0.00048655	0.017922	2.02255	1.74661	1.94972	0.344629
GOCC	protein complex	17047	959	3384	334	1.7545	1.93e-29	1.21e-27	0.81106	26.9182	1.94671	0.344097
GSEA	ZHAN_MULTIPLE_MYELOMA_PR_DN	17047	959	44	9	3.636	0.00051728	0.0060299	1.86235	2.21969	1.9459	0.343953
GSEA	SCHAEFFER_SOX9_TARGETS_IN_PROSTATE_DEVELOPMENT_DN	17047	959	44	9	3.636	0.00051728	0.0060367	1.86235	2.2192	1.94579	0.343934
GSEA	JIANG_AGING_HYPOTHALAMUS_UP	17047	959	44	9	3.636	0.00051728	0.0060436	1.86235	2.2187	1.94568	0.343915
GSEA	GTAAACC,MIR-299-5P	17047	959	44	9	3.636	0.00051728	0.0060505	1.86235	2.21821	1.94557	0.343895
GSEA	GNF2_HDAC1	17047	959	105	18	3.0473	1.54e-05	0.00035716	1.60753	3.44714	1.94529	0.343846
GSEA	REACTOME_METABOLISM_OF_MRNA	17047	959	205	31	2.688	3.2e-07	1.24e-05	1.42653	4.90518	1.94256	0.343364
GSEA	REACTOME_INFLUENZA_VIRAL_RNA_TRANSCRIPTION_AND_REPLICATION	17047	959	98	17	3.0836	2.23e-05	0.00048486	1.62462	3.31438	1.94162	0.343197
GSEA	WELCSH_BRCA1_TARGETS_DN	17047	959	135	22	2.8968	4.44e-06	0.00011866	1.53446	3.9257	1.94064	0.343025
GSEA	MORI_PRE_BI_LYMPHOCYTE_UP	17047	959	77	14	3.232	6.65e-05	0.0011928	1.69243	2.92343	1.94024	0.342953
GSEA	GNF2_TPT1	17047	959	38	8	3.7423	0.00085072	0.0088539	1.90393	2.05287	1.94012	0.342931
GSEA	GCM_HDAC1	17047	959	38	8	3.7423	0.00085072	0.0088628	1.90393	2.05243	1.94001	0.342913
Keywords	Telomere	17047	959	33	7	3.7706	0.0016718	0.0097438	1.91479	2.01127	1.93847	0.342641
GSEA	V$AHR_01	17047	959	57	11	3.4304	0.00022332	0.0031189	1.77838	2.506	1.9376	0.342486
GSEA	LEE_LIVER_CANCER_MYC_TGFA_DN	17047	959	57	11	3.4304	0.00022332	0.0031231	1.77838	2.50541	1.93748	0.342466
GSEA	GENTILE_UV_HIGH_DOSE_DN	17047	959	288	41	2.5306	2.6e-08	1.37e-06	1.33948	5.86201	1.93738	0.342447
GSEA	PUJANA_BRCA2_PCC_NETWORK	17047	959	392	53	2.4034	1.67e-09	1.13e-07	1.26508	6.94704	1.93659	0.342308
GOBP	cellular response to hydrogen peroxide	17047	959	54	11	3.621	0.00013763	0.0063527	1.85639	2.19704	1.93625	0.342248
GSEA	TAAYNRNNTCC_UNKNOWN	17047	959	143	23	2.859	3.43e-06	9.44e-05	1.51551	4.02517	1.93471	0.341975
GOCC	myofibril	17047	959	32	7	3.8885	0.0013953	0.0139	1.95921	1.85699	1.93314	0.341698
Keywords	S-nitrosylation	17047	959	52	10	3.4184	0.00043141	0.0031509	1.77332	2.50157	1.93261	0.341604
GSEA	GSE12845_NAIVE_VS_PRE_GC_TONSIL_BCELL_DN	17047	959	190	29	2.7131	6.17e-07	2.18e-05	1.43994	4.66126	1.93146	0.341401
GSEA	VANHARANTA_UTERINE_FIBROID_WITH_7Q_DELETION_UP	17047	959	64	12	3.333	0.00015721	0.0023692	1.73682	2.6254	1.92582	0.340404
GOBP	cellular macromolecular complex subunit organization	17047	959	519	67	2.2948	9.38e-11	1.11e-08	1.19837	7.95483	1.92354	0.340001
GSEA	V$YY1_02	17047	959	223	33	2.6305	2.27e-07	9.16e-06	1.39534	5.03803	1.92342	0.339981
GSEA	TTANWNANTGGM_UNKNOWN	17047	959	51	10	3.4855	0.00036905	0.0046552	1.80137	2.33206	1.92148	0.339638
GSEA	STRUCTURAL_MOLECULE_ACTIVITY	17047	959	215	32	2.6457	3e-07	1.18e-05	1.40365	4.92705	1.92128	0.339602
GOMF	NAD binding	17047	959	49	10	3.6277	0.00026625	0.007612	1.85906	2.1185	1.92077	0.339513
GOMF	histone methyltransferase activity	17047	959	49	10	3.6277	0.00026625	0.0076714	1.85906	2.11513	1.92001	0.339377
GSEA	MORF_AATF	17047	959	199	30	2.6798	5.22e-07	1.88e-05	1.42213	4.72471	1.91998	0.339373
GOBP	ribonucleoprotein complex biogenesis	17047	959	61	12	3.4969	9.9e-05	0.0049409	1.80608	2.30619	1.91989	0.339356
GSEA	MORF_CDC16	17047	959	71	13	3.2547	0.00010995	0.0017711	1.70252	2.75176	1.91965	0.339314
GSEA	GSE29618_PRE_VS_DAY7_POST_TIV_FLU_VACCINE_PDC_DN	17047	959	183	28	2.7198	9.03e-07	3.06e-05	1.4435	4.51468	1.91964	0.339312
GSEA	TCTGGAC,MIR-198	17047	959	78	14	3.1905	7.66e-05	0.0013355	1.67378	2.87436	1.91606	0.338679
GSEA	FERRANDO_T_ALL_WITH_MLL_ENL_FUSION_UP	17047	959	78	14	3.1905	7.66e-05	0.0013378	1.67378	2.87361	1.91594	0.338657
GSEA	PENG_GLUCOSE_DEPRIVATION_DN	17047	959	152	24	2.8067	2.96e-06	8.37e-05	1.48887	4.07708	1.91527	0.33854
Keywords	Myosin	17047	959	46	9	3.4779	0.00071656	0.0048642	1.79822	2.31299	1.91503	0.338497
GOCC	ribonucleoprotein complex	17047	959	622	77	2.2005	2.87e-11	7.86e-10	1.13783	9.10433	1.91369	0.338259
GSEA	BENPORATH_NOS_TARGETS	17047	959	160	25	2.7775	2.27e-06	6.63e-05	1.47379	4.17826	1.91238	0.338029
GSEA	REACTOME_METABOLISM_OF_RNA	17047	959	249	36	2.57	1.19e-07	5.32e-06	1.36177	5.2741	1.91036	0.337671
GOCC	condensed chromosome	17047	959	58	11	3.3713	0.00026021	0.0034217	1.75331	2.46576	1.90933	0.337489
GOBP	ventricular cardiac muscle tissue morphogenesis	17047	959	42	9	3.8091	0.000365	0.014197	1.92945	1.8478	1.90871	0.337379
GOBP	RNA splicing, via transesterification reactions with bulged adenosine as nucleophile	17047	959	75	14	3.3182	4.98e-05	0.0027554	1.7304	2.55982	1.90837	0.33732
GSEA	REACTOME_TELOMERE_MAINTENANCE	17047	959	45	9	3.5552	0.00061048	0.0068749	1.82993	2.16273	1.90799	0.337253
GOBP	nuclear mRNA splicing, via spliceosome	17047	959	75	14	3.3182	4.98e-05	0.0027692	1.7304	2.55765	1.90796	0.337248
GSEA	HEDENFALK_BREAST_CANCER_HEREDITARY_VS_SPORADIC	17047	959	45	9	3.5552	0.00061048	0.0068824	1.82993	2.16226	1.90789	0.337235
GSEA	REACTOME_TRANSCRIPTION	17047	959	153	24	2.7884	3.32e-06	9.18e-05	1.47944	4.03714	1.90148	0.336102
GSEA	STRIATED_MUSCLE_DEVELOPMENT	17047	959	39	8	3.6463	0.0010104	0.01002	1.86643	1.99913	1.89876	0.335621
GSEA	ATGGYGGA_UNKNOWN	17047	959	93	16	3.0582	4.19e-05	0.00080541	1.61268	3.09398	1.89798	0.335483
GOCC	small nuclear ribonucleoprotein complex	17047	959	39	8	3.6463	0.0010104	0.0103	1.86643	1.98716	1.89591	0.335118
GSEA	MORI_IMMATURE_B_LYMPHOCYTE_DN	17047	959	86	15	3.1004	6.08e-05	0.0011031	1.63245	2.95739	1.8939	0.334763
GSEA	TAANNYSGCG_UNKNOWN	17047	959	72	13	3.2095	0.0001267	0.001988	1.68235	2.70158	1.89383	0.33475
GSEA	DACOSTA_UV_RESPONSE_VIA_ERCC3_COMMON_DN	17047	959	462	60	2.3085	6.99e-10	4.86e-08	1.20696	7.31307	1.89362	0.334713
GSEA	VIRAL_REPRODUCTION	17047	959	33	7	3.7706	0.0016718	0.01486	1.91479	1.82798	1.89271	0.334552
GSEA	NUCLEAR_CHROMOSOME_PART	17047	959	33	7	3.7706	0.0016718	0.014873	1.91479	1.8276	1.89261	0.334535
GSEA	CHANDRAN_METASTASIS_TOP50_UP	17047	959	33	7	3.7706	0.0016718	0.014886	1.91479	1.82722	1.89252	0.334518
GSEA	V$ALPHACP1_01	17047	959	226	33	2.5956	3.08e-07	1.21e-05	1.37607	4.91858	1.89208	0.334441
GSEA	MORF_GMPS	17047	959	52	10	3.4184	0.00043141	0.0052365	1.77332	2.28096	1.88851	0.33381
GOCC	organelle	17047	959	9501	791	1.4799	8.43e-73	1.23e-70	0.5655	69.9097	1.88564	0.333302
GOBP	mRNA metabolic process	17047	959	389	52	2.3762	3.48e-09	3.46e-07	1.24866	6.46124	1.88326	0.332882
GSEA	MORF_HDAC2	17047	959	269	38	2.5111	9.96e-08	4.56e-06	1.32832	5.34151	1.88102	0.332485
GSEA	SESTO_RESPONSE_TO_UV_C7	17047	959	59	11	3.3141	0.00030199	0.00398	1.72862	2.40012	1.87643	0.331674
KEGG	PPAR signaling pathway	17047	959	72	13	3.2095	0.0001267	0.0024979	1.68235	2.60242	1.87621	0.331635
GSEA	MORF_RFC4	17047	959	147	23	2.7812	5.43e-06	0.00014125	1.47571	3.85001	1.87549	0.331509
GSEA	MODULE_197	17047	959	155	24	2.7524	4.15e-06	0.00011153	1.46069	3.95261	1.87344	0.331146
GOMF	steroid hormone receptor binding	17047	959	44	9	3.636	0.00051728	0.012551	1.86235	1.90132	1.87202	0.330895
GSEA	PID_HEDGEHOG_GLIPATHWAY	17047	959	46	9	3.4779	0.00071656	0.0077802	1.79822	2.10901	1.87133	0.330773
GSEA	PARK_HSC_AND_MULTIPOTENT_PROGENITORS	17047	959	46	9	3.4779	0.00071656	0.0077884	1.79822	2.10855	1.87123	0.330755
GOBP	glucose metabolic process	17047	959	113	19	2.9889	1.21e-05	0.00077663	1.57961	3.10979	1.8711	0.330731
GSEA	REACTOME_REGULATION_OF_MRNA_STABILITY_BY_PROTEINS_THAT_BIND_AU_RICH_ELEMENTS	17047	959	80	14	3.1108	0.00010057	0.0016535	1.63729	2.7816	1.86925	0.330405
GOBP	positive regulation of viral reproduction	17047	959	63	12	3.3859	0.00013527	0.0062962	1.75954	2.20092	1.8608	0.328912
GSEA	GSE9006_HEALTHY_VS_TYPE_1_DIABETES_PBMC_4MONTH_POST_DX_UP	17047	959	188	28	2.6475	1.54e-06	4.76e-05	1.40463	4.32197	1.86034	0.32883
GOBP	RNA splicing, via transesterification reactions	17047	959	77	14	3.232	6.65e-05	0.0035068	1.69243	2.45509	1.85737	0.328306
GSEA	GNF2_RRM2	17047	959	40	8	3.5552	0.0011924	0.011546	1.82993	1.93757	1.85627	0.32811
GSEA	REACTOME_P53_DEPENDENT_G1_DNA_DAMAGE_RESPONSE	17047	959	53	10	3.3539	0.00050205	0.0058991	1.74584	2.22921	1.85584	0.328035
GSEA	V$E2F1_Q4	17047	959	222	32	2.5623	6.1e-07	2.17e-05	1.35744	4.6633	1.84805	0.326658
GSEA	MCBRYAN_PUBERTAL_BREAST_6_7WK_UP	17047	959	181	27	2.6516	2.25e-06	6.61e-05	1.40686	4.17988	1.84706	0.326482
GSEA	TACAATC,MIR-508	17047	959	60	11	3.2589	0.00034915	0.0044643	1.70439	2.35025	1.84695	0.326463
GSEA	MORF_RPA1	17047	959	60	11	3.2589	0.00034915	0.0044699	1.70439	2.3497	1.84684	0.326444
GSEA	MORF_MSH2	17047	959	60	11	3.2589	0.00034915	0.0044755	1.70439	2.34916	1.84673	0.326425
GSEA	HOLLEMAN_VINCRISTINE_RESISTANCE_B_ALL_UP	17047	959	34	7	3.6597	0.0019874	0.016991	1.87173	1.76978	1.8457	0.326243
GSEA	GCM_RAP2A	17047	959	34	7	3.6597	0.0019874	0.017005	1.87173	1.76942	1.84561	0.326226
GSEA	REACTOME_NONSENSE_MEDIATED_DECAY_ENHANCED_BY_THE_EXON_JUNCTION_COMPLEX	17047	959	103	17	2.9339	4.21e-05	0.00080653	1.55282	3.09338	1.8448	0.326083
GOBP	one-carbon metabolic process	17047	959	228	33	2.5728	3.77e-07	3.04e-05	1.36334	4.51783	1.83944	0.325136
GOMF	protein-lysine N-methyltransferase activity	17047	959	45	9	3.5552	0.00061048	0.013898	1.82993	1.85705	1.83667	0.324647
GOMF	lysine N-methyltransferase activity	17047	959	45	9	3.5552	0.00061048	0.013984	1.82993	1.85437	1.83601	0.32453
GSEA	MARIADASON_RESPONSE_TO_BUTYRATE_SULINDAC_6	17047	959	47	9	3.4039	0.00083675	0.0087438	1.76719	2.0583	1.83586	0.324503
GSEA	APRELIKOVA_BRCA1_TARGETS	17047	959	47	9	3.4039	0.00083675	0.0087527	1.76719	2.05786	1.83576	0.324486
Keywords	mRNAtransport	17047	959	76	13	3.0406	0.00021696	0.0018143	1.60436	2.74129	1.83427	0.324223
GOBP	actomyosin structure organization	17047	959	64	12	3.333	0.00015721	0.0070232	1.73682	2.15346	1.83274	0.323952
GOCC	chromosome, telomeric region	17047	959	54	10	3.2918	0.00058174	0.0065947	1.71888	2.1808	1.82426	0.322454
GSEA	REACTOME_CDT1_ASSOCIATION_WITH_THE_CDC6_ORC_ORIGIN_COMPLEX	17047	959	54	10	3.2918	0.00058174	0.0066311	1.71888	2.17841	1.82376	0.322365
GSEA	V$AFP1_Q6	17047	959	216	31	2.5512	9.86e-07	3.31e-05	1.35118	4.48059	1.82334	0.32229
GSEA	REACTOME_HIV_INFECTION	17047	959	183	27	2.6227	2.77e-06	7.92e-05	1.39105	4.10119	1.82278	0.322192
GOBP	heart development	17047	959	196	29	2.6301	1.16e-06	8.8e-05	1.39512	4.05573	1.82169	0.321999
GSEA	V$MZF1_02	17047	959	208	30	2.5638	1.31e-06	4.18e-05	1.35828	4.37898	1.82006	0.321711
GSEA	V$HNF1_01	17047	959	208	30	2.5638	1.31e-06	4.19e-05	1.35828	4.37763	1.81992	0.321686
GSEA	MORF_AP2M1	17047	959	208	30	2.5638	1.31e-06	4.2e-05	1.35828	4.37629	1.81978	0.321661
GSEA	GSE360_CTRL_VS_B_MALAYI_HIGH_DOSE_DC_UP	17047	959	167	25	2.661	4.85e-06	0.00012764	1.41197	3.89401	1.81957	0.321623
GOMF	hydrolase activity, acting on carbon-nitrogen (but not peptide) bonds, in linear amides	17047	959	52	10	3.4184	0.00043141	0.010823	1.77332	1.96565	1.81956	0.321623
GSEA	V$HTF_01	17047	959	61	11	3.2055	0.00040219	0.0049341	1.68055	2.30679	1.81903	0.321529
Corum	Parvulin-associated pre-rRNP complex	17047	959	50	10	3.5552	0.00031424	0.016655	1.82993	1.77846	1.81692	0.321156
GSEA	PID_NFAT_TFPATHWAY	17047	959	41	8	3.4685	0.0013986	0.013005	1.79431	1.88589	1.81678	0.321131
GSEA	GNF2_RBBP6	17047	959	68	12	3.1369	0.00027708	0.003733	1.64934	2.42794	1.81674	0.321123
GSEA	GNATENKO_PLATELET_SIGNATURE	17047	959	41	8	3.4685	0.0013986	0.013016	1.79431	1.88552	1.81669	0.321115
GOBP	negative regulation of sequence-specific DNA binding transcription factor activity	17047	959	116	19	2.9116	1.75e-05	0.0010871	1.54181	2.96373	1.81545	0.320895
GOMF	monocarboxylic acid binding	17047	959	59	11	3.3141	0.00030199	0.0082499	1.72862	2.08355	1.81124	0.320151
GOCC	nuclear pore	17047	959	41	8	3.4685	0.0013986	0.013829	1.79431	1.85921	1.81032	0.319989
GOBP	fat cell differentiation	17047	959	101	17	2.992	3.28e-05	0.0019423	1.58111	2.71168	1.80939	0.319824
GOBP	DNA metabolic process	17047	959	608	74	2.1635	1.51e-10	1.72e-08	1.11337	7.76566	1.80935	0.319818
GSEA	ATPASE_ACTIVITY_COUPLED	17047	959	90	15	2.9626	0.00010159	0.0016677	1.56686	2.77788	1.80801	0.319581
GOBP	RNA processing	17047	959	570	70	2.183	3.21e-10	3.53e-08	1.12631	7.45193	1.80639	0.319294
GSEA	TIEN_INTESTINE_PROBIOTICS_24HR_DN	17047	959	201	29	2.5647	1.92e-06	5.82e-05	1.35879	4.23487	1.8054	0.31912
GSEA	TARTE_PLASMA_CELL_VS_PLASMABLAST_DN	17047	959	304	41	2.3974	1.14e-07	5.12e-06	1.26147	5.2909	1.80526	0.319095
GSEA	OSMAN_BLADDER_CANCER_UP	17047	959	367	48	2.3249	2.67e-08	1.4e-06	1.21717	5.85387	1.80249	0.318606
GSEA	REACTOME_APOPTOTIC_EXECUTION_PHASE	17047	959	48	9	3.333	0.0009723	0.0097448	1.73682	2.01123	1.8017	0.318465
GSEA	GGGATGC,MIR-324-5P	17047	959	48	9	3.333	0.0009723	0.0097543	1.73682	2.0108	1.8016	0.318448
GSEA	PID_ATM_PATHWAY	17047	959	35	7	3.5552	0.0023453	0.019159	1.82993	1.71763	1.80118	0.318374
GSEA	KEGG_FATTY_ACID_METABOLISM	17047	959	35	7	3.5552	0.0023453	0.019174	1.82993	1.71729	1.8011	0.318358
GSEA	GNF2_SMC4L1	17047	959	83	14	2.9983	0.0001485	0.0022712	1.58414	2.64374	1.80053	0.318259
GSEA	GSE27786_CD4_TCELL_VS_MONO_MAC_UP	17047	959	177	26	2.6111	4.5e-06	0.00011973	1.38466	3.9218	1.7963	0.31751
GSEA	MORF_REV3L	17047	959	55	10	3.232	0.00067131	0.0073981	1.69243	2.13088	1.79276	0.316885
GSEA	LY_AGING_OLD_DN	17047	959	55	10	3.232	0.00067131	0.007406	1.69243	2.13042	1.79266	0.316868
GOBP	protein methylation	17047	959	87	15	3.0648	6.93e-05	0.0035874	1.61579	2.44522	1.79213	0.316773
GOBP	embryonic organ development	17047	959	133	21	2.8067	1.16e-05	0.00075301	1.48887	3.1232	1.79182	0.316718
GOBP	protein alkylation	17047	959	87	15	3.0648	6.93e-05	0.0036041	1.61579	2.4432	1.79176	0.316708
GSEA	TAYLOR_METHYLATED_IN_ACUTE_LYMPHOBLASTIC_LEUKEMIA	17047	959	69	12	3.0914	0.00031671	0.0041108	1.62826	2.38607	1.79149	0.31666
GSEA	V$E2F_03	17047	959	228	32	2.4949	1.09e-06	3.56e-05	1.31898	4.44822	1.78742	0.31594
GSEA	SCHLOSSER_SERUM_RESPONSE_DN	17047	959	645	77	2.1221	1.58e-10	1.26e-08	1.08549	7.89822	1.7828	0.315124
GSEA	V$NFY_Q6	17047	959	220	31	2.5048	1.45e-06	4.55e-05	1.3247	4.34206	1.78242	0.315058
GSEA	GTTATAT,MIR-410	17047	959	84	14	2.9626	0.00016827	0.0024921	1.56686	2.60343	1.77894	0.314441
GSEA	BRACHAT_RESPONSE_TO_CAMPTOTHECIN_DN	17047	959	42	8	3.3859	0.0016311	0.014586	1.75954	1.83606	1.77837	0.314341
GSEA	AGCATTA,MIR-155	17047	959	122	19	2.7684	3.51e-05	0.00071124	1.46905	3.14798	1.7774	0.314171
GSEA	REACTOME_CELL_CYCLE	17047	959	362	47	2.3079	4.6e-08	2.3e-06	1.20658	5.63884	1.77405	0.313577
GSEA	DIAZ_CHRONIC_MEYLOGENOUS_LEUKEMIA_UP	17047	959	1336	144	1.916	5.22e-15	1.08e-12	0.938098	11.9684	1.77294	0.313382
GSEA	V$E4BP4_01	17047	959	204	29	2.527	2.58e-06	7.43e-05	1.33743	4.1292	1.77284	0.313363
GSEA	V$SRF_C	17047	959	196	28	2.5394	3.43e-06	9.42e-05	1.34449	4.02606	1.76863	0.31262
GSEA	GCM_NUMA1	17047	959	49	9	3.2649	0.0011245	0.010992	1.70704	1.95892	1.7668	0.312296
GSEA	KARLSSON_TGFB1_TARGETS_UP	17047	959	115	18	2.7823	5.16e-05	0.00095965	1.47628	3.01789	1.76523	0.312019
GOCC	contractile fiber	17047	959	49	9	3.2649	0.0011245	0.011375	1.70704	1.94405	1.76343	0.311701
GSEA	REACTOME_REGULATION_OF_APOPTOSIS	17047	959	56	10	3.1743	0.0007716	0.0082132	1.66644	2.08549	1.76256	0.311547
GSEA	REACTOME_AUTODEGRADATION_OF_CDH1_BY_CDH1_APC_C	17047	959	56	10	3.1743	0.0007716	0.0082217	1.66644	2.08504	1.76246	0.31153
GSEA	MORF_CSNK2B	17047	959	283	38	2.3869	3.58e-07	1.37e-05	1.25514	4.86176	1.76083	0.311241
GOBP	macromolecule methylation	17047	959	143	22	2.7347	1.11e-05	0.00072682	1.45138	3.13857	1.76003	0.311099
GSEA	MORF_PSMC1	17047	959	180	26	2.5676	6.08e-06	0.00015522	1.36042	3.80905	1.75978	0.311056
GSEA	REACTOME_3_UTR_MEDIATED_TRANSLATIONAL_REGULATION	17047	959	100	16	2.8441	9.93e-05	0.0016352	1.50797	2.78643	1.75815	0.310768
GOMF	structural constituent of cytoskeleton	17047	959	54	10	3.2918	0.00058174	0.013493	1.71888	1.86989	1.75545	0.31029
GSEA	JISON_SICKLE_CELL_DISEASE_DN	17047	959	164	24	2.6013	1.07e-05	0.0002594	1.37923	3.58603	1.75139	0.309572
GSEA	BHATTACHARYA_EMBRYONIC_STEM_CELL	17047	959	78	13	2.9626	0.00027929	0.0037578	1.56686	2.42507	1.74765	0.308911
GSEA	PENG_LEUCINE_DEPRIVATION_DN	17047	959	181	26	2.5534	6.7e-06	0.00016997	1.35242	3.76963	1.74746	0.308878
GSEA	CHROMOSOMAL_PART	17047	959	93	15	2.8671	0.00014592	0.002235	1.51959	2.65072	1.74637	0.308685
GSEA	MCBRYAN_PUBERTAL_BREAST_5_6WK_DN	17047	959	124	19	2.7237	4.37e-05	0.00083514	1.44557	3.07824	1.74624	0.308663
GSEA	V$DR4_Q2	17047	959	224	31	2.46	2.11e-06	6.26e-05	1.29866	4.20316	1.74187	0.307889
GSEA	MORF_CDK2	17047	959	71	12	3.0044	0.0004101	0.0050013	1.58708	2.30092	1.7415	0.307825
GSEA	PARK_HSC_MARKERS	17047	959	43	8	3.3071	0.0018919	0.016336	1.72557	1.78685	1.74069	0.307681
GSEA	SENGUPTA_NASOPHARYNGEAL_CARCINOMA_WITH_LMP1_UP	17047	959	340	44	2.3004	1.31e-07	5.78e-06	1.20188	5.23822	1.73657	0.306953
GOBP	regulation of circadian rhythm	17047	959	82	14	3.0349	0.00013073	0.0061362	1.60165	2.2121	1.73631	0.306907
GSEA	LIU_SOX4_TARGETS_DN	17047	959	286	38	2.3618	4.64e-07	1.71e-05	1.23989	4.76794	1.73628	0.306901
GSEA	MARKEY_RB1_ACUTE_LOF_DN	17047	959	216	30	2.4689	2.81e-06	8e-05	1.30387	4.09686	1.73595	0.306844
GSEA	GNF2_RRM1	17047	959	86	14	2.8937	0.00021456	0.0030129	1.53292	2.52102	1.73593	0.30684
GSEA	V$GNCF_01	17047	959	64	11	3.0552	0.0006021	0.0068028	1.61127	2.16731	1.73523	0.306715
GSEA	REACTOME_APC_C_CDH1_MEDIATED_DEGRADATION_OF_CDC20_AND_OTHER_APC_C_CDH1_TARGETED_PROTEINS_IN_LATE_MITOSIS_EARLY_G1	17047	959	64	11	3.0552	0.0006021	0.0068103	1.61127	2.16683	1.73513	0.306698
GSEA	YAMASHITA_LIVER_CANCER_WITH_EPCAM_UP	17047	959	50	9	3.1996	0.0012947	0.012181	1.67789	1.91432	1.73411	0.306518
GSEA	GNF2_HAT1	17047	959	50	9	3.1996	0.0012947	0.012192	1.67789	1.91393	1.73402	0.306502
GSEA	CHNG_MULTIPLE_MYELOMA_HYPERPLOID_UP	17047	959	50	9	3.1996	0.0012947	0.012204	1.67789	1.9135	1.73392	0.306485
GSEA	BROWNE_HCMV_INFECTION_10HR_DN	17047	959	50	9	3.1996	0.0012947	0.012215	1.67789	1.91311	1.73383	0.306469
GSEA	MORF_SOD1	17047	959	269	36	2.3789	7.65e-07	2.64e-05	1.25029	4.57792	1.72952	0.305707
GSEA	V$TCF1P_Q6	17047	959	234	32	2.4309	1.89e-06	5.75e-05	1.28149	4.24029	1.72836	0.305503
GSEA	STRUCTURAL_CONSTITUENT_OF_RIBOSOME	17047	959	79	13	2.9251	0.00031566	0.0041024	1.54849	2.38696	1.72541	0.30498
GOMF	SMAD binding	17047	959	62	11	3.1538	0.00046165	0.011504	1.65709	1.93915	1.72351	0.304644
GSEA	KIM_BIPOLAR_DISORDER_OLIGODENDROCYTE_DENSITY_CORR_UP	17047	959	649	76	2.0816	4.98e-10	3.51e-08	1.05769	7.45493	1.72338	0.304621
GSEA	GSE3982_NKCELL_VS_TH2_DN	17047	959	183	26	2.5255	8.14e-06	0.00020376	1.33657	3.69088	1.72296	0.304548
GSEA	LI_WILMS_TUMOR_VS_FETAL_KIDNEY_1_DN	17047	959	158	23	2.5876	1.74e-05	0.0003962	1.37161	3.40209	1.72132	0.304256
GSEA	BLALOCK_ALZHEIMERS_DISEASE_INCIPIENT_DN	17047	959	158	23	2.5876	1.74e-05	0.00039708	1.37161	3.40112	1.72119	0.304235
GOBP	cellular component biogenesis at cellular level	17047	959	68	12	3.1369	0.00027708	0.011127	1.64934	1.95362	1.72065	0.304139
GSEA	WOOD_EBV_EBNA1_TARGETS_UP	17047	959	102	16	2.7884	0.00012479	0.0019671	1.47944	2.70617	1.72053	0.304117
GSEA	MORI_EMU_MYC_LYMPHOMA_BY_ONSET_TIME_UP	17047	959	102	16	2.7884	0.00012479	0.0019701	1.47944	2.70551	1.72042	0.304099
GSEA	ATGTACA,MIR-493	17047	959	297	39	2.3342	4.46e-07	1.65e-05	1.22293	4.78178	1.71968	0.303968
GSEA	TAATGTG,MIR-323	17047	959	150	22	2.6071	2.32e-05	0.00049922	1.38245	3.30171	1.71858	0.303774
GSEA	PROTEIN_COMPLEX	17047	959	771	88	2.0289	7.98e-11	6.9e-09	1.0207	8.16099	1.71636	0.303381
GSEA	GGCNKCCATNK_UNKNOWN	17047	959	110	17	2.7472	9.47e-05	0.0015901	1.45796	2.79858	1.71611	0.303336
GSEA	GARGALOVIC_RESPONSE_TO_OXIDIZED_PHOSPHOLIPIDS_BLUE_UP	17047	959	110	17	2.7472	9.47e-05	0.0015927	1.45796	2.79787	1.716	0.303316
GSEA	V$PAX6_01	17047	959	87	14	2.8605	0.00024146	0.0033138	1.51627	2.47967	1.71467	0.303082
GSEA	HILLION_HMGA1B_TARGETS	17047	959	87	14	2.8605	0.00024146	0.0033182	1.51627	2.4791	1.71457	0.303064
Keywords	Alternativeinitiation	17047	959	59	10	3.0128	0.0011459	0.0072655	1.5911	2.13873	1.71322	0.302826
GOBP	regulation of response to DNA damage stimulus	17047	959	106	17	2.8508	6.02e-05	0.0032046	1.51137	2.49423	1.71302	0.30279
GSEA	V$SRF_Q4	17047	959	201	28	2.4762	5.51e-06	0.00014291	1.30813	3.84494	1.71281	0.302754
GOBP	muscle tissue morphogenesis	17047	959	61	11	3.2055	0.00040219	0.015374	1.68055	1.81321	1.71278	0.302747
GSEA	GSE12845_IGD_NEG_BLOOD_VS_DARKZONE_GC_TONSIL_BCELL_DN	17047	959	184	26	2.5118	8.95e-06	0.00022254	1.32872	3.65259	1.7109	0.302416
GSEA	REACTOME_APC_C_CDC20_MEDIATED_DEGRADATION_OF_MITOTIC_PROTEINS	17047	959	65	11	3.0082	0.00068429	0.007517	1.5889	2.12396	1.70848	0.301987
GSEA	REACTOME_ANTIGEN_PROCESSING_CROSS_PRESENTATION	17047	959	65	11	3.0082	0.00068429	0.007525	1.5889	2.12349	1.70838	0.301971
GSEA	LEE_LIVER_CANCER_SURVIVAL_DN	17047	959	159	23	2.5713	1.93e-05	0.00042994	1.3625	3.36659	1.70824	0.301946
GSEA	PROTEIN_FOLDING	17047	959	58	10	3.0648	0.0010079	0.010024	1.61579	1.99896	1.70408	0.30121
GSEA	WTTGKCTG_UNKNOWN	17047	959	448	55	2.1823	2.42e-08	1.3e-06	1.12585	5.88746	1.70252	0.300934
GOMF	protein N-terminus binding	17047	959	70	12	3.0473	0.00036092	0.0095076	1.60753	2.02193	1.7024	0.300913
GSEA	SPLICEOSOME	17047	959	51	9	3.1369	0.0014843	0.013616	1.64934	1.86595	1.70101	0.300668
GSEA	GCACCTT,MIR-18A,MIR-18B	17047	959	111	17	2.7224	0.0001056	0.0017172	1.44488	2.76518	1.69943	0.300389
GSEA	WHITFIELD_CELL_CYCLE_G2	17047	959	160	23	2.5553	2.12e-05	0.00046422	1.35349	3.33328	1.69555	0.299702
GOBP	striated muscle tissue development	17047	959	84	14	2.9626	0.00016827	0.0073695	1.56686	2.13256	1.69238	0.299143
GOBP	striated muscle contraction	17047	959	69	12	3.0914	0.00031671	0.012582	1.62826	1.90025	1.69237	0.29914
GSEA	CARD_MIR302A_TARGETS	17047	959	73	12	2.9221	0.00052505	0.0061066	1.54701	2.2142	1.69209	0.29909
GOBP	regulation of mRNA processing	17047	959	84	14	2.9626	0.00016827	0.0073986	1.56686	2.13085	1.69204	0.299083
GSEA	HSIAO_LIVER_SPECIFIC_GENES	17047	959	212	29	2.4316	5.42e-06	0.00014122	1.28191	3.8501	1.68756	0.298291
GSEA	REACTOME_APOPTOSIS	17047	959	136	20	2.6141	5.02e-05	0.00094247	1.38631	3.02573	1.68502	0.29784
GSEA	GRAESSMANN_APOPTOSIS_BY_DOXORUBICIN_DN	17047	959	1649	169	1.8218	1.67e-15	3.82e-13	0.865365	12.4182	1.68428	0.29771
GOBP	cell aging	17047	959	62	11	3.1538	0.00046165	0.017175	1.65709	1.7651	1.68346	0.297565
GOBP	generation of precursor metabolites and energy	17047	959	182	26	2.5394	7.39e-06	0.00049815	1.34449	3.30264	1.68319	0.297517
GSEA	DAIRKEE_CANCER_PRONE_RESPONSE_BPA_E2	17047	959	112	17	2.6981	0.00011758	0.0018676	1.43194	2.72872	1.68242	0.297381
GOBP	cellular macromolecular complex assembly	17047	959	449	55	2.1774	2.6e-08	2.36e-06	1.12261	5.62794	1.6798	0.296919
GOBP	methylation	17047	959	157	23	2.6041	1.58e-05	0.0010026	1.38078	2.99887	1.67623	0.296288
GSEA	GSE29618_BCELL_VS_MDC_DAY7_FLU_VACCINE_UP	17047	959	170	24	2.5095	1.93e-05	0.00042982	1.3274	3.36671	1.67515	0.296096
GSEA	MORF_SS18	17047	959	59	10	3.0128	0.0011459	0.011179	1.5911	1.9516	1.67445	0.295972
GSEA	GSE6269_FLU_VS_E_COLI_INF_PBMC_UP	17047	959	137	20	2.595	5.55e-05	0.0010218	1.37573	2.99063	1.67048	0.295271
Keywords	Allostericenzyme	17047	959	46	8	3.0914	0.0028644	0.015741	1.62826	1.80297	1.67028	0.295236
GSEA	BLUM_RESPONSE_TO_SALIRASIB_DN	17047	959	331	42	2.2555	4.16e-07	1.57e-05	1.17345	4.80402	1.66916	0.295038
GSEA	MYAATNNNNNNNGGC_UNKNOWN	17047	959	97	15	2.7488	0.00022986	0.0031757	1.4588	2.49816	1.66879	0.294973
Keywords	Metal-binding	17047	959	3067	288	1.6692	2.64e-21	6.36e-20	0.739157	19.1967	1.66863	0.294943
GSEA	REACTOME_SRP_DEPENDENT_COTRANSLATIONAL_PROTEIN_TARGETING_TO_MEMBRANE	17047	959	105	16	2.7087	0.00017348	0.0025546	1.4376	2.59268	1.66596	0.294473
GSEA	V$WHN_B	17047	959	223	30	2.3914	5.28e-06	0.00013821	1.25786	3.85946	1.66477	0.294262
GOMF	protein dimerization activity	17047	959	765	86	1.9983	2.78e-10	2.05e-08	0.998773	7.68878	1.66366	0.294065
GSEA	V$P53_02	17047	959	232	31	2.3752	4.29e-06	0.00011508	1.24805	3.939	1.66349	0.294035
Pfam	HLH	17047	959	81	14	3.0724	0.00011481	0.015824	1.61937	1.80068	1.66291	0.293932
GOBP	muscle system process	17047	959	175	25	2.5394	1.08e-05	0.00071404	1.34449	3.14628	1.6629	0.293932
GSEA	MODULE_36	17047	959	146	21	2.5568	4.59e-05	0.00086917	1.35434	3.0609	1.66057	0.29352
GSEA	RIBONUCLEOPROTEIN_COMPLEX_BIOGENESIS_AND_ASSEMBLY	17047	959	82	13	2.8181	0.00044919	0.0054267	1.49472	2.26546	1.65848	0.29315
GSEA	OUELLET_CULTURED_OVARIAN_CANCER_INVASIVE_VS_LMP_UP	17047	959	67	11	2.9184	0.00087582	0.0090238	1.54518	2.04461	1.65724	0.292931
GSEA	ACAACTT,MIR-382	17047	959	67	11	2.9184	0.00087582	0.0090329	1.54518	2.04417	1.65716	0.292916
GSEA	GSE3982_MAST_CELL_VS_TH2_DN	17047	959	180	25	2.4689	1.74e-05	0.00039692	1.30387	3.4013	1.65705	0.292898
GSEA	chr11q12	17047	959	98	15	2.7208	0.00025628	0.0034893	1.44403	2.45726	1.64928	0.291524
GSEA	BUYTAERT_PHOTODYNAMIC_THERAPY_STRESS_UP	17047	959	738	83	1.9992	5.57e-10	3.9e-08	0.999423	7.40902	1.64912	0.291495
GOBP	positive regulation of cellular process	17047	959	3386	314	1.6484	1.18e-22	1.98e-20	0.721066	19.7026	1.64859	0.291402
GSEA	DAZARD_RESPONSE_TO_UV_SCC_DN	17047	959	114	17	2.6508	0.00014506	0.0022285	1.40643	2.65199	1.64809	0.291313
GSEA	CCTNTMAGA_UNKNOWN	17047	959	114	17	2.6508	0.00014506	0.0022319	1.40643	2.65133	1.64799	0.291295
GSEA	V$SPZ1_01	17047	959	207	28	2.4045	9.48e-06	0.00023403	1.26574	3.63073	1.64724	0.291163
GSEA	REACTOME_SIGNALING_BY_TGF_BETA_RECEPTOR_COMPLEX	17047	959	60	10	2.9626	0.0012982	0.012192	1.56686	1.91393	1.64723	0.291162
GSEA	BROWNE_HCMV_INFECTION_6HR_UP	17047	959	60	10	2.9626	0.0012982	0.012203	1.56686	1.91353	1.64715	0.291147
GOCC	intracellular part	17047	959	11431	883	1.3731	4.24e-80	1.4e-77	0.457437	76.8553	1.6469	0.291103
GOMF	DNA-dependent ATPase activity	17047	959	65	11	3.0082	0.00068429	0.014845	1.5889	1.82842	1.64567	0.290885
GSEA	CHEN_HOXA5_TARGETS_9HR_UP	17047	959	181	25	2.4552	1.91e-05	0.00042932	1.29584	3.36722	1.64525	0.290811
GSEA	ATTCTTT,MIR-186	17047	959	243	32	2.3408	4.13e-06	0.00011137	1.227	3.95323	1.64389	0.29057
GOBP	hexose metabolic process	17047	959	151	22	2.5899	2.56e-05	0.0015667	1.3729	2.80501	1.64139	0.290129
GSEA	DANG_MYC_TARGETS_UP	17047	959	139	20	2.5577	6.76e-05	0.0012083	1.35485	2.91783	1.64128	0.29011
GOMF	isomerase activity	17047	959	136	20	2.6141	5.02e-05	0.0019276	1.38631	2.71498	1.63998	0.28988
GSEA	REACTOME_SCFSKP2_MEDIATED_DEGRADATION_OF_P27_P21	17047	959	53	9	3.0185	0.0019271	0.016544	1.59383	1.78136	1.63878	0.289667
GSEA	GSE12366_GC_BCELL_VS_PLASMA_CELL_UP	17047	959	173	24	2.466	2.55e-05	0.00054279	1.30217	3.26537	1.63864	0.289644
GSEA	SMTTTTGT_UNKNOWN	17047	959	354	44	2.2094	3.97e-07	1.51e-05	1.14365	4.8197	1.63861	0.289638
GSEA	OSMAN_BLADDER_CANCER_DN	17047	959	326	41	2.2356	7.08e-07	2.45e-05	1.16066	4.61037	1.63856	0.28963
GSEA	GSE22886_NAIVE_CD8_TCELL_VS_NEUTROPHIL_UP	17047	959	182	25	2.4417	2.09e-05	0.00045809	1.28789	3.33905	1.63423	0.288864
GSEA	MAHAJAN_RESPONSE_TO_IL1A_DN	17047	959	68	11	2.8755	0.0009865	0.0098679	1.52381	2.00578	1.63218	0.288502
GSEA	DANG_REGULATED_BY_MYC_UP	17047	959	68	11	2.8755	0.0009865	0.0098775	1.52381	2.00535	1.6321	0.288487
GSEA	YAGI_AML_WITH_T_9_11_TRANSLOCATION	17047	959	115	17	2.6277	0.00016076	0.0024015	1.3938	2.61952	1.63195	0.28846
GSEA	V$PR_02	17047	959	115	17	2.6277	0.00016076	0.002405	1.3938	2.61888	1.63185	0.288442
GSEA	V$CDPCR1_01	17047	959	115	17	2.6277	0.00016076	0.0024085	1.3938	2.61825	1.63175	0.288425
GOMF	helicase activity	17047	959	145	21	2.5744	4.16e-05	0.0016165	1.36424	2.79142	1.63164	0.288405
Keywords	Helicase	17047	959	134	19	2.5205	0.00012079	0.0010402	1.33371	2.98288	1.631	0.288293
Pfam	Helicase_C	17047	959	106	17	2.8508	6.02e-05	0.0093693	1.51137	2.02829	1.62671	0.287534
GSEA	SAKAI_CHRONIC_HEPATITIS_VS_LIVER_CANCER_UP	17047	959	76	12	2.8067	0.00074575	0.0080042	1.48887	2.09668	1.62191	0.286686
GOMF	protein domain specific binding	17047	959	412	50	2.1573	1.43e-07	8.62e-06	1.10923	5.06464	1.62145	0.286604
GSEA	REACTOME_ACTIVATION_OF_NF_KAPPAB_IN_B_CELLS	17047	959	61	10	2.9141	0.001466	0.013521	1.54305	1.86899	1.61878	0.286132
GSEA	TAKAO_RESPONSE_TO_UVB_RADIATION_UP	17047	959	84	13	2.751	0.00056182	0.0064397	1.45996	2.19113	1.61593	0.285629
GOMF	transition metal ion binding	17047	959	1361	140	1.8285	4.73e-13	4.71e-11	0.870661	10.3268	1.61576	0.2856
GSEA	OUELLET_OVARIAN_CANCER_INVASIVE_VS_LMP_UP	17047	959	116	17	2.6051	0.00017788	0.0026007	1.38134	2.58491	1.61561	0.285572
GSEA	CTGTTAC,MIR-194	17047	959	92	14	2.705	0.00042227	0.0051315	1.43563	2.28976	1.61335	0.285173
GSEA	RIBONUCLEOPROTEIN_COMPLEX	17047	959	141	20	2.5214	8.2e-05	0.0014186	1.33423	2.84814	1.61273	0.285063
GSEA	BLALOCK_ALZHEIMERS_DISEASE_UP	17047	959	1494	152	1.8085	1e-13	1.56e-11	0.854794	10.8068	1.61183	0.284905
GSEA	GTATTAT,MIR-369-3P	17047	959	184	25	2.4152	2.5e-05	0.00053199	1.27214	3.2741	1.61129	0.284809
GSEA	TONKS_TARGETS_OF_RUNX1_RUNX1T1_FUSION_GRANULOCYTE_UP	17047	959	54	9	2.9626	0.0021833	0.018255	1.56686	1.73862	1.60814	0.284252
GSEA	GCM_RBM8A	17047	959	69	11	2.8338	0.0011081	0.010852	1.50274	1.96449	1.60685	0.284024
GOBP	cellular response to reactive oxygen species	17047	959	80	13	2.8886	0.0003559	0.013891	1.53037	1.85727	1.60626	0.28392
KEGG	RNA transport	17047	959	149	21	2.5053	6.13e-05	0.0014089	1.32498	2.85112	1.60477	0.283655
GOBP	liver development	17047	959	88	14	2.828	0.00027114	0.010928	1.49978	1.96146	1.60386	0.283495
GSEA	BENPORATH_OCT4_TARGETS	17047	959	266	34	2.2721	4.07e-06	0.00010992	1.18403	3.95892	1.60109	0.283005
GSEA	GSE3982_DC_VS_BASOPHIL_DN	17047	959	159	22	2.4595	5.5e-05	0.001017	1.29837	2.99268	1.59979	0.282776
GSEA	REACTOME_METABOLISM_OF_AMINO_ACIDS_AND_DERIVATIVES	17047	959	185	25	2.4021	2.73e-05	0.00057392	1.2643	3.24115	1.59978	0.282775
GSEA	V$CDP_01	17047	959	77	12	2.7703	0.00083413	0.0087342	1.47004	2.05878	1.59919	0.28267
GSEA	RRCCGTTA_UNKNOWN	17047	959	77	12	2.7703	0.00083413	0.0087431	1.47004	2.05833	1.5991	0.282654
GSEA	V$NFAT_Q4_01	17047	959	239	31	2.3056	7.73e-06	0.00019413	1.20514	3.71191	1.59653	0.2822
GSEA	V$EVI1_02	17047	959	109	16	2.6093	0.00026287	0.0035602	1.38366	2.44853	1.59587	0.282084
GSEA	V$MAZR_01	17047	959	203	27	2.3643	1.8e-05	0.00040799	1.24141	3.38935	1.59576	0.282063
GSEA	WINTER_HYPOXIA_METAGENE	17047	959	221	29	2.3326	1.18e-05	0.00028096	1.22194	3.55136	1.59546	0.28201
GSEA	MORF_PRKAG1	17047	959	212	28	2.3477	1.46e-05	0.00034057	1.23125	3.46779	1.59504	0.281937
GSEA	AAACCAC,MIR-140	17047	959	101	15	2.64	0.00035141	0.0044876	1.40054	2.34799	1.59366	0.281692
GSEA	CATTGTYY_V$SOX9_B1	17047	959	323	40	2.2013	1.39e-06	4.41e-05	1.13836	4.35513	1.59206	0.281409
GOBP	regulation of myeloid cell differentiation	17047	959	146	21	2.5568	4.59e-05	0.0025939	1.35434	2.58605	1.59204	0.281407
GOBP	cellular response to nutrient	17047	959	73	12	2.9221	0.00052505	0.019087	1.54701	1.71926	1.58838	0.280759
GSEA	YAMAZAKI_TCEB3_TARGETS_DN	17047	959	195	26	2.3701	2.42e-05	0.00051701	1.24495	3.2865	1.58689	0.280496
GSEA	V$AHR_Q5	17047	959	195	26	2.3701	2.42e-05	0.00051809	1.24495	3.28559	1.58678	0.280476
GSEA	GSE6269_FLU_VS_STREP_PNEUMO_INF_PBMC_UP	17047	959	143	20	2.4861	9.9e-05	0.0016406	1.31388	2.785	1.58535	0.280223
GSEA	MODULE_17	17047	959	343	42	2.1766	1.04e-06	3.44e-05	1.12208	4.46347	1.58466	0.280101
GSEA	MODULE_72	17047	959	296	37	2.222	2.69e-06	7.72e-05	1.15186	4.11229	1.58333	0.279866
GSEA	CAGTATT,MIR-200B,MIR-200C,MIR-429	17047	959	440	52	2.1008	1.86e-07	7.84e-06	1.07094	5.1056	1.58247	0.279714
GSEA	LEE_LIVER_CANCER_DENA_DN	17047	959	70	11	2.7933	0.0012413	0.011907	1.48197	1.9242	1.58195	0.279622
GSEA	NEGATIVE_REGULATION_OF_CELLULAR_PROCESS	17047	959	580	66	2.0228	2e-08	1.11e-06	1.01635	5.95538	1.58129	0.279506
GSEA	V$CEBP_C	17047	959	178	24	2.3967	3.99e-05	0.00077437	1.26105	3.11105	1.58043	0.279354
GSEA	GSE22886_NAIVE_VS_IGG_IGA_MEMORY_BCELL_DN	17047	959	178	24	2.3967	3.99e-05	0.00077583	1.26105	3.11023	1.58033	0.279336
GSEA	TCCCCAC,MIR-491	17047	959	55	9	2.9088	0.0024645	0.019911	1.54042	1.70091	1.57907	0.279113
GSEA	MODULE_323	17047	959	55	9	2.9088	0.0024645	0.019927	1.54042	1.70056	1.57899	0.279099
GOBP	macromolecular complex subunit organization	17047	959	945	101	1.8998	1.3e-10	1.5e-08	0.925848	7.8231	1.57852	0.279016
GOBP	cellular component organization or biogenesis at cellular level	17047	959	2953	274	1.6494	2.13e-19	3.34e-17	0.721941	16.4762	1.57794	0.278914
GSEA	NON_MEMBRANE_BOUND_ORGANELLE	17047	959	591	67	2.0152	1.81e-08	1.01e-06	1.01092	5.99581	1.57761	0.278856
GSEA	INTRACELLULAR_NON_MEMBRANE_BOUND_ORGANELLE	17047	959	591	67	2.0152	1.81e-08	1.02e-06	1.01092	5.99345	1.57746	0.278829
GSEA	GSE17721_CTRL_VS_LPS_4H_BMDM_UP	17047	959	187	25	2.3764	3.24e-05	0.00066259	1.24878	3.17876	1.57735	0.27881
GSEA	KAYO_CALORIE_RESTRICTION_MUSCLE_DN	17047	959	78	12	2.7347	0.00093078	0.0095045	1.45138	2.02207	1.57683	0.278718
GSEA	MORF_RAD54L	17047	959	102	15	2.6141	0.00038904	0.0048421	1.38631	2.31497	1.57591	0.278556
GSEA	MORF_DAP3	17047	959	188	25	2.3638	3.53e-05	0.0007106	1.24111	3.14837	1.56631	0.276859
GSEA	GSE22886_UNSTIM_VS_STIM_MEMORY_TCELL_DN	17047	959	188	25	2.3638	3.53e-05	0.00071199	1.24111	3.14753	1.56621	0.27684
GSEA	GSE22886_NAIVE_TCELL_VS_NEUTROPHIL_UP	17047	959	188	25	2.3638	3.53e-05	0.00071338	1.24111	3.14668	1.5661	0.276821
GSEA	HEDENFALK_BREAST_CANCER_BRCA1_VS_BRCA2	17047	959	153	21	2.4398	8.85e-05	0.0015089	1.28676	2.82134	1.56581	0.276769
GSEA	REACTOME_ASSEMBLY_OF_THE_PRE_REPLICATIVE_COMPLEX	17047	959	63	10	2.8216	0.0018521	0.016142	1.49651	1.79204	1.56548	0.276711
GSEA	MORF_FEN1	17047	959	63	10	2.8216	0.0018521	0.016155	1.49651	1.79169	1.5654	0.276698
GSEA	RICKMAN_TUMOR_DIFFERENTIATED_WELL_VS_POORLY_UP	17047	959	215	28	2.315	1.87e-05	0.00042293	1.21101	3.37373	1.56455	0.276547
GSEA	MORF_PRKAR1A	17047	959	136	19	2.4834	0.00014574	0.0022356	1.31232	2.65061	1.56446	0.276532
GSEA	PID_E2F_PATHWAY	17047	959	71	11	2.754	0.0013868	0.012941	1.46153	1.88803	1.55814	0.275415
GOCC	nucleolar part	17047	959	63	10	2.8216	0.0018521	0.017521	1.49651	1.75644	1.55765	0.275327
GOBP	embryonic organ morphogenesis	17047	959	123	18	2.6013	0.00012052	0.0057292	1.37923	2.24191	1.55734	0.275272
GSEA	MORF_DDB1	17047	959	234	30	2.2789	1.32e-05	0.00031259	1.18834	3.50502	1.55732	0.275269
GSEA	SANA_RESPONSE_TO_IFNG_DN	17047	959	79	12	2.7001	0.0010362	0.010216	1.43301	1.99072	1.55575	0.274992
GSEA	GSE29618_PRE_VS_DAY7_FLU_VACCINE_PDC_DN	17047	959	189	25	2.3513	3.85e-05	0.00075583	1.23346	3.12158	1.55574	0.27499
GSEA	CGTSACG_V$PAX3_B	17047	959	137	19	2.4653	0.0001598	0.0024047	1.30176	2.61894	1.55035	0.274037
Keywords	rRNAprocessing	17047	959	81	12	2.6335	0.0012758	0.0079156	1.39698	2.10152	1.54713	0.273467
GSEA	WHITEFORD_PEDIATRIC_CANCER_MARKERS	17047	959	112	16	2.5394	0.00035312	0.0045039	1.34449	2.34641	1.54532	0.273148
GSEA	GABRIELY_MIR21_TARGETS	17047	959	273	34	2.2138	7.02e-06	0.00017749	1.14652	3.75083	1.54195	0.272552
GSEA	ORGANELLE_ORGANIZATION_AND_BIOGENESIS	17047	959	458	53	2.057	2.74e-07	1.09e-05	1.04054	4.96313	1.53774	0.271809
GSEA	GSE17974_0.5H_VS_72H_IL4_AND_ANTI_IL12_ACT_CD4_TCELL_UP	17047	959	164	22	2.3846	8.58e-05	0.0014798	1.25375	2.8298	1.53673	0.271629
GSEA	PROTEIN_C_TERMINUS_BINDING	17047	959	72	11	2.7157	0.0015455	0.014015	1.44132	1.85341	1.53484	0.271296
GSEA	MRNA_PROCESSING_GO_0006397	17047	959	72	11	2.7157	0.0015455	0.014028	1.44132	1.853	1.53476	0.271281
GSEA	GGCAGTG,MIR-324-3P	17047	959	88	13	2.626	0.00085679	0.00889	1.39287	2.0511	1.53437	0.271212
GSEA	V$MZF1_01	17047	959	209	27	2.2964	2.96e-05	0.00061524	1.19937	3.21096	1.53417	0.271178
GSEA	V$TATA_01	17047	959	200	26	2.3109	3.67e-05	0.00073142	1.20845	3.13583	1.53377	0.271107
GOBP	embryonic morphogenesis	17047	959	365	44	2.1428	8.97e-07	6.88e-05	1.0995	4.16254	1.53368	0.271091
GSEA	AAGCAAT,MIR-137	17047	959	200	26	2.3109	3.67e-05	0.00073283	1.20845	3.135	1.53367	0.271089
GSEA	TCTGATA,MIR-361	17047	959	80	12	2.6664	0.0011511	0.01122	1.41489	1.95001	1.53303	0.270976
GOCC	contractile fiber part	17047	959	183	24	2.3313	6.12e-05	0.00095769	1.22113	3.01878	1.53119	0.270651
GOBP	striated muscle cell differentiation	17047	959	108	16	2.6335	0.00023751	0.0096778	1.39698	2.01422	1.53081	0.270582
GOBP	cellular component organization at cellular level	17047	959	2905	267	1.6338	2.74e-18	4.24e-16	0.708231	15.3729	1.52869	0.270209
GOMF	binding	17047	959	9605	756	1.3991	3.26e-51	1e-48	0.484499	47.9986	1.52854	0.270182
GSEA	V$SRF_Q6	17047	959	219	28	2.2727	2.59e-05	0.0005496	1.18441	3.25995	1.52556	0.269655
GSEA	V$SRF_Q5_01	17047	959	201	26	2.2994	3.99e-05	0.00077556	1.20126	3.11038	1.52381	0.269346
GOCC	cytosolic part	17047	959	105	15	2.5394	0.0005227	0.0060828	1.34449	2.2159	1.52337	0.269268
GSEA	GSE3982_NEUTROPHIL_VS_BASOPHIL_DN	17047	959	183	24	2.3313	6.12e-05	0.0011047	1.22113	2.95676	1.52327	0.26925
GSEA	GSE360_CTRL_VS_L_MAJOR_MAC_UP	17047	959	183	24	2.3313	6.12e-05	0.0011066	1.22113	2.95601	1.52317	0.269233
GSEA	KAAB_HEART_ATRIUM_VS_VENTRICLE_DN	17047	959	247	31	2.231	1.46e-05	0.00033982	1.15769	3.46875	1.52313	0.269226
GSEA	TBK1.DF_DN	17047	959	266	33	2.2053	1.02e-05	0.00024796	1.14097	3.60562	1.52125	0.268894
GSEA	GTGCAAA,MIR-507	17047	959	122	17	2.477	0.00031688	0.0041079	1.30859	2.38638	1.52068	0.268793
GOMF	hydrolase activity, acting on carbon-nitrogen (but not peptide) bonds	17047	959	102	15	2.6141	0.00038904	0.0098951	1.38631	2.00458	1.5202	0.268709
GOMF	enzyme binding	17047	959	1233	125	1.8021	2.46e-11	2.11e-09	0.849679	8.67522	1.51884	0.268467
GOCC	pigment granule	17047	959	97	14	2.5656	0.0007036	0.0076465	1.3593	2.11654	1.51842	0.268393
GOCC	melanosome	17047	959	97	14	2.5656	0.0007036	0.0077103	1.3593	2.11293	1.51777	0.268279
GSEA	SPIELMAN_LYMPHOBLAST_EUROPEAN_VS_ASIAN_UP	17047	959	452	52	2.045	4.19e-07	1.57e-05	1.0321	4.80499	1.51605	0.267975
GSEA	REACTOME_ORC1_REMOVAL_FROM_CHROMATIN	17047	959	65	10	2.7347	0.0023123	0.018965	1.45138	1.72205	1.51477	0.267749
GSEA	WHITFIELD_CELL_CYCLE_M_G1	17047	959	131	18	2.4425	0.00025776	0.0035048	1.28836	2.45534	1.51375	0.267568
Keywords	Proteomicsidentification	17047	959	5880	494	1.4934	3.45e-29	9.95e-28	0.578601	27.0021	1.51228	0.267309
GSEA	BILANGES_SERUM_SENSITIVE_GENES	17047	959	81	12	2.6335	0.0012758	0.012115	1.39698	1.91668	1.51192	0.267245
GSEA	V$ERR1_Q2	17047	959	239	30	2.2313	1.96e-05	0.00043397	1.15788	3.36254	1.51153	0.267175
GSEA	NEGATIVE_REGULATION_OF_BIOLOGICAL_PROCESS	17047	959	606	67	1.9653	4.66e-08	2.32e-06	0.97475	5.63504	1.51145	0.267161
GSEA	TGTATGA,MIR-485-3P	17047	959	140	19	2.4124	0.0002092	0.0029417	1.27047	2.5314	1.50943	0.266804
GSEA	MORF_EI24	17047	959	140	19	2.4124	0.0002092	0.0029457	1.27047	2.53081	1.50934	0.266789
GSEA	GRADE_COLON_CANCER_UP	17047	959	765	82	1.9054	6.29e-09	3.76e-07	0.930094	6.42426	1.50782	0.26652
KEGG	Peroxisome	17047	959	80	12	2.6664	0.0011511	0.015128	1.41489	1.82022	1.50686	0.26635
GSEA	V$TFIIA_Q6	17047	959	221	28	2.2521	3.03e-05	0.00062798	1.17127	3.20205	1.50609	0.266213
GSEA	ATAAGCT,MIR-21	17047	959	106	15	2.5154	0.00057494	0.0065608	1.33079	2.18304	1.50608	0.266211
GSEA	JIANG_VHL_TARGETS	17047	959	123	17	2.4568	0.00034724	0.0044565	1.29678	2.35101	1.50475	0.265976
GSEA	BIDUS_METASTASIS_UP	17047	959	203	26	2.2767	4.68e-05	0.00088257	1.18694	3.05425	1.50331	0.265723
GOBP	response to retinoic acid	17047	959	101	15	2.64	0.00035141	0.013862	1.40054	1.85817	1.50312	0.265688
GSEA	ACATTCC,MIR-1,MIR-206	17047	959	278	34	2.174	1.02e-05	0.00024816	1.12035	3.60527	1.50055	0.265234
GSEA	V$GR_01	17047	959	176	23	2.323	8.94e-05	0.0015214	1.21599	2.81776	1.50028	0.265187
GSEA	MORF_PAPSS1	17047	959	98	14	2.5394	0.0007751	0.0082418	1.34449	2.08398	1.50017	0.265168
GSEA	MENSE_HYPOXIA_UP	17047	959	90	13	2.5676	0.0010455	0.010298	1.36042	1.98725	1.49561	0.264361
GOMF	carboxylic acid binding	17047	959	155	21	2.4083	0.00010579	0.0036124	1.26802	2.4422	1.49379	0.264039
GOMF	coenzyme binding	17047	959	173	23	2.3633	6.95e-05	0.00249	1.2408	2.6038	1.49341	0.263972
GOMF	mRNA binding	17047	959	129	18	2.4803	0.00021479	0.0062373	1.31051	2.205	1.49257	0.263823
GSEA	HILLION_HMGA1_TARGETS	17047	959	82	12	2.6013	0.0014111	0.013097	1.37923	1.88283	1.49084	0.263518
GSEA	GSE9006_TYPE_1_DIABETES_AT_DX_VS_1MONTH_POST_DX_PBMC_UP	17047	959	186	24	2.2937	7.82e-05	0.0013599	1.19768	2.86649	1.48968	0.263313
GSEA	GSE27786_BCELL_VS_NEUTROPHIL_UP	17047	959	186	24	2.2937	7.82e-05	0.0013622	1.19768	2.86576	1.48958	0.263296
GSEA	GSE17721_PAM3CSK4_VS_GADIQUIMOD_12H_BMDM_UP	17047	959	177	23	2.3099	9.71e-05	0.0016143	1.20783	2.79202	1.48931	0.263247
GSEA	GSE12845_NAIVE_VS_DARKZONE_GC_TONSIL_BCELL_DN	17047	959	177	23	2.3099	9.71e-05	0.0016169	1.20783	2.79132	1.48921	0.263231
GSEA	GSE12845_IGD_POS_BLOOD_VS_NAIVE_TONSIL_BCELL_DN	17047	959	177	23	2.3099	9.71e-05	0.0016195	1.20783	2.79062	1.48912	0.263214
GSEA	PURBEY_TARGETS_OF_CTBP1_AND_SATB1_UP	17047	959	74	11	2.6423	0.0019053	0.016411	1.40179	1.78486	1.48907	0.263205
GSEA	KYNG_DNA_DAMAGE_BY_GAMMA_RADIATION	17047	959	74	11	2.6423	0.0019053	0.016425	1.40179	1.78449	1.48899	0.263191
GSEA	BILD_CTNNB1_ONCOGENIC_SIGNATURE	17047	959	74	11	2.6423	0.0019053	0.016439	1.40179	1.78412	1.48891	0.263178
GSEA	TGAATGT,MIR-181A,MIR-181B,MIR-181C,MIR-181D	17047	959	427	49	2.0398	9.38e-07	3.17e-05	1.02843	4.49963	1.48739	0.262908
GOBP	regulation of sequence-specific DNA binding transcription factor activity	17047	959	284	35	2.1907	6.55e-06	0.00044714	1.13139	3.34956	1.48408	0.262323
GSEA	SCHLOSSER_SERUM_RESPONSE_AUGMENTED_BY_MYC	17047	959	99	14	2.5138	0.00085243	0.0088537	1.32987	2.05288	1.48234	0.262015
GOBP	response to vitamin	17047	959	163	22	2.3992	7.87e-05	0.0039967	1.26255	2.3983	1.48222	0.261995
GOBP	muscle cell differentiation	17047	959	154	21	2.424	9.68e-05	0.004852	1.27739	2.31408	1.48196	0.261949
GSEA	HAMAI_APOPTOSIS_VIA_TRAIL_UP	17047	959	530	59	1.9788	2.24e-07	9.08e-06	0.984626	5.042	1.48117	0.261808
GSEA	TCCAGAG,MIR-518C	17047	959	116	16	2.4518	0.00051273	0.006004	1.29384	2.22156	1.48107	0.261791
GSEA	V$VDR_Q3	17047	959	196	25	2.2673	6.82e-05	0.0012122	1.18098	2.91643	1.48045	0.261681
GSEA	MILI_PSEUDOPODIA_HAPTOTAXIS_UP	17047	959	479	54	2.004	4.77e-07	1.74e-05	1.00288	4.75948	1.48022	0.261642
GOBP	DNA repair	17047	959	353	42	2.115	2.14e-06	0.00015773	1.08066	3.80209	1.48003	0.261608
GSEA	V$GATA1_05	17047	959	252	31	2.1867	2.13e-05	0.00046431	1.12876	3.33319	1.47967	0.261544
GSEA	GSE22886_NAIVE_TCELL_VS_DC_UP	17047	959	178	23	2.2969	0.0001053	0.0017204	1.19969	2.76437	1.47809	0.261264
GSEA	MORF_HAT1	17047	959	169	22	2.314	0.00013074	0.002039	1.21039	2.69058	1.47793	0.261237
GOBP	rRNA processing	17047	959	137	19	2.4653	0.0001598	0.0070822	1.30176	2.14983	1.47571	0.260843
GOBP	regulation of muscle system process	17047	959	137	19	2.4653	0.0001598	0.0071106	1.30176	2.14809	1.47541	0.26079
Keywords	Stressresponse	17047	959	68	10	2.6141	0.0031605	0.01673	1.38631	1.7765	1.47499	0.260716
GOMF	cofactor binding	17047	959	249	31	2.2131	1.7e-05	0.00075547	1.14607	3.12178	1.47234	0.260248
GSEA	V$ARNT_01	17047	959	234	29	2.203	3.31e-05	0.00067321	1.13947	3.17185	1.47182	0.260156
GOBP	positive regulation of biological process	17047	959	3785	333	1.5639	2.23e-20	3.54e-18	0.645148	17.4511	1.4713	0.260064
GOBP	protein folding	17047	959	155	21	2.4083	0.00010579	0.0051164	1.26802	2.29104	1.47011	0.259855
GOCC	non-membrane-bounded organelle	17047	959	2286	212	1.6485	1.02e-14	3.62e-13	0.721154	12.4415	1.46974	0.259788
GOCC	intracellular non-membrane-bounded organelle	17047	959	2286	212	1.6485	1.02e-14	3.72e-13	0.721154	12.4296	1.46938	0.259725
GSEA	V$CREB_Q3	17047	959	225	28	2.2121	4.12e-05	0.00079507	1.14542	3.09959	1.46909	0.259674
GSEA	GSE15930_NAIVE_VS_48H_IN_VITRO_STIM_CD8_TCELL_DN	17047	959	188	24	2.2693	9.18e-05	0.0015536	1.18225	2.80866	1.46776	0.259439
GSEA	JIANG_HYPOXIA_CANCER	17047	959	75	11	2.6071	0.0021081	0.017771	1.38245	1.75029	1.46644	0.259205
GSEA	CTCCAAG,MIR-432	17047	959	75	11	2.6071	0.0021081	0.017786	1.38245	1.74992	1.46636	0.259191
GSEA	V$SOX9_B1	17047	959	216	27	2.222	5.14e-05	0.00095842	1.15186	3.01844	1.46553	0.259045
Keywords	Lyase	17047	959	137	18	2.3355	0.00043302	0.0031231	1.22373	2.50541	1.46381	0.25874
GOMF	purine NTP-dependent helicase activity	17047	959	97	14	2.5656	0.0007036	0.015086	1.3593	1.82143	1.46248	0.258504
GOMF	ATP-dependent helicase activity	17047	959	97	14	2.5656	0.0007036	0.015175	1.3593	1.81887	1.46196	0.258414
GOBP	response to vitamin A	17047	959	112	16	2.5394	0.00035312	0.01388	1.34449	1.85761	1.45766	0.257653
GSEA	GSE360_CTRL_VS_M_TUBERCULOSIS_DC_UP	17047	959	189	24	2.2572	9.93e-05	0.0016378	1.17453	2.78574	1.45759	0.25764
GSEA	GSE1460_INTRATHYMIC_T_PROGENITOR_VS_NAIVE_CD4_TCELL_ADULT_BLOOD_UP	17047	959	189	24	2.2572	9.93e-05	0.0016405	1.17453	2.78502	1.45749	0.257624
GOBP	nucleocytoplasmic transport	17047	959	156	21	2.3929	0.00011545	0.005512	1.25876	2.25869	1.45687	0.257514
GOBP	myeloid cell differentiation	17047	959	156	21	2.3929	0.00011545	0.0055358	1.25876	2.25682	1.45657	0.257461
GSEA	MUSCLE_DEVELOPMENT	17047	959	92	13	2.5118	0.0012665	0.01207	1.32872	1.91829	1.45648	0.257445
GSEA	BOYAULT_LIVER_CANCER_SUBCLASS_G3_UP	17047	959	180	23	2.2714	0.00012358	0.0019569	1.18358	2.70843	1.45572	0.257311
GSEA	V$MYB_Q3	17047	959	217	27	2.2117	5.55e-05	0.0010229	1.14516	2.99017	1.4557	0.257307
GOBP	monosaccharide metabolic process	17047	959	211	27	2.2746	3.48e-05	0.0020383	1.18561	2.69073	1.45521	0.25722
GSEA	GSE29618_BCELL_VS_MONOCYTE_DAY7_FLU_VACCINE_UP	17047	959	171	22	2.2869	0.00015374	0.0023409	1.19339	2.63062	1.45413	0.257029
GSEA	ORGANELLE_ENVELOPE	17047	959	162	21	2.3043	0.00019117	0.0027636	1.20433	2.55852	1.45397	0.257001
GSEA	ENVELOPE	17047	959	162	21	2.3043	0.00019117	0.0027675	1.20433	2.55791	1.45389	0.256986
GOMF	protein C-terminus binding	17047	959	123	17	2.4568	0.00034724	0.0092798	1.29678	2.03246	1.45096	0.256469
GSEA	MARTORIATI_MDM4_TARGETS_FETAL_LIVER_DN	17047	959	495	55	1.9751	5.89e-07	2.1e-05	0.981926	4.67702	1.45061	0.256407
GOBP	regulation of muscle cell differentiation	17047	959	130	18	2.4613	0.00023544	0.0096289	1.29942	2.01642	1.4503	0.256352
GSEA	YTATTTTNR_V$MEF2_02	17047	959	610	66	1.9233	1.27e-07	5.63e-06	0.943584	5.24946	1.44915	0.256149
Keywords	DNAdamage	17047	959	308	36	2.0777	1.52e-05	0.00017884	1.05499	3.74754	1.44834	0.256007
GSEA	V$ETF_Q6	17047	959	101	14	2.464	0.0010259	0.010134	1.301	1.99422	1.44761	0.255877
GSEA	GSE22886_NEUTROPHIL_VS_MONOCYTE_DN	17047	959	190	24	2.2454	0.00010734	0.0017345	1.16697	2.76083	1.44729	0.25582
GSEA	MORF_AP3D1	17047	959	127	17	2.3794	0.00049432	0.0058483	1.2506	2.23297	1.44564	0.255528
GSEA	V$MAX_01	17047	959	237	29	2.1751	4.13e-05	0.00079548	1.12108	3.09937	1.44559	0.255521
GSEA	GREGORY_SYNTHETIC_LETHAL_WITH_IMATINIB	17047	959	127	17	2.3794	0.00049432	0.0058551	1.2506	2.23247	1.44555	0.255514
GSEA	PUIFFE_INVASION_INHIBITED_BY_ASCITES_UP	17047	959	76	11	2.5728	0.0023271	0.019041	1.36334	1.72031	1.44496	0.255408
GSEA	LIN_APC_TARGETS	17047	959	76	11	2.5728	0.0023271	0.019056	1.36334	1.71997	1.44488	0.255395
GSEA	CCAWNWWNNNGGC_UNKNOWN	17047	959	76	11	2.5728	0.0023271	0.019071	1.36334	1.71963	1.44481	0.255382
GSEA	GSE3982_EOSINOPHIL_VS_TH1_DN	17047	959	181	23	2.2588	0.00013371	0.002079	1.17556	2.68215	1.44479	0.255378
GSEA	YAO_TEMPORAL_RESPONSE_TO_PROGESTERONE_CLUSTER_14	17047	959	136	18	2.3527	0.00039829	0.0049155	1.23432	2.30843	1.44344	0.25514
GSEA	PYEON_CANCER_HEAD_AND_NECK_VS_CERVICAL_UP	17047	959	163	21	2.2901	0.00020725	0.0029222	1.19541	2.53429	1.44245	0.254965
GSEA	CAGCTTT,MIR-320	17047	959	228	28	2.183	5.16e-05	0.0009589	1.12631	3.01823	1.44106	0.254719
GOMF	protein binding	17047	959	4296	370	1.531	1.71e-21	2.74e-19	0.614474	18.5622	1.44057	0.254633
GOBP	cellular response to stress	17047	959	1046	106	1.8014	8.84e-10	9.45e-08	0.849119	7.02442	1.44005	0.254541
GSEA	V$GRE_C	17047	959	110	15	2.424	0.00082892	0.0086974	1.27739	2.06061	1.4396	0.254461
GOBP	regulation of cellular process	17047	959	7393	596	1.433	1.09e-33	2.06e-31	0.519039	30.6861	1.43925	0.254399
GSEA	CTAWWWATA_V$RSRFC4_Q2	17047	959	325	38	2.0784	9.07e-06	0.00022499	1.05547	3.64784	1.43911	0.254375
GSEA	CACCAGC,MIR-138	17047	959	200	25	2.222	9.3e-05	0.0015718	1.15186	2.8036	1.43873	0.254307
GSEA	TGACCTY_V$ERR1_Q2	17047	959	928	95	1.8197	4.06e-09	2.61e-07	0.863701	6.58299	1.43509	0.253663
GSEA	MODULE_212	17047	959	296	35	2.1019	1.55e-05	0.0003582	1.07169	3.44587	1.43509	0.253663
GSEA	MODULE_152	17047	959	119	16	2.39	0.00066846	0.0073983	1.25701	2.13087	1.43431	0.253526
GSEA	ROME_INSULIN_TARGETS_IN_MUSCLE_UP	17047	959	396	45	2.02	3.19e-06	8.91e-05	1.01436	4.0499	1.43385	0.253445
Keywords	DNArepair	17047	959	261	31	2.1113	4.06e-05	0.00042588	1.07813	3.37071	1.43362	0.253404
GOBP	rRNA metabolic process	17047	959	140	19	2.4124	0.0002092	0.0087161	1.27047	2.05968	1.43358	0.253398
GSEA	JUBAN_TARGETS_OF_SPI1_AND_FLI1_DN	17047	959	85	12	2.5095	0.0018862	0.016301	1.3274	1.78779	1.42998	0.252761
GOMF	identical protein binding	17047	959	998	101	1.799	2.38e-09	1.63e-07	0.847195	6.78915	1.42542	0.251954
GOMF	transferase activity, transferring acyl groups other than amino-acyl groups	17047	959	188	24	2.2693	9.18e-05	0.003193	1.18225	2.4958	1.42506	0.251891
GOMF	oxidoreductase activity, acting on the CH-OH group of donors, NAD or NADP as acceptor	17047	959	116	16	2.4518	0.00051273	0.012523	1.29384	1.90229	1.42472	0.251831
GSEA	DAZARD_RESPONSE_TO_UV_SCC_UP	17047	959	111	15	2.4021	0.00090502	0.0092691	1.2643	2.03296	1.4237	0.251651
GOBP	macromolecular complex assembly	17047	959	862	89	1.8353	8.43e-09	7.94e-07	0.876016	6.09994	1.42303	0.251533
GSEA	TGTGTGA,MIR-377	17047	959	183	23	2.2341	0.00015617	0.0023604	1.15969	2.62701	1.42273	0.251479
GSEA	GSE3982_NEUTROPHIL_VS_TH2_DN	17047	959	183	23	2.2341	0.00015617	0.0023638	1.15969	2.62639	1.42265	0.251465
GSEA	GSE27786_CD4_TCELL_VS_NEUTROPHIL_UP	17047	959	183	23	2.2341	0.00015617	0.0023673	1.15969	2.62575	1.42256	0.251449
GSEA	V$NFY_C	17047	959	211	26	2.1904	8.66e-05	0.0014858	1.13119	2.82804	1.42241	0.251422
GSEA	V$MAZ_Q6	17047	959	174	22	2.2475	0.00019479	0.0028121	1.16832	2.55097	1.42019	0.251031
GSEA	CATRRAGC_UNKNOWN	17047	959	120	16	2.3701	0.00072833	0.0078582	1.24495	2.10468	1.41958	0.250922
GOBP	nuclear transport	17047	959	159	21	2.3477	0.0001492	0.0066925	1.23125	2.17441	1.41937	0.250885
GSEA	GSE13411_NAIVE_VS_IGM_MEMORY_BCELL_UP	17047	959	156	20	2.2789	0.00030288	0.0039866	1.18834	2.3994	1.41655	0.250386
GSEA	SMITH_TERT_TARGETS_UP	17047	959	138	18	2.3186	0.00047026	0.005648	1.21325	2.24811	1.41553	0.250206
GSEA	V$NFKB_Q6	17047	959	231	28	2.1546	6.42e-05	0.0011536	1.10742	2.93794	1.41334	0.249819
GSEA	V$MYCMAX_01	17047	959	231	28	2.1546	6.42e-05	0.0011556	1.10742	2.93719	1.41324	0.249803
GSEA	TONKS_TARGETS_OF_RUNX1_RUNX1T1_FUSION_MONOCYTE_UP	17047	959	184	23	2.222	0.00016857	0.0024858	1.15186	2.60453	1.41248	0.249667
GSEA	GATAAGR_V$GATA_C	17047	959	260	31	2.1194	3.79e-05	0.00074524	1.08366	3.1277	1.41246	0.249663
GSEA	GSE9037_WT_VS_IRAK4_KO_LPS_4H_STIM_BMDM_UP	17047	959	184	23	2.222	0.00016857	0.0024894	1.15186	2.60391	1.41239	0.249652
GSEA	ATACTGT,MIR-144	17047	959	184	23	2.222	0.00016857	0.0024929	1.15186	2.6033	1.41231	0.249637
GSEA	SIRNA_EIF4GI_UP	17047	959	86	12	2.4803	0.0020697	0.017505	1.31051	1.75684	1.41015	0.249255
GOMF	metal ion binding	17047	959	3614	315	1.5494	1.87e-18	2.47e-16	0.63171	15.6074	1.40838	0.248943
GSEA	V$LFA1_Q6	17047	959	222	27	2.1619	8.03e-05	0.0013932	1.1123	2.85599	1.40801	0.248877
GSEA	GATTGGY_V$NFY_Q6_01	17047	959	1027	103	1.7828	2.65e-09	1.77e-07	0.834145	6.752	1.40698	0.248696
GSEA	ATGTAGC,MIR-221,MIR-222	17047	959	121	16	2.3505	0.00079255	0.0083841	1.23297	2.07654	1.40459	0.248272
GSEA	RODRIGUES_THYROID_CARCINOMA_POORLY_DIFFERENTIATED_UP	17047	959	578	62	1.9067	3.97e-07	1.52e-05	0.931078	4.81839	1.40432	0.248224
GSEA	V$AP2GAMMA_01	17047	959	232	28	2.1454	6.9e-05	0.0012244	1.10125	2.91208	1.40431	0.248224
GSEA	MORF_MAP2K2	17047	959	130	17	2.3245	0.00063605	0.0071162	1.21692	2.14775	1.40263	0.247926
GSEA	CHAUHAN_RESPONSE_TO_METHOXYESTRADIOL_DN	17047	959	95	13	2.4325	0.0016662	0.014849	1.28244	1.8283	1.40133	0.247696
GSEA	HADDAD_B_LYMPHOCYTE_PROGENITOR	17047	959	242	29	2.1302	5.92e-05	0.0010789	1.09099	2.96702	1.40102	0.247642
GSEA	GARY_CD5_TARGETS_DN	17047	959	402	45	1.9898	4.65e-06	0.0001231	0.992623	3.90974	1.39838	0.247175
GSEA	DANG_BOUND_BY_MYC	17047	959	997	100	1.7829	4.5e-09	2.81e-07	0.834226	6.5518	1.39654	0.24685
GSEA	V$CEBPB_01	17047	959	233	28	2.1361	7.41e-05	0.0012967	1.09498	2.88716	1.39531	0.246633
GOMF	ATPase activity	17047	959	378	43	2.0221	5e-06	0.00024245	1.01585	3.61538	1.39528	0.246627
GSEA	OSWALD_HEMATOPOIETIC_STEM_CELL_IN_COLLAGEN_GEL_DN	17047	959	233	28	2.1361	7.41e-05	0.0012989	1.09498	2.88642	1.39523	0.246618
GSEA	HAHTOLA_MYCOSIS_FUNGOIDES_SKIN_UP	17047	959	167	21	2.2353	0.00028374	0.0038028	1.16047	2.4199	1.39452	0.246492
GSEA	FERNANDEZ_BOUND_BY_MYC	17047	959	167	21	2.2353	0.00028374	0.0038078	1.16047	2.41933	1.39444	0.246478
Keywords	NAD	17047	959	170	21	2.1958	0.00035589	0.0026327	1.13475	2.5796	1.39336	0.246287
GSEA	GSE360_L_DONOVANI_VS_B_MALAYI_HIGH_DOSE_MAC_UP	17047	959	158	20	2.2501	0.00035444	0.0045095	1.16999	2.34587	1.39223	0.246089
GSEA	HOSHIDA_LIVER_CANCER_SUBCLASS_S3	17047	959	243	29	2.1214	6.35e-05	0.0011452	1.08502	2.94112	1.39221	0.246085
GOMF	cation binding	17047	959	3630	315	1.5425	3.66e-18	4.65e-16	0.62527	15.3321	1.3914	0.245941
GSEA	MORF_RAB1A	17047	959	186	23	2.1981	0.00019595	0.0028249	1.13626	2.549	1.39059	0.245798
GSEA	TMTCGCGANR_UNKNOWN	17047	959	149	19	2.2667	0.0004427	0.0053608	1.18059	2.27077	1.39033	0.245753
GSEA	REACTOME_TRANSLATION	17047	959	140	18	2.2855	0.00055284	0.0063438	1.19251	2.19765	1.38943	0.245593
GSEA	ACCTGTTG_UNKNOWN	17047	959	140	18	2.2855	0.00055284	0.0063509	1.19251	2.19716	1.38935	0.245579
GSEA	GSE22886_NAIVE_CD4_TCELL_VS_NEUTROPHIL_UP	17047	959	177	22	2.2094	0.00024497	0.003353	1.14365	2.47457	1.38706	0.245175
GSEA	V$GATA1_03	17047	959	215	26	2.1496	0.00011591	0.0018612	1.10407	2.73021	1.38451	0.244723
GOMF	ion binding	17047	959	3642	315	1.5374	6.01e-18	7.39e-16	0.620493	15.1311	1.37886	0.243725
GOBP	negative regulation of cell differentiation	17047	959	493	54	1.947	1.13e-06	8.59e-05	0.961253	4.06612	1.37855	0.24367
GSEA	ATGCAGT,MIR-217	17047	959	105	14	2.3701	0.0014586	0.013465	1.24495	1.87079	1.37838	0.24364
GSEA	HOFFMANN_LARGE_TO_SMALL_PRE_BII_LYMPHOCYTE_UP	17047	959	150	19	2.2516	0.00047871	0.0057294	1.17095	2.24189	1.37739	0.243465
GSEA	GCM_MLL	17047	959	150	19	2.2516	0.00047871	0.0057361	1.17095	2.24138	1.37731	0.243451
GOBP	cellular modified amino acid metabolic process	17047	959	117	16	2.4309	0.00056087	0.019682	1.28149	1.70593	1.3765	0.243308
GSEA	V$HNF1_Q6	17047	959	216	26	2.1397	0.00012447	0.0019679	1.09741	2.706	1.37518	0.243073
GSEA	REPRODUCTIVE_PROCESS	17047	959	123	16	2.3123	0.000935	0.0095098	1.20933	2.02183	1.37513	0.243066
GSEA	ACTGTAG,MIR-139	17047	959	123	16	2.3123	0.000935	0.0095192	1.20933	2.0214	1.37506	0.243053
GSEA	CTTTGTA,MIR-524	17047	959	406	45	1.9702	5.95e-06	0.0001527	0.978342	3.81616	1.37491	0.243027
GSEA	BERENJENO_TRANSFORMED_BY_RHOA_UP	17047	959	511	55	1.9132	1.53e-06	4.76e-05	0.935988	4.32271	1.37212	0.242533
GSEA	V$CEBPB_02	17047	959	226	27	2.1237	0.00010669	0.0017294	1.08658	2.7621	1.37201	0.242513
GSEA	GSE29618_LAIV_VS_TIV_FLU_VACCINE_DAY7_MONOCYTE_UP	17047	959	169	21	2.2088	0.00033028	0.0042548	1.14326	2.37112	1.37198	0.242509
GSEA	HELLER_HDAC_TARGETS_DN	17047	959	265	31	2.0794	5.33e-05	0.00098757	1.05617	3.00543	1.37175	0.242469
GSEA	CASORELLI_ACUTE_PROMYELOCYTIC_LEUKEMIA_DN	17047	959	618	65	1.8696	4.2e-07	1.56e-05	0.90273	4.80554	1.37121	0.242372
GOBP	response to DNA damage stimulus	17047	959	548	59	1.9138	6.57e-07	5.15e-05	0.93644	4.28851	1.36989	0.24214
GSEA	V$HIF1_Q3	17047	959	207	25	2.1468	0.00015579	0.0023686	1.10219	2.62551	1.36929	0.242033
GSEA	CATGTAA,MIR-496	17047	959	160	20	2.222	0.00041326	0.005028	1.15186	2.2986	1.36904	0.241989
GOBP	cellular component organization or biogenesis	17047	959	3756	323	1.5286	4.23e-18	6.45e-16	0.612211	15.1904	1.36637	0.241517
GSEA	V$ZF5_01	17047	959	217	26	2.1298	0.00013357	0.0020799	1.09072	2.68196	1.36583	0.241422
GSEA	JAZAG_TGFB1_SIGNALING_VIA_SMAD4_UP	17047	959	97	13	2.3823	0.001984	0.016989	1.25236	1.76983	1.36546	0.241356
GOBP	organ development	17047	959	1016	101	1.7671	5.92e-09	5.78e-07	0.821384	6.2381	1.36356	0.241019
GSEA	KINSEY_TARGETS_OF_EWSR1_FLII_FUSION_UP	17047	959	1146	112	1.7373	2.24e-09	1.51e-07	0.796847	6.82145	1.36301	0.240924
GSEA	ONDER_CDH1_TARGETS_1_DN	17047	959	142	18	2.2533	0.0006472	0.0072173	1.17204	2.14163	1.36268	0.240864
GSEA	MORF_PTPN11	17047	959	106	14	2.3477	0.0015868	0.014302	1.23125	1.8446	1.36218	0.240777
GOBP	organ morphogenesis	17047	959	433	48	1.9705	3.03e-06	0.00021748	0.978562	3.66258	1.36109	0.240584
GSEA	GSE22886_NAIVE_CD4_TCELL_VS_DC_UP	17047	959	170	21	2.1958	0.00035589	0.0045224	1.13475	2.34463	1.36048	0.240476
GSEA	YKACATTT_UNKNOWN	17047	959	237	28	2.1001	9.79e-05	0.0016246	1.07046	2.78925	1.36003	0.240397
GSEA	ONKEN_UVEAL_MELANOMA_UP	17047	959	708	73	1.8328	1.84e-07	7.8e-06	0.874049	5.10809	1.35899	0.240213
GSEA	TAGCTTT,MIR-9	17047	959	218	26	2.1201	0.00014325	0.0022073	1.08413	2.65614	1.35636	0.239747
GSEA	ZHANG_TLX_TARGETS_60HR_DN	17047	959	267	31	2.0639	6.1e-05	0.0011048	1.04537	2.95672	1.35568	0.239627
GSEA	GSE37416_CTRL_VS_24H_F_TULARENSIS_LVS_NEUTROPHIL_DN	17047	959	180	22	2.1726	0.00030586	0.0040053	1.11942	2.39736	1.35419	0.239364
GSEA	V$GR_Q6_01	17047	959	238	28	2.0913	0.00010476	0.0017171	1.0644	2.7652	1.35133	0.238858
GSEA	REPRODUCTION	17047	959	209	25	2.1263	0.00017944	0.0026198	1.08835	2.58173	1.35068	0.238744
GSEA	GSE6269_FLU_VS_STREP_AUREUS_INF_PBMC_UP	17047	959	143	18	2.2375	0.00069918	0.0076479	1.16189	2.11646	1.34982	0.238592
GSEA	ATGTTTC,MIR-494	17047	959	143	18	2.2375	0.00069918	0.007656	1.16189	2.116	1.34975	0.238579
GSEA	YAO_TEMPORAL_RESPONSE_TO_PROGESTERONE_CLUSTER_11	17047	959	98	13	2.358	0.0021597	0.018118	1.23756	1.74189	1.34797	0.238265
GSEA	CHICAS_RB1_TARGETS_GROWING	17047	959	219	26	2.1104	0.00015354	0.0023413	1.07752	2.63054	1.34688	0.238072
GSEA	REACTOME_HIV_LIFE_CYCLE	17047	959	107	14	2.3258	0.0017239	0.015218	1.21773	1.81764	1.34598	0.237913
GSEA	GCTTGAA,MIR-498	17047	959	107	14	2.3258	0.0017239	0.015231	1.21773	1.81727	1.34591	0.237901
GOBP	muscle contraction	17047	959	137	18	2.3355	0.00043302	0.016384	1.22373	1.78558	1.34496	0.237733
GSEA	GSE6269_STREP_AUREUS_VS_STREP_PNEUMO_INF_PBMC_DN	17047	959	162	20	2.1945	0.00048014	0.0057399	1.13389	2.2411	1.34445	0.237642
GSEA	WANG_CISPLATIN_RESPONSE_AND_XPC_UP	17047	959	181	22	2.1606	0.00032884	0.0042415	1.11143	2.37248	1.34342	0.237461
GSEA	GSE27786_CD8_TCELL_VS_MONO_MAC_UP	17047	959	181	22	2.1606	0.00032884	0.0042468	1.11143	2.37194	1.34335	0.237447
GSEA	GSE17721_0.5H_VS_8H_GARDIQUIMOD_BMDM_UP	17047	959	181	22	2.1606	0.00032884	0.0042522	1.11143	2.37139	1.34327	0.237434
GSEA	V$BACH2_01	17047	959	239	28	2.0825	0.00011209	0.0018028	1.05832	2.74405	1.34295	0.237377
GOBP	regulation of biological process	17047	959	7882	619	1.396	3.67e-32	6.81e-30	0.481299	29.1671	1.34287	0.237364
GSEA	GSE17721_CTRL_VS_POLYIC_1H_BMDM_DN	17047	959	172	21	2.1703	0.00041219	0.0050209	1.11789	2.29922	1.33874	0.236633
GSEA	V$TFIII_Q6	17047	959	191	23	2.1405	0.00028178	0.0037864	1.09795	2.42177	1.33804	0.23651
GSEA	GROSS_HYPOXIA_VIA_ELK3_DN	17047	959	144	18	2.222	0.00075458	0.0080821	1.15186	2.09248	1.33726	0.236371
GSEA	CTCTGGA,MIR-520A,MIR-525	17047	959	144	18	2.222	0.00075458	0.0080905	1.15186	2.09202	1.33718	0.236358
GSEA	GRAESSMANN_RESPONSE_TO_MC_AND_DOXORUBICIN_DN	17047	959	703	72	1.8206	2.84e-07	1.12e-05	0.864414	4.94892	1.33712	0.236346
GSEA	PILON_KLF1_TARGETS_DN	17047	959	1846	170	1.637	1.35e-11	1.41e-09	0.711054	8.84937	1.33553	0.236067
GSEA	AAGCACA,MIR-218	17047	959	361	40	1.9696	1.83e-05	0.00041388	0.977903	3.38313	1.33368	0.235739
GOBP	regulation of cell differentiation	17047	959	1224	118	1.7137	1.81e-09	1.83e-07	0.777115	6.73805	1.33351	0.235709
GSEA	GSE17721_0.5H_VS_12H_LPS_BMDM_UP	17047	959	182	22	2.1487	0.00035327	0.0045003	1.10346	2.34676	1.33256	0.23554
GSEA	ACTIN_CYTOSKELETON	17047	959	126	16	2.2572	0.0011873	0.011508	1.17453	1.939	1.33135	0.235328
GSEA	LINDGREN_BLADDER_CANCER_CLUSTER_1_UP	17047	959	99	13	2.3342	0.0023475	0.019161	1.22293	1.71758	1.33131	0.23532
Keywords	Ribonucleoprotein	17047	959	264	30	2.02	0.00011274	0.00098561	1.01436	3.00629	1.33092	0.23525
GSEA	GGCACTT,MIR-519E	17047	959	117	15	2.2789	0.00149	0.013657	1.18834	1.86464	1.33001	0.23509
GSEA	LABBE_WNT3A_TARGETS_UP	17047	959	108	14	2.3043	0.0018701	0.016189	1.20433	1.79078	1.3299	0.235071
GSEA	V$P300_01	17047	959	221	26	2.0913	0.00017605	0.0025814	1.0644	2.58814	1.32916	0.234939
GSEA	V$E2F1_Q3_01	17047	959	221	26	2.0913	0.00017605	0.0025851	1.0644	2.58752	1.32908	0.234925
GSEA	KAUFFMANN_DNA_REPAIR_GENES	17047	959	221	26	2.0913	0.00017605	0.0025887	1.0644	2.58692	1.329	0.234911
GSEA	BENPORATH_CYCLING_GENES	17047	959	596	62	1.8492	1.08e-06	3.55e-05	0.886901	4.4503	1.32741	0.23463
GSEA	GSE25087_FETAL_VS_ADULT_TCONV_UP	17047	959	173	21	2.1578	0.00044306	0.0053589	1.10956	2.27092	1.32713	0.234581
GSEA	YAUCH_HEDGEHOG_SIGNALING_PARACRINE_DN	17047	959	231	27	2.0777	0.00015024	0.0022943	1.05499	2.63935	1.32681	0.234525
GOBP	response to nutrient	17047	959	234	28	2.127	7.95e-05	0.0040189	1.08882	2.39589	1.32612	0.234403
GSEA	BENPORATH_SOX2_TARGETS	17047	959	652	67	1.8267	6.33e-07	2.23e-05	0.86924	4.65111	1.32204	0.233681
GSEA	V$STAT5A_04	17047	959	183	22	2.137	0.00037923	0.0047661	1.09559	2.32184	1.32188	0.233654
GOBP	cellular component organization	17047	959	3708	316	1.5149	4.67e-17	6.65e-15	0.599223	14.1769	1.32156	0.233596
GSEA	V$AP2ALPHA_01	17047	959	222	26	2.0819	0.00018835	0.0027306	1.0579	2.56374	1.31993	0.233309
GSEA	V$NFKB_C	17047	959	232	27	2.0687	0.0001606	0.0024097	1.04872	2.61804	1.31823	0.233007
GSEA	BLALOCK_ALZHEIMERS_DISEASE_DN	17047	959	1176	113	1.708	4.82e-09	2.99e-07	0.772308	6.52459	1.31668	0.232734
GSEA	YTAATTAA_V$LHX3_01	17047	959	155	19	2.179	0.00069779	0.0076489	1.12367	2.1164	1.31637	0.232679
GSEA	PUJANA_BRCA_CENTERED_NETWORK	17047	959	118	15	2.2596	0.0016118	0.014439	1.17607	1.84046	1.31539	0.232507
GSEA	PECE_MAMMARY_STEM_CELL_DN	17047	959	118	15	2.2596	0.0016118	0.014451	1.17607	1.8401	1.31533	0.232495
GSEA	WHITFIELD_CELL_CYCLE_G2_M	17047	959	203	24	2.1016	0.00027685	0.0037348	1.07149	2.42773	1.31459	0.232365
GSEA	GGGAGGRR_V$MAZ_Q6	17047	959	2029	184	1.612	6.19e-12	7.33e-10	0.688852	9.13511	1.31454	0.232355
GSEA	GCM_ZNF198	17047	959	109	14	2.2831	0.002026	0.017192	1.19099	1.76467	1.31401	0.232262
GSEA	STARK_PREFRONTAL_CORTEX_22Q11_DELETION_UP	17047	959	184	22	2.1254	0.0004068	0.0049671	1.08773	2.3039	1.31222	0.231946
GSEA	V$FOXM1_01	17047	959	223	26	2.0725	0.00020139	0.002891	1.05137	2.53895	1.31063	0.231665
GSEA	V$COUP_DR1_Q6	17047	959	223	26	2.0725	0.00020139	0.0028951	1.05137	2.53834	1.31055	0.231651
GSEA	GSE29618_BCELL_VS_MONOCYTE_UP	17047	959	165	20	2.1546	0.0005974	0.0067646	1.10742	2.16976	1.3102	0.231588
GSEA	GSE13411_NAIVE_BCELL_VS_PLASMA_CELL_UP	17047	959	165	20	2.1546	0.0005974	0.006772	1.10742	2.16928	1.31013	0.231576
GSEA	CATTTCA,MIR-203	17047	959	263	30	2.0277	0.00010578	0.0017174	1.01984	2.76513	1.30867	0.231318
GSEA	V$TATA_C	17047	959	244	28	2.0398	0.0001559	0.0023668	1.02843	2.62584	1.30001	0.229788
GSEA	GSE29617_CTRL_VS_TIV_FLU_VACCINE_PBMC_2008_UP	17047	959	147	18	2.1766	0.00094299	0.0095346	1.12208	2.0207	1.29985	0.229758
GSEA	GSE25087_FETAL_VS_ADULT_TREG_DN	17047	959	147	18	2.1766	0.00094299	0.0095439	1.12208	2.02027	1.29978	0.229746
GSEA	BROWNE_HCMV_INFECTION_18HR_UP	17047	959	166	20	2.1417	0.00064145	0.007161	1.09876	2.14503	1.29878	0.229569
GSEA	BURTON_ADIPOGENESIS_5	17047	959	110	14	2.2624	0.002192	0.018298	1.17785	1.7376	1.29809	0.229449
GSEA	AGGAAGC,MIR-516-3P	17047	959	110	14	2.2624	0.002192	0.018313	1.17785	1.73724	1.29803	0.229437
GSEA	V$RSRFC4_Q2	17047	959	195	23	2.0966	0.00037195	0.0046861	1.06805	2.32919	1.29791	0.229417
GSEA	ZHANG_BREAST_CANCER_PROGENITORS_UP	17047	959	388	42	1.9242	1.99e-05	0.00043849	0.944259	3.35804	1.2967	0.229202
GSEA	GSE7400_CTRL_VS_CSF3_IN_VIVO_TREATED_PBMC_UP	17047	959	176	21	2.121	0.00054765	0.0062983	1.08474	2.20078	1.29461	0.228833
GSEA	GSE3982_DC_VS_TH2_DN	17047	959	176	21	2.121	0.00054765	0.0063053	1.08474	2.20029	1.29454	0.228821
GSEA	GSE17721_POLYIC_VS_PAM3CSK4_1H_BMDM_UP	17047	959	176	21	2.121	0.00054765	0.0063124	1.08474	2.19981	1.29447	0.228808
GSEA	BASSO_B_LYMPHOCYTE_NETWORK	17047	959	138	17	2.1898	0.0011858	0.011504	1.1308	1.93915	1.29402	0.228729
GSEA	GTGCAAT,MIR-25,MIR-32,MIR-92,MIR-363,MIR-367	17047	959	285	32	1.9959	8.66e-05	0.0014838	0.997039	2.82862	1.29398	0.228722
GSEA	GSE6269_HEALTHY_VS_STREP_PNEUMO_INF_PBMC_UP	17047	959	157	19	2.1512	0.00080615	0.0085192	1.10514	2.0696	1.29281	0.228515
GSEA	GSE360_CTRL_VS_L_DONOVANI_MAC_UP	17047	959	186	22	2.1025	0.00046707	0.0056228	1.07211	2.25005	1.29041	0.22809
GSEA	ACTGCCT,MIR-34B	17047	959	206	24	2.071	0.0003389	0.0043549	1.05033	2.36102	1.28608	0.227325
GSEA	V$GATA1_01	17047	959	216	25	2.0574	0.00028839	0.0038501	1.04082	2.41453	1.28452	0.227049
GSEA	V$AP3_Q6	17047	959	216	25	2.0574	0.00028839	0.0038551	1.04082	2.41396	1.28444	0.227036
GSEA	KAYO_AGING_MUSCLE_DN	17047	959	111	14	2.242	0.0023684	0.019301	1.16479	1.71442	1.28296	0.226774
GSEA	IWANAGA_CARCINOGENESIS_BY_KRAS_DN	17047	959	111	14	2.242	0.0023684	0.019317	1.16479	1.71406	1.2829	0.226762
GSEA	GSE9006_TYPE_1_DIABETES_AT_DX_VS_4MONTH_POST_DX_PBMC_UP	17047	959	187	22	2.0913	0.00049993	0.0058808	1.0644	2.23056	1.28066	0.226366
GSEA	GSE360_LOW_DOSE_B_MALAYI_VS_M_TUBERCULOSIS_DC_UP	17047	959	187	22	2.0913	0.00049993	0.0058876	1.0644	2.23006	1.28058	0.226354
GSEA	CTTTAAR_UNKNOWN	17047	959	832	82	1.7519	2.17e-07	8.91e-06	0.80892	5.04994	1.27865	0.226011
GOMF	transferase activity, transferring acyl groups	17047	959	222	26	2.0819	0.00018835	0.0057408	1.0579	2.24103	1.27628	0.225593
GSEA	V$CEBPA_01	17047	959	217	25	2.0479	0.00030786	0.0040264	1.03415	2.39508	1.27575	0.2255
GSEA	TAAWWATAG_V$RSRFC4_Q2	17047	959	149	18	2.1474	0.0010889	0.010674	1.10259	1.97167	1.27503	0.225371
GSEA	ZHENG_FOXP3_TARGETS_IN_THYMUS_UP	17047	959	178	21	2.0971	0.00062832	0.0070373	1.0684	2.15259	1.27289	0.224993
GSEA	GSE22886_IGG_IGA_MEMORY_BCELL_VS_BM_PLASMA_CELL_UP	17047	959	178	21	2.0971	0.00062832	0.007045	1.0684	2.15212	1.27282	0.224981
GSEA	GSE22886_DAY1_VS_DAY7_MONOCYTE_IN_CULTURE_DN	17047	959	188	22	2.0801	0.00053472	0.006191	1.05665	2.20824	1.27046	0.224564
GSEA	BENPORATH_ES_1	17047	959	340	37	1.9344	5.13e-05	0.00095939	0.951886	3.018	1.27019	0.224516
GSEA	GCATTTG,MIR-105	17047	959	159	19	2.1242	0.00092808	0.0094863	1.08692	2.0229	1.26953	0.224399
GSEA	GTGACTT,MIR-224	17047	959	140	17	2.1585	0.0013712	0.012808	1.11003	1.89252	1.26841	0.224202
GSEA	V$GATA1_04	17047	959	208	24	2.0511	0.00038656	0.004817	1.0364	2.31722	1.26732	0.224009
GSEA	OSWALD_HEMATOPOIETIC_STEM_CELL_IN_COLLAGEN_GEL_UP	17047	959	208	24	2.0511	0.00038656	0.0048228	1.0364	2.3167	1.26725	0.223997
GSEA	MULLIGHAN_NPM1_SIGNATURE_3_UP	17047	959	299	33	1.9619	9.38e-05	0.0015823	0.972252	2.80071	1.26663	0.223888
GSEA	HOXA9_DN.V1_DN	17047	959	169	20	2.1036	0.0007902	0.0083679	1.07286	2.07738	1.26557	0.2237
GSEA	MORF_CDC2L5	17047	959	131	16	2.1711	0.0017283	0.015244	1.11843	1.8169	1.26267	0.223186
GSEA	V$NKX22_01	17047	959	160	19	2.1109	0.00099452	0.0099	1.07786	2.00436	1.25868	0.222482
GSEA	V$HLF_01	17047	959	229	26	2.0182	0.00029722	0.0039323	1.01307	2.40535	1.25755	0.222282
GSEA	V$TAXCREB_01	17047	959	122	15	2.1856	0.0021806	0.018263	1.12803	1.73843	1.25684	0.222156
GSEA	CRX_DN.V1_DN	17047	959	122	15	2.1856	0.0021806	0.018278	1.12803	1.73807	1.25677	0.222145
GSEA	CACGTG_V$MYC_Q2	17047	959	943	91	1.7154	1.24e-07	5.48e-06	0.778545	5.26107	1.25525	0.221876
GOBP	response to growth factor stimulus	17047	959	212	25	2.0962	0.00022073	0.0091621	1.06778	2.038	1.25505	0.221841
GSEA	MODULE_126	17047	959	170	20	2.0913	0.00084574	0.0088199	1.0644	2.05454	1.25461	0.221762
GOMF	ATPase activity, coupled	17047	959	275	31	2.0038	0.00010202	0.0035162	1.00274	2.45393	1.25417	0.221685
GSEA	MARTENS_TRETINOIN_RESPONSE_DN	17047	959	670	67	1.7776	1.58e-06	4.89e-05	0.829931	4.31086	1.25292	0.221463
GOBP	biological regulation	17047	959	8317	638	1.3636	1.73e-30	3.11e-28	0.447421	27.507	1.25285	0.221451
GSEA	GSE37416_0H_VS_3H_F_TULARENSIS_LVS_NEUTROPHIL_DN	17047	959	180	21	2.0738	0.00071872	0.0077871	1.05228	2.10862	1.25198	0.221298
GSEA	GSE360_CTRL_VS_L_DONOVANI_DC_UP	17047	959	180	21	2.0738	0.00071872	0.0077953	1.05228	2.10817	1.25191	0.221286
GSEA	ONKEN_UVEAL_MELANOMA_DN	17047	959	482	50	1.844	1.13e-05	0.00027118	0.882839	3.56674	1.25164	0.221237
GSEA	GSE24634_NAIVE_CD4_TCELL_VS_DAY3_IL4_CONV_TREG_DN	17047	959	190	22	2.0583	0.00061044	0.0068895	1.04145	2.16181	1.25007	0.22096
GSEA	SYATTGTG_UNKNOWN	17047	959	200	23	2.0442	0.00051825	0.0060343	1.03154	2.21937	1.24931	0.220826
GSEA	V$YY1_Q6	17047	959	220	25	2.02	0.00037315	0.0046954	1.01436	2.32833	1.24854	0.22069
GOBP	positive regulation of cell differentiation	17047	959	575	59	1.824	2.88e-06	0.00020836	0.867106	3.68119	1.24466	0.220004
GSEA	WEI_MYCN_TARGETS_WITH_E_BOX	17047	959	706	70	1.7625	1.27e-06	4.1e-05	0.817623	4.38697	1.24439	0.219956
GSEA	TATTATA,MIR-374	17047	959	261	29	1.9751	0.00020503	0.0029393	0.981926	2.53176	1.24427	0.219935
GSEA	GSE29617_CTRL_VS_DAY3_TIV_FLU_VACCINE_PBMC_2008_DN	17047	959	171	20	2.079	0.00090447	0.0092726	1.05589	2.0328	1.24376	0.219845
GSEA	GSE22886_NAIVE_BCELL_VS_NEUTROPHIL_UP	17047	959	171	20	2.079	0.00090447	0.0092819	1.05589	2.03236	1.2437	0.219833
GSEA	GSE39820_CTRL_VS_TGFBETA1_IL6_IL23A_CD4_TCELL_UP	17047	959	181	21	2.0624	0.00076784	0.0081985	1.04432	2.08627	1.24156	0.219456
GSEA	GSE339_CD4POS_VS_CD8POS_DC_IN_CULTURE_UP	17047	959	181	21	2.0624	0.00076784	0.008207	1.04432	2.08582	1.2415	0.219445
GSEA	AATGTGA,MIR-23A,MIR-23B	17047	959	387	41	1.8832	3.91e-05	0.00076625	0.913186	3.11563	1.2411	0.219374
GSEA	V$ZID_01	17047	959	231	26	2.0007	0.00033687	0.0043342	1.0005	2.36309	1.24032	0.219237
GSEA	V$NFY_01	17047	959	221	25	2.0108	0.00039739	0.0049341	1.00777	2.30679	1.23958	0.219105
GSEA	V$CEBP_Q3	17047	959	221	25	2.0108	0.00039739	0.0049401	1.00777	2.30626	1.2395	0.219093
GSEA	V$CDX2_Q5	17047	959	211	24	2.0219	0.00046871	0.005636	1.01571	2.24903	1.23902	0.219006
GOCC	extracellular vesicular exosome	17047	959	2497	216	1.5377	5.79e-12	1.69e-10	0.620774	9.77175	1.2365	0.218561
GSEA	UEDA_PERIFERAL_CLOCK	17047	959	162	19	2.0848	0.0011392	0.011125	1.05991	1.9537	1.235	0.218296
GOCC	extracellular organelle	17047	959	2499	216	1.5364	6.25e-12	1.75e-10	0.619554	9.75763	1.23423	0.21816
GOBP	small molecule metabolic process	17047	959	1544	141	1.6233	1.57e-09	1.6e-07	0.69893	6.79547	1.23418	0.218152
GOCC	extracellular membrane-bounded organelle	17047	959	2499	216	1.5364	6.25e-12	1.79e-10	0.619554	9.74829	1.23393	0.218108
GSEA	SHEN_SMARCA2_TARGETS_UP	17047	959	399	42	1.8711	3.69e-05	0.00073268	0.903887	3.13509	1.23352	0.218036
GSEA	TGASTMAGC_V$NFE2_01	17047	959	172	20	2.067	0.00096653	0.0097059	1.04754	2.01296	1.23335	0.218005
GSEA	GSE22886_IGM_MEMORY_BCELL_VS_BM_PLASMA_CELL_UP	17047	959	172	20	2.067	0.00096653	0.0097154	1.04754	2.01254	1.23329	0.217993
GSEA	V$COUP_01	17047	959	232	26	1.9921	0.00035834	0.0045479	0.99429	2.34219	1.2318	0.217731
GSEA	BROWNE_HCMV_INFECTION_20HR_UP	17047	959	212	24	2.0124	0.00049919	0.0058856	1.00892	2.23021	1.23021	0.217449
GSEA	V$PAX4_04	17047	959	192	22	2.0368	0.00069497	0.0076261	1.0263	2.1177	1.23005	0.217422
GSEA	V$CDPCR3HD_01	17047	959	202	23	2.024	0.00058906	0.0066996	1.01721	2.17395	1.2299	0.217395
GSEA	NUCLEOSIDE_TRIPHOSPHATASE_ACTIVITY	17047	959	202	23	2.024	0.00058906	0.0067071	1.01721	2.17347	1.22983	0.217383
GSEA	KIM_ALL_DISORDERS_OLIGODENDROCYTE_NUMBER_CORR_UP	17047	959	722	71	1.748	1.43e-06	4.5e-05	0.805705	4.34679	1.22793	0.217047
GSEA	BENPORATH_MYC_MAX_TARGETS	17047	959	711	70	1.7501	1.62e-06	4.98e-05	0.807437	4.30268	1.22678	0.216843
GOMF	protein homodimerization activity	17047	959	571	58	1.8056	4.65e-06	0.0002287	0.852478	3.64073	1.22549	0.216615
GOBP	epithelial cell differentiation	17047	959	185	22	2.1139	0.00043605	0.016443	1.07991	1.78402	1.22431	0.216406
GSEA	SHEPARD_CRUSH_AND_BURN_MUTANT_DN	17047	959	163	19	2.072	0.0012177	0.011692	1.05102	1.93211	1.22382	0.21632
GSEA	V$PAX4_01	17047	959	233	26	1.9836	0.00038097	0.0047821	0.988121	2.32038	1.2232	0.216211
GSEA	GSE360_DC_VS_MAC_L_MAJOR_DN	17047	959	173	20	2.055	0.0010321	0.010185	1.03914	1.99204	1.22273	0.216127
GSEA	V$CHOP_01	17047	959	213	24	2.0029	0.00053133	0.0061658	1.00209	2.21001	1.22118	0.215853
GSEA	V$CEBPDELTA_Q6	17047	959	213	24	2.0029	0.00053133	0.0061727	1.00209	2.20952	1.22111	0.215841
GSEA	GSE39820_CTRL_VS_TGFBETA3_IL6_CD4_TCELL_UP	17047	959	183	21	2.0398	0.00087447	0.0090462	1.02843	2.04353	1.22103	0.215827
GSEA	GSE17721_0.5H_VS_12H_GARDIQUIMOD_BMDM_UP	17047	959	183	21	2.0398	0.00087447	0.0090553	1.02843	2.0431	1.22096	0.215815
GSEA	MORF_ATRX	17047	959	193	22	2.0263	0.00074078	0.0079757	1.01885	2.09823	1.22052	0.215737
GSEA	GSE20715_0H_VS_48H_OZONE_LUNG_DN	17047	959	193	22	2.0263	0.00074078	0.0079841	1.01885	2.09777	1.22045	0.215725
GSEA	MARTINEZ_TP53_TARGETS_DN	17047	959	522	53	1.8048	1.14e-05	0.00027352	0.851839	3.56301	1.21821	0.215329
GOBP	response to inorganic substance	17047	959	372	40	1.9114	3.49e-05	0.0020333	0.93463	2.6918	1.21756	0.215214
GSEA	LOPEZ_MBD_TARGETS	17047	959	852	82	1.7108	5.54e-07	1.99e-05	0.774671	4.70196	1.21593	0.214925
GSEA	V$NFY_Q6_01	17047	959	234	26	1.9751	0.0004048	0.0049485	0.981926	2.30553	1.21549	0.214848
GSEA	V$MAF_Q6	17047	959	234	26	1.9751	0.0004048	0.0049544	0.981926	2.30501	1.21542	0.214836
GSEA	TTAYRTAA_V$E4BP4_01	17047	959	234	26	1.9751	0.0004048	0.0049603	0.981926	2.30449	1.21535	0.214824
GSEA	IWANAGA_CARCINOGENESIS_BY_KRAS_PTEN_UP	17047	959	164	19	2.0594	0.0013006	0.012192	1.04222	1.91393	1.21325	0.214453
GSEA	GSE1460_DP_THYMOCYTE_VS_THYMIC_STROMAL_CELL_UP	17047	959	164	19	2.0594	0.0013006	0.012203	1.04222	1.91353	1.21319	0.214442
GSEA	V$CMYB_01	17047	959	224	25	1.9839	0.00047833	0.0057383	0.988339	2.24122	1.21283	0.214378
GSEA	SENESE_HDAC1_TARGETS_UP	17047	959	392	41	1.8592	5.13e-05	0.00095827	0.894682	3.01851	1.21255	0.214328
GSEA	CHICAS_RB1_TARGETS_SENESCENT	17047	959	490	50	1.8139	1.71e-05	0.00039186	0.859095	3.40687	1.21233	0.214289
GSEA	V$FREAC3_01	17047	959	214	24	1.9935	0.00056521	0.0064713	0.995304	2.18901	1.21207	0.214244
GOBP	response to steroid hormone stimulus	17047	959	320	35	1.9442	7.14e-05	0.0036458	0.959177	2.43821	1.21113	0.214078
GSEA	GSE12845_IGD_POS_BLOOD_VS_PRE_GC_TONSIL_BCELL_DN	17047	959	184	21	2.0288	0.00093223	0.0095004	1.02063	2.02226	1.2109	0.214037
GSEA	THUM_SYSTOLIC_HEART_FAILURE_DN	17047	959	194	22	2.0158	0.00078908	0.0083645	1.01135	2.07756	1.21078	0.214015
GOBP	cellular amino acid metabolic process	17047	959	299	33	1.9619	9.38e-05	0.00472	0.972252	2.32606	1.20917	0.213732
GOBP	cell differentiation	17047	959	1569	142	1.6088	2.43e-09	2.44e-07	0.685985	6.6127	1.20873	0.213654
GSEA	V$HNF4ALPHA_Q6	17047	959	245	27	1.959	0.00036365	0.004604	0.970117	2.33686	1.20858	0.213627
GSEA	LU_AGING_BRAIN_UP	17047	959	245	27	1.959	0.00036365	0.0046097	0.970117	2.33633	1.20851	0.213615
GSEA	TTGCACT,MIR-130A,MIR-301,MIR-130B	17047	959	372	39	1.8636	7.18e-05	0.001268	0.898092	2.89688	1.20358	0.212742
GOMF	RNA binding	17047	959	644	64	1.7665	3.2e-06	0.00016404	0.820894	3.78505	1.20291	0.212624
GSEA	STTTCRNTTT_V$IRF_Q6	17047	959	165	19	2.0469	0.001388	0.012929	1.03344	1.88844	1.20154	0.212383
GSEA	REACTOME_MITOTIC_M_M_G1_PHASES	17047	959	165	19	2.0469	0.001388	0.012941	1.03344	1.88803	1.20148	0.212371
GSEA	GSE7852_LN_VS_THYMUS_TREG_DN	17047	959	185	21	2.0178	0.00099311	0.0098955	1.01278	2.00456	1.20127	0.212335
GSEA	TGTTTGY_V$HNF3_Q6	17047	959	627	62	1.7577	5.19e-06	0.00013639	0.813689	3.86522	1.20126	0.212333
GSEA	GSE12845_IGD_POS_BLOOD_VS_DARKZONE_GC_TONSIL_BCELL_DN	17047	959	185	21	2.0178	0.00099311	0.0099051	1.01278	2.00414	1.20121	0.212324
GSEA	RNA_BINDING	17047	959	246	27	1.951	0.00038583	0.0048195	0.964214	2.317	1.2005	0.212198
GSEA	GSE22886_NAIVE_CD8_TCELL_VS_NKCELL_DN	17047	959	175	20	2.0315	0.0011741	0.011412	1.02255	1.94264	1.20049	0.212197
GOBP	response to nutrient levels	17047	959	386	41	1.8881	3.7e-05	0.0021204	0.916935	2.67358	1.19819	0.211791
GSEA	TGANNYRGCA_V$TCF11MAFG_01	17047	959	267	29	1.9307	0.00029235	0.0038928	0.949124	2.40974	1.19808	0.21177
GSEA	V$YY1_01	17047	959	216	24	1.9751	0.00063845	0.0071353	0.981926	2.14659	1.19398	0.211045
GSEA	MORF_RAC1	17047	959	206	23	1.9847	0.00075528	0.0080812	0.988921	2.09252	1.19272	0.210823
GSEA	WANG_LMO4_TARGETS_UP	17047	959	310	33	1.8923	0.00017676	0.002588	0.920141	2.58704	1.19149	0.210606
GSEA	GRADE_COLON_AND_RECTAL_CANCER_UP	17047	959	268	29	1.9235	0.00030965	0.0040396	0.943734	2.39366	1.19098	0.210515
GSEA	CELLULAR_COMPONENT_ASSEMBLY	17047	959	289	31	1.9067	0.00023407	0.0032252	0.931078	2.49144	1.19084	0.21049
GSEA	GSE29618_BCELL_VS_MDC_UP	17047	959	166	19	2.0346	0.0014801	0.013602	1.02475	1.8664	1.19045	0.210423
GSEA	GSE3982_MAC_VS_TH2_DN	17047	959	176	20	2.02	0.0012509	0.011977	1.01436	1.92165	1.19004	0.210349
GSEA	GSE25087_FETAL_VS_ADULT_TREG_UP	17047	959	176	20	2.02	0.0012509	0.011989	1.01436	1.92122	1.18997	0.210337
GSEA	V$HNF4_DR1_Q3	17047	959	237	26	1.9501	0.0004841	0.0057806	0.963548	2.23803	1.18952	0.210257
GOBP	negative regulation of developmental process	17047	959	622	62	1.7719	4.08e-06	0.00028543	0.825297	3.5445	1.18808	0.210003
GSEA	V$GFI1_01	17047	959	227	25	1.9577	0.00057286	0.0065443	0.96916	2.18414	1.18745	0.209892
GSEA	V$AREB6_04	17047	959	227	25	1.9577	0.00057286	0.0065516	0.96916	2.18365	1.18739	0.20988
Keywords	3D-structure	17047	959	1314	119	1.6098	4.84e-08	7.35e-07	0.686881	6.13348	1.18738	0.209878
GSEA	HYDROLASE_ACTIVITY_ACTING_ON_ACID_ANHYDRIDES	17047	959	217	24	1.966	0.00067797	0.0074634	0.975263	2.12706	1.18519	0.209491
GSEA	LINDGREN_BLADDER_CANCER_CLUSTER_3_UP	17047	959	290	31	1.9002	0.00024757	0.0033796	0.926151	2.47113	1.18368	0.209226
GSEA	SHEDDEN_LUNG_CANCER_POOR_SURVIVAL_A6	17047	959	419	43	1.8242	5.29e-05	0.00098107	0.867264	3.0083	1.18357	0.209206
GSEA	WGTTNNNNNAAA_UNKNOWN	17047	959	463	47	1.8045	3.3e-05	0.00067304	0.851599	3.17196	1.18306	0.209116
GSEA	V$POU1F1_Q6	17047	959	197	22	1.9851	0.00094996	0.0095675	0.989212	2.0192	1.18239	0.208998
GSEA	GSE6269_HEALTHY_VS_FLU_INF_PBMC_UP	17047	959	147	17	2.0557	0.002212	0.018347	1.03963	1.73643	1.18188	0.208907
GSEA	GSE11057_EFF_MEM_VS_CENT_MEM_CD4_TCELL_DN	17047	959	147	17	2.0557	0.002212	0.018362	1.03963	1.73608	1.18182	0.208896
GSEA	MARTINEZ_RB1_AND_TP53_TARGETS_DN	17047	959	519	52	1.781	1.91e-05	0.00042802	0.832688	3.36854	1.18092	0.208738
GSEA	V$E2F_Q2	17047	959	157	18	2.038	0.0018678	0.016183	1.02715	1.79094	1.18031	0.20863
GSEA	GGGCGGR_V$SP1_Q6	17047	959	2667	227	1.513	7.06e-12	7.99e-10	0.597412	9.09757	1.18015	0.208601
GSEA	GSE3982_EOSINOPHIL_VS_TH2_DN	17047	959	177	20	2.0086	0.0013318	0.012473	1.00619	1.90403	1.18013	0.208597
GSEA	GSE22886_NAIVE_CD8_TCELL_VS_DC_UP	17047	959	167	19	2.0224	0.0015771	0.01424	1.01607	1.84649	1.17972	0.208525
GSEA	CTACTGT,MIR-199A	17047	959	167	19	2.0224	0.0015771	0.014252	1.01607	1.84612	1.17966	0.208515
GOBP	reproductive process	17047	959	964	91	1.678	3.17e-07	2.57e-05	0.746743	4.5899	1.17579	0.20783
GSEA	REACTOME_DEVELOPMENTAL_BIOLOGY	17047	959	366	38	1.8456	0.00010518	0.0017212	0.88409	2.76417	1.17561	0.207799
GSEA	V$MEF2_02	17047	959	208	23	1.9656	0.00085209	0.0088591	0.97497	2.05261	1.17441	0.207587
GOCC	cell-substrate adherens junction	17047	959	367	38	1.8405	0.00011085	0.0016379	0.880098	2.78571	1.1739	0.207497
GSEA	V$HNF4_01	17047	959	239	26	1.9338	0.000544	0.0062773	0.951439	2.20223	1.17355	0.207434
GSEA	KYNG_WERNER_SYNDROM_AND_NORMAL_AGING_DN	17047	959	198	22	1.9751	0.0010093	0.010018	0.981926	1.99922	1.17294	0.207326
GSEA	GSE24634_TREG_VS_TCONV_POST_DAY5_IL4_CONVERSION_UP	17047	959	188	21	1.9856	0.0011957	0.011535	0.989575	1.93798	1.17064	0.20692
GSEA	GSE22886_NAIVE_CD4_TCELL_VS_12H_ACT_TH1_DN	17047	959	188	21	1.9856	0.0011957	0.011545	0.989575	1.93761	1.17058	0.20691
GSEA	GSE1460_INTRATHYMIC_T_PROGENITOR_VS_NAIVE_CD4_TCELL_CORD_BLOOD_UP	17047	959	188	21	1.9856	0.0011957	0.011556	0.989575	1.93719	1.17052	0.206899
GSEA	GSE13484_UNSTIM_VS_3H_YF17D_VACCINE_STIM_PBMC_UP	17047	959	188	21	1.9856	0.0011957	0.011567	0.989575	1.93678	1.17046	0.206888
GSEA	GSE5463_CTRL_VS_DEXAMETHASONE_TREATED_THYMOCYTE_DN	17047	959	178	20	1.9973	0.0014168	0.013138	0.998051	1.88147	1.16947	0.206713
GSEA	YNGTTNNNATT_UNKNOWN	17047	959	324	34	1.8654	0.00018578	0.0027008	0.899485	2.56851	1.16927	0.206678
GSEA	GSE12366_GC_VS_MEMORY_BCELL_UP	17047	959	168	19	2.0104	0.0016792	0.0149	1.00748	1.82681	1.1691	0.206648
GSEA	GSE3982_DC_VS_EFF_MEMORY_CD4_TCELL_DN	17047	959	158	18	2.0251	0.0019905	0.017002	1.01799	1.7695	1.16888	0.20661
GSEA	GOLDRATH_EFF_VS_MEMORY_CD8_TCELL_UP	17047	959	189	21	1.9751	0.0012703	0.012096	0.981926	1.91736	1.16074	0.20517
GSEA	V$HNF3ALPHA_Q6	17047	959	179	20	1.9861	0.0015063	0.01372	0.989938	1.86265	1.15941	0.204936
GSEA	GSE9650_NAIVE_VS_EXHAUSTED_CD8_TCELL_DN	17047	959	179	20	1.9861	0.0015063	0.013733	0.989938	1.86223	1.15935	0.204925
GSEA	ATATGCA,MIR-448	17047	959	179	20	1.9861	0.0015063	0.013745	0.989938	1.86186	1.15929	0.204914
GSEA	RRAGTTGT_UNKNOWN	17047	959	220	24	1.9392	0.00080903	0.0085409	0.955462	2.0685	1.15897	0.204858
GSEA	MORF_RAD23B	17047	959	169	19	1.9985	0.0017865	0.015663	0.998918	1.80513	1.15817	0.204717
GSEA	GSE22886_IL2_VS_IL15_STIM_NKCELL_DN	17047	959	169	19	1.9985	0.0017865	0.015677	0.998918	1.80474	1.15811	0.204706
GSEA	EGFR_UP.V1_DN	17047	959	159	18	2.0124	0.0021195	0.017838	1.00892	1.74865	1.15762	0.20462
GSEA	V$AP2_Q3	17047	959	231	25	1.9238	0.00072303	0.0078091	0.943959	2.1074	1.15386	0.203953
GSEA	V$AP1_Q6	17047	959	231	25	1.9238	0.00072303	0.0078173	0.943959	2.10694	1.15379	0.203942
GOCC	cell-substrate junction	17047	959	371	38	1.8207	0.00013633	0.0019277	0.864493	2.71496	1.15083	0.203419
GSEA	WAKABAYASHI_ADIPOGENESIS_PPARG_BOUND_8D	17047	959	617	60	1.7286	1.16e-05	0.00027867	0.789604	3.55491	1.15018	0.203303
GSEA	WONG_EMBRYONIC_STEM_CELL_CORE	17047	959	327	34	1.8482	0.00021795	0.0030563	0.886121	2.5148	1.15013	0.203294
GSEA	WELCSH_BRCA1_TARGETS_UP	17047	959	180	20	1.9751	0.0016002	0.014373	0.981926	1.84245	1.14923	0.203136
GSEA	GSE3982_DC_VS_TH1_DN	17047	959	180	20	1.9751	0.0016002	0.014385	0.981926	1.84209	1.14918	0.203126
GSEA	GSE22886_NAIVE_VS_IGM_MEMORY_BCELL_DN	17047	959	180	20	1.9751	0.0016002	0.014398	0.981926	1.8417	1.14912	0.203115
GSEA	GSE17721_LPS_VS_GARDIQUIMOD_0.5H_BMDM_DN	17047	959	180	20	1.9751	0.0016002	0.01441	0.981926	1.84134	1.14906	0.203106
GOBP	organic acid biosynthetic process	17047	959	213	24	2.0029	0.00053133	0.01919	1.00209	1.71693	1.14648	0.20265
GOBP	carboxylic acid biosynthetic process	17047	959	213	24	2.0029	0.00053133	0.019253	1.00209	1.7155	1.14625	0.202608
GSEA	GSE24634_NAIVE_CD4_TCELL_VS_DAY7_IL4_CONV_TREG_DN	17047	959	191	21	1.9544	0.001431	0.013234	0.966726	1.87831	1.14135	0.201743
GOBP	response to extracellular stimulus	17047	959	407	42	1.8344	5.65e-05	0.0030486	0.875308	2.5159	1.13971	0.201453
GSEA	GSE339_CD4POS_VS_CD4CD8DN_DC_DN	17047	959	181	20	1.9642	0.0016989	0.015049	0.973942	1.82249	1.13911	0.201347
GOCC	focal adhesion	17047	959	362	37	1.8169	0.00016989	0.0023517	0.861479	2.62862	1.13858	0.201254
GSEA	V$CREBP1CJUN_01	17047	959	233	25	1.9073	0.00080971	0.0085218	0.931532	2.06947	1.13727	0.201021
GSEA	PENG_RAPAMYCIN_RESPONSE_DN	17047	959	233	25	1.9073	0.00080971	0.0085305	0.931532	2.06903	1.13721	0.201011
GSEA	WANG_CLIM2_TARGETS_UP	17047	959	202	22	1.936	0.001278	0.012101	0.953079	1.91718	1.13504	0.200628
GSEA	V$HP1SITEFACTOR_Q6	17047	959	202	22	1.936	0.001278	0.012112	0.953079	1.91678	1.13498	0.200618
GSEA	KIM_WT1_TARGETS_UP	17047	959	202	22	1.936	0.001278	0.012124	0.953079	1.91635	1.13492	0.200607
GOBP	multicellular organismal reproductive process	17047	959	475	48	1.7963	3.08e-05	0.0018441	0.845028	2.73422	1.13334	0.200328
GSEA	TGATTTRY_V$GFI1_01	17047	959	244	26	1.8941	0.00072175	0.0078118	0.921513	2.10725	1.1332	0.200302
GSEA	GSE22886_UNSTIM_VS_IL2_STIM_NKCELL_DN	17047	959	192	21	1.9442	0.0015173	0.013809	0.959177	1.85984	1.13186	0.200065
GOBP	multicellular organismal development	17047	959	278	30	1.9183	0.00026171	0.010586	0.939828	1.97527	1.1316	0.20002
GSEA	RCGCANGCGY_V$NRF1_Q6	17047	959	833	78	1.6645	2.75e-06	7.87e-05	0.735089	4.10397	1.12994	0.199726
GOCC	cytoplasm	17047	959	4754	377	1.4097	1.02e-15	4.18e-14	0.495388	13.379	1.12931	0.199616
GSEA	GSE29618_BCELL_VS_MDC_DN	17047	959	182	20	1.9534	0.0018023	0.015762	0.965987	1.80239	1.12899	0.199558
GSEA	V$FREAC2_01	17047	959	224	24	1.9046	0.0010161	0.010056	0.929488	1.99757	1.1254	0.198924
GSEA	V$AML_Q6	17047	959	224	24	1.9046	0.0010161	0.010066	0.929488	1.99714	1.12534	0.198914
GOBP	regulation of developmental process	17047	959	1727	151	1.5542	7.13e-09	6.84e-07	0.636172	6.16489	1.12244	0.1984
GSEA	V$PITX2_Q2	17047	959	214	23	1.9105	0.0012063	0.011604	0.93395	1.93539	1.12056	0.198068
GSEA	V$NFAT_Q6	17047	959	214	23	1.9105	0.0012063	0.011615	0.93395	1.93498	1.1205	0.198058
GSEA	LEE_BMP2_TARGETS_DN	17047	959	837	78	1.6565	3.25e-06	9.04e-05	0.728138	4.04388	1.11779	0.197578
GSEA	V$MYCMAX_B	17047	959	236	25	1.883	0.00095589	0.0096178	0.913033	2.01692	1.11311	0.196751
GSEA	GSE24634_NAIVE_CD4_TCELL_VS_DAY5_IL4_CONV_TREG_DN	17047	959	194	21	1.9242	0.0017027	0.015069	0.944259	1.82192	1.11289	0.196712
GSEA	V$ISRE_01	17047	959	215	23	1.9016	0.0012757	0.012124	0.927214	1.91635	1.11174	0.196509
GSEA	PYROPHOSPHATASE_ACTIVITY	17047	959	215	23	1.9016	0.0012757	0.012136	0.927214	1.91592	1.11168	0.196498
GSEA	GSE360_CTRL_VS_L_DONOVANI_MAC_DN	17047	959	184	20	1.9322	0.0020245	0.017193	0.950244	1.76465	1.10928	0.196074
GSEA	GSE32423_IL7_VS_IL7_IL4_NAIVE_CD8_TCELL_DN	17047	959	184	20	1.9322	0.0020245	0.017207	0.950244	1.76429	1.10922	0.196064
GSEA	GSE12845_IGD_NEG_BLOOD_VS_NAIVE_TONSIL_BCELL_UP	17047	959	184	20	1.9322	0.0020245	0.017221	0.950244	1.76394	1.10917	0.196055
GSEA	GSE360_L_MAJOR_VS_M_TUBERCULOSIS_DC_DN	17047	959	174	19	1.941	0.0024086	0.019506	0.9568	1.70983	1.10625	0.195539
GSEA	V$ATF4_Q2	17047	959	237	25	1.8751	0.0010092	0.010027	0.906968	1.99883	1.10506	0.195329
GSEA	RAMALHO_STEMNESS_UP	17047	959	195	21	1.9143	0.0018019	0.015772	0.936817	1.80211	1.10328	0.195014
GSEA	MASSARWEH_TAMOXIFEN_RESISTANCE_DN	17047	959	216	23	1.8928	0.0013483	0.012605	0.920522	1.89946	1.10327	0.195013
GSEA	V$IK2_01	17047	959	248	26	1.8636	0.00089697	0.0092233	0.898092	2.03511	1.10189	0.194768
GOBP	cellular component assembly	17047	959	1373	122	1.5795	9.02e-08	7.66e-06	0.659468	5.11567	1.10058	0.194536
GSEA	REACTOME_DNA_REPLICATION	17047	959	185	20	1.9217	0.0021435	0.01801	0.942383	1.74449	1.09923	0.194297
GSEA	GSE360_T_GONDII_VS_B_MALAYI_LOW_DOSE_MAC_UP	17047	959	185	20	1.9217	0.0021435	0.018025	0.942383	1.74412	1.09917	0.194287
GSEA	MONNIER_POSTRADIATION_TUMOR_ESCAPE_UP	17047	959	369	37	1.7824	0.00024062	0.0033111	0.833821	2.48003	1.09501	0.193552
GSEA	REACTOME_METABOLISM_OF_CARBOHYDRATES	17047	959	217	23	1.8841	0.0014243	0.013184	0.913876	1.87995	1.09447	0.193456
GSEA	AGUIRRE_PANCREATIC_CANCER_COPY_NUMBER_DN	17047	959	217	23	1.8841	0.0014243	0.013196	0.913876	1.87956	1.09441	0.193446
GSEA	V$PAX4_03	17047	959	228	24	1.8711	0.0012652	0.012069	0.903887	1.91833	1.09098	0.192839
GSEA	V$CEBP_01	17047	959	228	24	1.8711	0.0012652	0.01208	0.903887	1.91793	1.09092	0.192829
GSEA	JOHNSTONE_PARVB_TARGETS_3_DN	17047	959	810	75	1.6459	6.07e-06	0.00015551	0.718877	3.80824	1.09062	0.192775
GSEA	MACROMOLECULAR_COMPLEX_ASSEMBLY	17047	959	271	28	1.8366	0.00074539	0.0080087	0.877037	2.09644	1.09052	0.192759
GSEA	TATAAA_V$TATA_01	17047	959	1030	93	1.605	1.51e-06	4.72e-05	0.682573	4.32632	1.08303	0.191435
GSEA	AAAGGGA,MIR-204,MIR-211	17047	959	208	22	1.8801	0.0017883	0.015665	0.910809	1.80507	1.08067	0.191018
GSEA	GSE9006_TYPE_1_VS_TYPE_2_DIABETES_PBMC_AT_DX_UP	17047	959	187	20	1.9012	0.0023982	0.019436	0.92691	1.71139	1.08048	0.190983
GSEA	GSE7460_CTRL_VS_TGFB_TREATED_ACT_FOXP3_HET_TCONV_UP	17047	959	187	20	1.9012	0.0023982	0.019452	0.92691	1.71104	1.08042	0.190973
GSEA	GSE36392_EOSINOPHIL_VS_NEUTROPHIL_IL25_TREATED_LUNG_DN	17047	959	187	20	1.9012	0.0023982	0.019467	0.92691	1.7107	1.08037	0.190964
GSEA	GSE15930_STIM_VS_STIM_AND_TRICHOSTATINA_48H_CD8_T_CELL_UP	17047	959	187	20	1.9012	0.0023982	0.019482	0.92691	1.71037	1.08032	0.190955
GSEA	V$ETS2_B	17047	959	251	26	1.8413	0.0010505	0.010328	0.880725	1.98598	1.07925	0.190767
GSEA	POSITIVE_REGULATION_OF_BIOLOGICAL_PROCESS	17047	959	648	61	1.6733	2.49e-05	0.00053171	0.742696	3.27433	1.07619	0.190225
GSEA	ACTTTAT,MIR-142-5P	17047	959	273	28	1.8232	0.00082597	0.0086752	0.866473	2.06172	1.07615	0.190219
GSEA	V$CREL_01	17047	959	230	24	1.8549	0.0014074	0.013074	0.891341	1.88359	1.07468	0.189959
Keywords	Chaperone	17047	959	190	20	1.8711	0.0028245	0.01567	0.903887	1.80493	1.07449	0.189924
GSEA	V$USF2_Q6	17047	959	231	24	1.8468	0.0014833	0.013619	0.885028	1.86585	1.06644	0.188502
GSEA	RODRIGUES_THYROID_CARCINOMA_ANAPLASTIC_UP	17047	959	639	60	1.6691	3.07e-05	0.00063272	0.73907	3.19879	1.06601	0.188426
GSEA	V$POU3F2_02	17047	959	210	22	1.8622	0.001991	0.016993	0.897008	1.76973	1.0631	0.187912
GSEA	AAAYRNCTG_UNKNOWN	17047	959	330	33	1.7776	0.00049759	0.0058735	0.829931	2.2311	1.0627	0.187841
Keywords	RNA-binding	17047	959	552	52	1.6745	8.61e-05	0.0008145	0.74373	3.08911	1.06174	0.187672
GSEA	FARMER_BREAST_CANCER_APOCRINE_VS_LUMINAL	17047	959	286	29	1.8024	0.00080926	0.0085345	0.849919	2.06882	1.06161	0.187648
GSEA	POSITIVE_REGULATION_OF_CELLULAR_PROCESS	17047	959	617	58	1.671	3.93e-05	0.00076754	0.740712	3.1149	1.06071	0.18749
GSEA	MARSON_BOUND_BY_E2F4_UNSTIMULATED	17047	959	617	58	1.671	3.93e-05	0.000769	0.740712	3.11407	1.06064	0.187477
GSEA	V$ARNT_02	17047	959	232	24	1.8389	0.0015624	0.014144	0.878843	1.84943	1.0585	0.187099
GSEA	CTTTGT_V$LEF1_Q2	17047	959	1746	149	1.517	4.08e-08	2.05e-06	0.601221	5.68825	1.05444	0.18638
GOBP	developmental process	17047	959	3992	317	1.4116	7.14e-13	9.34e-11	0.497331	10.0295	1.05391	0.186288
GSEA	MARTINEZ_RB1_TARGETS_UP	17047	959	619	58	1.6656	4.27e-05	0.00081784	0.736042	3.08733	1.05335	0.186188
GSEA	V$SREBP1_Q6	17047	959	222	23	1.8416	0.0018583	0.016128	0.88096	1.79242	1.05215	0.185976
GSEA	CTTTGCA,MIR-527	17047	959	222	23	1.8416	0.0018583	0.016142	0.88096	1.79204	1.05209	0.185966
GSEA	V$MYCMAX_03	17047	959	233	24	1.831	0.001645	0.014685	0.872632	1.83313	1.05056	0.185695
GOBP	small molecule biosynthetic process	17047	959	311	32	1.829	0.00037682	0.014555	0.871055	1.83699	1.04969	0.185541
GSEA	TGCTGCT,MIR-15A,MIR-16,MIR-15B,MIR-195,MIR-424,MIR-497	17047	959	538	51	1.6851	8.57e-05	0.0014807	0.752834	2.82953	1.04822	0.185282
GSEA	BAELDE_DIABETIC_NEPHROPATHY_DN	17047	959	412	40	1.7258	0.00026669	0.0036025	0.787265	2.4434	1.04494	0.184701
GSEA	V$CEBPGAMMA_Q6	17047	959	223	23	1.8334	0.0019568	0.01677	0.874522	1.77547	1.04389	0.184517
GSEA	V$IK1_01	17047	959	245	25	1.8139	0.0015313	0.013911	0.859095	1.85664	1.04163	0.184116
GSEA	BLALOCK_ALZHEIMERS_DISEASE_INCIPIENT_UP	17047	959	345	34	1.7518	0.00053225	0.0061694	0.808838	2.20976	1.03988	0.183807
GSEA	V$MEF2_Q6_01	17047	959	224	23	1.8252	0.0020594	0.017432	0.868055	1.75865	1.03563	0.183056
GSEA	V$HIF1_Q5	17047	959	224	23	1.8252	0.0020594	0.017446	0.868055	1.7583	1.03558	0.183047
GSEA	DURCHDEWALD_SKIN_CARCINOGENESIS_DN	17047	959	246	25	1.8065	0.0016097	0.014446	0.853197	1.84025	1.03397	0.182762
GSEA	KIM_WT1_TARGETS_DN	17047	959	415	40	1.7133	0.00030504	0.0039997	0.776778	2.39797	1.02964	0.181997
GSEA	WEST_ADRENOCORTICAL_TUMOR_UP	17047	959	280	28	1.7776	0.0011677	0.01136	0.829931	1.94462	1.02681	0.181497
GSEA	V$OLF1_01	17047	959	236	24	1.8077	0.0019141	0.01646	0.854155	1.78357	1.02677	0.181491
GSEA	V$ER_Q6_01	17047	959	236	24	1.8077	0.0019141	0.016473	0.854155	1.78323	1.02673	0.181482
GSEA	V$AP2_Q6_01	17047	959	247	25	1.7992	0.0016915	0.014996	0.847356	1.82402	1.02638	0.181421
GSEA	FOURNIER_ACINAR_DEVELOPMENT_LATE_2	17047	959	258	26	1.7914	0.0014948	0.013652	0.841088	1.8648	1.02634	0.181413
GOBP	cellular component assembly at cellular level	17047	959	993	89	1.5932	3.28e-06	0.00023382	0.671927	3.63112	1.02448	0.181085
GSEA	V$LEF1_Q6	17047	959	226	23	1.809	0.0022775	0.018694	0.855192	1.7283	1.01965	0.180232
GSEA	V$AP2_Q6	17047	959	237	24	1.8001	0.0020113	0.017124	0.848077	1.76639	1.01882	0.180085
GOBP	response to drug	17047	959	327	33	1.7939	0.00042992	0.016322	0.843099	1.78723	1.01731	0.179818
GSEA	PARENT_MTOR_SIGNALING_UP	17047	959	511	48	1.6697	0.00016021	0.0024073	0.739589	2.61847	1.01451	0.179322
GSEA	BENPORATH_NANOG_TARGETS	17047	959	884	79	1.5886	1.2e-05	0.0002837	0.667756	3.54714	1.01375	0.179189
GSEA	MULLIGHAN_NPM1_MUTATED_SIGNATURE_1_UP	17047	959	238	24	1.7925	0.0021125	0.017794	0.841973	1.74973	1.01092	0.178688
GOBP	oxoacid metabolic process	17047	959	691	64	1.6464	2.6e-05	0.0015729	0.719315	2.8033	1.01066	0.178643
GOBP	carboxylic acid metabolic process	17047	959	691	64	1.6464	2.6e-05	0.0015815	0.719315	2.80093	1.01045	0.178605
GOBP	positive regulation of developmental process	17047	959	813	74	1.618	1.21e-05	0.00077278	0.694212	3.11194	1.01013	0.178549
GOBP	peptidyl-amino acid modification	17047	959	466	45	1.7165	0.000138	0.0063435	0.77947	2.19767	1.01004	0.178533
GSEA	AAGCCAT,MIR-135A,MIR-135B	17047	959	305	30	1.7484	0.00105	0.010332	0.806035	1.98582	1.00983	0.178497
GSEA	V$VDR_Q6	17047	959	239	24	1.785	0.0022177	0.018379	0.835924	1.73568	1.00344	0.177367
GSEA	RTAAACA_V$FREAC2_01	17047	959	815	73	1.5922	2.26e-05	0.00048938	0.671022	3.31035	1.00005	0.176767
GSEA	DEURIG_T_CELL_PROLYMPHOCYTIC_LEUKEMIA_DN	17047	959	262	26	1.764	0.001811	0.015824	0.818851	1.80068	0.997155	0.176255
GSEA	TTCYRGAA_UNKNOWN	17047	959	285	28	1.7464	0.0014774	0.013614	0.804384	1.86601	0.992719	0.175471
GSEA	MODULE_54	17047	959	241	24	1.7702	0.0024406	0.019749	0.823912	1.70445	0.988114	0.174657
GOBP	organic acid metabolic process	17047	959	710	65	1.6274	3.17e-05	0.0018859	0.702569	2.72448	0.985911	0.174268
GSEA	BRUINS_UVC_RESPONSE_EARLY_LATE	17047	959	275	27	1.7453	0.0017534	0.015413	0.803475	1.81211	0.984636	0.174042
GOBP	cellular ketone metabolic process	17047	959	711	65	1.6251	3.3e-05	0.0019413	0.700528	2.71191	0.982626	0.173687
GSEA	NAKAMURA_TUMOR_ZONE_PERIPHERAL_VS_CENTRAL_UP	17047	959	253	25	1.7565	0.0022551	0.018674	0.812704	1.72876	0.981483	0.173485
GOBP	anatomical structure development	17047	959	2247	184	1.4556	1.84e-08	1.69e-06	0.541614	5.77242	0.978604	0.172976
GSEA	GGGTGGRR_V$PAX4_03	17047	959	1163	100	1.5284	4.82e-06	0.00012725	0.612022	3.89534	0.972102	0.171827
GSEA	TTANTCA_UNKNOWN	17047	959	812	72	1.5762	3.44e-05	0.00069869	0.656451	3.15572	0.972022	0.171813
GOBP	cell development	17047	959	545	51	1.6634	0.00011524	0.0055494	0.734135	2.25575	0.971975	0.171804
GOCC	adherens junction	17047	959	427	40	1.6652	0.00051016	0.0059898	0.735695	2.22259	0.969925	0.171442
GSEA	KEGG_PATHWAYS_IN_CANCER	17047	959	300	29	1.7183	0.0015615	0.014149	0.780982	1.84927	0.968793	0.171242
GSEA	CTGCAGY_UNKNOWN	17047	959	667	60	1.599	9.38e-05	0.0015804	0.67717	2.80123	0.965741	0.170703
GSEA	DODD_NASOPHARYNGEAL_CARCINOMA_DN	17047	959	1181	101	1.5202	5.4e-06	0.00014107	0.604261	3.85057	0.960063	0.169699
GOCC	anchoring junction	17047	959	441	41	1.6526	0.00050942	0.006035	0.724738	2.21932	0.958718	0.169461
GOBP	cellular process	17047	959	11025	773	1.2463	4.58e-29	8.1e-27	0.317651	26.0918	0.956289	0.169032
GSEA	BOCHKIS_FOXA2_TARGETS	17047	959	383	36	1.6708	0.00083982	0.008767	0.740539	2.05715	0.956043	0.168988
GSEA	CAGTGTT,MIR-141,MIR-200A	17047	959	291	28	1.7104	0.0019347	0.016595	0.774334	1.78002	0.95346	0.168532
GSEA	MODULE_8	17047	959	407	38	1.6597	0.00071059	0.0077644	0.730922	2.10989	0.952727	0.168402
Keywords	Oxidoreductase	17047	959	567	51	1.5989	0.00027479	0.0022651	0.67708	2.64491	0.951881	0.168253
GSEA	YAGI_AML_WITH_INV_16_TRANSLOCATION	17047	959	384	36	1.6665	0.00087537	0.0090373	0.736821	2.04396	0.950911	0.168081
GOBP	cellular amine metabolic process	17047	959	384	37	1.7128	0.00048277	0.017901	0.776357	1.74712	0.950882	0.168076
GSEA	MOHANKUMAR_TLX1_TARGETS_UP	17047	959	384	36	1.6665	0.00087537	0.0090464	0.736821	2.04352	0.95086	0.168072
GOBP	cellular developmental process	17047	959	2296	185	1.4323	5.2e-08	4.52e-06	0.518334	5.34465	0.928831	0.164179
GSEA	MOOTHA_HUMAN_MITODB_6_2002	17047	959	413	38	1.6355	0.00090438	0.0092902	0.709732	2.03197	0.92321	0.163185
GSEA	ENK_UV_RESPONSE_KERATINOCYTE_UP	17047	959	485	44	1.6127	0.00054094	0.006249	0.689478	2.20419	0.92194	0.16296
GSEA	GGATTA_V$PITX2_Q2	17047	959	497	45	1.6095	0.00049641	0.0058663	0.686613	2.23164	0.921912	0.162956
GOBP	negative regulation of cell death	17047	959	606	55	1.6133	0.00013856	0.006343	0.690015	2.19771	0.921799	0.162935
GSEA	YGCGYRCGC_UNKNOWN	17047	959	296	28	1.6815	0.0023977	0.019494	0.749749	1.7101	0.921387	0.162863
GSEA	TGCTTTG,MIR-330	17047	959	296	28	1.6815	0.0023977	0.019509	0.749749	1.70976	0.921342	0.162855
GOBP	regulation of cell proliferation	17047	959	1186	101	1.5138	6.39e-06	0.00043855	0.598175	3.35798	0.920747	0.16275
GSEA	AACTTT_UNKNOWN	17047	959	1656	136	1.4598	1.23e-06	4.02e-05	0.545771	4.39576	0.919425	0.162516
GSEA	CTTTGA_V$LEF1_Q2	17047	959	1033	88	1.5143	2.28e-05	0.0004928	0.598651	3.30733	0.917803	0.162229
GOBP	alcohol metabolic process	17047	959	438	41	1.6639	0.00045053	0.016931	0.734569	1.77132	0.915374	0.1618
GSEA	TGCCTTA,MIR-124A	17047	959	512	46	1.597	0.00050982	0.0059767	0.675364	2.22354	0.909735	0.160803
GSEA	KRIGE_RESPONSE_TO_TOSEDOSTAT_24HR_DN	17047	959	884	76	1.5282	5.62e-05	0.0010288	0.611833	2.98767	0.909511	0.160763
GSEA	LINDGREN_BLADDER_CANCER_CLUSTER_1_DN	17047	959	345	32	1.6488	0.0017731	0.015572	0.721416	1.80766	0.90765	0.160435
GSEA	GAZDA_DIAMOND_BLACKFAN_ANEMIA_ERYTHROID_DN	17047	959	417	38	1.6199	0.0010568	0.01038	0.695905	1.9838	0.904247	0.159833
GSEA	REACTOME_METABOLISM_OF_PROTEINS	17047	959	393	36	1.6283	0.001256	0.012004	0.703367	1.92067	0.904169	0.159819
GSEA	ENK_UV_RESPONSE_EPIDERMIS_DN	17047	959	466	42	1.6021	0.00077659	0.0082491	0.679964	2.08359	0.899638	0.159018
GSEA	TGCACTT,MIR-519C,MIR-519B,MIR-519A	17047	959	406	37	1.62	0.0011974	0.011541	0.695994	1.93776	0.89904	0.158913
GSEA	TGCTGAY_UNKNOWN	17047	959	455	41	1.6018	0.00087925	0.0090501	0.679694	2.04335	0.894995	0.158198
GOBP	anatomical structure morphogenesis	17047	959	1276	107	1.4906	6.66e-06	0.00045153	0.575893	3.34531	0.894058	0.158032
Keywords	Repeat	17047	959	3855	293	1.3511	1.08e-09	1.78e-08	0.434134	7.75019	0.892373	0.157734
GSEA	LASTOWSKA_NEUROBLASTOMA_COPY_NUMBER_DN	17047	959	702	61	1.5446	0.00019686	0.002834	0.627233	2.5476	0.89044	0.157393
GSEA	SWEET_LUNG_CANCER_KRAS_DN	17047	959	409	37	1.6081	0.0013423	0.01256	0.685357	1.90101	0.884471	0.156338
GSEA	RODRIGUES_THYROID_CARCINOMA_POORLY_DIFFERENTIATED_DN	17047	959	669	58	1.5411	0.00028382	0.0037989	0.62396	2.42034	0.875663	0.154781
GSEA	SENESE_HDAC3_TARGETS_UP	17047	959	435	39	1.5937	0.0012143	0.01167	0.67238	1.93293	0.875518	0.154755
GSEA	VECCHI_GASTRIC_CANCER_EARLY_UP	17047	959	363	33	1.616	0.0020547	0.017421	0.692427	1.75893	0.874163	0.154515
GSEA	KOINUMA_TARGETS_OF_SMAD2_OR_SMAD3	17047	959	738	63	1.5174	0.00024674	0.0033728	0.601601	2.47201	0.856533	0.151399
GSEA	TGCCAAR_V$NF1_Q6	17047	959	625	54	1.5358	0.00046179	0.0055658	0.61899	2.25447	0.855114	0.151148
GSEA	MOOTHA_PGC	17047	959	391	35	1.5912	0.0019996	0.017052	0.670115	1.76822	0.854076	0.150965
GOBP	negative regulation of programmed cell death	17047	959	564	50	1.5759	0.00041713	0.015891	0.656176	1.79885	0.844333	0.149243
GSEA	BYSTRYKH_HEMATOPOIESIS_STEM_CELL_QTL_TRANS	17047	959	806	68	1.4997	0.00020529	0.0029026	0.584674	2.53721	0.843868	0.149161
GSEA	KRIGE_RESPONSE_TO_TOSEDOSTAT_6HR_DN	17047	959	795	67	1.4981	0.00023144	0.0031933	0.583134	2.49576	0.838739	0.148254
GOBP	tissue development	17047	959	542	48	1.5742	0.00053356	0.019208	0.654619	1.71652	0.833016	0.147242
GSEA	MOOTHA_MITOCHONDRIA	17047	959	420	37	1.566	0.0020024	0.017062	0.647084	1.76797	0.831935	0.147051
GSEA	ZHENG_BOUND_BY_FOXP3	17047	959	447	39	1.5509	0.0018591	0.016121	0.633106	1.79261	0.821256	0.145164
GOMF	nucleoside-triphosphatase activity	17047	959	689	59	1.5222	0.00033966	0.0091436	0.606158	2.03888	0.820895	0.1451
GOCC	membrane-bounded vesicle	17047	959	2942	223	1.3474	2.25e-07	5.01e-06	0.430178	5.30036	0.805958	0.14246
GOBP	regulation of multicellular organismal process	17047	959	2099	164	1.3889	1.89e-06	0.0001402	0.473943	3.85325	0.800297	0.141459
GSEA	TIEN_INTESTINE_PROBIOTICS_24HR_UP	17047	959	517	44	1.5128	0.0016565	0.014775	0.597221	1.83047	0.79021	0.139676
GOCC	cytoskeletal part	17047	959	1250	100	1.4221	7.01e-05	0.0010849	0.508023	2.96461	0.789595	0.139567
GOMF	oxidoreductase activity	17047	959	689	58	1.4964	0.00054488	0.012965	0.581496	1.88723	0.780488	0.137958
GSEA	NAKAMURA_TUMOR_ZONE_PERIPHERAL_VS_CENTRAL_DN	17047	959	520	44	1.5041	0.0018215	0.015902	0.5889	1.79855	0.778506	0.137607
GOBP	regulation of multicellular organismal development	17047	959	1343	107	1.4162	4.83e-05	0.0026987	0.502025	2.56885	0.755055	0.133462
GOBP	response to endogenous stimulus	17047	959	851	70	1.4622	0.00032641	0.012922	0.548141	1.88867	0.746806	0.132004
GSEA	TGACAGNY_V$MEIS1_01	17047	959	737	60	1.4471	0.0009313	0.0095003	0.533165	2.02226	0.744056	0.131518
GSEA	GCANCTGNY_V$MYOD_Q6	17047	959	816	66	1.4377	0.0006711	0.0074116	0.523763	2.13009	0.74379	0.131471
GOMF	hydrolase activity, acting on acid anhydrides, in phosphorus-containing anhydrides	17047	959	730	60	1.461	0.00076234	0.016158	0.546956	1.79161	0.735826	0.130063
GOMF	hydrolase activity, acting on acid anhydrides	17047	959	732	60	1.457	0.00080772	0.01683	0.543001	1.77392	0.730018	0.129037
GSEA	MARSON_BOUND_BY_FOXP3_UNSTIMULATED	17047	959	1105	87	1.3995	0.00029201	0.0038933	0.484911	2.40968	0.723997	0.127972
GSEA	KRIGE_RESPONSE_TO_TOSEDOSTAT_6HR_UP	17047	959	786	63	1.4248	0.0010255	0.010139	0.510759	1.994	0.717949	0.126903
GOBP	regulation of cell death	17047	959	1065	85	1.4187	0.00022794	0.0093564	0.50457	2.02889	0.714505	0.126295
GOCC	vesicle	17047	959	3060	225	1.307	1.75e-06	3.48e-05	0.386259	4.45862	0.711966	0.125846
GSEA	ACEVEDO_LIVER_CANCER_UP	17047	959	843	67	1.4128	0.00092155	0.009429	0.498557	2.02553	0.707817	0.125112
GSEA	PATIL_LIVER_CANCER	17047	959	660	53	1.4275	0.0020773	0.017554	0.513491	1.75562	0.698244	0.12342
Keywords	ATP-binding	17047	959	1294	99	1.36	0.00031716	0.0025069	0.443607	2.60086	0.690284	0.122013
GOCC	cell part	17047	959	13995	900	1.1431	4.59e-28	2.62e-26	0.192952	25.5814	0.654738	0.11573
GOCC	cytosol	17047	959	1352	102	1.3411	0.0004084	0.0050192	0.423417	2.29937	0.646365	0.11425
GSEA	CAGCTG_V$AP4_Q5	17047	959	1330	100	1.3365	0.00050301	0.0059037	0.41846	2.22888	0.635714	0.112368
GOBP	catabolic process	17047	959	1172	90	1.365	0.0004855	0.017943	0.448901	1.7461	0.630421	0.111432
GSEA	TGGAAA_V$NFAT_Q4_01	17047	959	1631	121	1.3187	0.00026059	0.0035339	0.399116	2.45175	0.628338	0.111064
Keywords	Developmentalprotein	17047	959	816	62	1.3506	0.0031145	0.016639	0.4336	1.77887	0.617097	0.109077
GOMF	adenyl nucleotide binding	17047	959	1426	107	1.3338	0.00036884	0.0096473	0.415542	2.01559	0.616683	0.109004
Keywords	Coiledcoil	17047	959	1739	127	1.2982	0.00033707	0.0025591	0.376513	2.59191	0.609874	0.1078
GOBP	multicellular organismal process	17047	959	2140	157	1.3041	6.84e-05	0.0035747	0.383055	2.44676	0.608966	0.10764
GOMF	nucleotide binding	17047	959	2122	155	1.2984	9.14e-05	0.0032089	0.376735	2.49364	0.604276	0.106811
GSEA	RYTTCCTG_V$ETS2_B	17047	959	971	73	1.3364	0.0021027	0.017755	0.418352	1.75068	0.598354	0.105764
GOCC	extracellular region part	17047	959	3273	231	1.2546	1.9e-05	0.00033696	0.327227	3.47242	0.590603	0.104394
GOMF	adenyl ribonucleotide binding	17047	959	1418	105	1.3163	0.00060978	0.014055	0.396488	1.85217	0.582899	0.103032
GOMF	ATP binding	17047	959	1391	103	1.3163	0.00067227	0.014671	0.396488	1.83354	0.581427	0.102772
Keywords	Alternativesplicing	17047	959	4396	304	1.2293	3.91e-06	4.91e-05	0.297837	4.30898	0.580868	0.102673
GOBP	response to stress	17047	959	2080	151	1.2905	0.00014261	0.0064227	0.36793	2.19228	0.574842	0.101608
GSEA	TTGTTT_V$FOXO4_01	17047	959	1806	129	1.2697	0.00065373	0.0072823	0.344488	2.13773	0.543712	0.0961054
GOBP	cellular protein metabolic process	17047	959	2235	158	1.2566	0.00031302	0.01248	0.329525	1.90379	0.510883	0.0903027
Keywords	Cytoplasm	17047	959	4017	273	1.2081	4.4e-05	0.00045362	0.27274	3.34331	0.510335	0.0902059
GSEA	CYTOPLASM	17047	959	1981	139	1.2473	0.00081432	0.0085616	0.318809	2.06745	0.508752	0.089926
Keywords	Referenceproteome	17047	959	16864	957	1.0087	0.0014268	0.0085754	0.0124972	2.06675	0.0448157	0.00792154
Keywords	Completeproteome	17047	959	16864	957	1.0087	0.0014268	0.0086657	0.0124972	2.0622	0.044791	0.00791718
GOCC	cytoplasmic part	17047	959	6320	318	0.89442	0.00095068	0.0097668	-0.160976	2.01025	-0.302609	-0.0534887
Keywords	Transferase	17047	959	1431	62	0.77016	0.0038107	0.019632	-0.37677	1.70704	-0.54969	-0.0971622
GOBP	establishment of localization	17047	959	2797	121	0.76899	0.00013612	0.0063091	-0.378963	2.20003	-0.588241	-0.103976
GOBP	transport	17047	959	2690	113	0.74672	5.77e-05	0.0030992	-0.421361	2.50875	-0.658195	-0.116341
GOCC	membrane	17047	959	5423	241	0.78996	5.7e-07	1.23e-05	-0.340148	4.91034	-0.663024	-0.117195
GSEA	ZWANG_TRANSIENTLY_UP_BY_2ND_EGF_PULSE_ONLY	17047	959	1088	43	0.70254	0.0021594	0.018129	-0.509348	1.74163	-0.692627	-0.122427
GOBP	signal transduction	17047	959	2616	104	0.70668	7.55e-06	0.00050263	-0.500871	3.29875	-0.802383	-0.141828
GOBP	cell surface receptor linked signaling pathway	17047	959	1417	51	0.63978	6.95e-05	0.0035778	-0.644352	2.44638	-0.899443	-0.158984
GOCC	endoplasmic reticulum	17047	959	801	27	0.59918	0.00076765	0.0081408	-0.738939	2.08933	-0.958204	-0.16937
GOMF	enzyme regulator activity	17047	959	872	29	0.59117	0.00038627	0.0098927	-0.758355	2.00469	-0.966977	-0.170921
GSEA	MARTENS_TRETINOIN_RESPONSE_UP	17047	959	590	19	0.57244	0.0019211	0.016506	-0.804804	1.78236	-0.981785	-0.173538
GOBP	intracellular signal transduction	17047	959	1142	38	0.59149	6.05e-05	0.003203	-0.757574	2.49444	-1.0205	-0.180381
GOBP	membrane organization	17047	959	680	21	0.54896	0.00056542	0.019779	-0.865227	1.7038	-1.02495	-0.181168
GOCC	endoplasmic reticulum part	17047	959	862	28	0.5774	0.00028313	0.0036148	-0.792357	2.44192	-1.04984	-0.185568
GSEA	CHEN_METABOLIC_SYNDROM_NETWORK	17047	959	1098	36	0.58281	6.03e-05	0.0010966	-0.778902	2.95995	-1.08751	-0.192226
GSEA	MODULE_45	17047	959	505	15	0.52799	0.0017065	0.01509	-0.921417	1.82131	-1.09254	-0.193116
GSEA	BRUINS_UVC_RESPONSE_VIA_TP53_GROUP_B	17047	959	486	14	0.51206	0.001526	0.013876	-0.965615	1.85774	-1.13723	-0.201015
GSEA	MEISSNER_NPC_HCP_WITH_H3_UNMETHYLATED	17047	959	456	13	0.50677	0.0018781	0.016244	-0.980597	1.78931	-1.1397	-0.201451
GOMF	signaling receptor activity	17047	959	695	20	0.51153	0.0001896	0.0057316	-0.967109	2.24172	-1.19331	-0.210927
GOCC	endoplasmic reticulum membrane	17047	959	653	19	0.51721	0.00033172	0.0041543	-0.951178	2.3815	-1.19649	-0.211489
Keywords	Endoplasmicreticulum	17047	959	881	27	0.54478	9.15e-05	0.0008378	-0.876254	3.07686	-1.1995	-0.212021
GOMF	receptor activity	17047	959	855	25	0.51976	5.13e-05	0.0019506	-0.944082	2.70983	-1.22883	-0.217206
GOMF	protein kinase activity	17047	959	557	15	0.4787	0.00035486	0.0094152	-1.06281	2.02617	-1.24885	-0.220744
Keywords	Transport	17047	959	1753	57	0.57799	3.61e-07	4.96e-06	-0.790884	5.30409	-1.27273	-0.224966
GOMF	molecular transducer activity	17047	959	933	27	0.51441	2e-05	0.00085644	-0.959009	3.0673	-1.2825	-0.226692
GOMF	signal transducer activity	17047	959	933	27	0.51441	2e-05	0.0008466	-0.959009	3.07232	-1.28302	-0.226784
GOCC	organelle membrane	17047	959	2205	73	0.5885	2.29e-08	5.48e-07	-0.764886	6.26161	-1.29381	-0.228691
Keywords	Receptor	17047	959	919	27	0.52225	3.04e-05	0.00033715	-0.937188	3.47218	-1.30023	-0.229826
Keywords	Cytoplasmicvesicle	17047	959	404	10	0.44	0.0010288	0.0066698	-1.18442	2.17589	-1.37892	-0.243736
GOBP	cation transport	17047	959	531	13	0.43519	0.00016881	0.0073639	-1.20028	2.13289	-1.38581	-0.244954
GSEA	SUBSTRATE_SPECIFIC_TRANSPORTER_ACTIVITY	17047	959	345	8	0.41219	0.0014419	0.013323	-1.27862	1.8754	-1.40711	-0.248719
GOMF	transporter activity	17047	959	1043	29	0.49425	2.85e-06	0.00015218	-1.01669	3.81764	-1.41527	-0.250161
GOMF	hydrolase activity, acting on ester bonds	17047	959	608	15	0.43855	6.61e-05	0.0023889	-1.18919	2.6218	-1.44906	-0.256134
GOMF	endopeptidase activity	17047	959	400	9	0.39996	0.00049721	0.012225	-1.32207	1.91275	-1.44996	-0.256292
Keywords	Synapse	17047	959	313	7	0.39754	0.0018532	0.010483	-1.33083	1.97951	-1.46971	-0.259783
GSEA	MODULE_84	17047	959	465	11	0.4205	0.00029582	0.0039187	-1.24982	2.40686	-1.47231	-0.260243
Keywords	Calcium	17047	959	706	18	0.45321	2.93e-05	0.00033172	-1.14175	3.47923	-1.50851	-0.266642
GOCC	cytoplasmic vesicle part	17047	959	364	8	0.39068	0.00072955	0.0078636	-1.35594	2.10438	-1.51343	-0.267511
GOCC	plasma membrane	17047	959	2445	76	0.55254	1.4e-10	3.61e-09	-0.855849	8.44218	-1.51674	-0.268096
Keywords	Celljunction	17047	959	573	14	0.43431	9.36e-05	0.00084423	-1.2032	3.07354	-1.52112	-0.268871
GOMF	active transmembrane transporter activity	17047	959	338	7	0.36814	0.0007367	0.015705	-1.44167	1.80396	-1.52478	-0.269517
GOCC	cell surface	17047	959	479	11	0.40821	0.00018038	0.0024453	-1.29262	2.61167	-1.5411	-0.272403
GSEA	MODULE_27	17047	959	292	6	0.36526	0.0015735	0.014232	-1.453	1.84673	-1.54277	-0.272697
GOMF	peptidase activity, acting on L-amino acid peptides	17047	959	535	12	0.39871	6.01e-05	0.0022626	-1.32659	2.64539	-1.57643	-0.278647
GOCC	cell-cell junction	17047	959	338	7	0.36814	0.0007367	0.0078761	-1.44167	2.10369	-1.58451	-0.280075
GOBP	ion transport	17047	959	695	16	0.40923	7.51e-06	0.00050347	-1.28902	3.29803	-1.63026	-0.288162
GSEA	EXTRACELLULAR_REGION_PART	17047	959	265	5	0.33539	0.0016252	0.014546	-1.57609	1.83726	-1.63768	-0.289473
GSEA	EXTRACELLULAR_REGION	17047	959	349	7	0.35653	0.00048437	0.0057771	-1.4879	2.23829	-1.64782	-0.291266
GOMF	peptidase activity	17047	959	552	12	0.38643	3.22e-05	0.0012896	-1.37172	2.88954	-1.65256	-0.292103
GOBP	transmembrane transport	17047	959	522	11	0.37459	3.71e-05	0.0021159	-1.41662	2.6745	-1.66054	-0.293514
GOCC	extracellular matrix	17047	959	271	5	0.32797	0.0012805	0.012853	-1.60836	1.891	-1.67479	-0.296033
GOBP	chemotaxis	17047	959	329	6	0.32418	0.00037004	0.014342	-1.62513	1.84339	-1.67715	-0.296449
GOBP	taxis	17047	959	330	6	0.3232	0.0003554	0.013921	-1.6295	1.85633	-1.68347	-0.297567
GOMF	substrate-specific transporter activity	17047	959	856	20	0.41532	9e-07	4.95e-05	-1.2677	4.305	-1.7209	-0.304184
GOMF	cation transmembrane transporter activity	17047	959	493	10	0.36056	4.08e-05	0.0015995	-1.47169	2.79602	-1.72781	-0.305405
KEGG	Neuroactive ligand-receptor interaction	17047	959	238	4	0.29875	0.0016266	0.018706	-1.74299	1.72802	-1.73923	-0.307424
Keywords	Immunoglobulindomain	17047	959	359	7	0.3466	0.00032869	0.0025287	-1.52866	2.5971	-1.74524	-0.308485
Keywords	Protease	17047	959	441	9	0.36277	0.00010815	0.00096007	-1.46287	3.0177	-1.75317	-0.309887
GOBP	metal ion transport	17047	959	426	8	0.33382	6.78e-05	0.0035563	-1.58286	2.449	-1.76534	-0.312038
GOMF	ion transmembrane transporter activity	17047	959	616	13	0.37514	7.79e-06	0.00036366	-1.4145	3.4393	-1.76632	-0.312212
GSEA	MEMBRANE	17047	959	1733	45	0.46158	1.04e-10	8.73e-09	-1.11535	8.05914	-1.82865	-0.323228
GSEA	STK33_NOMO_UP	17047	959	251	4	0.28328	0.00094164	0.0095397	-1.8197	2.02047	-1.86794	-0.330173
GOMF	phosphoric ester hydrolase activity	17047	959	309	5	0.28763	0.00026728	0.0075827	-1.79771	2.12018	-1.87341	-0.331141
Keywords	Palmitate	17047	959	247	4	0.28787	0.0011155	0.0071519	-1.79651	2.14558	-1.87806	-0.331962
GSEA	KEGG_NEUROACTIVE_LIGAND_RECEPTOR_INTERACTION	17047	959	203	3	0.2627	0.0022022	0.018295	-1.92851	1.73767	-1.87892	-0.332115
Keywords	Endosome	17047	959	384	7	0.32404	0.00012159	0.0010317	-1.62576	2.98645	-1.89269	-0.334549
GOCC	lysosomal membrane	17047	959	209	3	0.25516	0.0016932	0.016252	-1.97053	1.78909	-1.92351	-0.339996
GOCC	cytoplasmic vesicle membrane	17047	959	308	5	0.28857	0.00027885	0.0036306	-1.79301	2.44002	-1.93658	-0.342306
GSEA	MIKKELSEN_MCV6_HCP_WITH_H3K27ME3	17047	959	356	6	0.29959	0.00012204	0.0019355	-1.73894	2.71321	-1.9435	-0.343529
Keywords	Glycosyltransferase	17047	959	208	3	0.25638	0.0017693	0.010108	-1.96364	1.99533	-1.97152	-0.348482
GOCC	endosome	17047	959	456	8	0.31186	2e-05	0.0003507	-1.68103	3.45506	-2.01278	-0.355775
GOCC	vesicle membrane	17047	959	324	5	0.27432	0.00014064	0.0019674	-1.86607	2.70611	-2.04777	-0.361961
GSEA	MEMBRANE_PART	17047	959	1443	33	0.40652	7.36e-11	6.42e-09	-1.2986	8.19234	-2.05806	-0.36378
Keywords	Iontransport	17047	959	549	10	0.32379	4.4e-06	5.4e-05	-1.62687	4.26751	-2.07042	-0.365963
GOBP	cell adhesion	17047	959	655	12	0.32566	5.68e-07	4.48e-05	-1.61856	4.34888	-2.07225	-0.366286
GOCC	vacuole	17047	959	279	4	0.25485	0.00027939	0.003602	-1.97228	2.44346	-2.08079	-0.367796
GOCC	Golgi membrane	17047	959	424	7	0.29347	2.32e-05	0.00040115	-1.76872	3.39669	-2.08213	-0.368033
GOCC	external side of plasma membrane	17047	959	226	3	0.23596	0.00079306	0.008343	-2.08339	2.07868	-2.08221	-0.368047
GOCC	Golgi apparatus part	17047	959	643	12	0.33174	9.27e-07	1.93e-05	-1.59188	4.71352	-2.08818	-0.369103
GOBP	biological adhesion	17047	959	660	12	0.3232	4.62e-07	3.7e-05	-1.6295	4.43194	-2.09262	-0.369887
GSEA	CELL_SURFACE_RECEPTOR_LINKED_SIGNAL_TRANSDUCTION_GO_0007166	17047	959	520	9	0.30766	4.54e-06	0.00012057	-1.70059	3.91876	-2.09526	-0.370354
GSEA	GSE17721_PAM3CSK4_VS_CPG_2H_BMDM_DN	17047	959	174	2	0.20432	0.0021812	0.018253	-2.2911	1.73867	-2.13839	-0.377978
Keywords	Signal-anchor	17047	959	384	6	0.27775	3.71e-05	0.00039664	-1.84814	3.4016	-2.15264	-0.380497
GOCC	lysosome	17047	959	237	3	0.22501	0.00048071	0.0057994	-2.15194	2.23662	-2.1728	-0.384061
GOCC	lytic vacuole	17047	959	237	3	0.22501	0.00048071	0.0057466	-2.15194	2.24059	-2.17377	-0.384231
GSEA	MODULE_63	17047	959	180	2	0.19751	0.0016446	0.014694	-2.34	1.83286	-2.20138	-0.389111
GOMF	substrate-specific transmembrane transporter activity	17047	959	726	13	0.3183	9.66e-08	5.94e-06	-1.65154	5.22629	-2.20275	-0.389354
GOCC	vacuolar membrane	17047	959	245	3	0.21766	0.00033254	0.0041253	-2.19985	2.38454	-2.24464	-0.396758
GOMF	ion channel activity	17047	959	313	4	0.22717	6.03e-05	0.0022235	-2.13816	2.65296	-2.25664	-0.39888
GSEA	MODULE_205	17047	959	247	3	0.2159	0.0003031	0.0039845	-2.21156	2.39963	-2.25715	-0.39897
GSEA	VESICLE_MEDIATED_TRANSPORT	17047	959	189	2	0.1881	0.001072	0.010519	-2.41043	1.97803	-2.29419	-0.405516
GOMF	gated channel activity	17047	959	262	3	0.20354	0.00015027	0.0047368	-2.29662	2.32451	-2.30356	-0.407173
Keywords	Lipoprotein	17047	959	649	11	0.30128	2.22e-07	3.13e-06	-1.73082	5.50436	-2.31135	-0.40855
[truncated: 106 more rows]
