# Supplementary material for: Site-specific characterization of endogenous SUMOylation across species and organs
Source: Nat Commun. 2018 Jun 25;9:2456. doi: 10.1038/s41467-018-04957-4 (PMC6018634; doi:10.1038/s41467-018-04957-4)
Supplement: Supplementary file 11 — Supplementary Data 8 [file 41467_2018_4957_MOESM11_ESM.xlsx]

## Sheet: Hendriks_Data_S8 -- Brain
Category column	Category value	Unique	Total size	Selection size	Category size	Intersection size	Enrichment factor	P value	Benj. Hoch. FDR	2log.Enr.	10log.FDR	Score	Relative
GOBP	protein sumoylation		12564	135	22	9	38.073	6.36e-13	2.01e-10	5.2507	9.69583	6.12081	1
GSEA	PID_RANBP2PATHWAY		12564	135	11	6	50.764	6.04e-10	5.65e-07	5.66573	6.2481	5.80603	0.948572
GOMF	SUMO ligase activity		12564	135	10	5	46.533	3.18e-08	5.69e-06	5.54018	5.24463	5.46477	0.892818
GOBP	PML body organization		12564	135	4	3	69.8	4.8e-06	0.00074914	6.12516	3.12544	5.17685	0.845778
Pfam	Rad60-SLD		12564	135	4	3	69.8	4.8e-06	0.010597	6.12516	1.97482	4.61551	0.754068
Keywords	Isopeptidebond		12564	135	367	30	7.6076	1.5e-18	1.17e-16	2.92744	15.9302	4.47117	0.730487
Keywords	Nucleosomecore		12564	135	20	5	23.267	1.76e-06	6.04e-05	4.54021	4.21888	4.45765	0.728278
Keywords	DNA-binding		12564	135	983	57	5.3965	2.6e-28	7.13e-26	2.43202	25.1468	4.36111	0.712505
GOBP	nuclear body organization	+	12564	135	7	3	39.886	4.07e-05	0.0054549	5.31781	2.26321	4.29518	0.701733
GOMF	RNA polymerase II regulatory region sequence-specific DNA binding		12564	135	331	27	7.5915	1.03e-16	4.37e-14	2.92438	13.3595	4.27537	0.698497
GOMF	RNA polymerase II regulatory region DNA binding		12564	135	335	27	7.5009	1.39e-16	5.26e-14	2.90706	13.2794	4.24997	0.694347
GOCC	nucleosome		12564	135	31	6	18.013	7.83e-07	4.49e-05	4.17097	4.34771	4.21447	0.688547
GOMF	transcription regulatory region sequence-specific DNA binding		12564	135	380	29	7.1025	3.87e-17	1.88e-14	2.82833	13.7257	4.19788	0.685838
GOMF	DNA binding		12564	135	1347	68	4.6982	5.14e-31	1.75e-27	2.23211	26.7577	4.15335	0.678562
GOCC	hemoglobin complex		12564	135	9	3	31.022	9.57e-05	0.0038945	4.95522	2.40955	4.13791	0.67604
Keywords	Glycolysis		12564	135	25	5	18.613	5.74e-06	0.00017468	4.21824	3.75776	4.09808	0.669532
GOBP	dosage compensation		12564	135	8	3	34.9	6.45e-05	0.0081159	5.12516	2.09066	4.09592	0.669179
GOMF	methyl-CpG binding		12564	135	8	3	34.9	6.45e-05	0.0084287	5.12516	2.07424	4.08785	0.667861
GOMF	transcription regulatory region DNA binding		12564	135	482	33	6.3718	4.85e-18	5.5e-15	2.6717	14.2597	4.06086	0.663452
GOMF	regulatory region nucleic acid binding		12564	135	487	33	6.3064	6.62e-18	4.5e-15	2.65682	14.3469	4.05006	0.661686
GOMF	regulatory region DNA binding		12564	135	487	33	6.3064	6.62e-18	5.62e-15	2.65682	14.25	4.0432	0.660566
GSEA	SPECIFIC_RNA_POLYMERASE_II_TRANSCRIPTION_FACTOR_ACTIVITY		12564	135	22	5	21.152	2.93e-06	0.00086232	4.40272	3.06433	4.02138	0.657001
GSEA	PID_HDAC_CLASSI_PATHWAY		12564	135	63	9	13.295	2e-08	1.37e-05	3.73281	4.86296	3.98797	0.651543
GOCC	nuclear chromatin		12564	135	142	14	9.1756	3.16e-10	2.85e-08	3.1978	7.54534	3.96331	0.647514
Pfam	Histone		12564	135	18	5	25.852	9.95e-07	0.0043922	4.6922	2.35732	3.95036	0.645399
GOMF	RNA polymerase II core promoter proximal region sequence-specific DNA binding		12564	135	207	18	8.0928	6.73e-12	1.91e-09	3.01664	8.7199	3.93342	0.642631
GOMF	sequence-specific DNA binding		12564	135	545	34	5.806	2.41e-17	1.36e-14	2.53754	13.8651	3.87964	0.633844
GOMF	core promoter proximal region sequence-specific DNA binding		12564	135	214	18	7.828	1.17e-11	3.07e-09	2.96864	8.51249	3.86307	0.631137
GOMF	core promoter proximal region DNA binding		12564	135	215	18	7.7916	1.27e-11	3.08e-09	2.96192	8.51083	3.85632	0.630034
GOMF	RNA polymerase II distal enhancer sequence-specific DNA binding		12564	135	47	7	13.861	5.9e-07	9.12e-05	3.79296	4.04012	3.85329	0.62954
Keywords	Oxygentransport		12564	135	12	3	23.267	0.00024273	0.0045868	4.54021	2.33849	3.84628	0.628394
GOBP	glucose catabolic process		12564	135	36	6	15.511	1.97e-06	0.00031618	3.95522	3.50007	3.83616	0.626741
Keywords	Transcription		12564	135	1374	63	4.2672	5.75e-26	1.05e-23	2.09329	22.9786	3.81025	0.622507
Keywords	Ublconjugation		12564	135	910	47	4.8067	8.65e-21	9.48e-19	2.26505	18.023	3.80421	0.621521
Keywords	Transcriptionregulation		12564	135	1321	61	4.2976	3.64e-25	4.99e-23	2.10353	22.3022	3.79576	0.62014
Keywords	Bromodomain		12564	135	31	5	15.011	1.72e-05	0.0004498	3.90795	3.34698	3.75946	0.614209
GOBP	glycolysis		12564	135	27	5	17.235	8.54e-06	0.0013123	4.10727	2.88197	3.75913	0.614155
GSEA	REACTOME_GLUCONEOGENESIS		12564	135	26	5	17.897	7.03e-06	0.0018078	4.16165	2.74285	3.74972	0.612619
GOMF	enhancer binding		12564	135	63	8	11.818	3.19e-07	5.16e-05	3.56291	4.28724	3.73163	0.609663
GSEA	GCM_RAD21		12564	135	37	6	15.092	2.32e-06	0.00074667	3.91571	3.12687	3.70157	0.604751
GOCC	PML body		12564	135	84	9	9.9714	2.51e-07	1.51e-05	3.3178	4.82088	3.64266	0.595127
GSEA	TRANSCRIPTION_FROM_RNA_POLYMERASE_II_PROMOTER		12564	135	345	24	6.4742	2.08e-13	1.07e-09	2.6947	8.97102	3.63993	0.594682
GOCC	protein-DNA complex		12564	135	57	7	11.429	2.24e-06	0.00012279	3.51463	3.91084	3.60975	0.58975
GOBP	hexose catabolic process		12564	135	41	6	13.62	4.31e-06	0.00068256	3.76765	3.16586	3.60725	0.589342
GOCC	myelin sheath		12564	135	174	14	7.4881	4.5e-09	3.16e-07	2.9046	6.5007	3.55267	0.580425
GOCC	chromatin		12564	135	235	17	6.7325	4.74e-10	3.99e-08	2.75114	7.39916	3.52314	0.575601
GOCC	sex chromosome		12564	135	14	3	19.943	0.00039321	0.013059	4.31781	1.88409	3.50932	0.573343
GOMF	sequence-specific DNA binding RNA polymerase II transcription factor activity		12564	135	295	20	6.3096	3.98e-11	8.45e-09	2.65755	8.07292	3.50848	0.573205
GOMF	enhancer sequence-specific DNA binding		12564	135	58	7	11.232	2.52e-06	0.00037235	3.48954	3.42905	3.47432	0.567624
GSEA	GCM_CBFB		12564	135	70	8	10.636	7.23e-07	0.00026576	3.41088	3.57551	3.45132	0.563866
GSEA	TRANSCRIPTION_REPRESSOR_ACTIVITY		12564	135	120	11	8.5311	5.7e-08	2.93e-05	3.09273	4.5326	3.40286	0.555949
GSEA	DNA_BINDING		12564	135	409	25	5.6887	1.11e-12	3.81e-09	2.5081	8.41893	3.39487	0.554643
GOBP	negative regulation of transcription, DNA-dependent		12564	135	718	36	4.6663	2.29e-15	1.33e-12	2.22228	11.8771	3.37891	0.552036
GSEA	REACTOME_INTERFERON_GAMMA_SIGNALING	+	12564	135	33	5	14.101	2.36e-05	0.0048508	3.81773	2.31419	3.36863	0.550357
GSEA	PID_HDAC_CLASSII_PATHWAY		12564	135	33	5	14.101	2.36e-05	0.0049498	3.81773	2.30541	3.36543	0.549834
GOBP	monosaccharide catabolic process		12564	135	48	6	11.633	1.09e-05	0.0016336	3.54015	2.78685	3.33461	0.544799
GOBP	transcription, DNA-dependent		12564	135	1182	51	4.0156	2.93e-19	5.11e-16	2.00562	15.2915	3.33271	0.544489
GOCC	NuRD complex		12564	135	16	3	17.45	0.00059228	0.018686	4.12516	1.72848	3.31892	0.542235
GSEA	TRANSCRIPTION_FACTOR_ACTIVITY		12564	135	223	16	6.6774	1.78e-09	1.41e-06	2.73929	5.85081	3.31156	0.541032
GOCC	nuclear chromosome part		12564	135	261	17	6.0618	2.33e-09	1.84e-07	2.59975	6.73495	3.29824	0.538856
GOBP	RNA biosynthetic process		12564	135	1234	52	3.9218	3.19e-19	4.76e-16	1.97152	15.322	3.29176	0.537799
KEGG	Glycolysis / Gluconeogenesis		12564	135	47	6	11.881	9.67e-06	0.0026602	3.57058	2.57509	3.29043	0.53758
GSEA	TRANSCRIPTION_COREPRESSOR_ACTIVITY		12564	135	77	8	9.6693	1.5e-06	0.00051471	3.27341	3.28844	3.27716	0.535413
GOBP	negative regulation of cellular macromolecule biosynthetic process		12564	135	814	38	4.3446	3.19e-15	1.67e-12	2.11922	11.7783	3.25389	0.531612
GSEA	REACTOME_PREFOLDIN_MEDIATED_TRANSFER_OF_SUBSTRATE_TO_CCT_TRIC		12564	135	24	4	15.511	0.00010985	0.015478	3.95522	1.81029	3.25323	0.531503
GOCC	nucleoplasm part		12564	135	791	37	4.3533	7.59e-15	2.4e-12	2.12211	11.6205	3.24625	0.530363
GOMF	nucleic acid binding		12564	135	2137	76	3.3098	2.65e-25	4.5e-22	1.72674	21.3467	3.23783	0.528986
GOCC (simple)	Chromosome		12564	135	602	29	4.4833	5.14e-12	2.31e-11	2.16456	10.636	3.22272	0.526518
GSEA	RNA_POLYMERASE_II_TRANSCRIPTION_FACTOR_ACTIVITY		12564	135	132	11	7.7556	1.51e-07	6.75e-05	2.95524	4.17102	3.22111	0.526255
GOBP	negative regulation of RNA metabolic process		12564	135	768	36	4.3625	1.8e-14	7.51e-12	2.12516	11.1242	3.21448	0.525172
GOMF	transcription factor binding		12564	135	361	21	5.4139	2.11e-10	4.23e-08	2.43667	7.37408	3.21384	0.525068
GOBP	negative regulation of macromolecule biosynthetic process		12564	135	829	38	4.266	5.73e-15	2.72e-12	2.09288	11.5654	3.20885	0.524252
GSEA	TRANSCRIPTION		12564	135	567	30	4.9242	1.89e-13	1.94e-09	2.29989	8.7113	3.20849	0.524194
GSEA	TRANSCRIPTION_DNA_DEPENDENT		12564	135	476	26	5.0835	4.75e-12	1.22e-08	2.34582	7.91328	3.17915	0.5194
GSEA	RNA_BIOSYNTHETIC_PROCESS		12564	135	478	26	5.0622	5.22e-12	1.07e-08	2.33976	7.96944	3.1786	0.519311
GOMF	sequence-specific DNA binding transcription factor activity		12564	135	578	29	4.6694	1.9e-12	5.87e-10	2.22324	9.23146	3.17363	0.518499
GOMF	nucleic acid binding transcription factor activity		12564	135	578	29	4.6694	1.9e-12	6.46e-10	2.22324	9.19007	3.17007	0.517917
KEGG	Systemic lupus erythematosus		12564	135	40	5	11.633	6.08e-05	0.0055707	3.54015	2.25409	3.16234	0.516655
GOBP	chromatin organization		12564	135	445	24	5.0193	4.51e-11	1.24e-08	2.32749	7.90647	3.15981	0.516241
Keywords	Nucleus		12564	135	3405	103	2.8152	6.8e-33	3.72e-30	1.49324	29.429	3.14623	0.514022
Keywords	Citrullination		12564	135	46	5	10.116	0.00011891	0.0025063	3.33857	2.60097	3.13656	0.512442
GOBP	nucleosome organization		12564	135	70	7	9.3067	8.88e-06	0.0013444	3.21827	2.87147	3.12783	0.511015
GOBP	regulation of transcription from RNA polymerase II promoter		12564	135	1110	46	3.8568	1.5e-16	1.12e-13	1.9474	12.9513	3.12731	0.51093
GOBP	negative regulation of nucleobase-containing compound metabolic process		12564	135	827	37	4.1638	3.03e-14	1.13e-11	2.0579	10.9468	3.12529	0.510601
GSEA	MORF_CUL1		12564	135	68	7	9.5804	7.33e-06	0.0018382	3.26009	2.73561	3.12022	0.509772
GOBP	negative regulation of gene expression		12564	135	801	36	4.1828	6.4e-14	2.09e-11	2.06447	10.6795	3.11346	0.508669
Keywords	S-nitrosylation		12564	135	47	5	9.9007	0.00013169	0.0025773	3.30753	2.58884	3.11103	0.508271
GOBP	negative regulation of nitrogen compound metabolic process		12564	135	838	37	4.1091	4.55e-14	1.59e-11	2.03882	10.7998	3.09306	0.505336
GOCC	chromosomal part		12564	135	494	25	4.7099	6.55e-11	6.89e-09	2.2357	8.16195	3.09035	0.504893
GOBP	negative regulation of cellular biosynthetic process		12564	135	873	38	4.051	2.96e-14	1.15e-11	2.01828	10.9407	3.07962	0.503139
GSEA	REGULATION_OF_TRANSCRIPTION		12564	135	426	23	5.0247	1.17e-10	1.34e-07	2.32904	6.87338	3.05264	0.498731
GOBP	negative regulation of biosynthetic process		12564	135	885	38	3.9961	4.55e-14	1.53e-11	1.99859	10.8139	3.04817	0.498001
GOCC	methyltransferase complex		12564	135	79	7	8.2464	1.96e-05	0.00094952	3.04376	3.0225	3.03843	0.49641
GOMF	chromatin binding		12564	135	364	20	5.1136	1.58e-09	2.98e-07	2.35434	6.52625	3.03786	0.496317
GOBP	negative regulation of transcription from RNA polymerase II promoter		12564	135	497	25	4.6814	7.44e-11	1.94e-08	2.22694	7.71128	3.03783	0.496311
GSEA	KEGG_GLYCOLYSIS_GLUCONEOGENESIS		12564	135	41	5	11.35	6.85e-05	0.010675	3.50462	1.97163	3.0352	0.495882
GOBP	protein-DNA complex subunit organization		12564	135	74	7	8.8036	1.28e-05	0.0018821	3.13809	2.72536	3.02939	0.494933
GOMF	RNA polymerase II core promoter proximal region sequence-specific DNA binding transcription factor activity		12564	135	221	14	5.8956	9.06e-08	1.54e-05	2.55964	4.81228	2.99724	0.48968
Keywords	Repressor		12564	135	415	21	4.7094	2.57e-09	1.17e-07	2.23554	6.93066	2.96641	0.484643
GOMF	RNA polymerase II core promoter proximal region sequence-specific DNA binding transcription factor activity involved in negative regulation of transcription		12564	135	77	7	8.4606	1.66e-05	0.002347	3.08076	2.62949	2.96116	0.483785
GOBP	chromatin modification		12564	135	403	21	4.8496	1.53e-09	3.4e-07	2.27787	6.46847	2.95697	0.483101
GSEA	REGULATION_OF_GENE_EXPRESSION		12564	135	503	25	4.6256	9.58e-11	1.23e-07	2.20964	6.90957	2.93835	0.480059
GOCC	histone methyltransferase complex		12564	135	66	6	8.4606	6.72e-05	0.0028277	3.08076	2.54857	2.93811	0.480019
GSEA	REGULATION_OF_TRANSCRIPTION_FROM_RNA_POLYMERASE_II_PROMOTER		12564	135	221	14	5.8956	9.06e-08	4.24e-05	2.55964	4.37289	2.92635	0.478098
GOCC	histone deacetylase complex		12564	135	50	5	9.3067	0.00017628	0.0065433	3.21827	2.1842	2.92106	0.477234
GOBP	regulation of transcription, DNA-dependent		12564	135	2189	72	3.0611	1.54e-21	8.05e-18	1.61405	17.0945	2.91173	0.47571
GOBP	protein-DNA complex assembly		12564	135	62	6	9.0065	4.74e-05	0.0062716	3.17097	2.20262	2.89487	0.472955
GOCC	nuclear body		12564	135	293	16	5.0821	8.14e-08	5.14e-06	2.34542	5.28925	2.87418	0.469576
GSEA	RNA_METABOLIC_PROCESS		12564	135	667	30	4.1859	1.15e-11	1.97e-08	2.06554	7.70492	2.87056	0.468984
GOBP	regulation of RNA metabolic process		12564	135	2300	74	2.9943	1e-21	1.05e-17	1.58222	16.9795	2.86372	0.467867
GSEA	REGULATION_OF_NUCLEOBASENUCLEOSIDENUCLEOTIDE_AND_NUCLEIC_ACID_METABOLIC_PROCESS		12564	135	468	23	4.5738	7.28e-10	6.24e-07	2.19339	6.20452	2.84456	0.464735
GOCC	nuclear chromosome		12564	135	37	4	10.061	0.00059558	0.018332	3.3307	1.73679	2.83034	0.462413
GSEA	NEGATIVE_REGULATION_OF_TRANSCRIPTION		12564	135	141	10	6.6005	2.42e-06	0.00075398	2.72258	3.12264	2.81751	0.460316
GOBP	alcohol catabolic process		12564	135	65	6	8.5908	6.17e-05	0.0078697	3.10279	2.10404	2.81565	0.460012
GSEA	V$DR4_Q2		12564	135	186	12	6.0043	6.39e-07	0.00025263	2.586	3.59752	2.80848	0.458841
GSEA	TRANSCRIPTION_ACTIVATOR_ACTIVITY		12564	135	142	10	6.554	2.58e-06	0.00077933	2.71238	3.10828	2.80635	0.458494
GSEA	TRANSCRIPTION_COFACTOR_ACTIVITY		12564	135	187	12	5.9722	6.76e-07	0.00025737	2.57826	3.58944	2.80061	0.457555
GOCC	nucleoplasm		12564	135	1727	58	3.1256	5.51e-17	2.32e-14	1.64413	13.6348	2.79007	0.455833
GSEA	MODULE_123		12564	135	165	11	6.2044	1.38e-06	0.00048808	2.63329	3.31151	2.78856	0.455587
GSEA	PID_CMYB_PATHWAY		12564	135	65	6	8.5908	6.17e-05	0.010081	3.10279	1.9965	2.77896	0.454018
GOBP	nucleosome assembly		12564	135	49	5	9.4966	0.00016032	0.018826	3.24741	1.72524	2.77246	0.452957
GSEA	TTCNRGNNNNTTC_V$HSF_Q6		12564	135	123	9	6.8098	6.04e-06	0.0016362	2.76761	2.78616	2.77224	0.45292
GOCC	chromatin remodeling complex		12564	135	113	8	6.5888	2.53e-05	0.0011804	2.72002	2.92797	2.77058	0.452649
GOBP	cellular macromolecule biosynthetic process		12564	135	1502	52	3.222	1.45e-15	1.01e-12	1.68796	11.9951	2.75595	0.45026
GOBP	chromosome organization		12564	135	561	25	4.1474	9.17e-10	2.18e-07	2.05221	6.66184	2.75464	0.450045
GSEA	REGULATION_OF_TRANSCRIPTIONDNA_DEPENDENT		12564	135	345	18	4.8557	2.41e-08	1.55e-05	2.27968	4.80964	2.74747	0.448874
GSEA	MORF_PPP2CA		12564	135	125	9	6.7008	6.88e-06	0.001815	2.74433	2.74112	2.74353	0.44823
GOBP	cellular carbohydrate catabolic process		12564	135	68	6	8.2118	7.93e-05	0.0097519	3.0377	2.01091	2.74004	0.447659
GOMF	core promoter binding		12564	135	108	8	6.8938	1.83e-05	0.0024869	2.7853	2.60434	2.73891	0.447476
GOBP	RNA metabolic process		12564	135	1835	60	3.0431	4.17e-17	3.36e-14	1.60554	13.4742	2.7327	0.446461
GOBP	macromolecule biosynthetic process		12564	135	1524	52	3.1755	2.65e-15	1.46e-12	1.66698	11.8358	2.72112	0.444568
GOBP	regulation of cellular macromolecule biosynthetic process		12564	135	2433	74	2.8306	3.09e-20	1.08e-16	1.50111	15.968	2.71095	0.442907
GSEA	REGULATION_OF_RNA_METABOLIC_PROCESS		12564	135	354	18	4.7322	3.56e-08	2.03e-05	2.24251	4.69203	2.69706	0.440638
GOMF	core promoter sequence-specific DNA binding		12564	135	70	6	7.9771	9.31e-05	0.011719	2.99586	1.93111	2.68438	0.438565
GOCC	nuclear part		12564	135	2946	84	2.6536	4.23e-22	2.67e-19	1.40795	18.5733	2.68326	0.438383
GOBP	regulation of macromolecule biosynthetic process		12564	135	2471	74	2.7871	7.87e-20	1.64e-16	1.47876	15.7841	2.67288	0.436687
GOBP	glucose metabolic process		12564	135	91	7	7.159	4.83e-05	0.0063053	2.83976	2.20029	2.66429	0.435284
GSEA	MORF_DEK		12564	135	252	14	5.1704	4.42e-07	0.00018188	2.37028	3.74022	2.65658	0.434025
GOBP	regulation of gene expression		12564	135	2705	78	2.6836	3.16e-20	8.26e-17	1.42417	16.0831	2.61074	0.426535
GOCC	nuclear matrix		12564	135	81	6	6.8938	0.00020548	0.0074091	2.7853	2.13023	2.60472	0.425551
GSEA	TTTNNANAGCYR_UNKNOWN		12564	135	73	6	7.6493	0.00011712	0.016062	2.93533	1.7942	2.59544	0.424035
GOBP	negative regulation of cellular metabolic process		12564	135	1132	40	3.2886	4.35e-12	1.26e-09	1.71747	8.89898	2.59121	0.423344
GSEA	NEGATIVE_REGULATION_OF_NUCLEOBASENUCLEOSIDENUCLEOTIDE_AND_NUCLEIC_ACID_METABOLIC_PROCESS		12564	135	160	10	5.8167	7.35e-06	0.0018002	2.5402	2.74468	2.58985	0.423121
GOBP	regulation of cellular biosynthetic process		12564	135	2606	75	2.6784	3.9e-19	5.09e-16	1.42137	15.2933	2.57428	0.420578
GOBP	negative regulation of macromolecule metabolic process		12564	135	1141	40	3.2626	5.57e-12	1.57e-09	1.70602	8.80352	2.5713	0.420091
GOBP	regulation of biosynthetic process		12564	135	2624	75	2.6601	5.9e-19	6.85e-16	1.41148	15.1643	2.55541	0.417496
GSEA	NUCLEAR_PART		12564	135	501	22	4.0868	1.35e-08	9.94e-06	2.03097	5.00267	2.54436	0.41569
KEGG	Spliceosome		12564	135	120	8	6.2044	3.86e-05	0.0053069	2.63329	2.27516	2.53879	0.41478
Keywords	Chromatinregulator		12564	135	239	12	4.6728	8.26e-06	0.00022631	2.22429	3.6453	2.51667	0.411166
GOCC	chromosome		12564	135	108	7	6.0321	0.00013951	0.0053353	2.59266	2.27284	2.50872	0.409867
GSEA	GCM_CSNK2B		12564	135	98	7	6.6476	7.67e-05	0.011609	2.73283	1.93521	2.50693	0.409574
GSEA	KEGG_SPLICEOSOME		12564	135	120	8	6.2044	3.86e-05	0.007218	2.63329	2.14158	2.50068	0.408554
GOCC	nucleus		12564	135	3587	93	2.4129	1.61e-22	2.04e-19	1.27077	18.6912	2.48862	0.406584
GSEA	MORF_G22P1		12564	135	171	10	5.4425	1.3e-05	0.0030454	2.44427	2.51636	2.4621	0.40225
GSEA	GCACCTT,MIR-18A,MIR-18B		12564	135	101	7	6.4502	9.25e-05	0.013593	2.68934	1.86668	2.45472	0.401045
GSEA	NUCLEOBASENUCLEOSIDENUCLEOTIDE_AND_NUCLEIC_ACID_METABOLIC_PROCESS		12564	135	987	35	3.3002	1.22e-10	1.26e-07	1.72255	6.90108	2.43702	0.398153
GOBP	nucleic acid metabolic process		12564	135	2179	63	2.6908	1.86e-15	1.21e-12	1.42804	11.9165	2.42712	0.396536
GOBP	regulation of nucleobase-containing compound metabolic process		12564	135	2740	75	2.5474	7.81e-18	8.17e-15	1.34903	14.088	2.42509	0.396204
GSEA	TRANSCRIPTION_FACTOR_BINDING		12564	135	256	13	4.726	3.07e-06	0.00087623	2.24062	3.05738	2.42166	0.395644
GSEA	NUCLEUS		12564	135	1184	40	3.1441	1.75e-11	2.57e-08	1.65265	7.5899	2.41932	0.395262
GOBP	positive regulation of RNA metabolic process		12564	135	944	33	3.2534	6.7e-10	1.63e-07	1.70195	6.78832	2.4052	0.392954
GOBP	regulation of nitrogen compound metabolic process		12564	135	2770	75	2.5199	1.49e-17	1.41e-14	1.33337	13.8498	2.39372	0.391078
GOBP	negative regulation of metabolic process		12564	135	1234	40	3.0167	6.18e-11	1.66e-08	1.59297	7.78099	2.36818	0.386906
GSEA	KIM_WT1_TARGETS_UP		12564	135	181	10	5.1418	2.11e-05	0.0046167	2.36227	2.33567	2.35559	0.38485
GSEA	MODULE_197		12564	135	132	8	5.6404	7.48e-05	0.01148	2.4958	1.94006	2.34348	0.38287
GOBP	nucleobase-containing compound metabolic process		12564	135	2447	67	2.5482	1.96e-15	1.21e-12	1.34948	11.9184	2.32637	0.380076
GSEA	REGULATION_OF_CELLULAR_METABOLIC_PROCESS		12564	135	590	23	3.628	5.38e-08	2.91e-05	1.85917	4.53554	2.32353	0.379611
GSEA	REGULATION_OF_METABOLIC_PROCESS		12564	135	599	23	3.5735	7.05e-08	3.45e-05	1.83734	4.46165	2.29359	0.37472
Keywords	Chromosome		12564	135	210	10	4.4317	7.2e-05	0.001643	2.14786	2.78436	2.29185	0.374435
GOBP	positive regulation of nucleobase-containing compound metabolic process		12564	135	1029	34	3.0751	1.49e-09	3.38e-07	1.62063	6.47093	2.2909	0.37428
Pfam	zf-C2H2		12564	135	195	11	5.2499	6.74e-06	0.0099171	2.39229	2.00362	2.28857	0.3739
Keywords	Methylation		12564	135	271	12	4.121	2.8e-05	0.00066666	2.04299	3.1761	2.28125	0.372705
GSEA	MORF_FBL		12564	135	137	8	5.4345	9.64e-05	0.013968	2.44215	1.85487	2.27985	0.372476
GSEA	NUCLEOPLASM_PART		12564	135	189	10	4.9242	3.03e-05	0.0061117	2.29989	2.21384	2.27807	0.372184
GOBP	positive regulation of transcription from RNA polymerase II promoter		12564	135	659	24	3.3894	9.42e-08	1.61e-05	1.76103	4.79207	2.26181	0.369528
GSEA	MUELLER_PLURINET		12564	135	248	12	4.5032	1.19e-05	0.0028422	2.17095	2.54635	2.25926	0.369112
GOBP	positive regulation of nitrogen compound metabolic process		12564	135	1046	34	3.0251	2.26e-09	4.91e-07	1.59698	6.30849	2.25142	0.36783
GSEA	ZHENG_FOXP3_TARGETS_IN_THYMUS_UP		12564	135	166	9	5.0458	6.27e-05	0.010073	2.33508	1.99684	2.2455	0.366863
GSEA	NEGATIVE_REGULATION_OF_CELLULAR_METABOLIC_PROCESS		12564	135	193	10	4.8221	3.61e-05	0.0069982	2.26966	2.15501	2.24044	0.366036
GSEA	MORF_ANP32B		12564	135	194	10	4.7973	3.76e-05	0.0071688	2.26222	2.14455	2.23221	0.364692
Keywords	Acetylation		12564	135	2768	71	2.3872	4.64e-15	3.18e-13	1.25532	12.498	2.22985	0.364306
GSEA	NEGATIVE_REGULATION_OF_METABOLIC_PROCESS		12564	135	195	10	4.7726	3.93e-05	0.0072128	2.25478	2.1419	2.22601	0.363679
GOBP	positive regulation of transcription, DNA-dependent		12564	135	899	30	3.1057	1.33e-08	2.67e-06	1.63492	5.57383	2.22157	0.362954
GOBP	cellular nitrogen compound metabolic process		12564	135	2707	70	2.4066	5.64e-15	2.81e-12	1.267	11.5515	2.20161	0.359693
GSEA	MORF_RAD21		12564	135	171	9	4.8982	7.83e-05	0.011672	2.29225	1.93285	2.19658	0.35887
GOBP	regulation of macromolecule metabolic process		12564	135	3409	83	2.2659	3.74e-17	3.26e-14	1.18008	13.4873	2.16978	0.354492
GOBP	cellular biosynthetic process		12564	135	2153	58	2.5071	1.08e-12	3.32e-10	1.32602	9.4794	2.16824	0.354241
GOCC	nuclear speck		12564	135	160	8	4.6533	0.00027155	0.0095195	2.21825	2.02139	2.16731	0.354089
Keywords	Biologicalrhythms		12564	135	112	6	4.9857	0.0010973	0.017686	2.3178	1.75237	2.16129	0.353105
GSEA	MORF_RAN		12564	135	262	12	4.2626	2.02e-05	0.0045276	2.09173	2.34413	2.15216	0.351614
Keywords	Spliceosome		12564	135	114	6	4.8982	0.001198	0.018757	2.29225	1.72684	2.13555	0.3489
GSEA	V$SPZ1_01		12564	135	177	9	4.7322	0.00010118	0.014455	2.24251	1.83998	2.13429	0.348695
GSEA	ATGTTAA,MIR-302C		12564	135	206	10	4.5178	6.16e-05	0.010214	2.17562	1.9908	2.12787	0.347645
GOBP	nitrogen compound metabolic process		12564	135	2788	70	2.3367	2.66e-14	1.07e-11	1.22447	10.9702	2.11844	0.346104
GSEA	MORF_ACP1		12564	135	208	10	4.4744	6.66e-05	0.010538	2.16169	1.97724	2.11403	0.345384
GSEA	GSE9006_HEALTHY_VS_TYPE_1_DIABETES_PBMC_1MONTH_POST_DX_UP		12564	135	180	9	4.6533	0.00011455	0.015922	2.21825	1.798	2.10478	0.343872
GOBP	biosynthetic process		12564	135	2222	58	2.4293	4.12e-12	1.23e-09	1.28054	8.91002	2.07977	0.339786
GOBP	positive regulation of gene expression		12564	135	997	31	2.8937	3.64e-08	6.93e-06	1.53292	5.15953	2.07631	0.339221
GSEA	MODULE_198		12564	135	245	11	4.1785	5.32e-05	0.0092731	2.06299	2.03278	2.05539	0.335804
GSEA	NUCLEOPLASM		12564	135	246	11	4.1615	5.51e-05	0.0092943	2.0571	2.03178	2.05074	0.335045
GOBP	positive regulation of macromolecule biosynthetic process		12564	135	1010	31	2.8565	4.87e-08	8.78e-06	1.51425	5.05654	2.04697	0.334428
GOBP	transcription from RNA polymerase II promoter		12564	135	219	10	4.2496	0.00010081	0.01211	2.08733	1.91686	2.04334	0.333835
Keywords	Zinc-finger		12564	135	1230	35	2.6482	3.63e-08	1.53e-06	1.40501	5.81537	2.00403	0.327413
Keywords	Phosphoprotein		12564	135	4836	103	1.9822	2.3e-19	2.11e-17	0.987103	16.6767	2.00124	0.326957
Keywords	Activator		12564	135	457	16	3.2584	2.33e-05	0.00057922	1.70416	3.23716	2.00067	0.326863
GOBP	positive regulation of cellular biosynthetic process		12564	135	1076	32	2.7678	5.85e-08	1.04e-05	1.46874	4.98447	1.99349	0.32569
GOBP	positive regulation of biosynthetic process		12564	135	1088	32	2.7373	7.53e-08	1.31e-05	1.45275	4.88236	1.96699	0.321361
GOBP	regulation of primary metabolic process		12564	135	3577	81	2.1075	1.26e-14	5.71e-12	1.07553	11.2432	1.93393	0.315959
GOBP	regulation of cellular metabolic process		12564	135	3678	82	2.0749	1.79e-14	7.79e-12	1.05304	11.1086	1.89779	0.310056
GOBP	positive regulation of macromolecule metabolic process		12564	135	1490	40	2.4984	1.47e-08	2.9e-06	1.321	5.53814	1.89025	0.308823
GSEA	DAZARD_RESPONSE_TO_UV_NHEK_DN		12564	135	274	11	3.7363	0.00013909	0.017663	1.90161	1.75294	1.8633	0.30442
GOCC	transcription factor complex		12564	135	225	9	3.7227	0.00056085	0.018148	1.89635	1.74117	1.8563	0.303277
GSEA	BIOPOLYMER_METABOLIC_PROCESS		12564	135	1349	37	2.5526	3.45e-08	2.09e-05	1.35197	4.68017	1.84412	0.301287
GOBP	positive regulation of cellular metabolic process		12564	135	1484	39	2.4458	4.16e-08	7.76e-06	1.29031	5.10992	1.82022	0.297382
GSEA	MODULE_98		12564	135	318	12	3.5119	0.00012324	0.016463	1.81225	1.78349	1.80502	0.294899
GOMF	transcription factor binding transcription factor activity		12564	135	358	13	3.3795	9.46e-05	0.011482	1.75681	1.93998	1.80091	0.294228
GOBP	regulation of metabolic process		12564	135	4055	86	1.9738	3.89e-14	1.4e-11	0.980976	10.8534	1.7891	0.292298
GOMF	protein binding transcription factor activity		12564	135	361	13	3.3514	0.00010246	0.012012	1.74476	1.92038	1.7871	0.291972
GSEA	PUJANA_ATM_PCC_NETWORK		12564	135	1107	31	2.6062	3.61e-07	0.00015479	1.38195	3.81026	1.78077	0.290937
GSEA	KIM_ALL_DISORDERS_OLIGODENDROCYTE_NUMBER_CORR_UP		12564	135	720	22	2.8437	5.69e-06	0.001582	1.50777	2.80079	1.76024	0.287583
GOBP	positive regulation of metabolic process		12564	135	1606	40	2.318	1.12e-07	1.89e-05	1.21288	4.72349	1.70384	0.278369
GSEA	FEVR_CTNNB1_TARGETS_DN		12564	135	421	14	3.0949	0.0001261	0.016419	1.62989	1.78465	1.66728	0.272395
GOBP	negative regulation of cellular process		12564	135	2407	54	2.0879	9.63e-09	1.97e-06	1.06205	5.70494	1.61686	0.264158
GSEA	BENPORATH_CYCLING_GENES		12564	135	474	15	2.9451	0.00012381	0.016326	1.55832	1.78712	1.61261	0.263464
Keywords	Directproteinsequencing		12564	135	1218	30	2.2923	7.34e-06	0.00021165	1.1968	3.67438	1.5842	0.258823
GOBP	negative regulation of biological process		12564	135	2610	57	2.0325	7.82e-09	1.63e-06	1.02326	5.78677	1.57796	0.257803
GOCC (simple)	Nucleus		12564	135	1398	32	2.1303	1.5e-05	2.69e-05	1.09106	4.56984	1.56085	0.255007
GSEA	PUJANA_BRCA1_PCC_NETWORK		12564	135	1334	33	2.3022	2.17e-06	0.00071841	1.20301	3.14363	1.52954	0.249892
GSEA	KIM_BIPOLAR_DISORDER_OLIGODENDROCYTE_DENSITY_CORR_UP		12564	135	644	18	2.6012	0.00012255	0.016586	1.37918	1.78026	1.47006	0.240174
GSEA	PUJANA_CHEK2_PCC_NETWORK		12564	135	647	18	2.5892	0.0001295	0.01665	1.37251	1.77859	1.46438	0.239246
GOBP	cellular macromolecule metabolic process		12564	135	3937	77	1.8202	3.37e-10	8.59e-08	0.864097	7.06605	1.46122	0.23873
Keywords	Zinc		12564	135	1599	36	2.0953	5.69e-06	0.00018341	1.06716	3.73658	1.45979	0.238496
GOBP	macromolecular complex subunit organization		12564	135	793	21	2.4646	7.09e-05	0.0088199	1.30135	2.05454	1.45873	0.238323
GOCC (simple)	Cytoplasm/Nucleus		12564	135	2802	56	1.86	2.58e-07	7.74e-07	0.895303	6.11099	1.44712	0.236427
GSEA	INTRACELLULAR_ORGANELLE_PART		12564	135	1023	25	2.2744	5.11e-05	0.009069	1.18549	2.04244	1.35819	0.221897
GSEA	ORGANELLE_PART		12564	135	1026	25	2.2677	5.35e-05	0.0091734	1.18123	2.03747	1.3537	0.221164
GOBP	macromolecule metabolic process		12564	135	4136	77	1.7326	4e-09	8.54e-07	0.792939	6.06859	1.31887	0.215473
Keywords	3D-structure		12564	135	1071	24	2.0855	0.00025192	0.0046017	1.06039	2.33708	1.29202	0.211086
GSEA	PILON_KLF1_TARGETS_DN		12564	135	1732	37	1.9881	1.31e-05	0.0029899	0.99139	2.52434	1.25234	0.204603
GOBP	cellular metabolic process		12564	135	5120	90	1.6359	5.99e-10	1.49e-07	0.710085	6.82652	1.25035	0.204279
GOBP	primary metabolic process		12564	135	4989	88	1.6416	1.09e-09	2.54e-07	0.715103	6.59482	1.24617	0.203595
GSEA	CTTTGT_V$LEF1_Q2		12564	135	1520	33	2.0205	3.05e-05	0.0060335	1.01471	2.21943	1.23401	0.201608
GOBP	organelle organization		12564	135	1737	36	1.9288	3.28e-05	0.004513	0.947704	2.34553	1.18868	0.194203
GOCC	intracellular membrane-bounded organelle		12564	135	6144	102	1.5451	1.28e-10	1.25e-08	0.6277	7.90438	1.18245	0.193184
GOCC	intracellular organelle		12564	135	6908	111	1.4954	1.39e-11	1.95e-09	0.580531	8.70956	1.14253	0.186664
GOCC	membrane-bounded organelle		12564	135	7082	113	1.485	7.55e-12	1.19e-09	0.570463	8.92416	1.13452	0.185355
GOCC	intracellular organelle part		12564	135	5733	95	1.5422	2.96e-09	2.2e-07	0.62499	6.65793	1.12912	0.184472
GOCC	organelle part		12564	135	5813	95	1.521	6.96e-09	4.62e-07	0.60502	6.33503	1.08834	0.17781
GOCC	macromolecular complex		12564	135	3395	60	1.6448	5.15e-06	0.00027063	0.717912	3.56762	1.07189	0.175121
GOMF	binding		12564	135	7498	116	1.4398	1.68e-11	3.8e-09	0.525868	8.41967	1.05192	0.171859
GOCC	organelle		12564	135	7740	118	1.4188	1.69e-11	2.13e-09	0.504671	8.67154	1.0275	0.167869
GOCC	protein complex		12564	135	2872	51	1.6526	3.36e-05	0.0015127	0.724738	2.82025	1.01791	0.166302
GOBP	cellular component organization		12564	135	3092	55	1.6555	1.34e-05	0.0019416	0.727267	2.71184	1.01062	0.165112
Keywords	Metal-binding		12564	135	2463	44	1.6626	0.00012105	0.0024568	0.733441	2.60963	1.00732	0.164573
GOBP	positive regulation of cellular process		12564	135	2723	49	1.6747	3.64e-05	0.0049414	0.743903	2.30615	0.987095	0.161269
GOBP	cellular component organization at cellular level		12564	135	2466	45	1.6983	6.09e-05	0.0078517	0.764091	2.10504	0.984405	0.160829
GOBP	cellular component organization or biogenesis		12564	135	3139	55	1.6307	2.07e-05	0.0029255	0.705491	2.5338	0.971207	0.158673
GOBP	positive regulation of biological process		12564	135	3007	53	1.6404	2.69e-05	0.0037444	0.714048	2.42662	0.969495	0.158393
GOBP	metabolic process		12564	135	5641	90	1.4848	1.5e-07	2.48e-05	0.570269	4.60553	0.961346	0.157062
GOBP	biological regulation		12564	135	6602	102	1.4379	1.8e-08	3.49e-06	0.523963	5.4578	0.941304	0.153788
GOBP	regulation of biological process		12564	135	6290	98	1.45	4.46e-08	8.17e-06	0.536053	5.08765	0.940882	0.153718
GOBP	cellular component organization or biogenesis at cellular level		12564	135	2513	45	1.6665	9.41e-05	0.01143	0.736821	1.94195	0.938818	0.153381
GOBP	regulation of cellular process		12564	135	5958	93	1.4527	2e-07	3.27e-05	0.538737	4.48503	0.915111	0.149508
GOCC	cytoplasm		12564	135	3921	62	1.4716	0.00010896	0.004297	0.557386	2.36683	0.800127	0.130722
GOCC	intracellular part		12564	135	9348	129	1.2843	4.86e-11	5.57e-09	0.360982	8.25383	0.789366	0.128964
Keywords	Repeat		12564	135	3010	48	1.4841	0.000719	0.01271	0.569588	1.89585	0.769347	0.125694
Keywords	Proteomicsidentification		12564	135	5188	72	1.2916	0.0012576	0.019143	0.369159	1.71799	0.542208	0.0885843
GOBP	cellular process		12564	135	8778	115	1.2193	1.64e-05	0.002352	0.286053	2.62856	0.49804	0.0813684
GOCC	cell part		12564	135	10965	131	1.1119	5.88e-05	0.0025592	0.153027	2.5919	0.310442	0.0507191
Keywords	Transferase		12564	135	1145	3	0.24384	0.0009699	0.016106	-2.03599	1.79301	-1.97232	-0.322232
GOCC	organelle membrane		12564	135	1920	5	0.24236	1.16e-05	0.0005874	-2.04478	3.23107	-2.29256	-0.374552
Keywords	Disulfidebond		12564	135	1415	3	0.19731	7.64e-05	0.0016744	-2.34146	2.77614	-2.4433	-0.399178
Keywords	Membrane		12564	135	4202	14	0.31007	2.83e-10	1.41e-08	-1.68933	7.85026	-2.48032	-0.405227
GOCC (simple)	Unknown		12564	135	1462	3	0.19097	4.81e-05	7.21e-05	-2.38858	4.14191	-2.74098	-0.447813
Keywords	Glycoprotein		12564	135	2073	4	0.17958	4.91e-07	1.79e-05	-2.4773	4.74596	-2.91451	-0.476164
GOCC	membrane part		12564	135	3821	8	0.19485	1.33e-12	2.39e-10	-2.35956	9.62144	-3.353	-0.547804
GOCC (simple)	Membrane/Cytoplasm		12564	135	3815	8	0.19516	1.43e-12	1.29e-11	-2.35727	10.8905	-3.45596	-0.564625
Keywords	Golgiapparatus		12564	135	634	0	0	0.00088604	0.015173	-4.95317	1.81893	-3.85582	-0.629952
Keywords	Signal		12564	135	1575	1	0.05909	2.48e-07	9.7e-06	-4.08094	5.01344	-4.2964	-0.701932
Keywords	Transmembranehelix		12564	135	2788	2	0.066762	1.2e-12	6.56e-11	-3.90483	10.1832	-4.96218	-0.810706
Keywords	Transmembrane		12564	135	2808	2	0.066287	9.23e-13	5.62e-11	-3.91513	10.2503	-4.98017	-0.813645
GOCC (simple)	Membrane		12564	135	1167	0	0	1.79e-06	4.02e-06	-4.95317	5.39562	-5.06026	-0.82673
GOCC	integral to membrane		12564	135	2802	1	0.033214	5.12e-14	1.08e-11	-4.91206	10.9678	-6.00452	-0.981
GOCC	intrinsic to membrane		12564	135	2883	1	0.032281	1.71e-14	4.32e-12	-4.95317	11.3645	-6.09607	-0.995959

## Sheet: Heart
Category column	Category value	Unique	Total size	Selection size	Category size	Intersection size	Enrichment factor	P value	Benj. Hoch. FDR	2log.Enr.	10log.FDR	Score	Relative
GOBP	protein sumoylation		11102	111	19	7	36.849	3.71e-10	8.56e-08	5.20355	7.06756	5.61749	1
Keywords	Oxygentransport		11102	111	7	4	57.153	3.22e-07	1.04e-05	5.83676	4.98401	5.61078	0.998806
GOMF	oxygen transporter activity		11102	111	7	4	57.153	3.22e-07	4.24e-05	5.83676	4.37257	5.43016	0.966653
GOBP	atrial cardiac muscle tissue morphogenesis	+	11102	111	4	3	75.014	3.85e-06	0.00066256	6.22909	3.17877	5.26482	0.937219
Keywords	Isopeptidebond		11102	111	348	33	9.4845	9.69e-24	1.06e-21	3.24557	20.974	5.17474	0.921184
GSEA	PID_RANBP2PATHWAY		11102	111	11	5	45.463	3.98e-08	5.84e-05	5.50662	4.23369	5.15637	0.917912
GOCC	hemoglobin complex		11102	111	5	3	60.011	9.54e-06	0.00066199	5.90716	3.17915	5.05955	0.900677
Pfam	Globin		11102	111	7	4	57.153	3.22e-07	0.00069147	5.83676	3.16023	5.00678	0.891283
GOBP	skeletal muscle thin filament assembly		11102	111	5	3	60.011	9.54e-06	0.0015361	5.90716	2.81358	4.90737	0.873587
Keywords	DNA-binding		11102	111	863	52	6.0266	8.35e-29	4.58e-26	2.59134	25.3395	4.5824	0.815738
GOMF	transcription regulatory region sequence-specific DNA binding		11102	111	336	28	8.3348	1.33e-18	6.26e-16	3.05915	15.2034	4.56757	0.813098
GOMF	transcription regulatory region DNA binding		11102	111	434	33	7.6051	1.04e-20	8.56e-18	2.92697	17.0677	4.54838	0.809682
GOMF	regulatory region nucleic acid binding		11102	111	438	33	7.5356	1.38e-20	7.59e-18	2.91372	17.12	4.53641	0.80755
GOMF	regulatory region DNA binding		11102	111	438	33	7.5356	1.38e-20	9.1e-18	2.91372	17.0408	4.53115	0.806615
GOMF	sequence-specific DNA binding		11102	111	481	35	7.2778	2.25e-21	2.47e-18	2.8635	17.6065	4.50911	0.802692
GSEA	GNF2_MYL2	+	11102	111	31	7	22.585	1.73e-08	2.96e-05	4.49729	4.52863	4.50511	0.801979
GOMF	RNA polymerase II core promoter proximal region sequence-specific DNA binding transcription factor activity		11102	111	191	19	9.9494	3.32e-14	8.4e-12	3.31461	11.0757	4.48143	0.797764
GOMF	RNA polymerase II core promoter proximal region sequence-specific DNA binding		11102	111	177	18	10.171	1.13e-13	2.67e-11	3.34639	10.5739	4.46161	0.794235
GOMF	core promoter proximal region sequence-specific DNA binding		11102	111	182	18	9.8919	1.84e-13	3.79e-11	3.30625	10.4217	4.40541	0.78423
GOMF	core promoter proximal region DNA binding		11102	111	182	18	9.8919	1.84e-13	4.04e-11	3.30625	10.3937	4.40244	0.783703
GOMF	DNA binding		11102	111	1217	63	5.1776	2.68e-32	8.84e-29	2.37228	28.0537	4.39919	0.783123
Pfam	SAP		11102	111	17	5	29.417	5.03e-07	0.00072091	4.87858	3.14212	4.37044	0.778006
GOMF	sequence-specific DNA binding RNA polymerase II transcription factor activity		11102	111	255	22	8.629	5.04e-15	1.38e-12	3.10919	11.8593	4.34511	0.773497
GOMF	RNA polymerase II regulatory region sequence-specific DNA binding		11102	111	292	24	8.2207	7.4e-16	2.44e-13	3.03926	12.6131	4.33792	0.772217
GOMF	RNA polymerase II regulatory region DNA binding		11102	111	296	24	8.1096	1.01e-15	3.01e-13	3.01963	12.5209	4.30898	0.767064
GOBP	negative regulation of transcription from RNA polymerase II promoter		11102	111	469	32	6.8243	1.15e-18	6.5e-16	2.77068	15.1873	4.23946	0.754688
GSEA	CHEMELLO_SOLEUS_VS_EDL_MYOFIBERS_UP		11102	111	29	6	20.693	3.33e-07	0.00026277	4.37107	3.58042	4.15838	0.740256
Pfam	zf-C2H2		11102	111	158	16	10.128	3.11e-12	1.34e-08	3.34028	7.87387	4.13889	0.736786
GOBP	negative regulation of transcription, DNA-dependent		11102	111	677	40	5.9095	3.15e-21	5.32e-18	2.56304	17.2741	4.12967	0.735144
GOMF	sequence-specific DNA binding transcription factor activity		11102	111	496	32	6.4528	6e-18	2.2e-15	2.68993	14.6583	4.10985	0.731617
GOMF	nucleic acid binding transcription factor activity		11102	111	496	32	6.4528	6e-18	2.47e-15	2.68993	14.6071	4.10626	0.730977
Keywords	Repressor		11102	111	396	27	6.8194	9.55e-16	7.47e-14	2.76964	13.1265	4.08654	0.727467
Keywords	Bromodomain		11102	111	28	5	17.86	7.19e-06	0.00017914	4.15866	3.74681	4.05164	0.721254
Keywords	Steroid-binding	+	11102	111	5	2	40.007	0.00096182	0.016471	5.32218	1.78328	4.04923	0.720825
Keywords	Transcriptionregulation		11102	111	1203	57	4.739	1.46e-26	4e-24	2.24458	23.3982	4.03318	0.717968
GOMF	oxygen binding		11102	111	17	4	23.534	1.99e-05	0.0020446	4.55667	2.68939	3.99392	0.71098
Keywords	Muscleprotein		11102	111	40	6	15.003	2.42e-06	6.63e-05	3.90718	4.17827	3.97326	0.707301
GOBP	negative regulation of RNA metabolic process		11102	111	724	40	5.5259	3.61e-20	3.05e-17	2.46621	16.5152	3.96729	0.706238
GOMF	core promoter binding		11102	111	103	11	10.682	5.19e-09	9e-07	3.41711	6.04559	3.94098	0.701555
GOCC	striated muscle thin filament	+	11102	111	11	3	27.278	0.00014844	0.0061801	4.76967	2.209	3.93473	0.700443
GOCC	A band	+	11102	111	11	3	27.278	0.00014844	0.0063932	4.76967	2.19428	3.92816	0.699273
GOMF	SUMO ligase activity		11102	111	10	3	30.005	0.00010902	0.0097056	4.90713	2.01298	3.92718	0.699098
Keywords	Transcription		11102	111	1257	57	4.5354	1.41e-25	2.57e-23	2.18123	22.5904	3.91298	0.69657
GOBP	regulation of transcription from RNA polymerase II promoter		11102	111	1025	50	4.8789	2.46e-23	1.25e-19	2.28656	18.9043	3.87727	0.690215
Keywords	Ublconjugation		11102	111	851	43	5.0538	2.66e-20	2.43e-18	2.33737	17.615	3.87272	0.689404
GOBP	negative regulation of gene expression		11102	111	752	40	5.3201	1.42e-19	1.11e-16	2.41145	15.9563	3.86761	0.688494
GOMF	RNA polymerase II core promoter proximal region sequence-specific DNA binding transcription factor activity involved in positive regulation of transcription		11102	111	124	12	9.6792	3.15e-09	6.1e-07	3.27489	6.21503	3.84378	0.684251
GOCC	nucleosome		11102	111	30	5	16.67	1.02e-05	0.00067244	4.05918	3.17235	3.81658	0.67941
GOBP	negative regulation of cellular macromolecule biosynthetic process		11102	111	771	40	5.189	3.46e-19	2.51e-16	2.37546	15.6004	3.80272	0.676943
GOBP	negative regulation of nucleobase-containing compound metabolic process		11102	111	774	40	5.1689	3.98e-19	2.69e-16	2.36986	15.5701	3.79415	0.675417
GOBP	negative regulation of nitrogen compound metabolic process		11102	111	785	40	5.0965	6.58e-19	4.17e-16	2.34951	15.3796	3.7581	0.669001
GOBP	negative regulation of macromolecule biosynthetic process		11102	111	787	40	5.0835	7.21e-19	4.3e-16	2.34582	15.3666	3.75289	0.668072
GOBP	regulation of smooth muscle cell differentiation	+	11102	111	11	3	27.278	0.00014844	0.018142	4.76967	1.74131	3.70754	0.659998
GOBP	regulation of skeletal muscle adaptation		11102	111	11	3	27.278	0.00014844	0.018363	4.76967	1.73606	3.70473	0.6595
GOBP	cardiac muscle tissue morphogenesis	+	11102	111	42	6	14.288	3.25e-06	0.00056773	3.83673	3.24586	3.67962	0.65503
GOBP	negative regulation of cellular biosynthetic process		11102	111	827	40	4.8376	4.17e-18	2.23e-15	2.27429	14.6524	3.62336	0.645014
GOMF	RNA polymerase II core promoter proximal region sequence-specific DNA binding transcription factor activity involved in negative regulation of transcription		11102	111	73	8	10.961	5.66e-07	7.17e-05	3.45431	4.14449	3.61525	0.643571
GOBP	muscle tissue morphogenesis	+	11102	111	44	6	13.639	4.29e-06	0.00071267	3.76967	3.14711	3.60334	0.64145
GSEA	CONTRACTILE_FIBER_PART	+	11102	111	20	4	20.004	3.93e-05	0.0084009	4.32222	2.07567	3.59807	0.640512
GSEA	GNF2_MYL3	+	11102	111	30	5	16.67	1.02e-05	0.0031825	4.05918	2.49723	3.59496	0.639958
GSEA	CONTRACTILE_FIBER	+	11102	111	20	4	20.004	3.93e-05	0.0085796	4.32222	2.06653	3.5941	0.639806
GOBP	negative regulation of biosynthetic process		11102	111	839	40	4.7684	6.92e-18	3.51e-15	2.25351	14.4545	3.58628	0.638414
GSEA	PID_HDAC_CLASSII_PATHWAY		11102	111	31	5	16.132	1.21e-05	0.0035435	4.01185	2.45057	3.54671	0.631369
GOBP	ventricular cardiac muscle tissue morphogenesis	+	11102	111	33	5	15.154	1.66e-05	0.002506	3.92163	2.60102	3.53904	0.630004
GSEA	SPECIFIC_RNA_POLYMERASE_II_TRANSCRIPTION_FACTOR_ACTIVITY		11102	111	21	4	19.051	4.8e-05	0.0093078	4.25179	2.03115	3.5348	0.629249
GSEA	REACTOME_STRIATED_MUSCLE_CONTRACTION	+	11102	111	21	4	19.051	4.8e-05	0.0094868	4.25179	2.02288	3.5312	0.628607
GSEA	KEGG_HYPERTROPHIC_CARDIOMYOPATHY_HCM	+	11102	111	60	7	11.669	1.93e-06	0.00099175	3.54461	3.0036	3.40084	0.605403
GOMF	core promoter sequence-specific DNA binding		11102	111	66	7	10.608	3.68e-06	0.00044904	3.40708	3.34771	3.39214	0.603853
GSEA	TRANSCRIPTION_FROM_RNA_POLYMERASE_II_PROMOTER		11102	111	338	21	6.2141	1.3e-11	1.33e-07	2.63555	6.87514	3.34945	0.596253
GOBP	muscle fiber development	+	11102	111	37	5	13.516	2.93e-05	0.0042389	3.7566	2.37275	3.34895	0.596165
GOCC	protein-DNA complex		11102	111	55	6	10.911	1.58e-05	0.00089959	3.44771	3.04596	3.34256	0.595027
GOBP	myofibril assembly	+	11102	111	25	4	16.003	9.77e-05	0.012544	4.00027	1.90156	3.32158	0.591292
GOBP	striated muscle cell development	+	11102	111	38	5	13.16	3.34e-05	0.0047001	3.71809	2.32789	3.30735	0.58876
GOMF	nucleic acid binding		11102	111	1926	67	3.4793	2.18e-24	3.6e-21	1.7988	20.4441	3.30277	0.587944
GSEA	KEGG_DILATED_CARDIOMYOPATHY	+	11102	111	65	7	10.771	3.32e-06	0.0014209	3.42908	2.84744	3.27338	0.582712
GSEA	ZHAN_MULTIPLE_MYELOMA_PR_DN		11102	111	38	5	13.16	3.34e-05	0.0076114	3.71809	2.11854	3.23034	0.575051
Keywords	Nucleosomecore		11102	111	20	3	15.003	0.00093911	0.016601	3.90718	1.77987	3.20992	0.571415
GSEA	PID_AP1_PATHWAY		11102	111	53	6	11.323	1.28e-05	0.0035491	3.50118	2.44988	3.20219	0.57004
GOBP	sarcomere organization	+	11102	111	27	4	14.817	0.00013292	0.016647	3.88918	1.77866	3.19828	0.569344
GOCC	methyltransferase complex		11102	111	77	7	9.0925	1.02e-05	0.00063954	3.18468	3.19413	3.18704	0.567342
Keywords	Homeobox		11102	111	48	5	10.419	0.00010336	0.0022656	3.38114	2.64482	3.17978	0.566049
GOBP	regulation of transcription, DNA-dependent		11102	111	1992	67	3.3641	1.58e-23	1.6e-19	1.75022	18.7955	3.16835	0.564015
GOBP	actomyosin structure organization	+	11102	111	57	6	10.528	1.95e-05	0.0028608	3.39616	2.54351	3.15936	0.562415
GSEA	LY_AGING_OLD_DN		11102	111	40	5	12.502	4.29e-05	0.0089887	3.64409	2.0463	3.15453	0.561554
GOBP	transcription, DNA-dependent		11102	111	1093	43	3.9348	3.13e-16	1.51e-13	1.97629	12.8207	3.15403	0.561466
GSEA	RNA_BIOSYNTHETIC_PROCESS		11102	111	465	24	5.1622	1.85e-11	4.74e-08	2.36799	7.32408	3.14031	0.559024
GSEA	TRANSCRIPTION_DNA_DEPENDENT		11102	111	463	24	5.1845	1.69e-11	8.67e-08	2.3742	7.06199	3.11796	0.555045
GOCC (simple)	Chromosome		11102	111	587	26	4.4301	6.88e-11	3.09e-10	2.14734	9.50937	3.11504	0.554525
GOCC	histone methyltransferase complex		11102	111	64	6	9.3767	3.76e-05	0.0018787	3.22908	2.72614	3.09525	0.551003
GOMF	double-stranded DNA binding		11102	111	78	7	8.976	1.11e-05	0.001311	3.16607	2.8824	3.09264	0.550537
GSEA	NEGATIVE_REGULATION_OF_TRANSCRIPTION_FROM_RNA_POLYMERASE_II_PROMOTER		11102	111	57	6	10.528	1.95e-05	0.0049948	3.39616	2.30148	3.08136	0.54853
GOBP	positive regulation of transcription from RNA polymerase II promoter		11102	111	596	27	4.531	1.65e-11	4.29e-09	2.17983	8.36764	3.05118	0.543157
GOBP	regulation of RNA metabolic process		11102	111	2088	67	3.2094	2.44e-22	8.25e-19	1.6823	18.0833	3.04613	0.542257
GOBP	RNA biosynthetic process		11102	111	1144	43	3.7594	1.63e-15	6.61e-13	1.9105	12.1797	3.03578	0.540415
GSEA	V$LXR_DR4_Q3		11102	111	59	6	10.171	2.37e-05	0.0057947	3.34639	2.23697	3.02585	0.538648
GSEA	NEGATIVE_REGULATION_OF_TRANSCRIPTION_DNA_DEPENDENT		11102	111	94	8	8.5122	3.85e-06	0.0015194	3.08953	2.81833	3.01938	0.537496
GSEA	NEGATIVE_REGULATION_OF_RNA_METABOLIC_PROCESS		11102	111	95	8	8.4226	4.16e-06	0.0015261	3.07427	2.81642	3.00767	0.535412
GSEA	TRANSCRIPTION		11102	111	551	26	4.7195	1.71e-11	5.86e-08	2.23863	7.23243	3.00129	0.534276
GOMF	transcription factor binding		11102	111	349	18	5.1585	8.18e-09	1.35e-06	2.36695	5.87041	2.97036	0.52877
GOBP	negative regulation of cellular metabolic process		11102	111	1066	40	3.753	2.49e-14	9.36e-12	1.90804	11.0286	2.9585	0.526659
GSEA	TRANSCRIPTION_REPRESSOR_ACTIVITY		11102	111	117	9	7.6937	2.18e-06	0.0010638	2.94368	2.97314	2.95102	0.525326
GOBP	negative regulation of macromolecule metabolic process		11102	111	1071	40	3.7355	2.91e-14	1.05e-11	1.9013	10.977	2.9472	0.524646
GSEA	PID_HDAC_CLASSI_PATHWAY		11102	111	62	6	9.6792	3.14e-05	0.0073334	3.27489	2.13469	2.9426	0.523828
GSEA	NEGATIVE_REGULATION_OF_TRANSCRIPTION		11102	111	138	10	7.2477	1.01e-06	0.00064504	2.85752	3.19041	2.93734	0.522892
GOBP	regulation of cellular macromolecule biosynthetic process		11102	111	2222	68	3.0609	1.37e-21	3.48e-18	1.61396	17.4588	2.927	0.521051
GOMF	chromatin binding		11102	111	331	17	5.1369	2.34e-08	3.68e-06	2.3609	5.43472	2.90805	0.517678
GOBP	muscle system process		11102	111	127	9	7.0879	4.25e-06	0.00071907	2.82536	3.14323	2.90168	0.516543
GOBP	regulation of macromolecule biosynthetic process		11102	111	2262	68	3.0067	3.87e-21	5.6e-18	1.58818	17.2514	2.88324	0.513262
GSEA	PID_ERA_GENOMIC_PATHWAY		11102	111	48	5	10.419	0.00010336	0.016325	3.38114	1.78715	2.88296	0.51321
GOCC	chromatin		11102	111	229	13	5.6779	3.77e-07	4.28e-05	2.50536	4.36817	2.8789	0.512489
GOBP	positive regulation of transcription, DNA-dependent		11102	111	812	32	3.9416	5.78e-12	1.78e-09	1.97878	8.75034	2.86949	0.510813
Keywords	Activator		11102	111	411	19	4.6237	1.76e-08	6.42e-07	2.20905	6.19217	2.85834	0.508829
GOBP	muscle cell development	+	11102	111	68	6	8.8251	5.28e-05	0.0071464	3.14161	2.14591	2.85606	0.508423
GOBP	striated muscle contraction	+	11102	111	50	5	10.002	0.00012545	0.015907	3.32222	1.79841	2.84966	0.507284
GSEA	RNA_POLYMERASE_II_TRANSCRIPTION_FACTOR_ACTIVITY		11102	111	125	9	7.2013	3.74e-06	0.0015354	2.84826	2.81378	2.8396	0.505492
Keywords	Citrullination		11102	111	42	4	9.5255	0.0007328	0.013847	3.25179	1.85864	2.82743	0.503326
GOBP	regulation of cellular biosynthetic process		11102	111	2357	69	2.928	6.8e-21	8.63e-18	1.54992	17.0642	2.82327	0.502585
GSEA	BENPORATH_ES_CORE_NINE_CORRELATED		11102	111	68	6	8.8251	5.28e-05	0.0096872	3.14161	2.0138	2.81105	0.50041
GOBP	positive regulation of gene expression		11102	111	904	34	3.7617	3.82e-12	1.21e-09	1.91138	8.91714	2.8091	0.500063
GOMF	transcription corepressor activity		11102	111	114	8	7.0188	1.58e-05	0.0016746	2.81122	2.77609	2.8024	0.49887
GOBP	regulation of gene expression		11102	111	2465	71	2.8808	2.5e-21	5.06e-18	1.52647	17.2956	2.80059	0.498548
GOBP	regulation of biosynthetic process		11102	111	2378	69	2.9021	1.14e-20	1.29e-17	1.5371	16.8896	2.79853	0.498182
Keywords	Methylation		11102	111	251	13	5.1802	1.05e-06	3.03e-05	2.37301	4.51857	2.78756	0.496229
GSEA	TRANSCRIPTION_FACTOR_ACTIVITY		11102	111	198	12	6.0617	5.44e-07	0.00037228	2.59972	3.42913	2.78606	0.495962
GOMF	SMAD binding		11102	111	54	5	9.2609	0.00018017	0.015617	3.21115	1.8064	2.78099	0.495059
GOCC	nuclear chromatin		11102	111	143	9	6.2948	1.1e-05	0.0006551	2.65416	3.18369	2.77765	0.494465
GOBP	positive regulation of macromolecule biosynthetic process		11102	111	920	34	3.6963	6.21e-12	1.8e-09	1.88608	8.7449	2.76764	0.492682
GSEA	TAAYNRNNTCC_UNKNOWN		11102	111	89	7	7.8666	2.62e-05	0.0062524	2.97574	2.20395	2.76056	0.491422
GSEA	V$HNF1_Q6		11102	111	110	8	7.274	1.22e-05	0.0034744	2.86275	2.45912	2.75602	0.490614
GOBP	positive regulation of RNA metabolic process		11102	111	852	32	3.7565	2.04e-11	5.16e-09	1.90939	8.28697	2.75594	0.4906
GOBP	regulation of nucleobase-containing compound metabolic process		11102	111	2467	70	2.838	1.63e-20	1.65e-17	1.50487	16.7822	2.75003	0.489548
GOBP	positive regulation of nucleobase-containing compound metabolic process		11102	111	928	34	3.6645	7.88e-12	2.22e-09	1.87362	8.65333	2.74667	0.488949
GOCC	chromosomal part		11102	111	480	21	4.3758	7.48e-09	1.33e-06	2.12955	5.87484	2.74451	0.488565
GOBP	negative regulation of metabolic process		11102	111	1157	40	3.4578	3.66e-13	1.28e-10	1.78985	9.89286	2.74438	0.488541
Keywords	Nucleus		11102	111	3178	83	2.6122	5.31e-24	7.28e-22	1.38527	21.1378	2.73788	0.487385
GOBP	positive regulation of cellular biosynthetic process		11102	111	973	35	3.5978	5.92e-12	1.77e-09	1.84711	8.75286	2.72526	0.485138
GOCC	PML body		11102	111	80	6	7.5014	0.00012933	0.0057691	2.90716	2.23889	2.72339	0.484806
GOBP	regulation of nitrogen compound metabolic process		11102	111	2492	70	2.8095	2.96e-20	2.73e-17	1.49031	16.5645	2.72115	0.484407
GSEA	NEGATIVE_REGULATION_OF_NUCLEOBASENUCLEOSIDENUCLEOTIDE_AND_NUCLEIC_ACID_METABOLIC_PROCESS		11102	111	157	10	6.3706	3.19e-06	0.0014893	2.67143	2.82702	2.7095	0.482334
GOBP	positive regulation of nitrogen compound metabolic process		11102	111	943	34	3.6062	1.23e-11	3.27e-09	1.85048	8.48529	2.70788	0.482045
GSEA	TRANSCRIPTION_COREPRESSOR_ACTIVITY		11102	111	73	6	8.2207	7.83e-05	0.012973	3.03926	1.88696	2.69784	0.480258
GOBP	positive regulation of biosynthetic process		11102	111	986	35	3.5503	8.61e-12	2.36e-09	1.82794	8.62681	2.69423	0.479614
GSEA	TRANSCRIPTION_ACTIVATOR_ACTIVITY		11102	111	136	9	6.6188	7.38e-06	0.0025273	2.72657	2.59734	2.69367	0.479515
GSEA	RNA_METABOLIC_PROCESS		11102	111	648	26	4.0131	5.77e-10	1.19e-06	2.00472	5.9261	2.62865	0.467939
GSEA	REGULATION_OF_TRANSCRIPTIONDNA_DEPENDENT		11102	111	334	16	4.7913	1.6e-07	0.0001647	2.26042	3.78331	2.57104	0.457685
Keywords	Zinc-finger		11102	111	1056	35	3.315	5.83e-11	3.55e-09	1.72901	8.45	2.57076	0.457636
GOBP	cellular macromolecule biosynthetic process		11102	111	1410	44	3.1211	5.26e-13	1.78e-10	1.64205	9.74953	2.56322	0.456293
GSEA	REGULATION_OF_RNA_METABOLIC_PROCESS		11102	111	341	16	4.6929	2.12e-07	0.00018114	2.23048	3.74199	2.53848	0.451889
GSEA	V$HNF1_01		11102	111	103	7	6.7973	6.59e-05	0.011281	2.76496	1.94765	2.53306	0.450923
GOBP	macromolecule biosynthetic process		11102	111	1432	44	3.0732	9.03e-13	2.95e-10	1.61974	9.52969	2.52263	0.449067
GOBP	tissue morphogenesis	+	11102	111	211	11	5.2142	6.85e-06	0.0011213	2.38245	2.95028	2.51323	0.447394
GOMF	structure-specific DNA binding		11102	111	160	9	5.626	2.65e-05	0.0026498	2.49211	2.57679	2.51301	0.447355
GSEA	REACTOME_GENERIC_TRANSCRIPTION_PATHWAY		11102	111	127	8	6.3003	3.4e-05	0.0075789	2.65542	2.12039	2.51018	0.44685
GSEA	REGULATION_OF_TRANSCRIPTION		11102	111	411	18	4.3804	9.69e-08	0.00012435	2.13106	3.90535	2.47949	0.441387
GOCC	nuclear chromosome part		11102	111	256	12	4.6883	7.55e-06	0.00058949	2.22906	3.22952	2.44555	0.435346
GSEA	V$NKX3A_01		11102	111	110	7	6.3648	9.91e-05	0.015893	2.67012	1.79879	2.41904	0.430626
GSEA	REGULATION_OF_TRANSCRIPTION_FROM_RNA_POLYMERASE_II_PROMOTER		11102	111	214	11	5.1411	7.82e-06	0.0025886	2.36208	2.58694	2.41639	0.430155
GSEA	NEGATIVE_REGULATION_OF_CELLULAR_METABOLIC_PROCESS		11102	111	189	10	5.292	1.59e-05	0.0043062	2.40381	2.36591	2.39428	0.426219
GOCC	nucleoplasm part		11102	111	752	26	3.4581	1.27e-08	1.98e-06	1.78998	5.7041	2.39157	0.425736
GSEA	NEGATIVE_REGULATION_OF_METABOLIC_PROCESS		11102	111	191	10	5.2365	1.74e-05	0.0045875	2.3886	2.33842	2.37596	0.422957
GSEA	MORF_ERH		11102	111	113	7	6.1958	0.00011686	0.018178	2.63129	1.74045	2.37297	0.422425
GSEA	MORF_ANP32B		11102	111	194	10	5.1556	1.99e-05	0.0049781	2.36614	2.30294	2.35018	0.418368
GOBP	heart development	+	11102	111	172	9	5.2335	4.62e-05	0.0064238	2.38778	2.19221	2.33731	0.416077
GSEA	MODULE_123		11102	111	142	8	5.6348	7.38e-05	0.012415	2.49436	1.90605	2.33213	0.415156
GSEA	REGULATION_OF_GENE_EXPRESSION		11102	111	479	19	3.9673	1.9e-07	0.00017739	1.98816	3.75107	2.33011	0.414796
GSEA	DNA_BINDING		11102	111	384	16	4.1674	1.01e-06	0.00060767	2.05915	3.21633	2.302	0.409792
GSEA	REGULATION_OF_NUCLEOBASENUCLEOSIDENUCLEOTIDE_AND_NUCLEIC_ACID_METABOLIC_PROCESS		11102	111	453	18	3.9742	4.01e-07	0.00029373	1.99066	3.53205	2.2975	0.40899
GOCC	nuclear part		11102	111	2826	69	2.4421	2.17e-16	1.35e-13	1.28812	12.8685	2.29008	0.407669
GSEA	V$AP2_Q3		11102	111	173	9	5.2032	4.83e-05	0.0091851	2.3794	2.03692	2.28873	0.407428
GSEA	V$FOXO4_01		11102	111	146	8	5.4804	8.92e-05	0.014537	2.45428	1.83753	2.28298	0.406405
GOCC	nuclear body		11102	111	283	12	4.241	2.01e-05	0.0010934	2.0844	2.96122	2.27564	0.4051
GSEA	V$TCF1P_Q6		11102	111	175	9	5.1438	5.27e-05	0.0098393	2.36283	2.00704	2.26837	0.403805
GSEA	TRANSCRIPTION_COFACTOR_ACTIVITY		11102	111	180	9	5.0009	6.52e-05	0.011344	2.32219	1.94523	2.2216	0.395479
GOBP	positive regulation of macromolecule metabolic process		11102	111	1376	39	2.8348	3.44e-10	8.12e-08	1.50325	7.09064	2.21536	0.394368
GOMF	transcription cofactor activity		11102	111	317	13	4.1017	1.28e-05	0.001455	2.03622	2.83714	2.21227	0.393819
GOBP	RNA metabolic process		11102	111	1713	46	2.6858	2.52e-11	6.23e-09	1.42535	8.20525	2.20782	0.393027
GSEA	YTATTTTNR_V$MEF2_02		11102	111	439	17	3.8731	1.22e-06	0.0006963	1.95349	3.1572	2.20259	0.392095
GOCC	nucleus		11102	111	3329	76	2.2834	4.12e-17	5.15e-14	1.19118	13.2883	2.17696	0.387533
GOBP	regulation of macromolecule metabolic process		11102	111	3114	72	2.3126	4.62e-16	2.13e-13	1.20952	12.672	2.17606	0.387372
GOCC (simple)	Nucleus		11102	111	1244	34	2.7336	1.71e-08	5.13e-08	1.4508	7.28988	2.17213	0.386673
GOBP	positive regulation of cellular metabolic process		11102	111	1363	38	2.7885	1.01e-09	2.24e-07	1.47949	6.65024	2.15424	0.383487
GOCC	nucleoplasm		11102	111	1667	44	2.6399	1.52e-10	3.8e-08	1.40048	7.4204	2.12479	0.378245
GOBP	regulation of primary metabolic process		11102	111	3237	73	2.2556	9.13e-16	3.86e-13	1.17351	12.4137	2.11637	0.376746
GOBP	positive regulation of metabolic process		11102	111	1480	40	2.7032	7.65e-10	1.73e-07	1.43467	6.76306	2.11397	0.37632
GOBP	regulation of cellular metabolic process		11102	111	3316	74	2.232	7.92e-16	3.49e-13	1.15834	12.457	2.09763	0.373411
GOMF	transcription factor binding transcription factor activity		11102	111	341	13	3.813	2.7e-05	0.00262	1.93093	2.5817	2.07635	0.369622
Keywords	Zinc		11102	111	1398	37	2.6471	7.52e-09	2.94e-07	1.40441	6.53109	2.06237	0.367134
GOMF	protein binding transcription factor activity		11102	111	344	13	3.7798	2.95e-05	0.0027805	1.91831	2.55588	2.06098	0.366886
GOBP	in utero embryonic development		11102	111	203	9	4.4343	0.00015868	0.019163	2.14871	1.71754	2.0317	0.361674
GOBP	chromatin organization		11102	111	427	15	3.5135	1.66e-05	0.0024705	1.81291	2.60722	1.9853	0.353414
Keywords	Chromatinregulator		11102	111	233	9	3.8634	0.00042343	0.0082871	1.94987	2.0816	1.982	0.352826
GSEA	NUCLEAR_PART		11102	111	494	17	3.4419	5.77e-06	0.0020438	1.78321	2.68956	1.97616	0.351786
GOBP	nucleic acid metabolic process		11102	111	2043	49	2.3989	2.31e-10	5.58e-08	1.26237	7.25345	1.95446	0.347924
GOBP	regulation of metabolic process		11102	111	3672	77	2.0973	3.5e-15	1.37e-12	1.06853	11.8647	1.95054	0.347227
GSEA	RTAAACA_V$FREAC2_01		11102	111	581	19	3.2708	3.26e-06	0.001453	1.70964	2.83773	1.94054	0.345446
Keywords	Chromosome		11102	111	204	8	3.9223	0.0007915	0.014458	1.9717	1.83989	1.93789	0.344974
GSEA	NUCLEOBASENUCLEOSIDENUCLEOTIDE_AND_NUCLEIC_ACID_METABOLIC_PROCESS		11102	111	963	28	2.9081	1.22e-07	0.00013936	1.54008	3.85586	1.93726	0.344862
GSEA	REGULATION_OF_CELLULAR_METABOLIC_PROCESS		11102	111	570	18	3.1585	9.58e-06	0.0030731	1.65924	2.51242	1.84058	0.327652
GSEA	REGULATION_OF_METABOLIC_PROCESS		11102	111	578	18	3.1147	1.15e-05	0.0034755	1.63909	2.45898	1.81402	0.322923
Keywords	Acetylation		11102	111	2692	57	2.1178	3.94e-10	1.96e-08	1.08257	7.70746	1.76835	0.314794
GSEA	NON_MEMBRANE_BOUND_ORGANELLE		11102	111	467	15	3.2126	4.51e-05	0.0090872	1.68374	2.04157	1.76684	0.314525
GSEA	INTRACELLULAR_NON_MEMBRANE_BOUND_ORGANELLE		11102	111	467	15	3.2126	4.51e-05	0.0092689	1.68374	2.03297	1.76498	0.314193
GOBP	multicellular organismal process		11102	111	1238	31	2.5045	5.9e-07	0.00010508	1.32452	3.97848	1.74371	0.310407
GOBP	chromosome organization		11102	111	530	16	3.0194	5.15e-05	0.0070575	1.59426	2.15135	1.71829	0.305883
GOBP	nucleobase-containing compound metabolic process		11102	111	2300	50	2.1743	4.37e-09	9.42e-07	1.12055	6.02578	1.70638	0.303763
GSEA	NUCLEUS		11102	111	1152	29	2.5178	1.34e-06	0.00072339	1.33216	3.14063	1.65072	0.293853
GOBP	negative regulation of cellular process		11102	111	2186	47	2.1504	2.45e-08	4.79e-06	1.10461	5.31985	1.63637	0.291298
GOBP	negative regulation of biological process		11102	111	2374	50	2.1065	1.29e-08	2.67e-06	1.07485	5.57336	1.62196	0.288733
GOBP	cellular biosynthetic process		11102	111	2031	44	2.1668	7.11e-08	1.36e-05	1.11557	4.86601	1.61218	0.286994
Keywords	Phosphoprotein		11102	111	4458	81	1.8173	1.47e-12	1.01e-10	0.861797	9.99766	1.59048	0.28313
Keywords	Metal-binding		11102	111	2148	44	2.0488	3.58e-07	1.09e-05	1.03478	4.96214	1.53127	0.27259
GOBP	biosynthetic process		11102	111	2098	44	2.0976	1.83e-07	3.31e-05	1.06874	4.47969	1.52921	0.272222
GSEA	BIOPOLYMER_METABOLIC_PROCESS		11102	111	1288	30	2.3296	4.03e-06	0.0015309	1.22008	2.81505	1.50371	0.267683
Keywords	Repeat		11102	111	2554	50	1.9581	1.44e-07	4.95e-06	0.969454	5.30568	1.48279	0.26396
GOBP	anatomical structure morphogenesis	+	11102	111	855	21	2.4566	6.51e-05	0.0086828	1.29666	2.06134	1.45599	0.259188
GOBP	cellular nitrogen compound metabolic process		11102	111	2539	50	1.9696	1.19e-07	2.2e-05	0.977903	4.65704	1.44461	0.257162
GOBP	nitrogen compound metabolic process		11102	111	2617	51	1.9491	1.15e-07	2.15e-05	0.962808	4.66736	1.42864	0.25432
GOMF	metal ion binding		11102	111	2502	49	1.9588	2.08e-07	3.11e-05	0.96997	4.50658	1.42407	0.253506
GOMF	cation binding		11102	111	2510	49	1.9525	2.3e-07	3.29e-05	0.965323	4.48245	1.41704	0.252256
GOMF	ion binding		11102	111	2517	49	1.9471	2.51e-07	3.44e-05	0.961327	4.46311	1.41112	0.2512
GOMF	enzyme binding		11102	111	999	23	2.3027	7.44e-05	0.0068034	1.20333	2.16727	1.39401	0.248155
GSEA	INTRACELLULAR_ORGANELLE_PART		11102	111	983	23	2.3402	5.87e-05	0.010581	1.22663	1.97547	1.38183	0.245986
GSEA	ORGANELLE_PART		11102	111	987	23	2.3307	6.23e-05	0.011036	1.22076	1.95719	1.37367	0.244534
GOBP	anatomical structure development		11102	111	1496	30	2.0057	6.6e-05	0.0086906	1.00411	2.06095	1.20185	0.213948
GOBP	positive regulation of cellular process		11102	111	2433	44	1.8088	1.03e-05	0.0016332	0.855033	2.78696	1.14887	0.204516
GOBP	regulation of cellular process		11102	111	5236	82	1.5664	5.7e-09	1.2e-06	0.647453	5.91941	1.12584	0.200416
GOBP	developmental process		11102	111	2690	47	1.7475	1.1e-05	0.0017201	0.805292	2.76445	1.09614	0.19513
GOBP	regulation of biological process		11102	111	5563	84	1.5102	1.85e-08	3.75e-06	0.59474	5.42628	1.03364	0.184004
GOMF	protein binding		11102	111	3152	52	1.65	1.47e-05	0.001618	0.722466	2.79102	1.01287	0.180307
GOBP	positive regulation of biological process		11102	111	2714	46	1.6952	3.15e-05	0.004505	0.761455	2.34631	1.00886	0.179592
GOCC	non-membrane-bounded organelle		11102	111	1816	32	1.7624	0.00036381	0.0142	0.817541	1.84771	1.0024	0.178443
GOCC	intracellular non-membrane-bounded organelle		11102	111	1816	32	1.7624	0.00036381	0.014658	0.817541	1.83393	1.00052	0.178109
GOBP	biological regulation		11102	111	5808	86	1.481	2.36e-08	4.69e-06	0.566572	5.3284	0.99218	0.176623
GOCC	intracellular organelle part		11102	111	5325	79	1.4838	3.45e-07	4.31e-05	0.569297	4.36508	0.947332	0.16864
GOMF	binding		11102	111	6714	95	1.4152	4.46e-09	8.16e-07	0.501006	6.08853	0.935428	0.166521
GOBP	cellular macromolecule metabolic process		11102	111	3694	58	1.5704	1.5e-05	0.0023096	0.651132	2.63646	0.92365	0.164424
GOCC	organelle part		11102	111	5415	79	1.4592	7.92e-07	7.61e-05	0.545178	4.11858	0.903838	0.160897
GOCC	intracellular organelle		11102	111	6364	88	1.383	5.58e-07	5.81e-05	0.467801	4.23582	0.811485	0.144457
GOCC	intracellular membrane-bounded organelle		11102	111	5679	80	1.409	3.16e-06	0.00028189	0.494672	3.54992	0.809641	0.144129
GOBP	macromolecule metabolic process		11102	111	3884	58	1.4936	7.07e-05	0.0091995	0.578794	2.03624	0.792684	0.14111
GOCC	macromolecular complex		11102	111	3132	47	1.5009	0.00046387	0.017557	0.585828	1.75555	0.770781	0.137211
GOCC	membrane-bounded organelle		11102	111	6580	86	1.3072	2.24e-05	0.0011675	0.38648	2.93274	0.641451	0.114188
GOCC	organelle		11102	111	7162	92	1.2848	9.34e-06	0.00068606	0.361544	3.16364	0.621824	0.110694
GOCC	intracellular part		11102	111	8516	105	1.2332	2.65e-07	3.68e-05	0.302407	4.43427	0.591765	0.105343
GOCC	cytoplasmic part		11102	111	4943	33	0.66773	0.0004764	0.017501	-0.582663	1.75694	-0.767807	-0.136682
GOCC	membrane		11102	111	3908	21	0.53746	7.22e-05	0.0033378	-0.895771	2.47654	-1.15507	-0.205621
GOCC (simple)	Unknown		11102	111	1253	4	0.31929	0.0025653	0.0046176	-1.64706	2.33558	-1.79734	-0.319955
Keywords	Disulfidebond		11102	111	1179	2	0.16967	0.00031912	0.006477	-2.5592	2.18863	-2.46105	-0.438105
Keywords	Membrane		11102	111	3521	8	0.22725	3.35e-10	1.83e-08	-2.13765	7.73677	-2.94844	-0.524867
GOCC	plasma membrane		11102	111	1580	2	0.12661	6.23e-06	0.000519	-2.98154	3.28483	-3.05463	-0.543771
Keywords	Hydrolase		11102	111	1044	1	0.095803	0.0001908	0.0040215	-3.38379	2.39561	-3.10389	-0.55254
Keywords	Glycoprotein		11102	111	1647	2	0.12145	3.12e-06	8.15e-05	-3.04157	4.08884	-3.27509	-0.583016
Keywords	Cellmembrane		11102	111	1151	1	0.086897	6.44e-05	0.0014716	-3.52455	2.83221	-3.33702	-0.594041
GOCC (simple)	Membrane/Cytoplasm		11102	111	3411	6	0.17593	2.94e-11	2.65e-10	-2.50693	9.5769	-3.50479	-0.623907
Keywords	Signal		11102	111	1281	1	0.078078	1.67e-05	0.00039906	-3.67894	3.39896	-3.60685	-0.642076
GOCC	membrane part		11102	111	3191	4	0.12538	6.17e-12	2.57e-09	-2.99562	8.5902	-3.89822	-0.693943
GOCC	plasma membrane part		11102	111	916	0	0	6.72e-05	0.0032273	-4.55616	2.49116	-3.91786	-0.69744
Keywords	Transmembranehelix		11102	111	2254	2	0.088747	4.05e-09	1.71e-07	-3.49416	6.76766	-4.12208	-0.733794
Keywords	Transmembrane		11102	111	2272	2	0.088044	3.29e-09	1.5e-07	-3.50563	6.82298	-4.14065	-0.737099
GOCC (simple)	Membrane		11102	111	800	0	0	0.00023773	0.00053489	-4.55616	3.27174	-4.19415	-0.746622
GOCC	integral to membrane		11102	111	2286	1	0.043752	1.94e-10	4.04e-08	-4.51451	7.39379	-5.1071	-0.909143
GOCC	intrinsic to membrane		11102	111	2353	1	0.042507	8.58e-11	2.68e-08	-4.55616	7.57188	-5.17309	-0.920889

## Sheet: Kidney
Category column	Category value	Unique	Total size	Selection size	Category size	Intersection size	Enrichment factor	P value	Benj. Hoch. FDR	2log.Enr.	10log.FDR	Score	Relative
GOMF	RNA polymerase II regulatory region DNA binding		11333	465	302	80	6.4562	1.53e-43	6.46e-41	2.69069	40.19	5.28965	1
GOMF	transcription regulatory region DNA binding		11333	465	441	104	5.7476	9.04e-52	7.64e-49	2.52296	48.1171	5.27239	0.996738
GOMF	DNA binding		11333	465	1240	216	4.2455	1.42e-88	4.79e-85	2.08593	84.3197	5.25966	0.994331
GOMF	regulatory region nucleic acid binding		11333	465	446	104	5.6832	2.9e-51	1.63e-48	2.5067	47.7869	5.23787	0.990211
GOMF	regulatory region DNA binding		11333	465	446	104	5.6832	2.9e-51	1.96e-48	2.5067	47.7077	5.23569	0.989801
GOMF	transcription regulatory region sequence-specific DNA binding		11333	465	341	86	6.1466	5.17e-45	2.5e-42	2.61979	41.6027	5.22974	0.988675
GOMF	RNA polymerase II regulatory region sequence-specific DNA binding		11333	465	298	78	6.3793	5.09e-42	1.91e-39	2.6734	38.7189	5.21529	0.985944
GOMF	sequence-specific DNA binding		11333	465	506	113	5.4428	7.34e-54	8.27e-51	2.44435	50.0826	5.20049	0.983145
GOMF	core promoter proximal region sequence-specific DNA binding		11333	465	184	55	7.2851	6.23e-33	1.5e-30	2.86495	29.8231	5.14607	0.972858
GOMF	core promoter proximal region DNA binding		11333	465	184	55	7.2851	6.23e-33	1.62e-30	2.86495	29.7909	5.14468	0.972595
Keywords	DNA-binding		11333	465	890	166	4.5458	2.12e-69	2.92e-67	2.18453	66.5346	5.13193	0.970185
GOCC	nucleosome		11333	465	36	18	12.186	3.46e-16	2.06e-14	3.60715	13.6854	5.03428	0.951724
GOMF	RNA polymerase II core promoter proximal region sequence-specific DNA binding		11333	465	179	52	7.0801	1.73e-30	3.66e-28	2.82377	27.4365	4.98545	0.942492
Keywords	Transcriptionregulation		11333	465	1223	200	3.9856	1.72e-75	4.74e-73	1.9948	72.324	4.89491	0.925376
Keywords	Transcription		11333	465	1277	204	3.8934	2.09e-75	3.83e-73	1.96103	72.4166	4.83418	0.913895
GOMF	chromatin binding		11333	465	326	76	5.6818	4.21e-37	1.42e-34	2.50635	33.8466	4.80463	0.908308
GOBP	negative regulation of transcription, DNA-dependent		11333	465	674	128	4.6285	6.99e-53	5.09e-50	2.21054	49.2935	4.80366	0.908124
GOMF	RNA polymerase II core promoter proximal region sequence-specific DNA binding transcription factor activity		11333	465	193	52	6.5666	9.95e-29	1.87e-26	2.71515	25.7285	4.76375	0.90058
GOCC	chromatin		11333	465	233	59	6.1715	6.49e-31	9.02e-29	2.62562	28.0446	4.74664	0.897346
Keywords	Isopeptidebond		11333	465	354	78	5.3701	3.14e-36	2.88e-34	2.42495	33.54	4.67646	0.884079
GOCC	nuclear chromatin		11333	465	143	41	6.9878	5.69e-24	4.45e-22	2.80484	21.3516	4.65896	0.880769
GSEA	PID_RANBP2PATHWAY		11333	465	11	8	17.725	1.11e-09	2.52e-07	4.14771	6.59784	4.65808	0.880604
GOBP	negative regulation of RNA metabolic process		11333	465	721	130	4.3944	4.73e-51	2.84e-48	2.13567	47.5469	4.63907	0.877009
GOMF	sequence-specific DNA binding RNA polymerase II transcription factor activity		11333	465	253	61	5.8763	1.17e-30	2.64e-28	2.55491	27.578	4.63097	0.875478
GOBP	negative regulation of nucleobase-containing compound metabolic process		11333	465	768	134	4.2524	5.17e-51	2.93e-48	2.08828	47.5333	4.56132	0.862311
GOCC (simple)	Chromosome		11333	465	595	110	4.5058	9.42e-44	8.48e-43	2.17178	42.0717	4.55627	0.861357
GOBP	negative regulation of cellular macromolecule biosynthetic process		11333	465	763	133	4.2483	1.52e-50	8.16e-48	2.08689	47.0883	4.54833	0.859856
Keywords	Repressor		11333	465	384	80	5.0775	2.61e-35	1.8e-33	2.34412	32.7457	4.53182	0.856735
Pfam	SAP		11333	465	16	10	15.233	7.71e-11	1.11e-07	3.92913	6.953	4.53174	0.856719
GOBP	negative regulation of nitrogen compound metabolic process		11333	465	779	134	4.1924	2.95e-50	1.5e-47	2.06778	46.823	4.51068	0.852739
Pfam	Linker_histone		11333	465	9	7	18.956	6.21e-09	4.49e-06	4.24458	5.34786	4.49698	0.850148
GOBP	negative regulation of macromolecule biosynthetic process		11333	465	778	133	4.1664	1.61e-49	7.47e-47	2.0588	46.1265	4.47918	0.846783
GOBP	negative regulation of gene expression		11333	465	753	129	4.1753	5.34e-48	2.36e-45	2.06188	44.6263	4.44729	0.840753
GOBP	transcription, DNA-dependent		11333	465	1104	169	3.7309	1.84e-57	1.88e-54	1.89952	53.727	4.38058	0.828143
GOMF	nucleic acid binding		11333	465	1934	253	3.1883	8.27e-79	1.4e-75	1.67279	74.8548	4.32649	0.817916
GOMF	RNA polymerase II core promoter proximal region sequence-specific DNA binding transcription factor activity involved in positive regulation of transcription		11333	465	133	36	6.5969	2.97e-20	5.02e-18	2.72179	17.2995	4.32164	0.817001
GOBP	protein sumoylation		11333	465	19	10	12.827	7.86e-10	1.08e-07	3.68111	6.96529	4.31737	0.816192
GOBP	negative regulation of cellular biosynthetic process		11333	465	815	133	3.9773	4.24e-47	1.66e-44	1.99179	43.7791	4.3127	0.81531
GOBP	negative regulation of biosynthetic process		11333	465	827	134	3.949	4.06e-47	1.66e-44	1.98149	43.781	4.29601	0.812154
GOBP	RNA biosynthetic process		11333	465	1159	172	3.6169	1.37e-56	1.27e-53	1.85475	52.8969	4.2862	0.8103
GOBP	negative regulation of transcription from RNA polymerase II promoter		11333	465	474	88	4.5248	8.19e-35	2.32e-32	2.17785	31.6347	4.2517	0.803778
Keywords	Citrullination		11333	465	47	17	8.8154	1.62e-12	4.26e-11	3.14003	10.3706	4.23303	0.800248
GOMF	sequence-specific DNA binding transcription factor activity		11333	465	499	91	4.4446	2.17e-35	6.11e-33	2.15205	32.2139	4.23302	0.800247
GOMF	nucleic acid binding transcription factor activity		11333	465	499	91	4.4446	2.17e-35	6.67e-33	2.15205	32.1761	4.23178	0.800012
GOCC	protein-DNA complex		11333	465	60	20	8.124	1.03e-13	5.61e-12	3.02219	11.251	4.19796	0.793619
GOCC	chromatin remodeling complex		11333	465	109	30	6.7079	2.68e-17	1.76e-15	2.74586	14.7537	4.18056	0.790329
GOCC	chromosomal part		11333	465	487	88	4.404	7.16e-34	1.28e-31	2.13881	30.8932	4.16961	0.788259
GOBP	regulation of transcription from RNA polymerase II promoter		11333	465	1026	153	3.6344	1e-49	4.85e-47	1.86172	46.3142	4.1578	0.786027
GOMF	RNA polymerase II distal enhancer sequence-specific DNA binding		11333	465	44	16	8.8626	6.73e-12	8.42e-10	3.14773	9.07464	4.10162	0.775405
Pfam	zf-MIZ		11333	465	6	5	20.31	6.56e-07	0.0003553	4.34412	3.4494	4.10074	0.775239
GOCC	transcriptional repressor complex		11333	465	54	18	8.124	1.79e-12	9.32e-11	3.02219	10.0306	4.07918	0.771164
GOBP	regulation of transcription, DNA-dependent		11333	465	1970	245	3.031	1.06e-70	5.41e-67	1.59979	66.2668	4.05856	0.767265
GOBP	regulation of RNA metabolic process		11333	465	2066	253	2.9846	2.26e-72	2.31e-68	1.57754	67.637	4.03674	0.76314
GSEA	MODULE_89		11333	465	7	5	17.409	2.2e-06	0.00017407	4.12176	3.75928	4.02799	0.761485
GSEA	MODULE_203		11333	465	7	5	17.409	2.2e-06	0.00017542	4.12176	3.75592	4.02709	0.761316
GOCC	nuclear chromosome part		11333	465	259	53	4.9873	4.35e-23	3.2e-21	2.31826	20.4949	3.99745	0.755712
GSEA	SPECIFIC_RNA_POLYMERASE_II_TRANSCRIPTION_FACTOR_ACTIVITY		11333	465	22	10	11.078	4.87e-09	9.81e-07	3.46963	6.00836	3.98016	0.752444
GOBP	chromatin assembly		11333	465	19	9	11.545	1.87e-08	2.39e-06	3.5292	5.62231	3.96493	0.749565
Keywords	Nucleosomecore		11333	465	24	10	10.155	1.36e-08	2.58e-07	3.34412	6.58774	3.96183	0.748978
GOCC	nucleoplasm part		11333	465	760	117	3.752	2.21e-38	6.92e-36	1.90766	35.1599	3.95264	0.747242
GOMF	SUMO ligase activity		11333	465	10	6	14.623	8.23e-07	6.32e-05	3.87017	4.19916	3.94992	0.746726
Keywords	Bromodomain		11333	465	28	11	9.5747	5.3e-09	1.08e-07	3.25923	6.96613	3.9408	0.745002
GSEA	REACTOME_RNA_POL_I_PROMOTER_OPENING		11333	465	13	7	13.123	2.51e-07	2.69e-05	3.71403	4.57057	3.9118	0.73952
Keywords	Homeobox		11333	465	69	20	7.0644	1.98e-12	4.96e-11	2.82057	10.3046	3.89951	0.737196
Pfam	Histone		11333	465	22	10	11.078	4.87e-09	4.22e-06	3.46963	5.37468	3.87079	0.731768
GOMF	RNA polymerase II core promoter proximal region sequence-specific DNA binding transcription factor activity involved in negative regulation of transcription		11333	465	68	20	7.1682	1.46e-12	1.9e-10	2.84161	9.72063	3.86453	0.730585
GOBP	chromatin organization		11333	465	432	75	4.2313	1.24e-27	2.63e-25	2.0811	24.5808	3.85806	0.729361
GOBP	chromosome organization		11333	465	539	88	3.9791	2.01e-30	5.26e-28	1.99244	27.2793	3.83264	0.724555
GSEA	TRANSCRIPTION_DNA_DEPENDENT		11333	465	471	80	4.1396	8.13e-29	2.79e-25	2.04949	24.5551	3.81303	0.720847
GSEA	RNA_BIOSYNTHETIC_PROCESS		11333	465	473	80	4.1221	1.1e-28	2.82e-25	2.04338	24.5502	3.80431	0.719199
GOBP	regulation of cellular macromolecule biosynthetic process		11333	465	2199	254	2.8151	3.66e-67	1.24e-63	1.49319	62.905	3.80414	0.719168
GOMF	methyl-CpG binding		11333	465	8	5	15.233	5.63e-06	0.00036603	3.92913	3.43648	3.79971	0.71833
GSEA	REGULATION_OF_TRANSCRIPTIONDNA_DEPENDENT		11333	465	337	62	4.4839	2.8e-24	2.88e-21	2.16475	20.5409	3.79937	0.718265
GSEA	MODULE_90		11333	465	8	5	15.233	5.63e-06	0.00039384	3.92913	3.40468	3.79089	0.716662
GOMF	enhancer sequence-specific DNA binding		11333	465	51	16	7.6461	8.72e-11	8.93e-09	2.93472	8.04925	3.77672	0.713983
GSEA	REGULATION_OF_TRANSCRIPTION		11333	465	416	72	4.2182	1.92e-26	3.28e-23	2.07663	22.4835	3.76691	0.712129
Keywords	Nucleus		11333	465	3183	331	2.5344	1.37e-86	7.53e-84	1.34164	83.1235	3.76408	0.711594
GOCC	nuclear euchromatin		11333	465	26	10	9.3739	3.39e-08	1.12e-06	3.22865	5.95199	3.76211	0.711221
GOBP	RNA metabolic process		11333	465	1731	210	2.9567	7.04e-56	5.98e-53	1.56399	52.2234	3.7596	0.710747
GOBP	chromatin assembly or disassembly		11333	465	33	12	8.8626	2.98e-09	4.06e-07	3.14773	6.3919	3.75756	0.710361
Pfam	Bromodomain		11333	465	31	12	9.4343	1.29e-09	1.4e-06	3.23792	5.85505	3.75476	0.709832
GOBP	regulation of macromolecule biosynthetic process		11333	465	2232	254	2.7735	9.4e-66	2.39e-62	1.47171	61.6207	3.74367	0.707736
Corum	PYR complex		11333	465	10	6	14.623	8.23e-07	0.00043959	3.87017	3.35695	3.73494	0.706085
GSEA	REGULATION_OF_RNA_METABOLIC_PROCESS		11333	465	345	62	4.3799	1.03e-23	9.64e-21	2.1309	20.0159	3.73049	0.705244
GOMF	enhancer binding		11333	465	57	17	7.2689	5.52e-11	6.01e-09	2.86174	8.22101	3.72566	0.704331
GOMF	chromatin DNA binding		11333	465	34	12	8.6019	4.43e-09	4.16e-07	3.10466	6.38132	3.71739	0.702767
GSEA	PID_HDAC_CLASSI_PATHWAY		11333	465	61	18	7.1918	1.82e-11	6.05e-09	2.84635	8.21849	3.71035	0.701436
GOMF	transcription corepressor activity		11333	465	106	26	5.978	7.28e-14	1.03e-11	2.57966	10.9892	3.70607	0.700627
Pfam	DUF3504		11333	465	5	4	19.498	1.34e-05	0.0048504	4.28525	2.31422	3.67353	0.694476
Pfam	zf-C2H2		11333	465	157	35	5.4333	8.03e-17	3.48e-13	2.44183	12.4581	3.66986	0.693782
GSEA	TRANSCRIPTION		11333	465	560	88	3.8299	3.71e-29	1.91e-25	1.93731	24.7198	3.66151	0.692203
GOBP	regulation of cellular biosynthetic process		11333	465	2325	258	2.7045	8.48e-65	1.73e-61	1.43536	60.7625	3.66125	0.692155
GOCC	nucleoplasm		11333	465	1681	201	2.9142	7.98e-52	3.33e-49	1.5431	48.4778	3.65326	0.690645
GSEA	CHROMATIN_BINDING		11333	465	26	10	9.3739	3.39e-08	5.13e-06	3.22865	5.29006	3.65284	0.690565
Pfam	PHD		11333	465	55	17	7.5332	2.92e-11	6.34e-08	2.91326	7.19821	3.6525	0.690501
GOBP	negative regulation of cellular metabolic process		11333	465	1059	141	3.245	1.88e-39	5.63e-37	1.69822	36.2493	3.65023	0.690071
GOBP	regulation of biosynthetic process		11333	465	2344	259	2.693	9.57e-65	1.62e-61	1.42921	60.7892	3.64989	0.690006
GOBP	nucleosome organization		11333	465	69	19	6.7111	1.92e-11	2.84e-09	2.74655	8.54697	3.64791	0.689631
GOBP	negative regulation of macromolecule metabolic process		11333	465	1071	142	3.2314	1.5e-39	4.63e-37	1.69216	36.3343	3.64259	0.688626
GSEA	TRANSCRIPTION_FROM_RNA_POLYMERASE_II_PROMOTER		11333	465	341	60	4.2883	1.78e-22	1.52e-19	2.10041	18.8169	3.63383	0.68697
GSEA	REGULATION_OF_GENE_EXPRESSION		11333	465	484	78	3.9277	1.55e-26	3.19e-23	1.97368	22.4968	3.62651	0.685586
Pfam	Rad60-SLD		11333	465	3	3	24.372	6.86e-05	0.0186	4.60715	1.73049	3.60675	0.681852
GOBP	cellular macromolecule biosynthetic process		11333	465	1422	175	2.9994	1.47e-45	4.98e-43	1.58467	42.3029	3.60203	0.680959
GOBP	regulation of nitrogen compound metabolic process		11333	465	2455	265	2.6308	1.31e-64	1.9e-61	1.3955	60.721	3.58412	0.677573
GOBP	regulation of nucleobase-containing compound metabolic process		11333	465	2431	263	2.6367	3.98e-64	5.07e-61	1.39873	60.2948	3.58403	0.677555
GOBP	protein-DNA complex subunit organization		11333	465	71	19	6.5221	3.32e-11	4.84e-09	2.70534	8.31553	3.58211	0.677192
GSEA	KRCTCNNNNMANAGC_UNKNOWN		11333	465	23	9	9.5369	1.41e-07	1.68e-05	3.25352	4.77479	3.581	0.676982
GSEA	NEGATIVE_REGULATION_OF_TRANSCRIPTION_DNA_DEPENDENT		11333	465	98	24	5.9687	6.96e-13	3.25e-10	2.57742	9.488	3.57011	0.674925
GOBP	regulation of gene expression		11333	465	2453	264	2.623	5.69e-64	6.44e-61	1.39122	60.1912	3.56804	0.674533
Keywords	Ublconjugation		11333	465	856	117	3.3312	2.95e-33	1.48e-31	1.73604	30.8309	3.56383	0.673736
Pfam	RHD		11333	465	8	5	15.233	5.63e-06	0.0022198	3.92913	2.65369	3.56192	0.673377
GOBP	heterochromatin formation	+	11333	465	6	4	16.248	3.86e-05	0.003548	4.02219	2.45002	3.55336	0.671758
GSEA	REGULATION_OF_NUCLEOBASENUCLEOSIDENUCLEOTIDE_AND_NUCLEIC_ACID_METABOLIC_PROCESS		11333	465	455	73	3.9102	1.03e-24	1.33e-21	1.96724	20.8774	3.55069	0.671252
GSEA	RNA_METABOLIC_PROCESS		11333	465	658	97	3.5928	6.15e-30	6.32e-26	1.84511	25.1994	3.54702	0.67056
GSEA	NEGATIVE_REGULATION_OF_RNA_METABOLIC_PROCESS		11333	465	99	24	5.9084	8.82e-13	3.94e-10	2.56277	9.40412	3.547	0.670556
GOBP	macromolecule biosynthetic process		11333	465	1444	175	2.9537	1.34e-44	4.39e-42	1.56252	41.3571	3.54411	0.670009
GOBP	heterochromatin organization	+	11333	465	9	5	13.54	1.22e-05	0.0011691	3.75916	2.93215	3.53276	0.667863
GOBP	positive regulation of transcription from RNA polymerase II promoter		11333	465	601	89	3.6092	1.52e-27	3.16e-25	1.85168	24.5003	3.53156	0.667637
GOCC	histone deacetylase complex		11333	465	48	14	7.1085	3.83e-09	1.45e-07	2.82955	6.83803	3.52793	0.666951
Keywords	Activator		11333	465	419	67	3.8972	1.28e-22	5.04e-21	1.96244	20.2976	3.51931	0.665321
GOMF	transcription factor binding		11333	465	343	58	4.1212	7.2e-21	1.28e-18	2.04306	17.8929	3.51465	0.664439
GSEA	REACTOME_MEIOTIC_SYNAPSIS		11333	465	28	10	8.7043	7.72e-08	1.04e-05	3.12173	4.98126	3.50858	0.663292
GOCC	heterochromatin		11333	465	54	15	6.77	2.24e-09	8.76e-08	2.75916	7.05748	3.48935	0.659657
GOCC	euchromatin		11333	465	30	10	8.124	1.63e-07	4.74e-06	3.02219	5.3245	3.48186	0.65824
GSEA	MODULE_168		11333	465	13	6	11.249	5.94e-06	0.0004071	3.49172	3.3903	3.46609	0.655259
GOCC	nuclear part		11333	465	2838	289	2.4819	3.34e-67	4.17e-64	1.31144	63.3796	3.4578	0.653692
GOBP	chromatin modification		11333	465	391	63	3.927	1.79e-21	3.14e-19	1.97343	18.5032	3.45325	0.652832
GOCC	NuA4 histone acetyltransferase complex		11333	465	14	6	10.445	9.98e-06	0.00021894	3.38474	3.65967	3.45147	0.652496
GSEA	TRANSCRIPTION_FACTOR_ACTIVITY		11333	465	203	39	4.6823	2.85e-16	1.72e-13	2.22722	12.7632	3.44598	0.651457
GOMF	nucleosomal DNA binding		11333	465	4	3	18.279	0.0002634	0.012192	4.19212	1.91393	3.44593	0.651448
GOBP	nucleic acid metabolic process		11333	465	2063	226	2.6699	4.96e-53	3.89e-50	1.41679	49.4101	3.44296	0.650887
GOBP	negative regulation of metabolic process		11333	465	1151	143	3.028	1.5e-36	4.36e-34	1.59837	33.3602	3.41636	0.645859
GSEA	MODULE_552		11333	465	10	5	12.186	2.33e-05	0.0012755	3.60715	2.89432	3.41397	0.645407
GSEA	DAZARD_UV_RESPONSE_CLUSTER_G5	+	11333	465	10	5	12.186	2.33e-05	0.0012823	3.60715	2.89201	3.41329	0.645278
Keywords	Chromatinregulator		11333	465	235	42	4.3559	2.94e-16	9.01e-15	2.12297	14.0452	3.40479	0.643671
GSEA	NEGATIVE_REGULATION_OF_TRANSCRIPTION		11333	465	144	30	5.0775	9.06e-14	4.43e-11	2.34412	10.3533	3.39824	0.642433
Pfam	ARID		11333	465	12	6	12.186	3.33e-06	0.0014455	3.60715	2.83998	3.39784	0.642356
GOBP	chromatin remodeling		11333	465	89	21	5.7507	4.1e-11	5.89e-09	2.52374	8.22996	3.39143	0.641145
GOBP	PML body organization		11333	465	4	3	18.279	0.0002634	0.018643	4.19212	1.72948	3.35973	0.635152
GOBP	positive regulation of transcription, DNA-dependent		11333	465	817	108	3.2218	2.93e-29	6.94e-27	1.68787	26.1589	3.34895	0.633114
Keywords	Chromosome		11333	465	210	38	4.4102	5.32e-15	1.54e-13	2.14084	12.8119	3.34844	0.633017
GOBP	positive regulation of RNA metabolic process		11333	465	859	112	3.1777	7.23e-30	1.84e-27	1.66798	26.7346	3.33743	0.630937
GSEA	MODULE_189		11333	465	14	6	10.445	9.98e-06	0.00064893	3.38474	3.1878	3.33439	0.630362
GSEA	MODULE_127		11333	465	14	6	10.445	9.98e-06	0.00065306	3.38474	3.18505	3.33367	0.630226
GOMF	histone deacetylase binding		11333	465	68	17	6.093	1.14e-09	1.1e-07	2.60715	6.95975	3.33252	0.630009
GOCC	NuRD complex		11333	465	15	6	9.7488	1.6e-05	0.00033824	3.28522	3.47078	3.33066	0.629657
Pfam	BEN		11333	465	6	4	16.248	3.86e-05	0.012885	4.02219	1.88992	3.3301	0.629551
GSEA	DNA_DEPENDENT_ATPASE_ACTIVITY		11333	465	18	7	9.478	3.79e-06	0.00027221	3.24458	3.5651	3.3219	0.628001
GSEA	PID_AP1_PATHWAY		11333	465	46	13	6.8878	2.1e-08	3.48e-06	2.78404	5.45783	3.29429	0.622781
GOBP	nucleosome positioning		11333	465	7	4	13.927	8.65e-05	0.0072257	3.79981	2.14112	3.29217	0.62238
GOBP	mitotic sister chromatid cohesion		11333	465	7	4	13.927	8.65e-05	0.0072854	3.79981	2.13755	3.29079	0.62212
GOBP	histone H4-K20 methylation		11333	465	7	4	13.927	8.65e-05	0.0073461	3.79981	2.13394	3.2894	0.621857
GOCC	nuclear body		11333	465	283	47	4.0477	9.25e-17	5.78e-15	2.0171	14.2378	3.28781	0.621556
GSEA	REGULATION_OF_TRANSCRIPTION_FROM_RNA_POLYMERASE_II_PROMOTER		11333	465	216	39	4.4005	2.48e-15	1.34e-12	2.13767	11.8716	3.28158	0.620378
GOCC	hemoglobin complex		11333	465	5	3	14.623	0.00063164	0.010824	3.87017	1.96561	3.26717	0.617654
GOMF	transcription factor binding transcription factor activity		11333	465	324	52	3.9116	8.85e-18	1.42e-15	1.96776	14.8466	3.26126	0.616537
GOMF	protein binding transcription factor activity		11333	465	325	52	3.8995	1.01e-17	1.56e-15	1.96329	14.8077	3.25357	0.615083
GOBP	ATP-dependent chromatin remodeling		11333	465	32	10	7.6163	3.22e-07	3.53e-05	2.92909	4.45232	3.25234	0.614851
GSEA	GCM_RAD21		11333	465	37	11	7.2457	1.46e-07	1.72e-05	2.85713	4.76374	3.24664	0.613772
GOBP	nucleobase-containing compound metabolic process		11333	465	2336	239	2.4935	2.32e-51	1.48e-48	1.31817	47.8302	3.23523	0.611615
GOBP	positive regulation of nitrogen compound metabolic process		11333	465	947	118	3.0369	1.03e-29	2.55e-27	1.6026	26.5929	3.23452	0.611482
GOBP	positive regulation of macromolecule biosynthetic process		11333	465	927	116	3.0498	2.41e-29	5.84e-27	1.60871	26.2338	3.23277	0.61115
GOMF	transcription cofactor activity		11333	465	303	49	3.9414	6.03e-17	8.86e-15	1.97871	14.0528	3.23018	0.610661
GSEA	PID_SMAD2_3NUCLEARPATHWAY		11333	465	64	16	6.093	3.5e-09	7.2e-07	2.60715	6.1429	3.23012	0.610649
GOBP	protein-DNA complex assembly		11333	465	59	15	6.1963	8.43e-09	1.1e-06	2.63141	5.95817	3.22789	0.610229
GOBP	embryonic placenta development		11333	465	23	8	8.4772	2e-06	0.00020618	3.08359	3.68575	3.22421	0.609533
GOBP	nucleosome assembly		11333	465	48	13	6.6008	3.67e-08	4.51e-06	2.72264	5.34588	3.22291	0.609286
GOCC	H4/H2A histone acetyltransferase complex		11333	465	16	6	9.1395	2.45e-05	0.00051058	3.19212	3.29194	3.21678	0.608128
GOBP	positive regulation of nucleobase-containing compound metabolic process		11333	465	932	116	3.0334	3.95e-29	8.94e-27	1.60094	26.0485	3.21534	0.607855
GSEA	REACTOME_MEIOSIS		11333	465	48	13	6.6008	3.67e-08	5.39e-06	2.72264	5.26825	3.21114	0.607062
GSEA	DNA_BINDING		11333	465	388	59	3.7061	6.75e-19	4.63e-16	1.8899	15.3347	3.18969	0.603006
GOBP	positive regulation of gene expression		11333	465	910	113	3.0264	3.09e-28	6.69e-26	1.5976	25.1743	3.18303	0.601748
GSEA	TRANSCRIPTION_REPRESSOR_ACTIVITY		11333	465	116	24	5.0425	3.24e-11	1.01e-08	2.33414	7.99637	3.17554	0.600332
GOBP	positive regulation of cellular biosynthetic process		11333	465	978	119	2.9655	5.16e-29	1.14e-26	1.56828	25.9421	3.16277	0.597918
GOBP	positive regulation of biosynthetic process		11333	465	989	120	2.9572	3.67e-29	8.51e-27	1.56423	26.07	3.16054	0.597495
GOCC	histone methyltransferase complex		11333	465	63	15	5.8029	2.19e-08	7.83e-07	2.53677	6.106	3.15973	0.597343
GOMF	sequence-specific distal enhancer binding RNA polymerase II transcription factor activity		11333	465	34	10	7.1682	6.03e-07	4.74e-05	2.84161	4.32442	3.15613	0.596663
GSEA	REACTOME_APOPTOSIS_INDUCED_DNA_FRAGMENTATION		11333	465	12	5	10.155	6.75e-05	0.002977	3.34412	2.52622	3.11766	0.58939
GSEA	BIOCARTA_VDR_PATHWAY		11333	465	12	5	10.155	6.75e-05	0.0029898	3.34412	2.52436	3.11709	0.589281
GSEA	RNA_POLYMERASE_II_TRANSCRIPTION_FACTOR_ACTIVITY		11333	465	126	25	4.8357	3.28e-11	9.62e-09	2.27372	8.01678	3.11568	0.589016
GSEA	PID_AR_TF_PATHWAY		11333	465	45	12	6.4992	1.48e-07	1.73e-05	2.70026	4.76223	3.11177	0.588275
GSEA	NEGATIVE_REGULATION_OF_NUCLEOBASENUCLEOSIDENUCLEOTIDE_AND_NUCLEIC_ACID_METABOLIC_PROCESS		11333	465	162	30	4.5133	2.23e-12	9.19e-10	2.17418	9.03688	3.10439	0.586881
GOCC	Swr1 complex		11333	465	9	4	10.832	0.00028654	0.0055148	3.43723	2.25847	3.09464	0.585037
GSEA	RIZ_ERYTHROID_DIFFERENTIATION		11333	465	57	14	5.9861	4.23e-08	6.13e-06	2.58162	5.21274	3.07741	0.58178
GOBP	dosage compensation		11333	465	8	4	12.186	0.00016595	0.012345	3.60715	1.90851	3.07643	0.581595
GSEA	PID_CMYB_PATHWAY		11333	465	64	15	5.7122	2.75e-08	4.35e-06	2.51405	5.3619	3.03815	0.574359
GOCC	nuclear chromosome		11333	465	38	10	6.4137	1.84e-06	4.52e-05	2.68116	4.34454	3.02502	0.571875
GOCC	nucleus		11333	465	3330	302	2.2103	3.15e-59	1.97e-56	1.14424	55.7053	3.02247	0.571394
GOBP	histone H2A acetylation		11333	465	12	5	10.155	6.75e-05	0.0059811	3.34412	2.22322	3.01965	0.570861
Keywords	Zinc-finger		11333	465	1061	122	2.8024	1.79e-27	7.57e-26	1.48666	25.1206	3.01416	0.569824
GSEA	REGULATION_OF_METABOLIC_PROCESS		11333	465	582	77	3.2245	1.01e-20	7.95e-18	1.68908	17.0996	3.01289	0.569583
GSEA	REGULATION_OF_CELLULAR_METABOLIC_PROCESS		11333	465	574	76	3.227	1.77e-20	1.3e-17	1.69019	16.8853	3.0049	0.568072
GOMF	RNA polymerase II core promoter sequence-specific DNA binding		11333	465	37	10	6.587	1.42e-06	9.97e-05	2.71962	4.00146	2.99527	0.566251
GSEA	VISALA_RESPONSE_TO_HEAT_SHOCK_AND_AGING_DN		11333	465	13	5	9.3739	0.00010521	0.0041913	3.22865	2.37765	2.99091	0.565426
GSEA	MODULE_222		11333	465	13	5	9.3739	0.00010521	0.0042076	3.22865	2.37597	2.99038	0.565326
GOBP	cellular nitrogen compound metabolic process		11333	465	2609	248	2.3167	9.93e-48	4.22e-45	1.21207	44.375	2.98147	0.563643
GSEA	RIZ_ERYTHROID_DIFFERENTIATION_CCNE1		11333	465	32	9	6.8546	3.33e-06	0.00024803	2.77707	3.6055	2.96436	0.560409
GOMF	histone acetyltransferase activity (H4-K8 specific)		11333	465	9	4	10.832	0.00028654	0.01274	3.43723	1.89483	2.96175	0.559915
GOMF	histone acetyltransferase activity (H4-K5 specific)		11333	465	9	4	10.832	0.00028654	0.01291	3.43723	1.88907	2.9595	0.559489
GOMF	histone acetyltransferase activity (H4-K16 specific)		11333	465	9	4	10.832	0.00028654	0.013084	3.43723	1.88326	2.95722	0.559058
GOCC	ESC/E(Z) complex		11333	465	14	5	8.7043	0.00015701	0.0030691	3.12173	2.51299	2.95695	0.559007
GOCC	methyltransferase complex		11333	465	76	16	5.131	4.76e-08	1.53e-06	2.35924	5.81591	2.9562	0.558865
GOMF	structure-specific DNA binding		11333	465	160	28	4.2651	4.88e-11	5.5e-09	2.09258	8.25967	2.94953	0.557604
GOBP	histone H4 acetylation		11333	465	43	11	6.2347	7.67e-07	8.14e-05	2.64032	4.0892	2.94545	0.556834
GSEA	NUCLEOBASENUCLEOSIDENUCLEOTIDE_AND_NUCLEIC_ACID_METABOLIC_PROCESS		11333	465	969	113	2.8421	7.76e-26	1.14e-22	1.50696	21.9436	2.94376	0.556514
GSEA	REACTOME_CHROMOSOME_MAINTENANCE		11333	465	61	14	5.5936	1.05e-07	1.29e-05	2.48378	4.89042	2.94219	0.556217
GSEA	MORF_PCNA		11333	465	80	17	5.1791	1.58e-08	2.7e-06	2.3727	5.56865	2.93677	0.555192
GOBP	transcription from RNA polymerase II promoter		11333	465	200	33	4.0214	4.79e-12	7.18e-10	2.0077	9.14391	2.93296	0.554473
GOCC	centromeric heterochromatin		11333	465	10	4	9.7488	0.00045813	0.0081874	3.28522	2.08685	2.9329	0.55446
GOMF	RNA polymerase II transcription factor binding		11333	465	75	16	5.1994	3.92e-08	3.31e-06	2.37835	5.48036	2.93027	0.553964
GOCC	histone acetyltransferase complex		11333	465	77	16	5.0643	5.77e-08	1.81e-06	2.34036	5.74343	2.92924	0.553769
GSEA	LIGAND_DEPENDENT_NUCLEAR_RECEPTOR_ACTIVITY		11333	465	18	6	8.124	5.23e-05	0.0024085	3.02219	2.61825	2.91571	0.551211
GSEA	PID_REG_GR_PATHWAY		11333	465	56	13	5.6578	2.59e-07	2.75e-05	2.50024	4.56095	2.9057	0.549318
GSEA	PID_ERA_GENOMIC_PATHWAY		11333	465	50	12	5.8493	5.09e-07	4.98e-05	2.54826	4.30246	2.90477	0.549144
GOCC	PML body		11333	465	78	16	4.9994	6.97e-08	2.13e-06	2.32175	5.67211	2.90268	0.548747
GSEA	POSITIVE_REGULATION_OF_TRANSCRIPTION		11333	465	116	22	4.6223	1.21e-09	2.65e-07	2.20861	6.57656	2.90128	0.548482
GSEA	NEGATIVE_REGULATION_OF_CELLULAR_METABOLIC_PROCESS		11333	465	192	32	4.062	7.7e-12	3.04e-09	2.02219	8.51648	2.89689	0.547652
GOBP	regulation of macromolecule metabolic process		11333	465	3096	279	2.1963	1.42e-51	9.65e-49	1.13508	48.0154	2.89477	0.547252
GOMF	core promoter binding		11333	465	104	20	4.6869	5.32e-09	4.86e-07	2.22863	6.31314	2.89128	0.546593
GOBP	nitrogen compound metabolic process		11333	465	2685	249	2.2602	6.45e-46	2.27e-43	1.17645	42.6445	2.88666	0.545719
GSEA	MODULE_123		11333	465	139	25	4.3835	2.92e-10	7.51e-08	2.13208	7.1243	2.88263	0.544957
GOMF	histone acetyltransferase activity		11333	465	45	11	5.9576	1.25e-06	9.16e-05	2.57473	4.03814	2.88134	0.544713
GSEA	NEGATIVE_REGULATION_OF_METABOLIC_PROCESS		11333	465	194	32	4.0201	1.02e-11	3.62e-09	2.00723	8.44133	2.87442	0.543406
GSEA	GCM_CBFB		11333	465	70	15	5.2226	9.73e-08	1.24e-05	2.38477	4.90826	2.85638	0.539995
Keywords	Oxygentransport		11333	465	7	3	10.445	0.0020341	0.019324	3.38474	1.7139	2.85523	0.539777
GSEA	ATP_DEPENDENT_DNA_HELICASE_ACTIVITY		11333	465	10	4	9.7488	0.00045813	0.013688	3.28522	1.86366	2.85112	0.539
GOCC	chromosome		11333	465	108	20	4.5133	1.04e-08	3.83e-07	2.17418	6.41682	2.84972	0.538735
GOBP	histone acetylation		11333	465	84	17	4.9324	3.37e-08	4.24e-06	2.30229	5.37227	2.84551	0.537939
GOMF	histone acetyl-lysine binding		11333	465	14	5	8.7043	0.00015701	0.0076889	3.12173	2.11414	2.83191	0.535369
GOCC	replication fork		11333	465	20	6	7.3116	0.00010043	0.0019943	2.87019	2.70021	2.82672	0.534386
GSEA	ACETYLTRANSFERASE_ACTIVITY		11333	465	19	6	7.6964	7.33e-05	0.0031644	2.94418	2.49971	2.82616	0.534281
GSEA	NUCLEAR_PART		11333	465	500	65	3.1684	3.58e-17	2.3e-14	1.66375	13.6385	2.81519	0.532208
GOMF	bHLH transcription factor binding		11333	465	19	6	7.6964	7.33e-05	0.0037515	2.94418	2.4258	2.80503	0.530287
GSEA	MORF_ANP32B		11333	465	193	31	3.9147	4.32e-11	1.2e-08	1.9689	7.92038	2.7884	0.527143
GSEA	REACTOME_TRANSCRIPTIONAL_REGULATION_OF_WHITE_ADIPOCYTE_DIFFERENTIATION		11333	465	66	14	5.1698	2.95e-07	3.03e-05	2.37011	4.51846	2.78499	0.526499
GSEA	POSITIVE_REGULATION_OF_NUCLEOBASENUCLEOSIDENUCLEOTIDE_AND_NUCLEIC_ACID_METABOLIC_PROCESS		11333	465	122	22	4.395	3.23e-09	6.77e-07	2.13586	6.16937	2.78446	0.526397
Pfam	BTB		11333	465	90	18	4.8744	1.63e-08	1.01e-05	2.28522	4.99684	2.77888	0.525344
GOCC	nuclear speck		11333	465	158	26	4.0106	9.42e-10	4.06e-08	2.00382	7.39096	2.77696	0.52498
GSEA	BIOCARTA_CALCINEURIN_PATHWAY		11333	465	15	5	8.124	0.00022594	0.007639	3.02219	2.11696	2.76484	0.522689
GSEA	REACTOME_BMAL1_CLOCK_NPAS2_ACTIVATES_CIRCADIAN_EXPRESSION		11333	465	30	8	6.4992	1.79e-05	0.0010828	2.70026	2.96545	2.76425	0.522577
GOCC	PcG protein complex		11333	465	38	9	5.7723	1.51e-05	0.00032603	2.52915	3.48674	2.74054	0.518094
GSEA	V$E2F_Q6		11333	465	164	27	4.0125	4.44e-10	1.06e-07	2.0045	6.97404	2.73764	0.517546
GSEA	NEGATIVE_REGULATION_OF_TRANSCRIPTION_FROM_RNA_POLYMERASE_II_PROMOTER		11333	465	61	13	5.194	7.34e-07	6.8e-05	2.37685	4.16747	2.73507	0.517062
GSEA	GCAAAAA,MIR-129		11333	465	125	22	4.2895	5.14e-09	9.78e-07	2.10081	6.00962	2.73213	0.516506
GOBP	internal protein amino acid acetylation		11333	465	96	18	4.5698	4.6e-08	5.58e-06	2.19213	5.25306	2.72743	0.515616
GOMF	lysine N-acetyltransferase activity		11333	465	49	11	5.4713	3.04e-06	0.00020524	2.45188	3.68774	2.71528	0.51332
GSEA	PID_HNF3BPATHWAY		11333	465	31	8	6.2896	2.32e-05	0.00128	2.65297	2.89279	2.71099	0.512509
GSEA	PID_HDAC_CLASSII_PATHWAY		11333	465	31	8	6.2896	2.32e-05	0.0012869	2.65297	2.89046	2.71045	0.512406
GOBP	cellular biosynthetic process		11333	465	2093	197	2.294	1.85e-34	5.08e-32	1.19787	31.2938	2.70814	0.51197
GSEA	NUCLEUS		11333	465	1146	122	2.5946	2.08e-24	2.38e-21	1.37551	20.6238	2.7067	0.511698
GOCC	MLL1 complex		11333	465	27	7	6.3187	7.29e-05	0.0014941	2.65963	2.82562	2.70019	0.510467
GSEA	DAZARD_RESPONSE_TO_UV_NHEK_DN		11333	465	252	37	3.5784	8.61e-12	3.16e-09	1.83931	8.50011	2.6968	0.509826
GOBP	regulation of primary metabolic process		11333	465	3205	276	2.0988	1.83e-46	6.91e-44	1.06956	43.1603	2.69573	0.509624
GSEA	V$E2F1_Q6		11333	465	167	27	3.9404	6.71e-10	1.57e-07	1.97834	6.80485	2.69421	0.509336
GOCC	transcription factor complex		11333	465	215	32	3.6275	1.57e-10	7.29e-09	1.85898	8.1374	2.68891	0.508335
GOMF	protein heterodimerization activity		11333	465	204	31	3.7036	1.8e-10	1.79e-08	1.88893	7.74749	2.68814	0.508189
GSEA	TRANSCRIPTION_ACTIVATOR_ACTIVITY		11333	465	136	23	4.1217	5.09e-09	9.88e-07	2.04324	6.00536	2.67531	0.505764
GSEA	MORF_FBL		11333	465	136	23	4.1217	5.09e-09	1.01e-06	2.04324	5.9971	2.67439	0.50559
GOBP	internal peptidyl-lysine acetylation		11333	465	91	17	4.553	1.14e-07	1.32e-05	2.18682	4.87887	2.67263	0.505257
GSEA	REACTOME_AMYLOIDS		11333	465	21	6	6.9634	0.0001349	0.0049696	2.79979	2.30368	2.66655	0.504108
GSEA	GOLUB_ALL_VS_AML_UP		11333	465	21	6	6.9634	0.0001349	0.0049875	2.79979	2.30212	2.6661	0.504022
GSEA	GCM_PPM1D		11333	465	21	6	6.9634	0.0001349	0.0050055	2.79979	2.30055	2.66565	0.503936
GOBP	regulation of cellular metabolic process		11333	465	3281	279	2.0725	4.51e-46	1.64e-43	1.05137	42.7844	2.65545	0.50201
Pfam	Homeobox		11333	465	53	12	5.5182	9.89e-07	0.00047656	2.4642	3.32188	2.65523	0.501968
GOCC	npBAF complex		11333	465	12	4	8.124	0.00099373	0.016145	3.02219	1.79196	2.652	0.501357
GOBP	biosynthetic process		11333	465	2168	200	2.2483	7.62e-34	2.04e-31	1.16883	30.6898	2.64584	0.500192
GSEA	TRANSCRIPTION_FACTOR_BINDING		11333	465	249	36	3.5237	2.59e-11	8.33e-09	1.81709	8.07961	2.63864	0.498831
GOCC	Ada2/Gcn5/Ada3 transcription activator complex		11333	465	17	5	7.1682	0.0004285	0.0078832	2.84161	2.1033	2.63572	0.498278
GOBP	regulation of gene expression, epigenetic		11333	465	108	19	4.2877	5.65e-08	6.7e-06	2.1002	5.17391	2.63118	0.497421
GOBP	peptidyl-lysine acetylation		11333	465	93	17	4.4551	1.58e-07	1.81e-05	2.15546	4.74271	2.62519	0.496289
GSEA	NUCLEOPLASM		11333	465	242	35	3.5249	4.87e-11	1.32e-08	1.81758	7.88061	2.62277	0.495831
GSEA	REACTOME_MEIOTIC_RECOMBINATION		11333	465	27	7	6.3187	7.29e-05	0.0031594	2.65963	2.5004	2.61889	0.495098
GOMF	ligand-dependent nuclear receptor binding		11333	465	16	5	7.6163	0.00031529	0.013836	2.92909	1.85899	2.61438	0.494245
GOBP	chromatin silencing		11333	465	38	9	5.7723	1.51e-05	0.0014398	2.52915	2.8417	2.6039	0.492264
GSEA	TTCNRGNNNNTTC_V$HSF_Q6		11333	465	109	19	4.2483	6.58e-08	9.13e-06	2.08689	5.03942	2.60147	0.491805
GSEA	IIZUKA_LIVER_CANCER_PROGRESSION_G1_G2_DN		11333	465	22	6	6.6469	0.00017796	0.0062427	2.73268	2.20463	2.58986	0.489609
GSEA	V$LXR_DR4_Q3		11333	465	59	12	4.957	3.25e-06	0.00024355	2.30947	3.61341	2.58293	0.4883
Pfam	Ets		11333	465	19	6	7.6964	7.33e-05	0.018686	2.94418	1.72848	2.57715	0.487207
GOBP	histone modification		11333	465	249	35	3.4258	1.08e-10	1.53e-08	1.77644	7.81545	2.57277	0.486379
GOBP	negative regulation of gene expression, epigenetic		11333	465	45	10	5.416	9.33e-06	0.00094161	2.43723	3.02613	2.57273	0.486371
GOBP	positive regulation of macromolecule metabolic process		11333	465	1374	136	2.4124	2.37e-24	4.74e-22	1.27047	21.3241	2.57153	0.486143
GOBP	peptidyl-lysine modification		11333	465	127	21	4.03	3.5e-08	4.34e-06	2.01078	5.3621	2.56955	0.48577
GOMF	double-stranded DNA binding		11333	465	74	14	4.6109	1.25e-06	9.01e-05	2.20505	4.0455	2.5663	0.485155
GSEA	RIZ_ERYTHROID_DIFFERENTIATION_APOBEC2		11333	465	17	5	7.1682	0.0004285	0.012878	2.84161	1.89015	2.56624	0.485144
GSEA	MODULE_352		11333	465	17	5	7.1682	0.0004285	0.012915	2.84161	1.88891	2.56582	0.485064
GOBP	covalent chromatin modification		11333	465	250	35	3.4121	1.21e-10	1.69e-08	1.77066	7.77314	2.56301	0.484534
GOCC	myelin sheath		11333	465	148	23	3.7875	2.6e-08	8.79e-07	1.92125	6.05593	2.55996	0.483956
GSEA	PID_RETINOIC_ACID_PATHWAY		11333	465	28	7	6.093	9.32e-05	0.0038164	2.60715	2.41835	2.55861	0.483702
GSEA	CHROMATIN		11333	465	28	7	6.093	9.32e-05	0.0038316	2.60715	2.41662	2.55816	0.483616
GOBP	positive regulation of cellular metabolic process		11333	465	1356	134	2.4084	6.89e-24	1.35e-21	1.26808	20.8698	2.5541	0.482849
GSEA	TRANSCRIPTION_COREPRESSOR_ACTIVITY		11333	465	74	14	4.6109	1.25e-06	0.00011004	2.20505	3.95845	2.55238	0.482523
GOMF	methylated histone residue binding		11333	465	40	9	5.4837	2.33e-05	0.0013603	2.45515	2.86637	2.55206	0.482464
GOCC	SWI/SNF-type complex		11333	465	18	5	6.77	0.00056919	0.010029	2.75916	1.99874	2.54549	0.481221
GOBP	protein acetylation		11333	465	105	18	4.1781	1.87e-07	2.12e-05	2.06285	4.67393	2.53088	0.478458
GOMF	core promoter sequence-specific DNA binding		11333	465	68	13	4.6594	2.63e-06	0.00018167	2.22014	3.74072	2.52944	0.478187
GOCC	catalytic step 2 spliceosome		11333	465	78	14	4.3745	2.39e-06	5.74e-05	2.12912	4.24075	2.52936	0.478172
GOCC	nuclear heterochromatin		11333	465	24	6	6.093	0.00029551	0.0056012	2.60715	2.25172	2.51335	0.475146
GSEA	MORF_ACP1		11333	465	207	30	3.5322	1.12e-09	2.51e-07	1.82057	6.60102	2.51222	0.474932
GSEA	REACTOME_GLUCONEOGENESIS		11333	465	29	7	5.8829	0.00011788	0.0045892	2.55653	2.33826	2.50012	0.472645
GSEA	MOOTHA_GLUCONEOGENESIS		11333	465	29	7	5.8829	0.00011788	0.0046066	2.55653	2.33662	2.49968	0.472561
GOBP	DNA methylation		11333	465	22	6	6.6469	0.00017796	0.013049	2.73268	1.88442	2.49021	0.470771
GOBP	DNA alkylation		11333	465	22	6	6.6469	0.00017796	0.013144	2.73268	1.88127	2.48917	0.470574
GOCC (simple)	Nucleus		11333	465	1267	123	2.366	4.26e-21	1.28e-20	1.24245	19.8939	2.48536	0.469854
GSEA	V$E2F4DP1_01		11333	465	165	25	3.6927	1.1e-08	2.01e-06	1.88468	5.69609	2.48497	0.469781
GSEA	REACTOME_DOWNREGULATION_OF_SMAD2_3_SMAD4_TRANSCRIPTIONAL_ACTIVITY		11333	465	18	5	6.77	0.00056919	0.015854	2.75916	1.79986	2.47966	0.468776
GSEA	REACTOME_DEPOSITION_OF_NEW_CENPA_CONTAINING_NUCLEOSOMES_AT_THE_CENTROMERE		11333	465	18	5	6.77	0.00056919	0.015897	2.75916	1.79868	2.47925	0.468699
GSEA	NUCLEAR_LUMEN		11333	465	333	43	3.1471	1.32e-11	4.51e-09	1.65402	8.34607	2.479	0.468652
GSEA	ABRAMSON_INTERACT_WITH_AIRE		11333	465	42	9	5.2226	3.51e-05	0.0017409	2.38477	2.75923	2.47333	0.467579
GSEA	V$E2F_Q4		11333	465	166	25	3.6705	1.24e-08	2.2e-06	1.87598	5.65789	2.4722	0.467367
GOCC	nuclear matrix		11333	465	73	13	4.3402	5.9e-06	0.00013676	2.11776	3.86404	2.46132	0.465309
GSEA	V$AFP1_Q6		11333	465	133	21	3.8482	7.86e-08	1.05e-05	1.94418	4.97922	2.45948	0.464961
Keywords	Zinc		11333	465	1404	134	2.3261	1.83e-22	6.71e-21	1.21791	20.1732	2.45701	0.464493
GSEA	NUCLEOPLASM_PART		11333	465	185	27	3.557	6.5e-09	1.21e-06	1.83066	5.91564	2.45446	0.464013
GOBP	positive regulation of metabolic process		11333	465	1476	140	2.3117	2.56e-23	4.83e-21	1.20895	20.3159	2.44775	0.462743
GSEA	POSITIVE_REGULATION_OF_TRANSCRIPTIONDNA_DEPENDENT		11333	465	94	16	4.1484	9.7e-07	8.67e-05	2.05256	4.06221	2.43451	0.460241
Keywords	Alternativeinitiation		11333	465	46	9	4.7684	7.35e-05	0.0010119	2.25351	2.99486	2.41957	0.457416
GSEA	TRANSCRIPTION_COFACTOR_ACTIVITY		11333	465	179	26	3.5401	1.36e-08	2.37e-06	1.82379	5.6247	2.41689	0.456909
GOBP	regulation of metabolic process		11333	465	3650	290	1.9364	1.92e-42	6.12e-40	0.953377	39.213	2.41438	0.456436
GSEA	REACTOME_RNA_POL_I_TRANSCRIPTION		11333	465	37	8	5.2696	8.85e-05	0.0036972	2.39769	2.43213	2.40626	0.454899
GSEA	LY_AGING_OLD_DN		11333	465	37	8	5.2696	8.85e-05	0.0037123	2.39769	2.43036	2.40582	0.454816
GSEA	MORF_G22P1		11333	465	171	25	3.5632	2.26e-08	3.69e-06	1.83317	5.43346	2.40531	0.454721
GSEA	KEGG_SPLICEOSOME		11333	465	120	19	3.8589	3.07e-07	3.13e-05	1.94819	4.50482	2.40239	0.454168
GSEA	TTANWNANTGGM_UNKNOWN		11333	465	31	7	5.5034	0.00018283	0.006327	2.46032	2.1988	2.39216	0.452235
GSEA	PID_ATM_PATHWAY		11333	465	31	7	5.5034	0.00018283	0.0063484	2.46032	2.19734	2.39176	0.45216
GSEA	GCM_TPR		11333	465	31	7	5.5034	0.00018283	0.0063699	2.46032	2.19587	2.39136	0.452084
GSEA	POSITIVE_REGULATION_OF_RNA_METABOLIC_PROCESS		11333	465	96	16	4.062	1.29e-06	0.00011232	2.02219	3.94954	2.39058	0.451936
GSEA	V$E2F_Q3		11333	465	155	23	3.6165	6.18e-08	8.71e-06	1.85459	5.06013	2.38357	0.45061
GSEA	TTTNNANAGCYR_UNKNOWN		11333	465	73	13	4.3402	5.9e-06	0.00040722	2.11776	3.39017	2.38212	0.450336
GSEA	PID_NFAT_TFPATHWAY		11333	465	25	6	5.8493	0.00037304	0.011479	2.54826	1.9401	2.38034	0.45
GSEA	MORF_ERH		11333	465	113	18	3.8823	5.69e-07	5.42e-05	1.95691	4.26639	2.3779	0.449538
GSEA	V$E2F1_Q3		11333	465	165	24	3.545	4.73e-08	6.75e-06	1.82579	5.17043	2.36848	0.447757
GSEA	GCM_APEX1		11333	465	114	18	3.8482	6.49e-07	6.06e-05	1.94418	4.21738	2.35947	0.446054
GSEA	CHROMOSOME_ORGANIZATION_AND_BIOGENESIS		11333	465	98	16	3.9791	1.7e-06	0.000141	1.99244	3.85078	2.34924	0.44412
KEGG	Spliceosome		11333	465	120	19	3.8589	3.07e-07	8.45e-05	1.94819	4.07308	2.34263	0.442871
GSEA	REACTOME_RNA_POL_I_RNA_POL_III_AND_MITOCHONDRIAL_TRANSCRIPTION		11333	465	67	12	4.3651	1.25e-05	0.00078497	2.12601	3.10515	2.3372	0.441844
GSEA	MORF_HDAC1		11333	465	252	33	3.1916	2.29e-09	4.9e-07	1.67428	6.31019	2.33282	0.441017
KEGG	Systemic lupus erythematosus		11333	465	50	10	4.8744	2.45e-05	0.003363	2.28522	2.47327	2.33085	0.440644
GSEA	V$E2F1DP1RB_01		11333	465	159	23	3.5255	9.9e-08	1.24e-05	1.81783	4.90647	2.33001	0.440484
GSEA	NUCLEAR_CHROMOSOME		11333	465	39	8	4.9994	0.00012983	0.0049241	2.32175	2.30767	2.31823	0.438257
GSEA	MODY_HIPPOCAMPUS_PRENATAL		11333	465	39	8	4.9994	0.00012983	0.0049424	2.32175	2.30606	2.31782	0.438181
GSEA	SCHAEFFER_PROSTATE_DEVELOPMENT_6HR_DN		11333	465	439	51	2.8314	8.53e-12	3.25e-09	1.50152	8.48856	2.31529	0.437703
GSEA	V$PAX3_B		11333	465	61	11	4.395	2.66e-05	0.0013958	2.13586	2.85518	2.29662	0.434172
GSEA	MORF_SMC1L1		11333	465	61	11	4.395	2.66e-05	0.0014029	2.13586	2.85297	2.29617	0.434088
GSEA	ATGTTAA,MIR-302C		11333	465	171	24	3.4206	9.34e-08	1.22e-05	1.77425	4.91528	2.28901	0.432735
GSEA	PID_HES_HEYPATHWAY		11333	465	33	7	5.1698	0.00027344	0.0086742	2.37011	2.06177	2.28895	0.432723
GSEA	CHROMOSOME		11333	465	93	15	3.931	4.12e-06	0.00029219	1.9749	3.53433	2.28421	0.431826
GSEA	TCTGGAC,MIR-198		11333	465	54	10	4.5133	4.83e-05	0.0022578	2.17418	2.64631	2.28366	0.431724
GOBP	heart morphogenesis		11333	465	38	8	5.131	0.00010755	0.0086999	2.35924	2.06049	2.28072	0.431166
Keywords	Acetylation		11333	465	2738	223	1.985	2.57e-30	1.18e-28	0.989139	27.9275	2.28008	0.431047
GSEA	MORF_RAD21		11333	465	172	24	3.4008	1.04e-07	1.29e-05	1.76587	4.88897	2.27785	0.430623
GSEA	V$E2F4DP2_01		11333	465	163	23	3.439	1.56e-07	1.76e-05	1.78199	4.75491	2.27753	0.430564
GSEA	V$E2F1DP2_01		11333	465	163	23	3.439	1.56e-07	1.78e-05	1.78199	4.75012	2.27696	0.430456
GSEA	V$E2F1DP1_01		11333	465	163	23	3.439	1.56e-07	1.8e-05	1.78199	4.74526	2.27637	0.430345
Keywords	Methylation		11333	465	258	32	3.0229	1.48e-08	2.72e-07	1.59593	6.56511	2.27285	0.42968
GOMF	transcription coactivator activity		11333	465	174	24	3.3617	1.3e-07	1.04e-05	1.74919	4.98197	2.27237	0.429587
GSEA	V$E2F_02		11333	465	164	23	3.418	1.74e-07	1.94e-05	1.77315	4.71157	2.26387	0.427981
GOMF	N-acetyltransferase activity		11333	465	70	12	4.1781	1.96e-05	0.0011646	2.06285	2.93382	2.25273	0.425875
GSEA	ESTABLISHMENT_AND_OR_MAINTENANCE_OF_CHROMATIN_ARCHITECTURE		11333	465	63	11	4.2554	3.61e-05	0.0017757	2.08929	2.75063	2.23799	0.423089
GOBP	histone lysine methylation		11333	465	46	9	4.7684	7.35e-05	0.0064545	2.25351	2.19014	2.23749	0.422995
Keywords	Glycolysis		11333	465	23	5	5.2983	0.0018164	0.017872	2.40553	1.74783	2.22092	0.419862
GOMF	histone binding		11333	465	105	16	3.7138	4.22e-06	0.00027981	1.8929	3.55314	2.21563	0.418863
GSEA	V$CDPCR1_01		11333	465	72	12	4.062	2.61e-05	0.0013846	2.02219	2.85868	2.205	0.416851
GSEA	CHROMOSOMAL_PART		11333	465	72	12	4.062	2.61e-05	0.0013917	2.02219	2.85645	2.20457	0.41677
GSEA	CHROMATIN_MODIFICATION		11333	465	49	9	4.4765	0.00012105	0.0046596	2.16237	2.33165	2.2035	0.416569
GSEA	HOLLEMAN_VINCRISTINE_RESISTANCE_B_ALL_UP		11333	465	28	6	5.2226	0.00070079	0.018516	2.38477	1.73245	2.20166	0.41622
GSEA	GCM_UBE2N		11333	465	132	19	3.5081	1.33e-06	0.00011419	1.81069	3.94237	2.19949	0.415811
GSEA	GGGATGC,MIR-324-5P		11333	465	35	7	4.8744	0.00039623	0.012049	2.28522	1.91905	2.1876	0.413563
GSEA	GCACCTT,MIR-18A,MIR-18B		11333	465	89	14	3.8338	1.14e-05	0.00072915	1.93878	3.13718	2.18666	0.413384
GSEA	CCAWWNAAGG_V$SRF_Q4		11333	465	65	11	4.1245	4.83e-05	0.0022482	2.04422	2.64817	2.18088	0.412292
GSEA	KEGG_GLYCOLYSIS_GLUCONEOGENESIS		11333	465	43	8	4.5343	0.0002594	0.0083841	2.18088	2.07654	2.15431	0.40727
GSEA	ORGANELLE_LUMEN		11333	465	400	45	2.7419	4.25e-10	1.04e-07	1.45518	6.98272	2.15374	0.407161
GSEA	MEMBRANE_ENCLOSED_LUMEN		11333	465	400	45	2.7419	4.25e-10	1.07e-07	1.45518	6.97224	2.15293	0.407008
GSEA	GSE29617_CTRL_VS_DAY3_TIV_FLU_VACCINE_PBMC_2008_UP		11333	465	135	19	3.4301	1.87e-06	0.00015231	1.77825	3.81727	2.15245	0.406918
GSEA	MODULE_252		11333	465	173	23	3.2402	4.51e-07	4.5e-05	1.69608	4.34654	2.14596	0.40569
GOMF	histone-lysine N-methyltransferase activity		11333	465	35	7	4.8744	0.00039623	0.016736	2.28522	1.77635	2.14575	0.405651
GSEA	MORF_DEK		11333	465	252	31	2.9981	3e-08	4.67e-06	1.58405	5.33105	2.1455	0.405605
KEGG	Glycolysis / Gluconeogenesis		11333	465	49	9	4.4765	0.00012105	0.0083219	2.16237	2.07978	2.14142	0.404832
GSEA	REACTOME_TELOMERE_MAINTENANCE		11333	465	36	7	4.739	0.00047194	0.013898	2.24458	1.85705	2.14071	0.404698
GOMF	p53 binding		11333	465	50	9	4.387	0.00014165	0.0070389	2.13323	2.1525	2.13803	0.404192
Keywords	Spliceosome		11333	465	114	16	3.4206	1.2e-05	0.00018438	1.77425	3.73429	2.13704	0.404005
GSEA	AGCATTA,MIR-155		11333	465	100	15	3.6558	1e-05	0.00064916	1.87019	3.18765	2.13689	0.403975
GSEA	REACTOME_GENERIC_TRANSCRIPTION_PATHWAY		11333	465	127	18	3.4543	3.11e-06	0.00023504	1.78839	3.62886	2.13447	0.403518
GOMF	N-acyltransferase activity		11333	465	83	13	3.8173	2.4e-05	0.0013759	1.93255	2.86141	2.13179	0.403011
GSEA	POSITIVE_REGULATION_OF_CELLULAR_METABOLIC_PROCESS		11333	465	165	22	3.2496	7.56e-07	6.94e-05	1.70026	4.1589	2.12633	0.401981
GSEA	V$E2F1_Q4		11333	465	175	23	3.2032	5.52e-07	5.3e-05	1.67951	4.27541	2.12145	0.401057
Keywords	S-nitrosylation		11333	465	39	7	4.3745	0.00076802	0.0081381	2.12912	2.08948	2.11914	0.40062
GOBP	protein acylation		11333	465	127	18	3.4543	3.11e-06	0.00031699	1.78839	3.49895	2.1151	0.399858
GSEA	TAYLOR_METHYLATED_IN_ACUTE_LYMPHOBLASTIC_LEUKEMIA		11333	465	52	9	4.2182	0.00019153	0.0065619	2.07663	2.18297	2.10272	0.397516
GSEA	MORF_RRM1		11333	465	93	14	3.6689	1.87e-05	0.001119	1.87535	2.95117	2.10044	0.397085
GSEA	VERHAAK_GLIOBLASTOMA_MESENCHYMAL		11333	465	148	20	3.2935	1.91e-06	0.0001546	1.71962	3.81079	2.09811	0.396645
GSEA	KEGG_SYSTEMIC_LUPUS_ERYTHEMATOSUS		11333	465	37	7	4.6109	0.00055846	0.015769	2.20505	1.8022	2.09659	0.396358
GSEA	MORF_BUB3		11333	465	268	32	2.9101	3.63e-08	5.41e-06	1.54107	5.26699	2.09535	0.396123
GSEA	CCTNTMAGA_UNKNOWN		11333	465	85	13	3.7275	3.09e-05	0.0015886	1.89821	2.79899	2.09174	0.395441
GOBP	rhythmic process		11333	465	187	24	3.128	4.88e-07	5.23e-05	1.64524	4.28122	2.0896	0.395037
GOBP	regulation of chromosome organization		11333	465	101	15	3.6196	1.13e-05	0.0010989	1.85583	2.95904	2.08541	0.394244
GOMF	acetyltransferase activity		11333	465	85	13	3.7275	3.09e-05	0.0017409	1.89821	2.75923	2.08427	0.394029
GSEA	MORF_UBE2N		11333	465	94	14	3.6299	2.11e-05	0.0012059	1.85993	2.91869	2.08171	0.393544
GSEA	MODULE_98		11333	465	291	34	2.8476	2.34e-08	3.76e-06	1.50975	5.42501	2.07863	0.392963
GSEA	REACTOME_CIRCADIAN_CLOCK		11333	465	45	8	4.3328	0.00035501	0.01099	2.1153	1.959	2.07509	0.392293
GSEA	MUELLER_PLURINET		11333	465	240	29	2.945	1.21e-07	1.47e-05	1.55827	4.83401	2.06804	0.39096
GOMF	RNA polymerase II transcription factor binding transcription factor activity		11333	465	77	12	3.7982	5.09e-05	0.0027745	1.92532	2.55682	2.06681	0.390728
GSEA	ZHAN_MULTIPLE_MYELOMA_PR_DN		11333	465	38	7	4.4896	0.00065681	0.017672	2.16659	1.75271	2.05475	0.388448
GSEA	MARTIN_INTERACT_WITH_HDAC		11333	465	38	7	4.4896	0.00065681	0.017718	2.16659	1.75159	2.05442	0.388386
GSEA	V$NFAT_Q4_01		11333	465	171	22	3.1356	1.37e-06	0.00011563	1.64874	3.93693	2.04953	0.38746
GSEA	POSITIVE_REGULATION_OF_METABOLIC_PROCESS		11333	465	171	22	3.1356	1.37e-06	0.00011659	1.64874	3.93334	2.04906	0.387372
GSEA	MODULE_198		11333	465	222	27	2.9642	2.86e-07	2.97e-05	1.56764	4.52746	2.04361	0.386343
GSEA	MORF_UBE2I		11333	465	234	28	2.9163	2.42e-07	2.62e-05	1.54414	4.58132	2.02657	0.383121
GSEA	MORF_CCNI		11333	465	88	13	3.6004	4.44e-05	0.0021334	1.84816	2.67093	2.02637	0.383083
GSEA	V$TCF1P_Q6		11333	465	163	21	3.14	2.3e-06	0.0001806	1.65076	3.74328	2.02571	0.382957
GSEA	V$FOXM1_01		11333	465	134	18	3.2739	6.58e-06	0.00044227	1.71101	3.35431	2.02461	0.382749
GOCC	condensed chromosome		11333	465	40	7	4.2651	0.00089318	0.014702	2.09258	1.83262	2.02432	0.382695
GOMF	nuclear hormone receptor binding		11333	465	79	12	3.7021	6.53e-05	0.003397	1.88834	2.4689	2.01924	0.381734
GSEA	NUCLEAR_MEMBRANE_PART		11333	465	39	7	4.3745	0.00076802	0.019934	2.12912	1.70041	2.01274	0.380506
GSEA	MORF_SART1		11333	465	63	10	3.8686	0.00017815	0.006228	1.95181	2.20565	2.01239	0.38044
GSEA	BIOPOLYMER_METABOLIC_PROCESS		11333	465	1306	114	2.1274	5.75e-16	3.29e-13	1.08909	12.4834	2.00392	0.378839
GSEA	JI_RESPONSE_TO_FSH_DN		11333	465	47	8	4.1484	0.00047682	0.013923	2.05256	1.85627	2.00162	0.378403
GOBP	negative regulation of cellular process		11333	465	2166	173	1.9466	5.43e-21	9.39e-19	0.960956	18.0275	1.99992	0.378081
GSEA	MORF_EIF3S2		11333	465	237	28	2.8794	3.14e-07	3.16e-05	1.52577	4.49998	1.99949	0.378001
GSEA	PUJANA_ATM_PCC_NETWORK		11333	465	1024	93	2.2135	5.02e-14	2.58e-11	1.14633	10.5881	1.99842	0.377798
GSEA	V$E2F1_Q4_01		11333	465	166	21	3.0832	3.07e-06	0.00023344	1.62443	3.63182	1.98635	0.375517
Keywords	Phosphoprotein		11333	465	4491	315	1.7095	4.52e-36	3.56e-34	0.773574	33.4485	1.98368	0.375011
Keywords	Biologicalrhythms		11333	465	104	14	3.2809	6.4e-05	0.00092752	1.71409	3.03268	1.97689	0.373728
GSEA	RHEIN_ALL_GLUCOCORTICOID_THERAPY_DN		11333	465	304	34	2.7258	6.74e-08	9.23e-06	1.44668	5.03473	1.97594	0.373548
GSEA	MORF_RAN		11333	465	261	30	2.8014	2.18e-07	2.41e-05	1.48615	4.6176	1.97311	0.373013
GSEA	GCM_PPP1CC		11333	465	56	9	3.9169	0.00033439	0.010415	1.96971	1.98234	1.97286	0.372967
GSEA	MORF_GNB1		11333	465	294	33	2.7356	9.62e-08	1.24e-05	1.45186	4.90812	1.96866	0.372173
GSEA	V$HTF_01		11333	465	48	8	4.062	0.00054901	0.015674	2.02219	1.80482	1.96551	0.371577
GSEA	SGCGSSAAA_V$E2F1DP2_01		11333	465	119	16	3.2769	2.05e-05	0.0011831	1.71233	2.92698	1.95792	0.370143
GSEA	DAZARD_UV_RESPONSE_CLUSTER_G6		11333	465	119	16	3.2769	2.05e-05	0.0011898	1.71233	2.92453	1.95751	0.370065
GSEA	GCM_DDX5		11333	465	65	10	3.7495	0.00022979	0.0077435	1.9067	2.11106	1.95586	0.369752
GOBP	regulation of histone modification		11333	465	71	11	3.776	0.00010805	0.008671	1.91686	2.06193	1.95214	0.369049
GOBP	embryonic organ morphogenesis		11333	465	80	12	3.6558	7.38e-05	0.0064273	1.87019	2.19197	1.94591	0.367871
GSEA	V$E2F_Q3_01		11333	465	170	21	3.0107	4.44e-06	0.00031254	1.5901	3.50509	1.93751	0.366283
GSEA	ATGTTTC,MIR-494		11333	465	111	15	3.2935	3.44e-05	0.0017313	1.71962	2.76163	1.93582	0.365965
GSEA	FLECHNER_PBL_KIDNEY_TRANSPLANT_OK_VS_DONOR_UP		11333	465	130	17	3.1871	1.65e-05	0.0010109	1.67224	2.99529	1.93457	0.365728
GSEA	BIOCARTA_PPARA_PATHWAY		11333	465	49	8	3.9791	0.00062957	0.017255	1.99244	1.76309	1.93245	0.365326
GSEA	MORF_EIF3S6		11333	465	121	16	3.2227	2.51e-05	0.0013439	1.68827	2.87163	1.92803	0.364491
GSEA	MORF_SP3		11333	465	75	11	3.5746	0.00017532	0.0062567	1.83778	2.20365	1.92312	0.363563
GSEA	V$MYB_Q3		11333	465	151	19	3.0667	9.48e-06	0.00062438	1.61669	3.20455	1.91828	0.362648
GSEA	V$WHN_B		11333	465	162	20	3.0089	7.44e-06	0.00049686	1.58924	3.30377	1.90829	0.360759
GSEA	PUJANA_BREAST_CANCER_LIT_INT_NETWORK		11333	465	85	12	3.4408	0.0001312	0.0049394	1.78274	2.30633	1.90128	0.359435
GSEA	FEVR_CTNNB1_TARGETS_DN		11333	465	406	42	2.5212	1.88e-08	3.16e-06	1.33411	5.49998	1.90101	0.359383
GSEA	GCM_PSME1		11333	465	85	12	3.4408	0.0001312	0.0049576	1.78274	2.30473	1.90095	0.359373
GSEA	ENK_UV_RESPONSE_KERATINOCYTE_DN		11333	465	430	44	2.4939	1.19e-08	2.14e-06	1.3184	5.66938	1.89854	0.358917
GSEA	MODULE_197		11333	465	104	14	3.2809	6.4e-05	0.0028461	1.71409	2.54575	1.89225	0.357728
GSEA	V$E2F_Q4_01		11333	465	174	21	2.9415	6.34e-06	0.00042896	1.55655	3.36758	1.88778	0.356883
GSEA	V$HNF3ALPHA_Q6		11333	465	114	15	3.2068	4.66e-05	0.0021868	1.68113	2.66019	1.88552	0.356454
Keywords	mRNAsplicing		11333	465	214	24	2.7333	5.1e-06	8.27e-05	1.45064	4.08245	1.87889	0.355201
GSEA	REACTOME_PROCESSING_OF_CAPPED_INTRON_CONTAINING_PRE_MRNA		11333	465	134	17	3.092	2.43e-05	0.0013219	1.62854	2.8788	1.87781	0.354997
GSEA	SAKAI_TUMOR_INFILTRATING_MONOCYTES_DN		11333	465	68	10	3.5841	0.00032981	0.010303	1.84161	1.98704	1.87694	0.354832
GSEA	MORF_CUL1		11333	465	68	10	3.5841	0.00032981	0.010335	1.84161	1.98569	1.87662	0.354772
GSEA	TAATGTG,MIR-323		11333	465	125	16	3.1196	3.71e-05	0.0018177	1.64136	2.74048	1.86578	0.352722
GSEA	V$FREAC3_01		11333	465	145	18	3.0255	1.91e-05	0.0011363	1.59717	2.94451	1.86109	0.351836
GSEA	DACOSTA_UV_RESPONSE_VIA_ERCC3_COMMON_DN		11333	465	413	42	2.4785	3.03e-08	4.65e-06	1.30947	5.33222	1.86015	0.351659
GSEA	AGGAAGC,MIR-516-3P		11333	465	78	11	3.4371	0.00024607	0.0081062	1.78119	2.09118	1.85409	0.350513
GSEA	GCM_NPM1		11333	465	116	15	3.1516	5.67e-05	0.0025674	1.65608	2.59051	1.85207	0.350132
GSEA	V$PAX4_04		11333	465	146	18	3.0048	2.09e-05	0.0012026	1.58727	2.91988	1.84854	0.349464
GOBP	negative regulation of biological process		11333	465	2340	178	1.8539	2.33e-19	3.83e-17	0.890563	16.4166	1.84531	0.348854
GSEA	V$TFIIA_Q6		11333	465	167	20	2.9188	1.16e-05	0.00074002	1.54538	3.13076	1.84369	0.348547
GSEA	DACOSTA_UV_RESPONSE_VIA_ERCC3_DN		11333	465	731	67	2.2338	1.83e-10	4.81e-08	1.1595	7.31749	1.83778	0.34743
GOBP	cellular macromolecule metabolic process		11333	465	3715	262	1.7188	8.15e-27	1.66e-24	0.781402	23.7795	1.8353	0.34696
GSEA	TGTGTGA,MIR-377		11333	465	147	18	2.9843	2.29e-05	0.0012869	1.57739	2.89046	1.83525	0.346952
GSEA	TRANSCRIPTION_COACTIVATOR_ACTIVITY		11333	465	98	13	3.233	0.00013189	0.0049115	1.69287	2.30879	1.82942	0.34585
GSEA	GCM_CSNK2B		11333	465	98	13	3.233	0.00013189	0.0049294	1.69287	2.30721	1.82911	0.345791
GSEA	V$DR4_Q2		11333	465	159	19	2.9124	1.94e-05	0.0011402	1.54221	2.94302	1.81262	0.342672
GSEA	CTTGTAT,MIR-381		11333	465	159	19	2.9124	1.94e-05	0.0011467	1.54221	2.94055	1.81223	0.3426
GSEA	GSE3982_DC_VS_BASOPHIL_DN		11333	465	129	16	3.0229	5.39e-05	0.0024631	1.59593	2.60852	1.80451	0.34114
GSEA	ZHONG_SECRETOME_OF_LUNG_CANCER_AND_MACROPHAGE		11333	465	71	10	3.4327	0.00046282	0.013708	1.77934	1.86303	1.79991	0.34027
GSEA	BENPORATH_ES_CORE_NINE_CORRELATED		11333	465	71	10	3.4327	0.00046282	0.013748	1.77934	1.86176	1.7996	0.340212
GSEA	GSE20151_CTRL_VS_FUSOBACT_NUCLEATUM_NEUTROPHIL_DN		11333	465	150	18	2.9246	2.98e-05	0.0015486	1.54824	2.81006	1.79704	0.339728
GOBP	circadian rhythm		11333	465	106	14	3.2189	7.83e-05	0.006767	1.68657	2.1696	1.79617	0.339564
GOBP	regulation of myeloid cell differentiation		11333	465	116	15	3.1516	5.67e-05	0.0051145	1.65608	2.2912	1.79609	0.339548
GSEA	TGTTTGY_V$HNF3_Q6		11333	465	412	41	2.4254	7.95e-08	1.05e-05	1.27822	4.98005	1.79582	0.339498
GSEA	MORF_NPM1		11333	465	161	19	2.8762	2.3e-05	0.001286	1.52416	2.89076	1.78866	0.338143
GSEA	V$MZF1_02		11333	465	151	18	2.9053	3.25e-05	0.0016463	1.53869	2.78349	1.78447	0.337352
GSEA	V$HNF1_Q6		11333	465	151	18	2.9053	3.25e-05	0.0016545	1.53869	2.78133	1.78413	0.337287
GOBP	anterior/posterior pattern specification	+	11333	465	97	13	3.2664	0.00011919	0.0094905	1.7077	2.02271	1.78153	0.336795
GSEA	V$POU3F2_02		11333	465	141	17	2.9385	4.59e-05	0.0021618	1.55508	2.66518	1.77929	0.336372
GSEA	V$CDC5_01		11333	465	141	17	2.9385	4.59e-05	0.0021718	1.55508	2.66318	1.77895	0.336309
GSEA	V$AHRARNT_01		11333	465	91	12	3.2139	0.00024584	0.0081244	1.68433	2.09021	1.77773	0.336078
GSEA	MORF_PPP1CA		11333	465	162	19	2.8584	2.5e-05	0.0013546	1.51521	2.86819	1.77728	0.335992
GSEA	ACCATTT,MIR-522		11333	465	121	15	3.0213	9.06e-05	0.0037413	1.59517	2.42698	1.77162	0.334923
GSEA	ATGTAGC,MIR-221,MIR-222		11333	465	92	12	3.179	0.00027132	0.0086335	1.66857	2.06381	1.75965	0.33266
GSEA	V$AHR_Q5		11333	465	153	18	2.8673	3.85e-05	0.0018678	1.51969	2.72867	1.75916	0.332566
GSEA	INTRACELLULAR_ORGANELLE_PART		11333	465	988	84	2.0721	3.27e-11	9.88e-09	1.05109	8.00535	1.74613	0.330103
GSEA	MORF_EIF4A2		11333	465	133	16	2.932	7.69e-05	0.0033082	1.55189	2.48041	1.74492	0.329875
GOMF	hormone receptor binding		11333	465	91	12	3.2139	0.00024584	0.011537	1.68433	1.93791	1.74443	0.329781
GSEA	V$E2F1_Q6_01		11333	465	165	19	2.8065	3.21e-05	0.0016394	1.48877	2.78532	1.74116	0.329165
GSEA	AAGCAAT,MIR-137		11333	465	144	17	2.8773	5.93e-05	0.0026731	1.52472	2.57298	1.7378	0.32853
GSEA	ORGANELLE_PART		11333	465	992	84	2.0638	4.01e-11	1.14e-08	1.0453	7.94142	1.73543	0.32808
GSEA	GOTZMANN_EPITHELIAL_TO_MESENCHYMAL_TRANSITION_DN		11333	465	166	19	2.7896	3.48e-05	0.0017343	1.48006	2.76088	1.7297	0.326997
GSEA	PUJANA_BRCA1_PCC_NETWORK		11333	465	1264	103	1.986	1.63e-12	7e-10	0.989866	9.15489	1.72622	0.326339
GSEA	GCM_ACTG1		11333	465	124	15	2.9482	0.00011841	0.0045752	1.55983	2.33959	1.72621	0.326338
GOCC	spliceosomal complex		11333	465	149	17	2.7807	8.94e-05	0.0018033	1.47545	2.74393	1.723	0.325731
GSEA	GCM_DFFA		11333	465	114	14	2.9931	0.00016689	0.0060186	1.58164	2.2205	1.72165	0.325475
GSEA	TTTGTAG,MIR-520D		11333	465	245	26	2.5864	5.7e-06	0.00039567	1.37095	3.40267	1.72076	0.325307
GSEA	YTAAYNGCT_UNKNOWN		11333	465	84	11	3.1916	0.00045893	0.013672	1.67428	1.86417	1.71986	0.325137
GSEA	MORF_PPP2CA		11333	465	125	15	2.9246	0.00012915	0.0049347	1.54824	2.30674	1.71052	0.323371
GSEA	REACTOME_MRNA_SPLICING		11333	465	105	13	3.0175	0.00025704	0.008334	1.59335	2.07915	1.70296	0.321943
GSEA	DAZARD_RESPONSE_TO_UV_SCC_DN		11333	465	105	13	3.0175	0.00025704	0.0083603	1.59335	2.07778	1.70268	0.32189
GSEA	TAAWWATAG_V$RSRFC4_Q2		11333	465	95	12	3.0786	0.00036128	0.011151	1.62227	1.95269	1.69923	0.321236
GOMF	protein dimerization activity		11333	465	561	51	2.2156	3.91e-08	3.39e-06	1.1477	5.46983	1.69576	0.320581
GSEA	V$HNF1_01		11333	465	148	17	2.7995	8.25e-05	0.0035029	1.48517	2.45557	1.68411	0.318378
GSEA	TAAYNRNNTCC_UNKNOWN		11333	465	86	11	3.1174	0.00055666	0.015761	1.64034	1.80242	1.67944	0.317496
GSEA	SMTTTTGT_UNKNOWN		11333	465	250	26	2.5347	8.1e-06	0.00053707	1.34182	3.26997	1.67651	0.316941
GSEA	GTATTAT,MIR-369-3P		11333	465	138	16	2.8257	0.00011723	0.0045988	1.49861	2.33736	1.67474	0.316607
GSEA	MORF_XRCC5		11333	465	227	24	2.5768	1.34e-05	0.00083741	1.36558	3.07706	1.6731	0.316297
GSEA	V$GATA1_05		11333	465	149	17	2.7807	8.94e-05	0.0037188	1.47545	2.4296	1.67139	0.315973
GSEA	GSE9006_HEALTHY_VS_TYPE_1_DIABETES_PBMC_1MONTH_POST_DX_UP		11333	465	171	19	2.708	5.15e-05	0.0023829	1.43723	2.62289	1.67047	0.315801
GSEA	YTATTTTNR_V$MEF2_02		11333	465	397	38	2.3328	6.07e-07	5.73e-05	1.22206	4.24203	1.66807	0.315346
GSEA	GRESHOCK_CANCER_COPY_NUMBER_UP		11333	465	240	25	2.5388	1.16e-05	0.00073558	1.34415	3.13337	1.66088	0.313987
GOBP	macromolecule metabolic process		11333	465	3912	263	1.6385	1.78e-23	3.43e-21	0.712376	20.4646	1.64924	0.311786
GSEA	REACTOME_MRNA_PROCESSING		11333	465	151	17	2.7439	0.00010466	0.0042185	1.45623	2.37484	1.64562	0.311103
GSEA	MORF_CTBP1		11333	465	162	18	2.708	7.93e-05	0.0033948	1.43723	2.46919	1.64544	0.311069
KEGG	RNA transport		11333	465	136	16	2.8673	9.93e-05	0.0091064	1.51969	2.04065	1.63591	0.309266
GSEA	V$P300_01		11333	465	163	18	2.6914	8.55e-05	0.0036035	1.42836	2.44328	1.63351	0.308812
GSEA	MORF_SKP1A		11333	465	197	21	2.598	3.93e-05	0.001898	1.3774	2.7217	1.63307	0.30873
GSEA	V$OCT1_04		11333	465	120	14	2.8434	0.00027936	0.0088346	1.50762	2.05381	1.62877	0.307916
GOBP	embryonic morphogenesis		11333	465	254	26	2.4948	1.06e-05	0.0010429	1.31892	2.98176	1.61727	0.305743
GSEA	MORF_DNMT1		11333	465	110	13	2.8803	0.00039748	0.012051	1.52622	1.91898	1.61614	0.30553
GSEA	V$YY1_02		11333	465	199	21	2.5719	4.53e-05	0.0021578	1.36283	2.66599	1.61175	0.304699
GSEA	GABRIELY_MIR21_TARGETS		11333	465	234	24	2.4997	2.18e-05	0.0012321	1.32175	2.90935	1.60995	0.304359
GSEA	V$AREB6_04		11333	465	154	17	2.6904	0.00013182	0.0049447	1.42782	2.30586	1.60958	0.304289
GOMF	zinc ion binding		11333	465	773	65	2.0494	1.05e-08	9.33e-07	1.0352	6.03014	1.60824	0.304035
GSEA	OUELLET_OVARIAN_CANCER_INVASIVE_VS_LMP_UP		11333	465	111	13	2.8544	0.00043208	0.012947	1.51319	1.88783	1.59923	0.302332
GOBP	RNA splicing		11333	465	220	23	2.548	2.38e-05	0.0022005	1.34937	2.65748	1.59851	0.302196
GSEA	CHANDRAN_METASTASIS_UP		11333	465	155	17	2.6731	0.00014212	0.0051984	1.41851	2.28413	1.59792	0.302085
GSEA	SCHLOSSER_MYC_TARGETS_REPRESSED_BY_SERUM		11333	465	144	16	2.708	0.0001884	0.0064979	1.43723	2.18723	1.59631	0.30178
GSEA	V$CRX_Q4		11333	465	133	15	2.7487	0.0002492	0.0081832	1.45875	2.08708	1.5954	0.301609
GOBP	cellular macromolecular complex subunit organization		11333	465	422	39	2.2524	1.02e-06	0.00010754	1.17146	3.96843	1.58928	0.300452
GSEA	CAGTATT,MIR-200B,MIR-200C,MIR-429		11333	465	347	33	2.3178	3.68e-06	0.00026603	1.21276	3.57507	1.5891	0.300417
GSEA	HADDAD_B_LYMPHOCYTE_PROGENITOR		11333	465	190	20	2.5655	6.96e-05	0.0030457	1.35924	2.51631	1.58549	0.299734
GOBP	organelle organization		11333	465	1607	121	1.8351	2.61e-12	4.03e-10	0.875859	9.39437	1.58505	0.299651
GOCC	intracellular organelle part		11333	465	5422	340	1.5283	7.47e-30	8.5e-28	0.611928	27.0707	1.57816	0.298348
GSEA	HOSHIDA_LIVER_CANCER_SUBCLASS_S2		11333	465	102	12	2.8673	0.00066945	0.017965	1.51969	1.74557	1.57326	0.297423
GOBP	positive regulation of cellular process		11333	465	2416	171	1.725	2.57e-15	4.1e-13	0.786596	12.3874	1.56696	0.296232
GSEA	HSIAO_HOUSEKEEPING_GENES		11333	465	364	34	2.2765	3.88e-06	0.00027662	1.18682	3.55812	1.56168	0.295234
GSEA	V$NFY_Q6		11333	465	159	17	2.6058	0.00019056	0.0065504	1.38173	2.18373	1.54923	0.29288
GSEA	CAGCTTT,MIR-320		11333	465	182	19	2.5443	0.00011464	0.0045144	1.34727	2.3454	1.54755	0.292562
GSEA	RTAAACA_V$FREAC2_01		11333	465	578	50	2.1083	2.38e-07	2.6e-05	1.07608	4.58481	1.54602	0.292272
GSEA	V$GATA1_01		11333	465	148	16	2.6348	0.00025401	0.0082879	1.39769	2.08156	1.54403	0.291897
GSEA	MORF_ACTG1		11333	465	137	15	2.6685	0.00033817	0.010501	1.41603	1.97877	1.53958	0.291056
GOCC	intracellular membrane-bounded organelle		11333	465	5731	353	1.5012	1.67e-30	2.09e-28	0.586116	27.6799	1.53649	0.290471
GSEA	V$P53_02		11333	465	161	17	2.5734	0.00021965	0.0074507	1.36368	2.1278	1.52411	0.288131
GOCC	organelle part		11333	465	5492	340	1.5088	1.5e-28	1.56e-26	0.593402	25.8066	1.52386	0.288083
GSEA	V$GR_01		11333	465	127	14	2.6867	0.00048488	0.014078	1.42584	1.85146	1.52206	0.287742
GSEA	V$E2F_Q6_01		11333	465	173	18	2.5358	0.00017602	0.0062383	1.34244	2.20493	1.51974	0.287305
GOCC	nucleolus		11333	465	694	57	2.0017	1.89e-07	5.37e-06	1.00123	5.27007	1.51654	0.286699
GSEA	SENGUPTA_NASOPHARYNGEAL_CARCINOMA_WITH_LMP1_UP		11333	465	258	25	2.3616	3.74e-05	0.0018239	1.23976	2.739	1.51148	0.285743
GOMF	transferase activity, transferring acyl groups other than amino-acyl groups	+	11333	465	160	17	2.5895	0.00020466	0.0097403	1.37267	2.01143	1.51026	0.285512
GSEA	MCBRYAN_PUBERTAL_BREAST_5_6WK_DN		11333	465	117	13	2.708	0.00069586	0.018529	1.43723	1.73215	1.50588	0.284685
Keywords	mRNAprocessing		11333	465	267	25	2.282	6.39e-05	0.00095118	1.1903	3.02174	1.50247	0.28404
GSEA	NEGATIVE_REGULATION_OF_CELLULAR_PROCESS		11333	465	466	41	2.1443	1.86e-06	0.00015277	1.10051	3.81596	1.50174	0.283902
GSEA	RNA_PROCESSING		11333	465	163	17	2.5419	0.00025244	0.0082631	1.34591	2.08286	1.50116	0.283792
GSEA	NEGATIVE_REGULATION_OF_BIOLOGICAL_PROCESS		11333	465	480	42	2.1326	1.61e-06	0.00013425	1.09261	3.87209	1.49912	0.283406
GSEA	MORF_RAD23A		11333	465	335	31	2.2553	1.2e-05	0.00075412	1.17332	3.12256	1.49861	0.283311
GSEA	MORF_DAP3		11333	465	188	19	2.4631	0.00017161	0.0061673	1.30048	2.2099	1.48481	0.280701
GOBP	regulation of cell differentiation		11333	465	808	65	1.9606	5.45e-08	6.54e-06	0.971295	5.1846	1.47636	0.279104
GSEA	V$SPZ1_01		11333	465	154	16	2.5322	0.0003881	0.011872	1.34039	1.92548	1.46743	0.277416
GSEA	OSWALD_HEMATOPOIETIC_STEM_CELL_IN_COLLAGEN_GEL_UP		11333	465	143	15	2.5565	0.00052054	0.014945	1.35417	1.8255	1.45915	0.275851
GSEA	PUJANA_CHEK2_PCC_NETWORK		11333	465	627	52	2.0213	4.88e-07	4.82e-05	1.01528	4.31687	1.45792	0.275617
GSEA	MODULE_36		11333	465	132	14	2.5849	0.00069803	0.018491	1.37011	1.73304	1.45301	0.274689
GSEA	V$NFMUE1_Q6		11333	465	204	20	2.3894	0.00017554	0.0062428	1.25665	2.20462	1.44625	0.273412
GOCC	macromolecular complex		11333	465	3135	207	1.6093	8.24e-16	4.69e-14	0.686433	13.3292	1.44095	0.27241
GOBP	cellular metabolic process		11333	465	4932	306	1.5121	2.67e-23	4.96e-21	0.596554	20.3048	1.44091	0.272402
GSEA	WGTTNNNNNAAA_UNKNOWN		11333	465	319	29	2.2156	3.04e-05	0.0015679	1.1477	2.80468	1.43497	0.271278
GSEA	BIDUS_METASTASIS_UP		11333	465	157	16	2.4838	0.00047481	0.013943	1.31255	1.85564	1.43123	0.270573
GSEA	MORF_CSNK2B		11333	465	281	26	2.2551	5.62e-05	0.002558	1.17319	2.5921	1.43034	0.270404
GSEA	GCCATNTTG_V$YY1_Q6		11333	465	359	32	2.1724	1.81e-05	0.001087	1.11929	2.96377	1.4278	0.269924
GSEA	V$AP2_Q3		11333	465	170	17	2.4372	0.0004019	0.012149	1.28522	1.91546	1.42005	0.268458
GSEA	GSE339_CD4POS_VS_CD8POS_DC_IN_CULTURE_UP		11333	465	158	16	2.4681	0.00050709	0.014681	1.3034	1.83324	1.41943	0.268341
GSEA	WTTGKCTG_UNKNOWN		11333	465	322	29	2.195	3.57e-05	0.0017654	1.13422	2.75316	1.41573	0.267642
Keywords	Directproteinsequencing		11333	465	1118	83	1.8094	2.51e-08	4.46e-07	0.855511	6.35037	1.41211	0.266958
GSEA	V$E4BP4_01		11333	465	147	15	2.4869	0.0006826	0.018223	1.31435	1.73938	1.40972	0.266505
GSEA	ATACTGT,MIR-144		11333	465	147	15	2.4869	0.0006826	0.01827	1.31435	1.73826	1.40949	0.266462
GOBP	primary metabolic process		11333	465	4826	298	1.5049	8.06e-22	1.44e-19	0.589668	18.8411	1.40195	0.265036
GSEA	ATGTACA,MIR-493		11333	465	234	22	2.2914	0.00015618	0.0056922	1.19623	2.24472	1.40008	0.264682
GOMF	protein domain specific binding		11333	465	324	29	2.1814	3.98e-05	0.0022027	1.12525	2.65704	1.39488	0.263701
GOBP	positive regulation of cell differentiation		11333	465	374	33	2.1505	1.66e-05	0.0015626	1.10467	2.80615	1.39461	0.263649
GSEA	PUJANA_BRCA2_PCC_NETWORK		11333	465	299	27	2.2008	6.14e-05	0.0027449	1.13803	2.56147	1.39392	0.263518
GSEA	PHONG_TNF_RESPONSE_VIA_P38_COMPLETE		11333	465	185	18	2.3713	0.00038313	0.011755	1.24568	1.92978	1.38973	0.262727
GSEA	CATTTCA,MIR-203		11333	465	211	20	2.3101	0.0002677	0.0085447	1.20796	2.0683	1.38179	0.261225
Keywords	Metal-binding		11333	465	2197	149	1.6529	1.22e-11	2.8e-10	0.724999	9.55242	1.38128	0.261129
GSEA	BORCZUK_MALIGNANT_MESOTHELIOMA_UP		11333	465	275	25	2.2156	0.0001	0.004046	1.1477	2.39297	1.37913	0.260722
GOBP	regulation of cellular process		11333	465	5163	314	1.4822	9.61e-23	1.75e-20	0.56774	19.7572	1.37893	0.260686
GSEA	V$AP2ALPHA_01		11333	465	162	16	2.4071	0.00065505	0.017764	1.2673	1.75046	1.37387	0.259729
GOMF	transition metal ion binding		11333	465	979	74	1.8422	7.64e-08	6.29e-06	0.88143	5.20101	1.37377	0.259708
GOBP	positive regulation of biological process		11333	465	2693	179	1.62	1.74e-13	2.73e-11	0.695994	10.5634	1.37374	0.259704
GSEA	GENTILE_UV_HIGH_DOSE_DN		11333	465	252	23	2.2244	0.00017183	0.0061534	1.15342	2.21088	1.35716	0.256569
GSEA	KIM_WT1_TARGETS_UP		11333	465	164	16	2.3778	0.00074146	0.019441	1.24963	1.71128	1.35181	0.255558
GSEA	BLUM_RESPONSE_TO_SALIRASIB_DN		11333	465	254	23	2.2069	0.00019158	0.0065417	1.14202	2.18431	1.34303	0.253897
GOBP	cell differentiation		11333	465	1049	78	1.8122	6.48e-08	7.59e-06	0.857742	5.11986	1.3407	0.253458
GSEA	MACROMOLECULAR_COMPLEX		11333	465	748	58	1.8898	9.26e-07	8.35e-05	0.918234	4.07822	1.33301	0.252003
GOMF	identical protein binding		11333	465	750	58	1.8848	1.01e-06	7.56e-05	0.914411	4.12175	1.33238	0.251884
GSEA	CTGCAGY_UNKNOWN		11333	465	459	38	2.0177	1.63e-05	0.0010057	1.01271	2.99753	1.32833	0.251119
GOBP	mRNA processing		11333	465	276	25	2.2076	0.00010557	0.0086079	1.14248	2.0651	1.32471	0.250435
GOCC	intracellular organelle		11333	465	6428	372	1.4105	2.18e-27	2.1e-25	0.496207	24.6781	1.31773	0.249114
GSEA	V$E2F_03		11333	465	180	17	2.3018	0.00073921	0.019431	1.20276	1.7115	1.31365	0.248344
GSEA	TATAAA_V$TATA_01		11333	465	636	50	1.916	3.53e-06	0.00025732	0.938098	3.58953	1.31203	0.248038
GSEA	FLECHNER_BIOPSY_KIDNEY_TRANSPLANT_OK_VS_DONOR_UP		11333	465	493	40	1.9774	1.57e-05	0.00097019	0.983605	3.01314	1.30128	0.246005
GOMF	binding		11333	465	6772	387	1.3928	4.75e-29	9.44e-27	0.477988	26.0252	1.29841	0.245462
GSEA	MORF_HDAC2		11333	465	260	23	2.156	0.00026306	0.0084228	1.10836	2.07454	1.2964	0.245083
GOBP	RNA processing		11333	465	519	42	1.9723	1.04e-05	0.001032	0.979879	2.98632	1.29468	0.244758
GSEA	ACTTTAT,MIR-142-5P		11333	465	208	19	2.2263	0.00056786	0.015947	1.15465	1.79732	1.28971	0.243819
GSEA	MORF_AATF		11333	465	197	18	2.2269	0.00076662	0.019948	1.15504	1.7001	1.27223	0.240513
GSEA	CTTTGTA,MIR-524		11333	465	318	27	2.0693	0.00016165	0.0058708	1.04914	2.2313	1.26697	0.239518
GOCC	protein complex		11333	465	2617	169	1.5739	1.55e-11	7.47e-10	0.654344	9.12696	1.26455	0.239061
GSEA	MARTINEZ_RESPONSE_TO_TRABECTEDIN_DN		11333	465	224	20	2.1761	0.0005501	0.015662	1.12174	1.80515	1.26342	0.238848
GOMF	protein binding		11333	465	3177	201	1.542	2.97e-13	4.01e-11	0.624803	10.3967	1.26192	0.238564
GSEA	MODULE_72		11333	465	251	22	2.1362	0.00039231	0.011965	1.09505	1.92209	1.26043	0.238282
GOBP	regulation of biological process		11333	465	5494	322	1.4284	1.12e-20	1.9e-18	0.5144	17.721	1.24623	0.235598
GOMF	metal ion binding		11333	465	2536	164	1.5761	3.33e-11	4.02e-09	0.656359	8.39601	1.24129	0.234665
GOMF	protein homodimerization activity		11333	465	419	34	1.9777	6.3e-05	0.0033276	0.983824	2.47787	1.23939	0.234305
GOBP	regulation of developmental process		11333	465	1156	82	1.7288	2.07e-07	2.32e-05	0.789771	4.6347	1.22922	0.232383
GOCC	membrane-bounded organelle		11333	465	6733	380	1.3755	4.25e-26	3.8e-24	0.459956	23.4207	1.22868	0.232279
GOMF	cation binding		11333	465	2547	164	1.5693	4.73e-11	5.51e-09	0.650121	8.25906	1.22738	0.232034
GOMF	ion binding		11333	465	2557	164	1.5632	6.48e-11	6.84e-09	0.644502	8.16489	1.21592	0.229868
GSEA	AAGCACA,MIR-218		11333	465	259	22	2.0702	0.00058171	0.016115	1.04977	1.79277	1.20006	0.226869
GSEA	ZHENG_BOUND_BY_FOXP3		11333	465	343	28	1.9896	0.00023041	0.007739	0.992478	2.11132	1.19861	0.226596
GOBP	biological regulation		11333	465	5783	333	1.4034	1.38e-20	2.3e-18	0.488926	17.6384	1.19825	0.226527
Keywords	Repeat		11333	465	2540	161	1.5448	2.68e-10	5.91e-09	0.62742	8.22843	1.19398	0.225721
GSEA	SCHLOSSER_SERUM_RESPONSE_DN		11333	465	578	44	1.8553	2.74e-05	0.0014311	0.891652	2.84433	1.19163	0.225276
GOBP	mRNA metabolic process		11333	465	352	29	2.0079	0.00015751	0.011891	1.00569	1.92478	1.18289	0.223623
GSEA	PROTEIN_COMPLEX		11333	465	625	47	1.8328	2.02e-05	0.0011822	0.874049	2.92731	1.18241	0.223533
GOBP	cellular macromolecular complex assembly		11333	465	367	30	1.9923	0.000141	0.01097	0.994435	1.95979	1.17824	0.222745
GSEA	BUYTAERT_PHOTODYNAMIC_THERAPY_STRESS_UP		11333	465	658	49	1.8149	1.75e-05	0.0010659	0.85989	2.97228	1.17248	0.221655
GSEA	BENPORATH_CYCLING_GENES		11333	465	449	35	1.8998	0.00010595	0.0042045	0.925848	2.37629	1.17187	0.22154
GSEA	NON_MEMBRANE_BOUND_ORGANELLE		11333	465	465	36	1.8869	9.77e-05	0.0039689	0.916018	2.40133	1.16558	0.220351
GSEA	INTRACELLULAR_NON_MEMBRANE_BOUND_ORGANELLE		11333	465	465	36	1.8869	9.77e-05	0.0039846	0.916018	2.39962	1.16537	0.220311
GOBP	macromolecular complex subunit organization		11333	465	734	54	1.793	9.44e-06	0.00094375	0.842375	3.02514	1.15962	0.219225
GOBP	metabolic process		11333	465	5455	314	1.4029	3.13e-18	5.07e-16	0.488412	15.2953	1.15539	0.218425
GSEA	MARTORIATI_MDM4_TARGETS_FETAL_LIVER_DN		11333	465	438	34	1.8919	0.00014068	0.005164	0.919836	2.28701	1.15505	0.21836
GSEA	CTTTAAR_UNKNOWN		11333	465	591	44	1.8145	4.51e-05	0.0021558	0.859572	2.66639	1.14076	0.215658
GSEA	BLALOCK_ALZHEIMERS_DISEASE_UP		11333	465	1280	87	1.6565	5.14e-07	4.99e-05	0.728138	4.30206	1.13522	0.214611
GSEA	TTANTCA_UNKNOWN		11333	465	547	41	1.8268	6.87e-05	0.0030178	0.869319	2.52031	1.13435	0.214448
GSEA	FLECHNER_BIOPSY_KIDNEY_TRANSPLANT_REJECTED_VS_OK_DN		11333	465	490	37	1.8403	0.00012768	0.0048966	0.879941	2.31011	1.12008	0.211749
GOBP	cellular component organization or biogenesis at cellular level		11333	465	2292	145	1.5419	3.63e-09	4.87e-07	0.624709	6.31271	1.11381	0.210565
GOBP	cellular developmental process		11333	465	1515	100	1.6087	2.55e-07	2.82e-05	0.685895	4.5493	1.10073	0.208091
GSEA	OSMAN_BLADDER_CANCER_UP		11333	465	331	26	1.9144	0.00062738	0.017241	0.936892	1.76344	1.09738	0.207458
GOBP	organ development		11333	465	737	53	1.7527	2.06e-05	0.0019239	0.809579	2.71582	1.09564	0.20713
GOBP	cellular component organization at cellular level		11333	465	2246	141	1.53	1.08e-08	1.39e-06	0.613532	5.85795	1.07849	0.203886
GOBP	DNA metabolic process		11333	465	476	36	1.8433	0.0001504	0.011613	0.882291	1.93506	1.0737	0.202981
GOBP	negative regulation of developmental process		11333	465	419	32	1.8613	0.00027808	0.019546	0.896311	1.70894	1.05324	0.199113
GOCC	non-membrane-bounded organelle		11333	465	1805	114	1.5393	3.02e-07	8.22e-06	0.622274	5.08531	1.05212	0.198902
GOCC	intracellular non-membrane-bounded organelle		11333	465	1805	114	1.5393	3.02e-07	8.4e-06	0.622274	5.07576	1.05163	0.198809
GOBP	positive regulation of developmental process		11333	465	513	38	1.8053	0.00015166	0.011622	0.852239	1.93472	1.04611	0.197765
GOCC	organelle		11333	465	7316	393	1.3092	7.53e-23	5.24e-21	0.388686	20.2811	1.04465	0.19749
Keywords	Developmentalprotein	+	11333	465	473	34	1.7519	0.00051545	0.0056802	0.80892	2.24564	1.04415	0.197396
GSEA	AACTTT_UNKNOWN		11333	465	1123	75	1.6277	5.97e-06	0.00040608	0.702835	3.39139	1.04168	0.196928
GOBP	developmental process		11333	465	2729	165	1.4736	5.19e-09	6.87e-07	0.559345	6.16304	1.01908	0.192656
GOMF	enzyme binding		11333	465	1002	67	1.6297	1.78e-05	0.0010721	0.704606	2.96976	1.00958	0.19086
GSEA	GGGAGGRR_V$MAZ_Q6		11333	465	1464	94	1.5649	1.95e-06	0.00015671	0.64607	3.8049	1.00646	0.19027
GSEA	CTTTGA_V$LEF1_Q2		11333	465	693	48	1.6881	0.00011289	0.0044627	0.7554	2.3504	1.00327	0.189667
GOBP	reproductive process		11333	465	590	42	1.735	0.00016364	0.012263	0.794936	1.9114	0.98989	0.187137
GSEA	GATTGGY_V$NFY_Q6_01		11333	465	799	54	1.6472	8.27e-05	0.003498	0.720016	2.45618	0.978524	0.184989
GSEA	TGACCTY_V$ERR1_Q2		11333	465	673	46	1.6658	0.00020137	0.0068532	0.736215	2.16411	0.963992	0.182241
GOBP	regulation of multicellular organismal development		11333	465	865	58	1.6342	5.76e-05	0.0051476	0.708585	2.2884	0.949897	0.179577
GSEA	PILON_KLF1_TARGETS_DN		11333	465	1676	104	1.5123	2.39e-06	0.00018465	0.596744	3.73365	0.943788	0.178422
Keywords	3D-structure		11333	465	1004	64	1.5536	0.00010017	0.0013462	0.635615	2.87089	0.926616	0.175175
GSEA	DIAZ_CHRONIC_MEYLOGENOUS_LEUKEMIA_UP		11333	465	1249	79	1.5415	2.18e-05	0.0012375	0.624335	2.90745	0.917152	0.173386
GSEA	BLALOCK_ALZHEIMERS_DISEASE_DN		11333	465	960	62	1.574	9.03e-05	0.003743	0.654436	2.42678	0.90815	0.171685
GSEA	CACGTG_V$MYC_Q2		11333	465	743	49	1.6073	0.00028115	0.008864	0.684639	2.05237	0.900866	0.170307
GOCC	intracellular part		11333	465	8661	438	1.2325	6.48e-26	5.41e-24	0.301588	23.2671	0.893811	0.168974
GSEA	KINSEY_TARGETS_OF_EWSR1_FLII_FUSION_UP		11333	465	902	58	1.5672	0.00016313	0.0059037	0.648189	2.22888	0.882669	0.166867
GSEA	GRAESSMANN_RESPONSE_TO_MC_AND_DOXORUBICIN_DN		11333	465	650	43	1.6123	0.00057228	0.015897	0.68912	1.79868	0.875911	0.16559
GOCC	ribonucleoprotein complex		11333	465	577	38	1.6051	0.0011691	0.018513	0.682663	1.73252	0.861638	0.162891
GSEA	TTGTTT_V$FOXO4_01		11333	465	1243	77	1.5098	5.29e-05	0.0024269	0.594357	2.61495	0.860799	0.162733
GOBP	cellular component organization or biogenesis		11333	465	2842	162	1.3893	4.16e-07	4.51e-05	0.474358	4.34604	0.825283	0.156019
Keywords	Proteomicsidentification		11333	465	4868	262	1.3117	9.44e-10	2e-08	0.391438	7.69906	0.82434	0.15584
GOBP	regulation of multicellular organismal process		11333	465	1343	82	1.4881	4.93e-05	0.0044851	0.573471	2.34823	0.815772	0.154221
GSEA	DANG_BOUND_BY_MYC		11333	465	884	55	1.5164	0.00048112	0.014008	0.60065	1.85362	0.796107	0.150503
GOBP	cellular component organization		11333	465	2796	158	1.3772	1.05e-06	0.000109	0.461738	3.96257	0.790298	0.149405
GSEA	GRAESSMANN_APOPTOSIS_BY_DOXORUBICIN_DN		11333	465	1519	90	1.444	6.09e-05	0.0027314	0.530071	2.56361	0.786074	0.148606
GOCC (simple)	Cytoplasm/Nucleus		11333	465	2630	145	1.3437	1.24e-05	1.6e-05	0.426211	4.79661	0.780643	0.147579
GOBP	multicellular organismal process		11333	465	1257	76	1.4736	0.00012071	0.009464	0.559345	2.02393	0.771451	0.145842
GOBP	anatomical structure development		11333	465	1535	90	1.429	8.62e-05	0.0073803	0.515006	2.13193	0.734602	0.138876
GSEA	CTTTGT_V$LEF1_Q2		11333	465	1274	73	1.3965	0.00065329	0.017763	0.481816	1.75048	0.665197	0.125755
GOBP	cellular process		11333	465	7957	389	1.1915	3.52e-12	5.35e-10	0.252779	9.27125	0.622071	0.117602
GSEA	GGGCGGR_V$SP1_Q6		11333	465	2181	115	1.2851	0.00053247	0.015244	0.361881	1.8169	0.541697	0.102407
Keywords	Alternativesplicing		11333	465	3213	161	1.2213	0.00043291	0.0050752	0.288418	2.29455	0.484385	0.0915723
GOCC	cytoplasm		11333	465	3610	178	1.2017	0.00044391	0.0080483	0.265077	2.0943	0.444415	0.0840159
GOCC	cell part		11333	465	9907	444	1.0923	1.06e-09	4.41e-08	0.127369	7.35584	0.351121	0.0663788
GOBP	establishment of localization		11333	465	2044	58	0.69157	0.00022234	0.016186	-0.532053	1.79086	-0.720662	-0.13624
GOBP	transport		11333	465	1970	54	0.66807	0.00011953	0.0094441	-0.581929	2.02484	-0.794786	-0.150253
GOMF	hydrolase activity		11333	465	1537	41	0.65013	0.0003662	0.015663	-0.6212	1.80513	-0.811055	-0.153329
GOBP	signal transduction		11333	465	1727	45	0.63506	9.57e-05	0.0078667	-0.655035	2.10421	-0.876941	-0.165785
GOCC	membrane		11333	465	3957	112	0.68983	7.68e-08	2.29e-06	-0.535687	5.64079	-0.96498	-0.182428
Keywords	Transferase		11333	465	1114	27	0.5907	0.00049394	0.0055543	-0.759502	2.25537	-0.997014	-0.188484
Keywords	Hydrolase		11333	465	1069	24	0.54717	0.00019647	0.0025176	-0.869939	2.59901	-1.14372	-0.216218
GOCC	cytoplasmic part		11333	465	5010	137	0.66646	9.43e-12	4.72e-10	-0.58541	9.32612	-1.16955	-0.221103
Keywords	Proteintransport		11333	465	501	9	0.43782	0.0016229	0.01656	-1.19159	1.78094	-1.31752	-0.249075
Keywords	Transport		11333	465	1289	27	0.51051	1.16e-05	0.00018274	-0.969989	3.73817	-1.35906	-0.256929
GOCC	plasma membrane		11333	465	1566	32	0.49802	6.69e-07	1.71e-05	-1.00572	4.76741	-1.48399	-0.280546
GSEA	MILI_PSEUDOPODIA_HAPTOTAXIS_DN		11333	465	574	9	0.38214	0.00023866	0.0079127	-1.38783	2.10168	-1.53955	-0.291049
GOBP	vesicle-mediated transport		11333	465	643	10	0.37904	9.41e-05	0.0077941	-1.39958	2.10823	-1.55052	-0.293124
GSEA	MEMBRANE		11333	465	1154	21	0.44351	2.63e-06	0.00020177	-1.17296	3.69514	-1.56268	-0.295423
GOCC	endosome		11333	465	378	5	0.32238	0.0010539	0.016902	-1.63317	1.77206	-1.66683	-0.315113
Keywords	Endosome		11333	465	320	4	0.30465	0.0019747	0.019089	-1.71478	1.71922	-1.71588	-0.324386
GSEA	MEMBRANE_PART		11333	465	939	15	0.38933	3.37e-06	0.00024918	-1.36093	3.60349	-1.73604	-0.328195
Keywords	Celljunction		11333	465	344	4	0.2834	0.00094523	0.0098268	-1.81909	2.00759	-1.86449	-0.352478
Keywords	Kinase		11333	465	473	6	0.30916	0.0001871	0.0024546	-1.69357	2.61002	-1.88697	-0.356728
GOCC	organelle membrane		11333	465	1818	32	0.42899	7.75e-10	3.46e-08	-1.22098	7.46053	-1.91966	-0.36291
Keywords	Magnesium		11333	465	368	4	0.26491	0.00044261	0.0050807	-1.91643	2.29408	-2.00457	-0.378961
Keywords	Cellprojection		11333	465	370	4	0.26348	0.00041511	0.0049723	-1.92423	2.30344	-2.01274	-0.380506
GOCC	cell surface		11333	465	308	3	0.23739	0.00084811	0.014146	-2.07467	1.84937	-2.01589	-0.381102
Keywords	Lipoprotein		11333	465	388	4	0.25126	0.00023169	0.0029014	-1.99275	2.53739	-2.11683	-0.400184
GSEA	INTEGRAL_TO_MEMBRANE		11333	465	679	8	0.28715	3.39e-06	0.00024881	-1.80012	3.60413	-2.1413	-0.404809
GOMF	substrate-specific transmembrane transporter activity		11333	465	417	4	0.23378	8.87e-05	0.0044733	-2.09678	2.34937	-2.15726	-0.407827
GSEA	INTRINSIC_TO_MEMBRANE		11333	465	690	8	0.28257	2.38e-06	0.00018535	-1.82332	3.73201	-2.18088	-0.412293
GOCC (simple)	Cytoplasm		11333	465	502	6	0.2913	7.64e-05	8.6e-05	-1.77942	4.06551	-2.1877	-0.413582
GOCC (simple)	Unknown		11333	465	1282	19	0.36121	9.56e-09	1.72e-08	-1.46909	7.76435	-2.22747	-0.421101
GOCC	endoplasmic reticulum		11333	465	625	7	0.27297	5.35e-06	0.0001262	-1.87319	3.89894	-2.24995	-0.425349
GOMF	GTPase regulator activity		11333	465	291	2	0.16751	0.00035087	0.0152	-2.57768	1.81816	-2.36227	-0.446584
GOCC (simple)	Extracellular		11333	465	145	1	0.16808	0.013896	0.013896	-2.57278	1.85711	-2.37144	-0.448317
GOCC	Golgi apparatus part		11333	465	524	5	0.23256	9.92e-06	0.00022169	-2.10433	3.65425	-2.41565	-0.456676
GOMF	nucleoside-triphosphatase regulator activity		11333	465	310	2	0.15724	0.00017637	0.0085136	-2.66896	2.06989	-2.50463	-0.473496
GOMF	transmembrane transporter activity		11333	465	484	4	0.20142	8.88e-06	0.00055536	-2.31172	3.25543	-2.51828	-0.476077
GSEA	PLASMA_MEMBRANE		11333	465	715	7	0.23861	2.65e-07	2.78e-05	-2.06727	4.5563	-2.51885	-0.476184
Keywords	Secreted		11333	465	562	5	0.21683	2.69e-06	4.5e-05	-2.20536	4.34707	-2.61312	-0.494007
Keywords	Celladhesion		11333	465	201	1	0.12125	0.0017863	0.017896	-3.04394	1.74724	-2.64951	-0.500886
GOCC (simple)	Extracellular/Membrane		11333	465	547	5	0.22278	4.52e-06	6.78e-06	-2.16631	5.16846	-2.69234	-0.508984
GOCC	plasma membrane part		11333	465	985	10	0.24743	1.85e-09	7.49e-08	-2.01491	7.1258	-2.76312	-0.522364
GSEA	PLASMA_MEMBRANE_PART		11333	465	552	4	0.17661	7.78e-07	7.07e-05	-2.50136	4.15034	-2.83892	-0.536694
GOCC	vacuolar membrane		11333	465	229	1	0.10643	0.00061692	0.010719	-3.23202	1.96985	-2.85571	-0.539868
GOCC (simple)	Membrane/Cytoplasm		11333	465	3537	53	0.3652	7.66e-25	3.45e-24	-1.45324	23.4626	-2.91305	-0.550708
Keywords	Endoplasmicreticulum		11333	465	716	6	0.20423	5.58e-08	9.62e-07	-2.29173	6.01699	-2.91721	-0.551495
Keywords	Signal-anchor		11333	465	233	1	0.1046	0.00052916	0.0057171	-3.25705	2.24282	-2.96699	-0.560906
GOCC	vacuolar part		11333	465	247	1	0.098672	0.00030843	0.0057588	-3.34122	2.23967	-3.02325	-0.571541
GOCC	endoplasmic reticulum part		11333	465	692	5	0.1761	2.54e-08	8.81e-07	-2.50553	6.05483	-3.12393	-0.590574
Keywords	Disulfidebond		11333	465	1148	10	0.2123	5.34e-12	1.28e-10	-2.23582	9.89327	-3.24275	-0.613037
GOCC	endoplasmic reticulum membrane		11333	465	520	3	0.14061	4.29e-07	1.12e-05	-2.83023	4.95183	-3.25505	-0.615363
GSEA	INTEGRAL_TO_PLASMA_MEMBRANE		11333	465	440	2	0.11078	1.3e-06	0.00011223	-3.17423	3.94989	-3.35255	-0.633795
GSEA	INTRINSIC_TO_PLASMA_MEMBRANE		11333	465	447	2	0.10905	9.89e-07	8.77e-05	-3.19694	4.05715	-3.39317	-0.641474
Keywords	Protease		11333	465	286	1	0.085217	6.72e-05	0.00094943	-3.55271	3.02254	-3.41203	-0.64504
Keywords	Cellmembrane		11333	465	1165	9	0.18828	5.24e-13	1.44e-11	-2.40905	10.8407	-3.50872	-0.663319
GOMF	peptidase activity, acting on L-amino acid peptides		11333	465	326	1	0.074761	1.37e-05	0.0008431	-3.74157	3.07412	-3.56222	-0.673433
GSEA	REACTOME_GPCR_DOWNSTREAM_SIGNALING		11333	465	170	0	0	0.00076385	0.019926	-4.72711	1.70058	-3.66097	-0.692101
GOMF	peptidase activity		11333	465	340	1	0.071682	7.83e-06	0.00049912	-3.80225	3.3018	-3.67044	-0.693891
GOCC	Golgi membrane		11333	465	344	1	0.070849	6.67e-06	0.00015161	-3.81911	3.81927	-3.81915	-0.722005
GOCC	membrane part		11333	465	3329	35	0.25624	1.68e-32	2.63e-30	-1.96443	29.5793	-3.86968	-0.731557
Keywords	Glycoprotein		11333	465	1685	13	0.18803	9.13e-19	2.96e-17	-2.41097	16.5289	-3.90125	-0.737527
Keywords	Lysosome		11333	465	185	0	0	0.00040333	0.0049385	-4.72711	2.3064	-3.95076	-0.746886
GOMF	transmembrane signaling receptor activity		11333	465	230	0	0	5.91e-05	0.0031678	-4.72711	2.49924	-4.03087	-0.762031
GSEA	REACTOME_SIGNALING_BY_GPCR		11333	465	226	0	0	7.01e-05	0.0030522	-4.72711	2.51539	-4.03737	-0.763258
Keywords	Golgiapparatus		11333	465	558	2	0.087355	1.21e-08	2.38e-07	-3.51697	6.62384	-4.12006	-0.778892
Keywords	Membrane		11333	465	3631	34	0.22822	2.41e-39	2.66e-37	-2.1315	36.5758	-4.33823	-0.820137
GOCC	integral to plasma membrane		11333	465	311	0	0	1.82e-06	4.56e-05	-4.72711	4.34098	-4.62747	-0.874817
GOCC (simple)	Membrane		11333	465	828	3	0.088305	2.05e-12	4.61e-12	-3.50136	11.336	-4.6967	-0.887904
GOCC	intrinsic to plasma membrane		11333	465	347	0	0	3.85e-07	1.03e-05	-4.72711	4.98911	-4.79129	-0.905787
Keywords	Transmembranehelix		11333	465	2356	10	0.10345	1.99e-34	1.1e-32	-3.27299	31.9601	-5.78577	-1.09379
Keywords	Transmembrane		11333	465	2382	10	0.10232	5.73e-35	3.51e-33	-3.28884	32.4548	-5.82911	-1.10198
GOCC	integral to membrane		11333	465	2403	10	0.10142	2.09e-35	4.36e-33	-3.30159	32.3608	-5.8418	-1.10438
GOCC	intrinsic to membrane		11333	465	2470	10	0.098672	8.17e-37	2.04e-34	-3.34122	33.6894	-5.9539	-1.12558
Keywords	Signal		11333	465	1291	2	0.037757	2.09e-22	7.2e-21	-4.72711	20.1425	-6.79165	-1.28395

## Sheet: Liver
Category column	Category value	Unique	Total size	Selection size	Category size	Intersection size	Enrichment factor	P value	Benj. Hoch. FDR	2log.Enr.	10log.FDR	Score	Relative
GOMF	RNA polymerase II regulatory region DNA binding		10406	589	279	101	6.3957	3.28e-56	1.36e-53	2.6771	52.8671	5.64345	1
GOMF	transcription regulatory region DNA binding		10406	589	413	131	5.6039	1.55e-65	1.03e-62	2.48643	61.9878	5.55596	0.984496
GOMF	regulatory region nucleic acid binding		10406	589	418	132	5.5791	8.51e-66	7.04e-63	2.48003	62.1526	5.54891	0.983247
GOMF	regulatory region DNA binding		10406	589	418	132	5.5791	8.51e-66	9.38e-63	2.48003	62.0276	5.54612	0.982753
GOMF	RNA polymerase II regulatory region sequence-specific DNA binding		10406	589	275	98	6.296	9.15e-54	3.36e-51	2.65444	50.4732	5.54299	0.982199
GOMF	transcription regulatory region sequence-specific DNA binding		10406	589	317	108	6.0191	4.02e-57	1.9e-54	2.58955	53.7215	5.52656	0.979287
GOMF	sequence-specific DNA binding		10406	589	456	131	5.0755	1.03e-59	5.68e-57	2.34355	56.2456	5.18714	0.919142
GOMF	core promoter proximal region sequence-specific DNA binding		10406	589	174	65	6.5998	4.84e-37	1.23e-34	2.72242	33.9091	5.11441	0.906256
GOMF	core promoter proximal region DNA binding		10406	589	174	65	6.5998	4.84e-37	1.34e-34	2.72242	33.8744	5.1131	0.906023
GOMF	enhancer sequence-specific DNA binding		10406	589	46	26	9.9858	4.06e-21	6.71e-19	3.31988	18.1734	5.0781	0.899821
GOMF	RNA polymerase II core promoter proximal region sequence-specific DNA binding		10406	589	170	63	6.5473	1.13e-35	2.49e-33	2.7109	32.6037	5.04838	0.894555
GOMF	DNA binding		10406	589	1170	252	3.8053	3.26e-92	1.08e-88	1.92801	87.9671	5.01086	0.887906
GOMF	RNA polymerase II distal enhancer sequence-specific DNA binding		10406	589	40	23	10.159	4.68e-19	7.04e-17	3.34469	16.1522	4.95821	0.878577
GOMF	enhancer binding		10406	589	52	27	9.1734	1.42e-20	2.24e-18	3.19746	17.6504	4.90109	0.868455
Keywords	Transcriptionregulation		10406	589	1148	241	3.7089	7.99e-85	2.18e-82	1.89099	81.6613	4.84754	0.858966
Keywords	DNA-binding		10406	589	827	189	4.0376	2.46e-70	3.36e-68	2.0135	67.4738	4.84448	0.858425
Keywords	Transcription		10406	589	1201	243	3.5746	4.84e-82	8.81e-80	1.83778	79.0552	4.70655	0.833985
GOCC	nucleosome		10406	589	31	18	10.258	2.74e-15	1.53e-13	3.35868	12.8155	4.69418	0.831793
GOBP	negative regulation of transcription, DNA-dependent		10406	589	629	147	4.1289	1.28e-54	8.38e-52	2.04576	51.0765	4.57294	0.810309
GOMF	sequence-specific DNA binding transcription factor activity		10406	589	463	116	4.4263	8.7e-46	2.62e-43	2.1461	42.5822	4.52944	0.802601
GOMF	nucleic acid binding transcription factor activity		10406	589	463	116	4.4263	8.7e-46	2.88e-43	2.1461	42.5408	4.52834	0.802406
Keywords	Isopeptidebond		10406	589	332	90	4.7893	3e-38	2.34e-36	2.25981	35.6302	4.50307	0.797929
GOMF	chromatin binding		10406	589	314	86	4.8388	6.59e-37	1.56e-34	2.27465	33.8077	4.46622	0.791398
Keywords	Repressor		10406	589	372	97	4.6068	1.1e-39	1e-37	2.20376	36.999	4.46089	0.790454
GOBP	protein sumoylation		10406	589	18	12	11.778	1.28e-11	1.71e-09	3.55802	8.76822	4.45794	0.789931
GOMF	sequence-specific DNA binding RNA polymerase II transcription factor activity		10406	589	229	68	5.2462	1.41e-31	2.91e-29	2.39127	28.5359	4.44447	0.787544
GOBP	negative regulation of RNA metabolic process		10406	589	678	150	3.9087	1.67e-52	9.15e-50	1.96669	49.0386	4.39477	0.778738
GOBP	negative regulation of transcription from RNA polymerase II promoter		10406	589	437	108	4.3663	6.63e-42	1.98e-39	2.12641	38.7035	4.39211	0.778266
GOMF	methyl-CpG binding		10406	589	8	7	15.459	1.36e-08	9.77e-07	3.95038	6.00996	4.38729	0.777413
GOBP	negative regulation of cellular macromolecule biosynthetic process		10406	589	717	153	3.77	1.89e-51	8.48e-49	1.91456	48.0715	4.28573	0.759415
GOBP	negative regulation of nucleobase-containing compound metabolic process		10406	589	725	154	3.7528	1.55e-51	7.25e-49	1.90797	48.1398	4.27616	0.757721
GOBP	negative regulation of nitrogen compound metabolic process		10406	589	733	155	3.7359	1.25e-51	6.17e-49	1.90146	48.2094	4.26675	0.756054
GOBP	negative regulation of gene expression		10406	589	698	149	3.7714	5.21e-50	2.05e-47	1.9151	46.6881	4.25545	0.75405
GOBP	negative regulation of macromolecule biosynthetic process		10406	589	730	154	3.7271	4.03e-51	1.73e-48	1.89805	47.7631	4.25113	0.753285
GOBP	regulation of transcription from RNA polymerase II promoter		10406	589	957	189	3.4891	2.7e-59	2.66e-56	1.80285	55.5751	4.24806	0.752741
GOMF	RNA polymerase II core promoter proximal region sequence-specific DNA binding transcription factor activity involved in negative regulation of transcription		10406	589	67	27	7.1196	5.28e-17	6.72e-15	2.8318	14.1727	4.23555	0.750524
GOMF	RNA polymerase II core promoter proximal region sequence-specific DNA binding transcription factor activity		10406	589	171	52	5.3725	7.37e-25	1.35e-22	2.42559	21.8683	4.20308	0.74477
GOCC	chromatin		10406	589	224	63	4.9689	8.09e-28	9.92e-26	2.31293	25.0037	4.19394	0.743151
GOCC	nuclear chromatin		10406	589	138	44	5.633	4.09e-22	3.13e-20	2.4939	19.5038	4.17051	0.739
GOBP	nucleosome positioning		10406	589	7	6	15.143	2.12e-07	2.22e-05	3.92058	4.65312	4.09212	0.72511
GOBP	negative regulation of biosynthetic process		10406	589	776	156	3.5517	6.39e-49	2.25e-46	1.82851	45.6482	4.08723	0.724242
GOBP	negative regulation of cellular biosynthetic process		10406	589	767	154	3.5473	3.67e-48	1.25e-45	1.82672	44.9047	4.0675	0.720746
GOBP	transcription, DNA-dependent		10406	589	1038	194	3.302	5.65e-57	4.64e-54	1.72334	53.3336	4.0647	0.72025
GOMF	nucleic acid binding		10406	589	1859	302	2.8701	2.13e-81	3.52e-78	1.5211	77.4538	4.0633	0.720003
GOCC	transcriptional repressor complex		10406	589	54	22	7.1978	3.24e-14	1.73e-12	2.84756	11.7629	4.0596	0.719346
GOCC	chromatin remodeling complex		10406	589	105	35	5.8891	1.56e-18	9.56e-17	2.55805	16.0194	4.04663	0.717048
GOBP	RNA biosynthetic process		10406	589	1093	201	3.249	4.06e-58	3.64e-55	1.7	54.4389	4.04402	0.716586
Keywords	Nucleosomecore		10406	589	20	11	9.717	1.75e-09	3.55e-08	3.28051	7.45002	4.02713	0.713593
Pfam	BEN		10406	589	5	5	17.667	5.72e-07	0.00026839	4.14299	3.57123	3.99199	0.707367
GOCC	NuRD complex		10406	589	15	9	10.6	2e-08	6.8e-07	3.40599	6.16771	3.95106	0.700114
GOBP	regulation of transcription, DNA-dependent		10406	589	1853	295	2.8126	1.3e-76	6.41e-73	1.4919	72.1933	3.93487	0.697244
GOBP	chromatin organization		10406	589	422	95	3.9772	3.49e-33	7.01e-31	1.99175	30.1546	3.92884	0.696177
GOCC (simple)	Chromosome		10406	589	569	118	3.6639	1.06e-37	9.51e-37	1.87338	36.0216	3.92293	0.695129
GOBP	ATP-dependent chromatin remodeling		10406	589	32	15	8.2815	3.56e-11	4.61e-09	3.04989	8.33585	3.92149	0.694874
GOMF	SUMO ligase activity		10406	589	10	7	12.367	1.82e-07	1.23e-05	3.62842	4.91133	3.91371	0.693495
Keywords	Citrullination		10406	589	47	19	7.1421	2.19e-12	5.68e-11	2.83635	10.2453	3.91022	0.692877
GOCC	protein-DNA complex		10406	589	54	21	6.8706	3.72e-13	1.75e-11	2.78044	10.756	3.8994	0.690959
Pfam	zf-C2H2		10406	589	142	43	5.3499	1.17e-20	4.94e-17	2.41951	16.3062	3.89838	0.690779
GOBP	regulation of RNA metabolic process		10406	589	1952	305	2.7605	5.56e-78	5.48e-74	1.46493	73.2613	3.89566	0.690297
GSEA	REACTOME_GENERIC_TRANSCRIPTION_PATHWAY		10406	589	118	37	5.5397	1.65e-18	9.41e-16	2.46981	15.0265	3.87893	0.687333
GOCC	nucleoplasm part		10406	589	741	144	3.4333	5.45e-43	1.67e-40	1.7796	39.7774	3.86946	0.685654
Keywords	Activator		10406	589	399	89	3.9408	9.55e-31	4.01e-29	1.97849	28.3969	3.85095	0.682375
Corum	Gata1-Fog1-MeCP1 complex		10406	589	12	8	11.778	3.96e-08	2.04e-05	3.55802	4.69124	3.81266	0.67559
GSEA	MODULE_90		10406	589	6	5	14.723	3.24e-06	0.00024421	3.88	3.61224	3.81125	0.67534
GSEA	MODULE_89		10406	589	6	5	14.723	3.24e-06	0.00024602	3.88	3.60903	3.81041	0.675191
GSEA	MODULE_203		10406	589	6	5	14.723	3.24e-06	0.00024785	3.88	3.60581	3.80956	0.67504
Corum	PYR complex		10406	589	10	7	12.367	1.82e-07	4.67e-05	3.62842	4.33078	3.79254	0.672024
Pfam	SAP		10406	589	15	9	10.6	2e-08	1.05e-05	3.40599	4.97716	3.7448	0.663564
GOBP	chromosome organization		10406	589	525	107	3.6008	2.33e-33	4.79e-31	1.84832	30.32	3.71976	0.659128
GOMF	chromatin DNA binding		10406	589	32	14	7.7294	5.06e-10	4.4e-08	2.95036	7.35631	3.70741	0.65694
GOMF	core promoter binding		10406	589	100	31	5.4768	1.47e-15	1.8e-13	2.45333	12.7441	3.70378	0.656296
GOBP	positive regulation of transcription from RNA polymerase II promoter		10406	589	561	112	3.5271	4.28e-34	9.8e-32	1.81848	31.0089	3.69533	0.6548
GSEA	TRANSCRIPTION_FACTOR_ACTIVITY		10406	589	196	51	4.5971	5.07e-21	3.47e-18	2.20072	17.46	3.69348	0.654471
GOBP	chromatin modification		10406	589	387	84	3.8347	3.98e-28	7.68e-26	1.93911	25.1146	3.67861	0.651837
Pfam	Histone		10406	589	21	11	9.2543	3.48e-09	2.94e-06	3.21012	5.53164	3.67794	0.651718
GSEA	REACTOME_RNA_POL_I_PROMOTER_OPENING		10406	589	11	7	11.243	4.72e-07	5.2e-05	3.49096	4.28381	3.67423	0.65106
GSEA	PID_RANBP2PATHWAY		10406	589	11	7	11.243	4.72e-07	5.26e-05	3.49096	4.27912	3.67322	0.650881
Pfam	Linker_histone		10406	589	8	6	13.25	8.01e-07	0.00033837	3.72792	3.47061	3.66186	0.648868
GSEA	PID_SMAD2_3NUCLEARPATHWAY		10406	589	58	21	6.3968	1.91e-12	5.93e-10	2.67735	9.22724	3.64793	0.646401
GOBP	nucleosome organization		10406	589	63	22	6.1695	1.32e-12	1.88e-10	2.62515	9.72568	3.64205	0.645358
GOBP	regulation of cellular macromolecule biosynthetic process		10406	589	2072	304	2.5921	1.61e-70	5.29e-67	1.37412	66.2763	3.62125	0.641672
Pfam	zf-MIZ		10406	589	6	5	14.723	3.24e-06	0.0011399	3.88	2.94313	3.62098	0.641625
GOCC	lamin filament		10406	589	5	4	14.134	4.8e-05	0.00091894	3.8211	3.03671	3.6078	0.639289
GSEA	TRANSCRIPTION_DNA_DEPENDENT		10406	589	459	95	3.6566	4.23e-30	1.45e-26	1.8705	25.8394	3.60611	0.638991
GSEA	RNA_BIOSYNTHETIC_PROCESS		10406	589	461	95	3.6408	6.07e-30	1.56e-26	1.86426	25.8079	3.59598	0.637195
Keywords	Chromatinregulator		10406	589	230	55	4.2248	1.03e-20	3.12e-19	2.07888	18.5062	3.59089	0.636293
GSEA	REACTOME_NUCLEAR_RECEPTOR_TRANSCRIPTION_PATHWAY		10406	589	33	14	7.4952	8.3e-10	1.74e-07	2.90597	6.76023	3.58887	0.635936
GSEA	REACTOME_DEPOSITION_OF_NEW_CENPA_CONTAINING_NUCLEOSOMES_AT_THE_CENTROMERE		10406	589	17	9	9.3532	8.64e-08	1.15e-05	3.22546	4.93885	3.58798	0.635778
GSEA	REGULATION_OF_TRANSCRIPTION		10406	589	400	85	3.7543	9.06e-28	1.86e-24	1.90854	23.7309	3.58389	0.635053
GOMF	transcription factor binding		10406	589	326	72	3.902	1.23e-24	2.14e-22	1.96421	21.6691	3.57974	0.634317
GOMF	steroid hormone receptor activity		10406	589	34	14	7.2747	1.33e-09	1.05e-07	2.86289	6.9791	3.57728	0.633881
GSEA	REGULATION_OF_TRANSCRIPTIONDNA_DEPENDENT		10406	589	329	73	3.9201	4.21e-25	4.32e-22	1.97089	21.3649	3.5762	0.633691
GOBP	regulation of macromolecule biosynthetic process		10406	589	2107	305	2.5574	2.45e-69	6.04e-66	1.35468	65.2193	3.56838	0.632304
GSEA	PID_HDAC_CLASSI_PATHWAY		10406	589	60	21	6.1835	4.07e-12	1.19e-09	2.62842	8.92369	3.56786	0.632212
GOBP	protein-DNA complex subunit organization		10406	589	65	22	5.9797	2.71e-12	3.71e-10	2.58007	9.43075	3.56747	0.632143
Keywords	Nucleus		10406	589	3025	400	2.3362	3.7e-90	2.02e-87	1.22416	86.6943	3.55122	0.629263
GSEA	TRANSCRIPTION_FROM_RNA_POLYMERASE_II_PROMOTER		10406	589	332	73	3.8847	7.59e-25	7.08e-22	1.9578	21.1502	3.5494	0.628942
GSEA	ZHOU_PANCREATIC_EXOCRINE_PROGENITOR	+	10406	589	7	5	12.619	1.07e-05	0.00063788	3.65753	3.19526	3.53604	0.626574
GOCC	chromosomal part		10406	589	464	93	3.5411	2.45e-28	3.34e-26	1.8242	25.476	3.52644	0.624873
Keywords	Bromodomain		10406	589	29	12	7.3106	1.91e-08	3.36e-07	2.86999	6.47329	3.51715	0.623227
Pfam	PHD		10406	589	55	20	6.4244	5.87e-12	1.24e-08	2.68356	7.90686	3.51589	0.623002
GOMF	RNA polymerase II core promoter sequence-specific DNA binding		10406	589	35	14	7.0669	2.1e-09	1.58e-07	2.82108	6.80222	3.51539	0.622915
GOCC	nuclear chromosome part		10406	589	246	57	4.0936	1.01e-20	6.85e-19	2.03337	18.1643	3.51534	0.622905
GOBP	positive regulation of transcription, DNA-dependent		10406	589	753	135	3.1674	4.2e-36	1.06e-33	1.6633	32.9741	3.50971	0.621908
GSEA	REGULATION_OF_RNA_METABOLIC_PROCESS		10406	589	337	73	3.827	1.99e-24	1.7e-21	1.93621	20.7684	3.50401	0.620899
GSEA	REACTOME_MEIOTIC_SYNAPSIS		10406	589	24	11	8.0975	2.07e-08	3.32e-06	3.01748	5.47839	3.50265	0.620656
GOBP	regulation of cellular biosynthetic process		10406	589	2188	310	2.5031	1.69e-68	2.38e-65	1.32372	64.6231	3.49899	0.620009
GOMF	core promoter sequence-specific DNA binding		10406	589	63	21	5.8891	1.19e-11	1.19e-09	2.55805	8.92423	3.49602	0.619483
GSEA	TRANSCRIPTION		10406	589	540	105	3.4353	7.18e-31	3.68e-27	1.78044	26.4337	3.49489	0.619283
GOBP	regulation of biosynthetic process		10406	589	2210	312	2.4942	1.03e-68	1.69e-65	1.31858	64.7724	3.49081	0.61856
GOBP	chromatin assembly		10406	589	18	9	8.8336	1.63e-07	1.73e-05	3.143	4.76238	3.4871	0.617902
GOMF	glutamate binding	+	10406	589	3	3	17.667	0.00018047	0.0085285	4.14299	2.06913	3.48283	0.617144
GOBP	negative regulation of macromolecule metabolic process		10406	589	997	167	2.9593	2.09e-41	6.06e-39	1.56526	38.2174	3.4794	0.616537
GOBP	RNA metabolic process		10406	589	1668	250	2.648	2.22e-56	1.68e-53	1.4049	52.775	3.4781	0.616307
Pfam	zf-C4		10406	589	33	14	7.4952	8.3e-10	1.17e-06	2.90597	5.93241	3.47357	0.615504
GOBP	negative regulation of cellular metabolic process		10406	589	991	166	2.9594	3.94e-41	1.11e-38	1.5653	37.9557	3.47351	0.615493
Keywords	Homeobox		10406	589	41	15	6.4636	2.39e-09	4.66e-08	2.69234	7.3313	3.45854	0.61284
GOBP	positive regulation of RNA metabolic process		10406	589	794	139	3.0929	4.69e-36	1.15e-33	1.62896	32.9376	3.45427	0.612084
GSEA	RNA_METABOLIC_PROCESS		10406	589	644	119	3.2646	6.64e-33	6.81e-29	1.70691	28.1666	3.44026	0.609601
GOBP	regulation of gene expression		10406	589	2310	320	2.4474	5.08e-69	1e-65	1.29125	64.9999	3.43943	0.609454
GOBP	L-ascorbic acid biosynthetic process	+	10406	589	3	3	17.667	0.00018047	0.010839	4.14299	1.96501	3.43816	0.60923
Pfam	Hormone_recep		10406	589	34	14	7.2747	1.33e-09	1.41e-06	2.86289	5.85164	3.42312	0.606565
GOCC	histone deacetylase complex		10406	589	45	16	6.2817	1.14e-09	4.65e-08	2.65116	7.33239	3.41891	0.605819
GOBP	regulation of nitrogen compound metabolic process		10406	589	2305	318	2.4374	6.18e-68	7.61e-65	1.28534	64.1187	3.41594	0.605293
GOBP	nucleosome assembly		10406	589	44	16	6.4244	7.76e-10	9.68e-08	2.68356	7.01406	3.41213	0.604618
GSEA	DNA_BINDING		10406	589	373	77	3.6471	2.47e-24	1.95e-21	1.86675	20.7104	3.40692	0.603694
GOMF	ligand-dependent nuclear receptor activity		10406	589	37	14	6.6849	4.93e-09	3.62e-07	2.74091	6.44118	3.39361	0.601336
GOBP	embryonic placenta development		10406	589	19	9	8.3687	2.93e-07	3e-05	3.065	4.52236	3.37804	0.598576
GOCC	nuclear body		10406	589	276	60	3.8407	2.75e-20	1.78e-18	1.94137	17.7502	3.37584	0.598187
GOBP	regulation of nucleobase-containing compound metabolic process		10406	589	2280	313	2.4254	7.19e-66	7.87e-63	1.27822	62.1039	3.3747	0.597984
GOBP	chromatin remodeling		10406	589	89	26	5.1612	1.34e-12	1.89e-10	2.36771	9.72329	3.37054	0.597247
Corum	SWI/SNF chromatin-remodeling complex (Mecp2, Smarc)		10406	589	5	4	14.134	4.8e-05	0.0049314	3.8211	2.30703	3.36825	0.596842
GOBP	positive regulation of nitrogen compound metabolic process		10406	589	879	147	2.9546	6.61e-36	1.59e-33	1.56296	32.7992	3.34524	0.592765
Keywords	Ureacycle	+	10406	589	6	4	11.778	0.00013582	0.0016854	3.55802	2.7733	3.34315	0.592394
Pfam	Bromodomain		10406	589	32	13	7.1773	6.34e-09	3.83e-06	2.84344	5.41723	3.34062	0.591947
GOBP	macromolecule biosynthetic process		10406	589	1367	208	2.6882	4.08e-46	1.34e-43	1.42664	42.8726	3.34026	0.591883
GOBP	cellular macromolecule biosynthetic process		10406	589	1351	206	2.6939	9.64e-46	3.06e-43	1.4297	42.5138	3.33861	0.591589
GSEA	REGULATION_OF_NUCLEOBASENUCLEOSIDENUCLEOTIDE_AND_NUCLEIC_ACID_METABOLIC_PROCESS		10406	589	440	86	3.4531	2.12e-25	2.42e-22	1.78789	21.617	3.33392	0.590758
Corum	Ikaros-NuRD complex		10406	589	5	4	14.134	4.8e-05	0.0061642	3.8211	2.21012	3.33231	0.590473
Pfam	RHD		10406	589	7	5	12.619	1.07e-05	0.0032278	3.65753	2.49109	3.32268	0.588766
Corum	Ikaros complex		10406	589	10	6	10.6	5.35e-06	0.00091696	3.40599	3.03765	3.30992	0.586506
GSEA	REGULATION_OF_GENE_EXPRESSION		10406	589	466	89	3.3742	1.57e-25	2.01e-22	1.75455	21.6964	3.29018	0.583009
GOBP	positive regulation of gene expression		10406	589	839	140	2.948	5.89e-34	1.32e-31	1.55974	30.8802	3.2901	0.582993
GOBP	protein-DNA complex assembly		10406	589	55	18	5.782	4.92e-10	6.29e-08	2.53157	7.20114	3.2877	0.582569
GOBP	positive regulation of macromolecule biosynthetic process		10406	589	856	142	2.9308	3.47e-34	8.13e-32	1.55129	31.0901	3.28228	0.581609
GOBP	negative regulation of metabolic process		10406	589	1076	170	2.7913	9.58e-39	2.48e-36	1.48094	35.605	3.27929	0.581079
GSEA	REACTOME_CHROMOSOME_MAINTENANCE		10406	589	59	19	5.6894	2.22e-10	4.95e-08	2.50828	7.30525	3.27673	0.580625
GSEA	TRANSCRIPTION_REPRESSOR_ACTIVITY		10406	589	117	31	4.6811	1.71e-13	5.86e-11	2.22685	10.2319	3.26029	0.577712
GOBP	positive regulation of nucleobase-containing compound metabolic process		10406	589	862	142	2.9104	7.68e-34	1.68e-31	1.54122	30.7745	3.25796	0.577299
GOBP	regulation of transcription involved in cell fate commitment		10406	589	8	5	11.042	2.69e-05	0.0020088	3.46493	2.69706	3.25457	0.576698
GOMF	transcription corepressor activity		10406	589	104	28	4.7566	1.68e-12	1.79e-10	2.24993	9.74775	3.24603	0.575186
GOCC	nuclear euchromatin		10406	589	25	10	7.0669	4.34e-07	1.18e-05	2.82108	4.92709	3.24309	0.574664
GSEA	REACTOME_BMAL1_CLOCK_NPAS2_ACTIVATES_CIRCADIAN_EXPRESSION		10406	589	31	12	6.8389	4.63e-08	6.79e-06	2.77376	5.16839	3.24072	0.574243
GSEA	NEGATIVE_REGULATION_OF_TRANSCRIPTION_DNA_DEPENDENT		10406	589	93	26	4.9392	4.09e-12	1.17e-09	2.30428	8.93352	3.23338	0.572943
GOCC	Swr1 complex		10406	589	9	5	9.8151	5.72e-05	0.0010783	3.295	2.96726	3.20982	0.568769
GSEA	NEGATIVE_REGULATION_OF_RNA_METABOLIC_PROCESS		10406	589	94	26	4.8867	5.35e-12	1.48e-09	2.28886	8.82918	3.20771	0.568394
Pfam	ARID		10406	589	13	7	9.5131	2.19e-06	0.00083945	3.24992	3.07601	3.20554	0.56801
GOBP	positive regulation of cellular biosynthetic process		10406	589	907	146	2.8439	1.06e-33	2.26e-31	1.50787	30.6451	3.20157	0.567307
GSEA	REGULATION_OF_TRANSCRIPTION_FROM_RNA_POLYMERASE_II_PROMOTER		10406	589	209	47	3.973	9.95e-17	4.86e-14	1.99023	13.3133	3.20073	0.567158
GOCC	nuclear speck		10406	589	151	36	4.2121	6.32e-14	3.23e-12	2.07454	11.491	3.18259	0.563944
GOBP	positive regulation of biosynthetic process		10406	589	921	147	2.8199	1.6e-33	3.35e-31	1.49564	30.4754	3.17767	0.563071
GSEA	REACTOME_CIRCADIAN_REPRESSION_OF_EXPRESSION_BY_REV_ERBA		10406	589	21	9	7.5717	8.3e-07	8.11e-05	2.92062	4.09088	3.17731	0.563009
GSEA	TRANSCRIPTION_FACTOR_BINDING		10406	589	242	52	3.7963	1.74e-17	9.41e-15	1.92459	14.0262	3.1622	0.56033
GOCC	nucleoplasm		10406	589	1615	229	2.5051	3.57e-46	1.46e-43	1.32487	42.8356	3.15923	0.559803
GSEA	NUCLEOPLASM		10406	589	237	51	3.8018	3.38e-17	1.73e-14	1.92668	13.7615	3.14974	0.558122
GOMF	RNA polymerase II transcription factor binding		10406	589	73	21	5.0824	2.65e-10	2.44e-08	2.34551	7.6133	3.14826	0.557861
GSEA	PID_CMYB_PATHWAY		10406	589	58	18	5.4829	1.3e-09	2.61e-07	2.45494	6.58394	3.14161	0.556682
GOMF	transcription cofactor activity		10406	589	291	59	3.582	2.03e-18	2.68e-16	1.84077	15.5715	3.13929	0.556271
GSEA	NEGATIVE_REGULATION_OF_TRANSCRIPTION		10406	589	134	33	4.3509	2.67e-13	8.84e-11	2.12131	10.0535	3.12992	0.554611
GOBP	nucleic acid metabolic process		10406	589	1995	269	2.3822	6.22e-52	3.22e-49	1.25229	48.4916	3.12389	0.553543
GOMF	RNA polymerase II transcription factor binding transcription factor activity		10406	589	74	21	5.0137	3.5e-10	3.13e-08	2.32588	7.5048	3.11727	0.552369
GOMF	transcription factor binding transcription factor activity		10406	589	313	62	3.4996	8.87e-19	1.28e-16	1.80719	15.8941	3.11216	0.551464
GSEA	MODULE_123		10406	589	124	31	4.4168	9.22e-13	2.96e-10	2.143	9.52934	3.11195	0.551426
Keywords	Ublconjugation		10406	589	801	129	2.8453	1.51e-29	5.88e-28	1.50858	27.2305	3.1095	0.550992
GOBP	L-ascorbic acid metabolic process	+	10406	589	6	4	11.778	0.00013582	0.0084671	3.55802	2.07227	3.10826	0.550773
GSEA	GLUTAMINE_FAMILY_AMINO_ACID_METABOLIC_PROCESS	+	10406	589	9	5	9.8151	5.72e-05	0.0024849	3.295	2.60469	3.10693	0.550536
GOMF	protein binding transcription factor activity		10406	589	314	62	3.4884	1.05e-18	1.44e-16	1.80257	15.8403	3.10355	0.549939
GSEA	BIOCARTA_VDR_PATHWAY		10406	589	12	6	8.8336	2.1e-05	0.0010981	3.143	2.95936	3.09605	0.548609
GOMF	sequence-specific distal enhancer binding RNA polymerase II transcription factor activity		10406	589	34	12	6.2355	1.52e-07	1.04e-05	2.64051	4.98113	3.09455	0.548343
GSEA	REACTOME_RORA_ACTIVATES_CIRCADIAN_EXPRESSION		10406	589	22	9	7.2275	1.33e-06	0.00011834	2.8535	3.92687	3.09061	0.547646
GOBP	chromatin silencing		10406	589	38	13	6.0441	7.01e-08	8.03e-06	2.59553	5.09512	3.07226	0.544393
GOCC	nuclear part		10406	589	2739	342	2.206	2.74e-63	1.68e-60	1.14143	59.7748	3.07056	0.544092
GOBP	regulation of gene expression, epigenetic		10406	589	106	27	4.5001	1.7e-11	2.24e-09	2.16996	8.65	3.06614	0.54331
Corum	SWI/SNF-related complex		10406	589	6	4	11.778	0.00013582	0.011635	3.55802	1.93423	3.05516	0.541363
GSEA	NUCLEOPLASM_PART		10406	589	184	41	3.9367	1.32e-14	5.65e-12	1.97699	11.2476	3.05329	0.541031
GSEA	SPECIFIC_RNA_POLYMERASE_II_TRANSCRIPTION_FACTOR_ACTIVITY		10406	589	19	8	7.4388	4.04e-06	0.00028405	2.89507	3.54661	3.04577	0.5397
GSEA	KRCTCNNNNMANAGC_UNKNOWN		10406	589	19	8	7.4388	4.04e-06	0.00028601	2.89507	3.54362	3.04513	0.539586
GOBP	urea metabolic process	+	10406	589	9	5	9.8151	5.72e-05	0.0039655	3.295	2.4017	3.04454	0.539482
GOBP	urea cycle	+	10406	589	9	5	9.8151	5.72e-05	0.0039937	3.295	2.39862	3.04356	0.539309
GOBP	nitrogen cycle metabolic process	+	10406	589	9	5	9.8151	5.72e-05	0.0040222	3.295	2.39554	3.04258	0.539135
GSEA	RNA_POLYMERASE_II_TRANSCRIPTION_FACTOR_ACTIVITY		10406	589	122	30	4.3444	3.39e-12	1.02e-09	2.11916	8.99017	3.04134	0.538914
GOMF	RNA polymerase II core promoter proximal region sequence-specific DNA binding transcription factor activity involved in positive regulation of transcription		10406	589	113	28	4.3777	1.47e-11	1.43e-09	2.13017	8.84545	3.04082	0.538823
GOCC	nucleus		10406	589	3144	379	2.1297	1.19e-69	1.46e-66	1.09065	65.8365	3.04005	0.538686
GSEA	POSITIVE_REGULATION_OF_TRANSCRIPTION		10406	589	106	27	4.5001	1.7e-11	4.48e-09	2.16996	8.34838	3.03906	0.53851
Keywords	Zinc-finger		10406	589	1006	152	2.6694	6.11e-32	2.78e-30	1.41652	29.556	3.02745	0.536454
GOCC	histone methyltransferase complex		10406	589	64	18	4.9689	7.38e-09	2.66e-07	2.31293	6.57504	3.00328	0.532171
GOCC	SWI/SNF-type complex		10406	589	17	7	7.2747	1.97e-05	0.00040872	2.86289	3.38857	2.98612	0.52913
GSEA	VISALA_RESPONSE_TO_HEAT_SHOCK_AND_AGING_DN		10406	589	13	6	8.1541	3.68e-05	0.0017307	3.02753	2.76178	2.95878	0.524286
GOCC	euchromatin		10406	589	29	10	6.0921	2.11e-06	5.19e-05	2.60694	4.28525	2.95184	0.523055
GSEA	TRANSCRIPTION_COFACTOR_ACTIVITY		10406	589	179	39	3.8493	1.27e-13	4.83e-11	1.9446	10.316	2.95121	0.522944
GOBP	nucleobase-containing compound metabolic process		10406	589	2250	286	2.2457	1.31e-50	5.37e-48	1.16717	47.2699	2.94439	0.521736
GOBP	cellular nitrogen compound metabolic process		10406	589	2521	313	2.1935	6.58e-55	4.63e-52	1.13323	51.3343	2.93996	0.520951
GOBP	negative regulation of gene expression, epigenetic		10406	589	45	14	5.4965	8.53e-08	9.44e-06	2.45851	5.02522	2.93963	0.520893
GSEA	NUCLEAR_PART		10406	589	485	84	3.0599	3.41e-21	2.5e-18	1.61348	17.6027	2.93237	0.519605
GOCC	NuA4 histone acetyltransferase complex		10406	589	14	6	7.5717	6.08e-05	0.0011117	2.92062	2.95401	2.92893	0.518996
GSEA	CHROMATIN_BINDING		10406	589	24	9	6.6252	3.11e-06	0.00023976	2.72796	3.62022	2.92794	0.518821
GOCC	ESC/E(Z) complex		10406	589	14	6	7.5717	6.08e-05	0.0011285	2.92062	2.9475	2.92731	0.51871
GSEA	REACTOME_MEIOSIS		10406	589	45	14	5.4965	8.53e-08	1.15e-05	2.45851	4.939	2.92694	0.518644
GSEA	REACTOME_TRANSCRIPTIONAL_REGULATION_OF_WHITE_ADIPOCYTE_DIFFERENTIATION		10406	589	59	17	5.0906	1.29e-08	2.14e-06	2.34784	5.67056	2.9269	0.518636
GOCC	heterochromatin		10406	589	52	15	5.0963	9.03e-08	2.7e-06	2.34945	5.56883	2.91518	0.51656
GSEA	POSITIVE_REGULATION_OF_NUCLEOBASENUCLEOSIDENUCLEOTIDE_AND_NUCLEIC_ACID_METABOLIC_PROCESS		10406	589	112	27	4.2591	6.66e-11	1.63e-08	2.09055	7.7888	2.90444	0.514657
GSEA	TRANSCRIPTION_COREPRESSOR_ACTIVITY		10406	589	75	20	4.7113	3.01e-09	5.41e-07	2.23613	6.26655	2.8932	0.512666
GSEA	REACTOME_YAP1_AND_WWTR1_TAZ_STIMULATED_GENE_EXPRESSION		10406	589	17	7	7.2747	1.97e-05	0.0010509	2.86289	2.97844	2.89135	0.512337
GOCC	catalytic step 2 spliceosome		10406	589	78	20	4.5301	6.26e-09	2.32e-07	2.17954	6.63367	2.87881	0.510114
GOCC	npBAF complex		10406	589	11	5	8.0306	0.00018673	0.0030936	3.00551	2.50954	2.87301	0.509087
GOCC	nBAF complex		10406	589	11	5	8.0306	0.00018673	0.003136	3.00551	2.50362	2.87131	0.508787
GOBP	chromatin assembly or disassembly		10406	589	33	11	5.8891	9.6e-07	9e-05	2.55805	4.04552	2.86863	0.508312
GOBP	amide biosynthetic process	+	10406	589	10	5	8.8336	0.00010791	0.0069931	3.143	2.15533	2.86014	0.506806
GOBP	mitotic sister chromatid cohesion		10406	589	7	4	10.096	0.00029908	0.016458	3.33571	1.78362	2.85244	0.505443
GOCC	PML body		10406	589	79	20	4.4727	7.92e-09	2.77e-07	2.16115	6.55705	2.85227	0.505412
Pfam	GATA	+	10406	589	9	5	9.8151	5.72e-05	0.015096	3.295	1.82114	2.84104	0.503422
GOBP	nitrogen compound metabolic process		10406	589	2592	314	2.1402	1.46e-52	8.49e-50	1.09775	49.0713	2.83846	0.502965
GSEA	REACTOME_PPARA_ACTIVATES_GENE_EXPRESSION		10406	589	93	23	4.3693	9.98e-10	2.05e-07	2.1274	6.68878	2.83285	0.501971
GSEA	MODY_HIPPOCAMPUS_PRENATAL		10406	589	38	12	5.5791	5.95e-07	6.23e-05	2.48003	4.20555	2.83008	0.50148
GSEA	POSITIVE_REGULATION_OF_TRANSCRIPTIONDNA_DEPENDENT		10406	589	88	22	4.4168	1.85e-09	3.58e-07	2.143	6.44672	2.82229	0.5001
GSEA	REGULATION_OF_CELLULAR_METABOLIC_PROCESS		10406	589	550	90	2.891	6.03e-21	3.87e-18	1.53157	17.4125	2.81234	0.498336
Keywords	Chromosome		10406	589	201	40	3.5159	1.35e-12	3.68e-11	1.81389	10.4336	2.8091	0.497763
GSEA	NEGATIVE_REGULATION_OF_NUCLEOBASENUCLEOSIDENUCLEOTIDE_AND_NUCLEIC_ACID_METABOLIC_PROCESS		10406	589	152	33	3.8356	1.09e-11	2.94e-09	1.93945	8.53102	2.80873	0.497696
GSEA	MEDIATOR_COMPLEX	+	10406	589	18	7	6.8706	3.04e-05	0.0014701	2.78044	2.83265	2.7934	0.49498
GSEA	LIGAND_DEPENDENT_NUCLEAR_RECEPTOR_ACTIVITY		10406	589	18	7	6.8706	3.04e-05	0.0014771	2.78044	2.83059	2.79289	0.49489
GSEA	ONGUSAHA_BRCA1_TARGETS_DN	+	10406	589	11	5	8.0306	0.00018673	0.0060424	3.00551	2.21879	2.78591	0.493654
GSEA	NUCLEAR_LUMEN		10406	589	326	59	3.1974	5.16e-16	2.4e-13	1.6769	12.619	2.77739	0.492143
GSEA	POSITIVE_REGULATION_OF_RNA_METABOLIC_PROCESS		10406	589	90	22	4.3187	2.9e-09	5.31e-07	2.1106	6.27468	2.77142	0.491085
GSEA	REGULATION_OF_METABOLIC_PROCESS		10406	589	558	90	2.8496	1.64e-20	9.91e-18	1.51076	17.0041	2.76716	0.490331
GSEA	NUCLEOBASENUCLEOSIDENUCLEOTIDE_AND_NUCLEIC_ACID_METABOLIC_PROCESS		10406	589	941	137	2.5722	6.81e-27	9.97e-24	1.363	23.0012	2.76255	0.489514
GSEA	PID_AR_TF_PATHWAY		10406	589	44	13	5.2199	4.77e-07	5.21e-05	2.38402	4.2834	2.76013	0.489085
GSEA	MUNSHI_MULTIPLE_MYELOMA_DN	+	10406	589	8	4	8.8336	0.00056451	0.013887	3.143	1.85739	2.75572	0.488303
GOCC	methyltransferase complex		10406	589	77	19	4.3594	2.91e-08	9.63e-07	2.12413	6.01623	2.7556	0.488283
GOBP	cellular biosynthetic process		10406	589	1991	249	2.2095	7.74e-41	2.12e-38	1.14372	37.6743	2.74	0.485519
GOBP	regulation of macromolecule metabolic process		10406	589	2909	338	2.0528	7.35e-54	4.53e-51	1.03759	50.3441	2.73847	0.485247
GOCC	chromosome		10406	589	106	24	4.0001	2.9e-09	1.11e-07	2.00004	6.95472	2.73117	0.483953
GOBP	transcription from RNA polymerase II promoter		10406	589	184	37	3.5527	6.84e-12	9.23e-10	1.82892	9.03489	2.72663	0.483149
GSEA	MODULE_440	+	10406	589	15	6	7.0669	9.56e-05	0.0036857	2.82108	2.43348	2.71874	0.481752
GOBP	regulation of gene expression by genetic imprinting	+	10406	589	11	5	8.0306	0.00018673	0.010948	3.00551	1.96067	2.70109	0.478624
GSEA	PID_RXR_VDR_PATHWAY		10406	589	23	8	6.1451	2.08e-05	0.0010959	2.61944	2.96023	2.70077	0.478566
GSEA	PID_NFAT_TFPATHWAY		10406	589	23	8	6.1451	2.08e-05	0.0011015	2.61944	2.95802	2.70026	0.478477
GOBP	protein-DNA complex disassembly		10406	589	11	5	8.0306	0.00018673	0.011014	3.00551	1.95805	2.70019	0.478464
GOBP	nucleosome disassembly		10406	589	11	5	8.0306	0.00018673	0.01108	3.00551	1.95546	2.6993	0.478306
Keywords	Biologicalrhythms		10406	589	103	23	3.9451	8.13e-09	1.48e-07	1.98006	6.82986	2.69843	0.478153
GOBP	arginine metabolic process	+	10406	589	11	5	8.0306	0.00018673	0.011147	3.00551	1.95284	2.69839	0.478146
GOCC	H4/H2A histone acetyltransferase complex		10406	589	16	6	6.6252	0.00014434	0.0024578	2.72796	2.60945	2.69784	0.478048
GOBP	biosynthetic process		10406	589	2066	254	2.1721	1.66e-40	4.42e-38	1.11909	37.3548	2.6899	0.47664
Pfam	BTB		10406	589	85	21	4.3648	5.39e-09	3.79e-06	2.12592	5.42099	2.68645	0.47603
GOMF	ligand-dependent nuclear receptor binding		10406	589	15	6	7.0669	9.56e-05	0.0047903	2.82108	2.31964	2.68637	0.476016
GOMF	histone acetyl-lysine binding		10406	589	15	6	7.0669	9.56e-05	0.004864	2.82108	2.31301	2.68445	0.475675
GOMF	RNA polymerase II transcription factor binding transcription factor activity involved in negative regulation of transcription		10406	589	19	7	6.509	4.54e-05	0.0024229	2.70244	2.61566	2.68048	0.474971
GOBP	histone acetylation		10406	589	83	20	4.2572	1.95e-08	2.28e-06	2.0899	5.64153	2.67882	0.474678
GSEA	BIOCARTA_PPARA_PATHWAY		10406	589	46	13	4.9929	8.34e-07	8.07e-05	2.31988	4.09294	2.67367	0.473765
GOMF	RNA polymerase II transcription cofactor activity	+	10406	589	52	14	4.7566	6.06e-07	3.85e-05	2.24993	4.414	2.66278	0.471835
GOBP	cellular amide metabolic process	+	10406	589	15	6	7.0669	9.56e-05	0.0064042	2.82108	2.19354	2.64909	0.46941
GSEA	PID_ERB_GENOMIC_PATHWAY	+	10406	589	12	5	7.3613	0.00030212	0.0087055	2.87996	2.06021	2.64861	0.469324
GSEA	KEGG_MATURITY_ONSET_DIABETES_OF_THE_YOUNG	+	10406	589	12	5	7.3613	0.00030212	0.00873	2.87996	2.05899	2.64822	0.469254
GOBP	histone modification		10406	589	244	45	3.2583	8.64e-13	1.27e-10	1.70412	9.89592	2.64539	0.468753
GOMF	structure-specific DNA binding		10406	589	158	32	3.5782	1.49e-10	1.41e-08	1.83923	7.85174	2.64374	0.468462
GSEA	NUCLEUS		10406	589	1108	152	2.4237	3.51e-27	6.01e-24	1.27721	23.2213	2.63736	0.46733
Keywords	Peroxidase	+	10406	589	13	5	6.7951	0.00046336	0.0052708	2.76449	2.27812	2.63394	0.466725
GSEA	PID_RB_1PATHWAY		10406	589	47	13	4.8867	1.09e-06	9.98e-05	2.28886	4.00108	2.63184	0.466352
GOBP	covalent chromatin modification		10406	589	246	45	3.2318	1.16e-12	1.68e-10	1.69234	9.77428	2.62353	0.464881
GSEA	THYROID_HORMONE_RECEPTOR_BINDING	+	10406	589	16	6	6.6252	0.00014434	0.0049853	2.72796	2.30231	2.61469	0.463313
GOCC	nuclear matrix		10406	589	71	17	4.2302	2.43e-07	6.94e-06	2.08073	5.15874	2.61094	0.462649
KEGG	Phenylalanine metabolism	+	10406	589	12	5	7.3613	0.00030212	0.011826	2.87996	1.92716	2.60477	0.461556
GSEA	PID_HNF3BPATHWAY		10406	589	38	11	5.1142	4.48e-06	0.00030846	2.35451	3.5108	2.60182	0.461033
KEGG	Arginine and proline metabolism	+	10406	589	42	12	5.0478	1.93e-06	0.00026483	2.33565	3.57703	2.59829	0.460407
GSEA	PID_AP1_PATHWAY		10406	589	43	12	4.9304	2.53e-06	0.00020292	2.3017	3.69268	2.59043	0.459016
GOBP	regulation of primary metabolic process		10406	589	3014	338	1.9813	6.74e-50	2.55e-47	0.986447	46.593	2.58604	0.458237
GSEA	chr6p22		10406	589	29	9	5.4829	1.79e-05	0.00098505	2.45494	3.00654	2.58254	0.457617
KEGG	Maturity onset diabetes of the young	+	10406	589	12	5	7.3613	0.00030212	0.013797	2.87996	1.86022	2.58185	0.457494
GSEA	TRANSCRIPTION_ACTIVATOR_ACTIVITY		10406	589	129	27	3.6978	1.89e-09	3.59e-07	1.88667	6.4446	2.5649	0.454491
GSEA	MORF_PCNA		10406	589	81	19	4.1442	6.91e-08	9.71e-06	2.05109	5.01284	2.56454	0.454428
GOBP	histone H2A acetylation		10406	589	12	5	7.3613	0.00030212	0.016441	2.87996	1.78407	2.55501	0.452739
GOBP	forelimb morphogenesis	+	10406	589	12	5	7.3613	0.00030212	0.016533	2.87996	1.78165	2.55414	0.452585
GSEA	KEGG_ARGININE_AND_PROLINE_METABOLISM	+	10406	589	39	11	4.9831	5.89e-06	0.00038749	2.31704	3.41174	2.55238	0.452272
GSEA	PID_ERA_GENOMIC_PATHWAY		10406	589	49	13	4.6872	1.81e-06	0.00015372	2.22873	3.81327	2.54898	0.451671
GOBP	regulation of cellular metabolic process		10406	589	3074	341	1.9598	2.24e-49	8.18e-47	0.970706	46.0871	2.54807	0.451508
GOMF	histone deacetylase binding		10406	589	66	16	4.283	4.55e-07	2.95e-05	2.09862	4.52962	2.5437	0.450735
GSEA	KEGG_SPLICEOSOME		10406	589	118	25	3.7431	5.74e-09	9.99e-07	1.90423	6.0006	2.53711	0.449566
GSEA	NEGATIVE_REGULATION_OF_CELLULAR_METABOLIC_PROCESS		10406	589	183	35	3.379	1.08e-10	2.52e-08	1.7566	7.5992	2.53335	0.448901
GSEA	IIZUKA_LIVER_CANCER_PROGRESSION_G1_G2_DN		10406	589	21	7	5.8891	9.34e-05	0.0036284	2.55805	2.44028	2.52808	0.447968
GSEA	MODULE_519	+	10406	589	13	5	6.7951	0.00046336	0.012033	2.76449	1.91963	2.52357	0.447168
GSEA	KEGG_PHENYLALANINE_METABOLISM	+	10406	589	13	5	6.7951	0.00046336	0.012064	2.76449	1.91851	2.52321	0.447103
GSEA	NEGATIVE_REGULATION_OF_METABOLIC_PROCESS		10406	589	184	35	3.3606	1.26e-10	2.87e-08	1.74872	7.54153	2.52002	0.446539
GOBP	internal protein amino acid acetylation		10406	589	95	21	3.9054	4.3e-08	4.98e-06	1.96547	5.30243	2.51894	0.446348
GSEA	MODULE_352		10406	589	17	6	6.2355	0.00021055	0.0066457	2.64051	2.17746	2.51624	0.445869
KEGG	Spliceosome		10406	589	118	25	3.7431	5.74e-09	1.57e-06	1.90423	5.80305	2.51596	0.44582
GSEA	POSITIVE_REGULATION_OF_TRANSCRIPTION_FROM_RNA_POLYMERASE_II_PROMOTER	+	10406	589	50	13	4.5935	2.31e-06	0.0001899	2.19959	3.72148	2.50862	0.444519
GSEA	PID_HES_HEYPATHWAY		10406	589	35	10	5.0478	1.37e-05	0.00079136	2.33565	3.10163	2.50729	0.444282
GSEA	ABRAMSON_INTERACT_WITH_AIRE		10406	589	40	11	4.8585	7.67e-06	0.000483	2.28051	3.31605	2.50426	0.443746
Keywords	Zinc		10406	589	1327	169	2.25	1.19e-26	4.35e-25	1.16993	24.3616	2.49917	0.442843
GOBP	internal peptidyl-lysine acetylation		10406	589	90	20	3.9261	8.16e-08	9.24e-06	1.9731	5.03453	2.49374	0.441882
GOBP	positive regulation of cellular metabolic process		10406	589	1267	163	2.2729	4.24e-26	7.74e-24	1.18453	23.1114	2.48953	0.441136
GOCC	nuclear chromosome		10406	589	37	10	4.7749	2.32e-05	0.00046683	2.25547	3.33084	2.48637	0.440576
GOCC	mediator complex	+	10406	589	32	9	4.9689	4.21e-05	0.00081918	2.31293	3.08662	2.48595	0.440501
GSEA	MODULE_40	+	10406	589	67	16	4.219	5.65e-07	5.98e-05	2.0769	4.22357	2.48017	0.439478
GOCC	exon-exon junction complex	+	10406	589	14	5	6.3097	0.00068028	0.010171	2.65757	1.99264	2.47298	0.438203
GSEA	REACTOME_CIRCADIAN_CLOCK		10406	589	46	12	4.6088	5.41e-06	0.00036264	2.20439	3.44052	2.4639	0.436594
GOBP	circadian regulation of gene expression		10406	589	51	13	4.5034	2.93e-06	0.00026026	2.17101	3.58459	2.46097	0.436076
GOMF	transcription coactivator activity		10406	589	164	31	3.3395	1.67e-09	1.29e-07	1.73963	6.89052	2.45418	0.434872
GOBP	intracellular receptor mediated signaling pathway		10406	589	68	16	4.157	6.98e-07	6.74e-05	2.05554	4.17128	2.45337	0.434728
GOBP	peptidyl-lysine acetylation		10406	589	92	20	3.8407	1.19e-07	1.29e-05	1.94137	4.88911	2.44562	0.433355
GOBP	rhythmic process		10406	589	184	34	3.2646	5.12e-10	6.47e-08	1.70691	7.18902	2.44526	0.433291
GOBP	embryonic organ morphogenesis		10406	589	57	14	4.3393	1.98e-06	0.00017736	2.11746	3.75114	2.44288	0.43287
GOBP	embryonic eye morphogenesis	+	10406	589	17	6	6.2355	0.00021055	0.012058	2.64051	1.91872	2.43791	0.43199
GOCC (simple)	Nucleus		10406	589	1198	152	2.2416	1.52e-23	4.55e-23	1.16453	22.3418	2.43721	0.431864
GOBP	peptidyl-lysine modification		10406	589	124	25	3.5619	1.63e-08	1.94e-06	1.83265	5.71296	2.43514	0.431499
GOBP	chromatin silencing at rDNA		10406	589	26	8	5.4361	5.58e-05	0.0039861	2.44257	2.39945	2.43172	0.430892
GSEA	REACTOME_DOWNREGULATION_OF_SMAD2_3_SMAD4_TRANSCRIPTIONAL_ACTIVITY		10406	589	18	6	5.8891	0.00029811	0.0086629	2.55805	2.06234	2.42394	0.429513
GSEA	MODULE_310	+	10406	589	18	6	5.8891	0.00029811	0.0086875	2.55805	2.06111	2.42357	0.429449
GSEA	GOLUB_ALL_VS_AML_UP		10406	589	18	6	5.8891	0.00029811	0.0087122	2.55805	2.05987	2.42321	0.429385
GSEA	DNA_DEPENDENT_ATPASE_ACTIVITY		10406	589	18	6	5.8891	0.00029811	0.0087371	2.55805	2.05863	2.42285	0.42932
GSEA	PID_HNF3APATHWAY	+	10406	589	27	8	5.2347	7.49e-05	0.0030864	2.38811	2.51055	2.41815	0.428487
Pfam	Homeobox		10406	589	29	9	5.4829	1.79e-05	0.0050309	2.45494	2.29835	2.41482	0.427898
Pfam	HLH	+	10406	589	39	11	4.9831	5.89e-06	0.0019152	2.31704	2.71779	2.41132	0.427277
GSEA	MODULE_530	+	10406	589	14	5	6.3097	0.00068028	0.016079	2.65757	1.79374	2.40882	0.426834
GSEA	MODULE_354	+	10406	589	14	5	6.3097	0.00068028	0.016116	2.65757	1.79274	2.40848	0.426774
GSEA	GNF2_RRM2	+	10406	589	14	5	6.3097	0.00068028	0.016154	2.65757	1.79172	2.40814	0.426713
GSEA	REACTOME_TRANSCRIPTIONAL_ACTIVITY_OF_SMAD2_SMAD3_SMAD4_HETEROTRIMER		10406	589	32	9	4.9689	4.21e-05	0.0019277	2.31293	2.71496	2.40748	0.426596
GSEA	GCM_RAD21		10406	589	37	10	4.7749	2.32e-05	0.0011854	2.25547	2.92614	2.40714	0.426537
GOCC	replication fork		10406	589	19	6	5.5791	0.00041124	0.0064639	2.48003	2.18951	2.40397	0.425975
GOBP	positive regulation of macromolecule metabolic process		10406	589	1270	160	2.2258	1.46e-24	2.52e-22	1.15432	21.5987	2.40078	0.42541
GSEA	RIZ_ERYTHROID_DIFFERENTIATION		10406	589	53	13	4.3335	4.62e-06	0.00031602	2.11553	3.50029	2.39933	0.425153
GOMF	protein heterodimerization activity		10406	589	189	34	3.1782	1.06e-09	8.74e-08	1.66821	7.05831	2.39256	0.423954
GOBP	histone H4 acetylation		10406	589	42	11	4.6271	1.27e-05	0.00099841	2.21011	3.00069	2.3857	0.422737
GSEA	ORGANELLE_LUMEN		10406	589	390	61	2.7633	1.54e-13	5.46e-11	1.46639	10.2628	2.38509	0.422629
GSEA	MEMBRANE_ENCLOSED_LUMEN		10406	589	390	61	2.7633	1.54e-13	5.65e-11	1.46639	10.2476	2.3842	0.422472
GOBP	DNA methylation		10406	589	22	7	5.6214	0.00012928	0.008269	2.49093	2.08255	2.38188	0.422061
GOBP	DNA alkylation		10406	589	22	7	5.6214	0.00012928	0.0083231	2.49093	2.07971	2.38107	0.421917
Keywords	Methylation		10406	589	230	39	2.9957	3.81e-10	8.32e-09	1.58289	8.07968	2.37923	0.421592
GSEA	PID_REG_GR_PATHWAY		10406	589	54	13	4.2532	5.75e-06	0.00038038	2.08855	3.41978	2.36256	0.418637
GOBP	positive regulation of metabolic process		10406	589	1373	169	2.1746	6.31e-25	1.11e-22	1.12075	21.955	2.35784	0.417802
GSEA	PID_HDAC_CLASSII_PATHWAY		10406	589	28	8	5.0478	9.9e-05	0.0037618	2.33565	2.4246	2.35758	0.417755
GSEA	NUCLEAR_BODY	+	10406	589	28	8	5.0478	9.9e-05	0.0037757	2.33565	2.423	2.35719	0.417686
GSEA	V$CDPCR1_01		10406	589	60	14	4.1224	3.76e-06	0.00027172	2.04348	3.56588	2.34866	0.416174
Keywords	Acetylation		10406	589	2651	290	1.9327	1.25e-37	7.59e-36	0.950618	35.1197	2.34365	0.415286
GSEA	GCM_NPM1		10406	589	116	23	3.503	8.26e-08	1.13e-05	1.80859	4.94681	2.32588	0.412137
GSEA	MORF_FBL		10406	589	136	26	3.3776	2.64e-08	4.11e-06	1.756	5.38616	2.32388	0.411782
GOBP	protein acetylation		10406	589	104	21	3.5674	2.16e-07	2.24e-05	1.83487	4.65016	2.31511	0.410229
GOBP	regulation of metabolic process		10406	589	3430	356	1.8337	3.4e-45	1.05e-42	0.874758	41.9796	2.30237	0.407972
GSEA	POSITIVE_REGULATION_OF_CELLULAR_METABOLIC_PROCESS		10406	589	151	28	3.276	1.56e-08	2.54e-06	1.71194	5.59577	2.30187	0.407883
GSEA	GCM_ACTG1		10406	589	124	24	3.4195	7.02e-08	9.73e-06	1.77379	5.01202	2.29974	0.407506
GOMF	double-stranded DNA binding		10406	589	74	16	3.8199	2.27e-06	0.00014162	1.93353	3.84888	2.29666	0.406961
GSEA	MORF_ANP32B		10406	589	194	34	3.0963	2.12e-09	3.95e-07	1.63055	6.40318	2.29535	0.406728
GSEA	NEGATIVE_REGULATION_OF_TRANSCRIPTION_FROM_RNA_POLYMERASE_II_PROMOTER		10406	589	56	13	4.1013	8.74e-06	0.00054346	2.03608	3.26483	2.29119	0.405991
GOMF	thyroid hormone receptor binding	+	10406	589	19	6	5.5791	0.00041124	0.017667	2.48003	1.75284	2.27394	0.402934
GOMF	bHLH transcription factor binding		10406	589	19	6	5.5791	0.00041124	0.0179	2.48003	1.74715	2.27209	0.402606
GOMF	nuclear hormone receptor binding		10406	589	75	16	3.769	2.72e-06	0.00016385	1.91418	3.78555	2.26997	0.40223
GSEA	V$LXR_DR4_Q3		10406	589	51	12	4.157	1.66e-05	0.00091872	2.05554	3.03682	2.26621	0.401564
GSEA	VERHAAK_GLIOBLASTOMA_MESENCHYMAL		10406	589	133	25	3.3209	6.83e-08	9.73e-06	1.73157	5.01175	2.25854	0.400206
GSEA	V$PAX3_B		10406	589	57	13	4.0294	1.07e-05	0.00064152	2.01057	3.19279	2.257	0.399932
GSEA	V$E2F1_Q3		10406	589	154	28	3.2122	2.41e-08	3.81e-06	1.68356	5.41928	2.25506	0.399588
GOCC	histone acetyltransferase complex		10406	589	78	16	3.624	4.62e-06	0.00011101	1.85758	3.95464	2.24382	0.397597
GSEA	NUCLEAR_HORMONE_RECEPTOR_BINDING	+	10406	589	25	7	4.9468	0.00030649	0.0088067	2.3065	2.05519	2.24092	0.397084
GOBP	response to interleukin-4	+	10406	589	24	7	5.1529	0.00023378	0.013158	2.36538	1.88081	2.23364	0.395792
GSEA	CHROMOSOME_ORGANIZATION_AND_BIOGENESIS		10406	589	95	19	3.5334	9.27e-07	8.73e-05	1.82106	4.05909	2.2251	0.39428
GSEA	V$E2F1_Q6		10406	589	156	28	3.171	3.21e-08	4.91e-06	1.66494	5.30888	2.22484	0.394234
GSEA	TATCTGG,MIR-488		10406	589	41	10	4.3091	5.94e-05	0.0025604	2.10739	2.59169	2.21924	0.393241
GSEA	POSITIVE_REGULATION_OF_METABOLIC_PROCESS		10406	589	157	28	3.1508	3.69e-08	5.57e-06	1.65572	5.25445	2.20989	0.391585
GSEA	GCACCTT,MIR-18A,MIR-18B		10406	589	83	17	3.6186	2.42e-06	0.00019521	1.85543	3.7095	2.20629	0.390947
GSEA	TRANSCRIPTION_COACTIVATOR_ACTIVITY		10406	589	96	19	3.4966	1.09e-06	9.92e-05	1.80595	4.00365	2.20366	0.39048
GOBP	positive regulation of neuron differentiation	+	10406	589	35	9	4.543	8.92e-05	0.0060157	2.18365	2.22071	2.19285	0.388566
GSEA	BENPORATH_ES_CORE_NINE_CORRELATED		10406	589	65	14	3.8053	9.94e-06	0.00060312	1.92801	3.2196	2.19171	0.388363
GOMF	p53 binding		10406	589	47	11	4.1349	3.87e-05	0.0020983	2.04785	2.67813	2.18994	0.388049
Keywords	Spliceosome		10406	589	115	21	3.2262	1.19e-06	1.81e-05	1.68984	4.74297	2.18724	0.387571
GSEA	GCM_TPR		10406	589	31	8	4.5593	0.00021141	0.0066524	2.18881	2.17702	2.18586	0.387326
KEGG	Histidine metabolism	+	10406	589	21	6	5.0478	0.00073275	0.016731	2.33565	1.77648	2.1812	0.386502
GSEA	REACTOME_AMYLOIDS		10406	589	21	6	5.0478	0.00073275	0.016891	2.33565	1.77234	2.17993	0.386277
GSEA	V$E2F_Q3		10406	589	145	26	3.1679	9.97e-08	1.31e-05	1.66353	4.88213	2.17733	0.385816
GSEA	REACTOME_MEIOTIC_RECOMBINATION		10406	589	26	7	4.7566	0.0003959	0.010744	2.24993	1.96883	2.1761	0.385597
GSEA	HORMONE_RECEPTOR_BINDING	+	10406	589	26	7	4.7566	0.0003959	0.010772	2.24993	1.9677	2.17579	0.385542
GSEA	GCM_CSNK2B		10406	589	98	19	3.4253	1.5e-06	0.00013074	1.77623	3.88359	2.1599	0.382726
GSEA	ESTABLISHMENT_AND_OR_MAINTENANCE_OF_CHROMATIN_ARCHITECTURE		10406	589	60	13	3.8279	1.9e-05	0.0010207	1.93655	2.9911	2.15889	0.382547
GSEA	MODULE_91	+	10406	589	37	9	4.2974	0.00014002	0.0048855	2.10346	2.31109	2.15355	0.381602
GSEA	TAAYNRNNTCC_UNKNOWN		10406	589	79	16	3.5782	5.47e-06	0.00036431	1.83923	3.43853	2.15066	0.381089
KEGG	Systemic lupus erythematosus		10406	589	47	11	4.1349	3.87e-05	0.0035339	2.04785	2.45175	2.14212	0.379575
GOBP	gene silencing		10406	589	66	14	3.7476	1.19e-05	0.00094611	1.90597	3.02406	2.13911	0.379043
GSEA	MODULE_28	+	10406	589	32	8	4.4168	0.0002661	0.0080048	2.143	2.09665	2.13132	0.377662
GSEA	TTTNNANAGCYR_UNKNOWN		10406	589	61	13	3.7651	2.28e-05	0.0011699	1.91269	2.93185	2.12823	0.377115
GSEA	MORF_SMC1L1		10406	589	61	13	3.7651	2.28e-05	0.0011757	1.91269	2.9297	2.12784	0.377046
GOCC	condensed chromosome		10406	589	39	9	4.0771	0.00021258	0.003475	2.02754	2.45905	2.12774	0.377029
GSEA	REACTOME_PROCESSING_OF_CAPPED_INTRON_CONTAINING_PRE_MRNA		10406	589	134	24	3.1643	3.1e-07	3.7e-05	1.66189	4.43214	2.12375	0.376322
GOBP	heart morphogenesis		10406	589	31	8	4.5593	0.00021141	0.012037	2.18881	1.91948	2.11813	0.375325
GOMF	histone binding		10406	589	101	19	3.3235	2.39e-06	0.00014617	1.7327	3.83514	2.11343	0.374493
GOCC	MLL1 complex		10406	589	28	7	4.4168	0.00063494	0.0096103	2.143	2.01726	2.11085	0.374035
GOBP	circadian rhythm		10406	589	107	20	3.3023	1.46e-06	0.00013294	1.72347	3.87634	2.11061	0.373993
Keywords	Alternativeinitiation		10406	589	46	10	3.8407	0.00016203	0.001966	1.94137	2.70642	2.1095	0.373796
GSEA	V$HNF1_01		10406	589	128	23	3.1746	5.09e-07	5.44e-05	1.66657	4.26419	2.10779	0.373493
GSEA	GNF2_MLH1		10406	589	38	9	4.1843	0.00017321	0.0057689	2.06499	2.23891	2.10716	0.373381
GSEA	MORF_UBE2N		10406	589	94	18	3.3831	3.35e-06	0.00024721	1.75835	3.60693	2.10432	0.372879
GSEA	JI_RESPONSE_TO_FSH_DN		10406	589	44	10	4.0153	0.00011065	0.0040828	2.00551	2.38904	2.09519	0.371261
KEGG	Tryptophan metabolism	+	10406	589	33	8	4.283	0.00033158	0.0082594	2.09862	2.08305	2.09472	0.371177
GSEA	DAZARD_RESPONSE_TO_UV_NHEK_DN		10406	589	250	39	2.7561	4.32e-09	7.65e-07	1.46263	6.11653	2.09159	0.370622
GOCC	myelin sheath		10406	589	133	23	3.0552	1.01e-06	2.69e-05	1.61127	4.57097	2.09111	0.370538
GOBP	histone methylation		10406	589	55	12	3.8547	3.64e-05	0.002676	1.94662	2.57251	2.08713	0.369832
GSEA	TRANSCRIPTION_INITIATION	+	10406	589	33	8	4.283	0.00033158	0.0091928	2.09862	2.03655	2.08293	0.369088
GSEA	RIZ_ERYTHROID_DIFFERENTIATION_CCNE1		10406	589	33	8	4.283	0.00033158	0.0092177	2.09862	2.03538	2.08263	0.369034
GSEA	PUJANA_BREAST_CANCER_LIT_INT_NETWORK		10406	589	82	16	3.4473	8.92e-06	0.00055113	1.78547	3.25875	2.07528	0.367732
GOMF	methylated histone residue binding		10406	589	38	9	4.1843	0.00017321	0.0083042	2.06499	2.0807	2.0689	0.366602
GSEA	NUCLEAR_MEMBRANE_PART		10406	589	39	9	4.0771	0.00021258	0.0066686	2.02754	2.17597	2.06367	0.365675
Keywords	mRNAsplicing		10406	589	213	33	2.7372	7.68e-08	1.31e-06	1.4527	5.8825	2.06074	0.365155
GSEA	PID_RETINOIC_ACID_PATHWAY		10406	589	28	7	4.4168	0.00063494	0.015218	2.143	1.81764	2.05657	0.364417
GSEA	BILANGES_SERUM_RESPONSE_TRANSLATION	+	10406	589	28	7	4.4168	0.00063494	0.015253	2.143	1.81664	2.05629	0.364367
GSEA	HELICASE_ACTIVITY		10406	589	45	10	3.9261	0.00013431	0.004751	1.9731	2.32321	2.05534	0.364199
GSEA	KEGG_PPAR_SIGNALING_PATHWAY	+	10406	589	51	11	3.8106	8.41e-05	0.0033827	1.93002	2.47074	2.05295	0.363775
GOCC	transcription factor complex		10406	589	204	32	2.7713	9e-08	2.76e-06	1.47056	5.55931	2.05054	0.363348
GSEA	GCM_CBFB		10406	589	70	14	3.5334	2.37e-05	0.0011951	1.82106	2.9226	2.04967	0.363195
GSEA	MORF_RRM1		10406	589	90	17	3.3371	7.43e-06	0.00047078	1.73859	3.32718	2.04488	0.362346
GOBP	DNA modification		10406	589	38	9	4.1843	0.00017321	0.010532	2.06499	1.97749	2.04276	0.361969
GSEA	DNA_DIRECTED_RNA_POLYMERASEII_HOLOENZYME		10406	589	64	13	3.5887	3.84e-05	0.0017836	1.84346	2.7487	2.03708	0.360963
GSEA	GGGATGC,MIR-324-5P		10406	589	34	8	4.157	0.00040932	0.010963	2.05554	1.96007	2.03125	0.35993
GSEA	GCM_CSNK1A1	+	10406	589	34	8	4.157	0.00040932	0.010992	2.05554	1.95892	2.03095	0.359877
GSEA	MORF_G22P1		10406	589	170	28	2.9099	2.03e-07	2.5e-05	1.54097	4.6014	2.02567	0.358941
GSEA	TTCNRGNNNNTTC_V$HSF_Q6		10406	589	98	18	3.245	6.09e-06	0.00039801	1.69822	3.40011	2.02008	0.357951
GSEA	REACTOME_MRNA_SPLICING		10406	589	105	19	3.1969	4.28e-06	0.00029649	1.67667	3.52799	2.01938	0.357827
GSEA	MORF_RAD21		10406	589	171	28	2.8929	2.29e-07	2.76e-05	1.53252	4.55856	2.01261	0.356628
KEGG	Glycolysis / Gluconeogenesis		10406	589	45	10	3.9261	0.00013431	0.0073604	1.9731	2.1331	2.01194	0.356508
GOMF	hormone receptor binding		10406	589	85	16	3.3256	1.42e-05	0.00080793	1.73361	3.09263	2.00353	0.355019
GSEA	MODULE_93	+	10406	589	142	24	2.986	9.04e-07	8.58e-05	1.57821	4.06632	1.99952	0.354307
GOBP	histone lysine methylation		10406	589	45	10	3.9261	0.00013431	0.0084266	1.9731	2.07435	1.99794	0.354027
GSEA	PID_HIF1_TFPATHWAY		10406	589	53	11	3.6668	0.00011998	0.0043642	1.87452	2.3601	1.98564	0.351848
GSEA	ZHAN_MULTIPLE_MYELOMA_PR_DN		10406	589	35	8	4.0382	0.00050088	0.012562	2.01371	1.90094	1.98491	0.351719
GSEA	V$GNCF_01	+	10406	589	35	8	4.0382	0.00050088	0.012593	2.01371	1.89987	1.98463	0.351669
GSEA	GSE20151_CTRL_VS_FUSOBACT_NUCLEATUM_NEUTROPHIL_DN		10406	589	143	24	2.9651	1.03e-06	9.48e-05	1.56808	4.02301	1.98456	0.351657
GSEA	REACTOME_TELOMERE_MAINTENANCE		10406	589	35	8	4.0382	0.00050088	0.012624	2.01371	1.8988	1.98435	0.35162
GSEA	REACTOME_RNA_POL_I_TRANSCRIPTION		10406	589	35	8	4.0382	0.00050088	0.012655	2.01371	1.89774	1.98407	0.35157
GSEA	LY_AGING_OLD_DN		10406	589	35	8	4.0382	0.00050088	0.012686	2.01371	1.89668	1.98379	0.351521
GSEA	GNF2_TDG		10406	589	35	8	4.0382	0.00050088	0.012718	2.01371	1.89558	1.98351	0.35147
KEGG	Proteasome		10406	589	41	9	3.8782	0.00031322	0.0085821	1.95539	2.06641	1.98257	0.351304
GSEA	GCM_APEX1		10406	589	114	20	3.0995	3.94e-06	0.00028038	1.63204	3.55225	1.98232	0.35126
GOBP	regulation of chromosome organization		10406	589	99	18	3.2122	7.03e-06	0.00059208	1.68356	3.22762	1.98104	0.351033
GSEA	KEGG_PROTEASOME	+	10406	589	41	9	3.8782	0.00031322	0.0089249	1.95539	2.0494	1.97848	0.350579
GSEA	HOSHIDA_LIVER_CANCER_SUBCLASS_S2		10406	589	100	18	3.1801	8.1e-06	0.00050674	1.66907	3.29521	1.97846	0.350576
GSEA	GRADE_METASTASIS_DN	+	10406	589	41	9	3.8782	0.00031322	0.0089498	1.95539	2.04819	1.97819	0.350527
Keywords	S-nitrosylation		10406	589	37	8	3.8199	0.00073215	0.0076876	1.93353	2.11421	1.9772	0.350353
GSEA	V$E2F_Q6		10406	589	151	25	2.925	8e-07	7.97e-05	1.54844	4.09861	1.97506	0.349973
GSEA	REACTOME_FATTY_ACID_TRIACYLGLYCEROL_AND_KETONE_BODY_METABOLISM	+	10406	589	151	25	2.925	8e-07	8.05e-05	1.54844	4.09437	1.97454	0.349882
KEGG	Fatty acid metabolism	+	10406	589	41	9	3.8782	0.00031322	0.0095357	1.95539	2.02065	1.9715	0.349343
GSEA	HSIAO_HOUSEKEEPING_GENES		10406	589	359	50	2.4606	1.57e-09	3.09e-07	1.29901	6.51008	1.9436	0.344398
GSEA	V$PAX6_01		10406	589	48	10	3.6807	0.00023174	0.0071387	1.87998	2.14638	1.94331	0.344347
GSEA	TIEN_INTESTINE_PROBIOTICS_6HR_UP	+	10406	589	48	10	3.6807	0.00023174	0.0071602	1.87998	2.14507	1.94301	0.344295
GSEA	MORF_ACP1		10406	589	208	32	2.718	1.41e-07	1.81e-05	1.44255	4.7428	1.94248	0.3442
GSEA	MORF_NPM1		10406	589	161	26	2.8531	7.9e-07	8.02e-05	1.51253	4.0958	1.94027	0.343809
GSEA	V$NFAT_Q4_01		10406	589	146	24	2.9042	1.49e-06	0.00013065	1.53814	3.88389	1.93894	0.343573
GSEA	REACTOME_NOTCH1_INTRACELLULAR_DOMAIN_REGULATES_TRANSCRIPTION		10406	589	36	8	3.9261	0.00060791	0.014777	1.9731	1.83041	1.93642	0.343126
GSEA	KEGG_SYSTEMIC_LUPUS_ERYTHEMATOSUS		10406	589	36	8	3.9261	0.00060791	0.014812	1.9731	1.82939	1.93614	0.343078
GSEA	BROWNE_HCMV_INFECTION_10HR_DN		10406	589	36	8	3.9261	0.00060791	0.014847	1.9731	1.82836	1.93587	0.34303
GSEA	ENK_UV_RESPONSE_KERATINOCYTE_DN		10406	589	405	55	2.3993	6.04e-10	1.29e-07	1.26261	6.88941	1.92974	0.341943
GOBP	RNA splicing		10406	589	219	33	2.6622	1.48e-07	1.58e-05	1.41262	4.80011	1.91792	0.339849
GOBP	embryonic morphogenesis		10406	589	195	30	2.718	3.4e-07	3.45e-05	1.44255	4.46185	1.91305	0.338985
GSEA	V$AFP1_Q6		10406	589	118	20	2.9944	6.66e-06	0.00042698	1.58227	3.36959	1.91141	0.338695
GSEA	BENPORATH_MYC_TARGETS_WITH_EBOX	+	10406	589	171	27	2.7896	7.66e-07	7.86e-05	1.48006	4.10447	1.90996	0.338437
GSEA	REACTOME_DESTABILIZATION_OF_MRNA_BY_AUF1_HNRNP_D0	+	10406	589	49	10	3.6056	0.00027488	0.0081496	1.85024	2.08886	1.90721	0.337951
GOCC	small nuclear ribonucleoprotein complex	+	10406	589	38	8	3.7194	0.00087542	0.01248	1.89507	1.90379	1.89725	0.336185
GSEA	REACTOME_CROSS_PRESENTATION_OF_SOLUBLE_EXOGENOUS_ANTIGENS_ENDOSOMES	+	10406	589	43	9	3.6978	0.00044931	0.011818	1.88667	1.92746	1.89678	0.336103
GSEA	GNF2_NPM1	+	10406	589	69	13	3.3286	8.49e-05	0.0033362	1.73492	2.47675	1.8964	0.336035
GSEA	GNF2_KPNB1		10406	589	69	13	3.3286	8.49e-05	0.003349	1.73492	2.47508	1.89608	0.335978
GOCC	PcG protein complex		10406	589	38	8	3.7194	0.00087542	0.012627	1.89507	1.8987	1.89598	0.33596
GSEA	MARTIN_INTERACT_WITH_HDAC		10406	589	37	8	3.8199	0.00073215	0.016915	1.93353	1.77173	1.89175	0.335211
GSEA	CCTNTMAGA_UNKNOWN		10406	589	76	14	3.2545	5.97e-05	0.0025604	1.70244	2.59169	1.89103	0.335084
GSEA	GNF2_DEK		10406	589	56	11	3.4703	0.00019726	0.0063235	1.79506	2.19904	1.8885	0.334636
GOBP	regulation of circadian rhythm	+	10406	589	61	12	3.4755	0.00010245	0.0066832	1.79722	2.17502	1.88502	0.334019
GOMF	steroid binding	+	10406	589	42	9	3.7858	0.00037633	0.016599	1.9206	1.77992	1.88442	0.333912
GOMF	zinc ion binding		10406	589	738	89	2.1306	1.93e-12	2e-10	1.09126	9.70004	1.88425	0.333883
GOBP	negative regulation of cellular process		10406	589	1981	206	1.8372	2.11e-21	3.36e-19	0.877509	18.4743	1.87966	0.33307
Keywords	Phosphoprotein		10406	589	4203	388	1.631	5.48e-38	3.74e-36	0.705757	35.4267	1.87856	0.332873
GSEA	MYAATNNNNNNNGGC_UNKNOWN	+	10406	589	63	12	3.3652	0.00013991	0.0048984	1.75069	2.30995	1.87632	0.332478
GSEA	MODULE_183	+	10406	589	63	12	3.3652	0.00013991	0.0049152	1.75069	2.30846	1.87602	0.332424
GSEA	TAYLOR_METHYLATED_IN_ACUTE_LYMPHOBLASTIC_LEUKEMIA		10406	589	50	10	3.5334	0.00032439	0.0091168	1.82106	2.04016	1.87352	0.331981
GSEA	GTATGAT,MIR-154,MIR-487		10406	589	50	10	3.5334	0.00032439	0.0091419	1.82106	2.03896	1.87325	0.331933
GSEA	GCM_TPT1	+	10406	589	70	13	3.2811	9.84e-05	0.0037677	1.71418	2.42392	1.86927	0.331228
GSEA	V$GATA1_05		10406	589	128	21	2.8985	6.65e-06	0.00042932	1.53531	3.36722	1.86838	0.331069
GOBP	protein acylation		10406	589	127	21	2.9214	5.89e-06	0.00050876	1.54666	3.29349	1.86836	0.331066
GSEA	REACTOME_MRNA_PROCESSING		10406	589	151	24	2.808	2.7e-06	0.00021318	1.48954	3.67125	1.86635	0.330711
GSEA	V$AHRARNT_01		10406	589	77	14	3.2122	6.89e-05	0.0029065	1.68356	2.53663	1.86525	0.330515
GSEA	ATGTTAA,MIR-302C		10406	589	167	26	2.7506	1.58e-06	0.00013501	1.45975	3.86963	1.86263	0.330051
GSEA	MORF_DNMT1		10406	589	106	18	3.0001	1.81e-05	0.00098314	1.58501	3.00738	1.86025	0.32963
GSEA	REACTOME_CDK_MEDIATED_PHOSPHORYLATION_AND_REMOVAL_OF_CDC6	+	10406	589	44	9	3.6138	0.00053324	0.013244	1.85352	1.87798	1.8596	0.329515
GSEA	NUCLEAR_MEMBRANE		10406	589	44	9	3.6138	0.00053324	0.013277	1.85352	1.8769	1.85934	0.329468
GSEA	TAATGTG,MIR-323		10406	589	121	20	2.9202	9.7e-06	0.00059243	1.54607	3.22736	1.85837	0.329297
GSEA	MODULE_98		10406	589	283	40	2.4971	4.44e-08	6.6e-06	1.32025	5.18017	1.85814	0.329256
GSEA	V$E2F4DP1_01		10406	589	152	24	2.7896	3.03e-06	0.00023558	1.48006	3.62786	1.85192	0.328153
GOBP	response to steroid hormone stimulus	+	10406	589	192	29	2.6685	7.72e-07	7.31e-05	1.41603	4.13616	1.8512	0.328026
GSEA	GCM_PSME1		10406	589	85	15	3.1177	5.5e-05	0.0024105	1.64048	2.61789	1.84381	0.326717
GSEA	MODULE_198		10406	589	217	32	2.6053	3.68e-07	4.29e-05	1.38145	4.3674	1.84207	0.326409
GOBP	one-carbon metabolic process		10406	589	185	28	2.674	1.13e-06	0.00010446	1.419	3.98105	1.83648	0.325418
GOCC	spliceosomal complex		10406	589	150	23	2.709	7.78e-06	0.00016735	1.43776	3.77637	1.83035	0.324331
GSEA	MORF_DEK		10406	589	252	36	2.5239	1.57e-07	1.99e-05	1.33565	4.70045	1.82939	0.324161
GSEA	MODULE_252		10406	589	170	26	2.702	2.2e-06	0.00018201	1.43403	3.7399	1.82236	0.322915
GOBP	RNA splicing, via transesterification reactions with bulged adenosine as nucleophile	+	10406	589	70	13	3.2811	9.84e-05	0.0065073	1.71418	2.1866	1.82173	0.322804
GSEA	RNA_SPLICING	+	10406	589	86	15	3.0815	6.29e-05	0.0026773	1.62363	2.5723	1.82157	0.322776
GOBP	nuclear mRNA splicing, via spliceosome	+	10406	589	70	13	3.2811	9.84e-05	0.0065513	1.71418	2.18367	1.82112	0.322696
GSEA	GRESHOCK_CANCER_COPY_NUMBER_UP		10406	589	219	32	2.5815	4.52e-07	5.15e-05	1.36821	4.28845	1.8205	0.322585
GSEA	REACTOME_P53_INDEPENDENT_G1_S_DNA_DAMAGE_CHECKPOINT	+	10406	589	45	9	3.5334	0.00062924	0.015188	1.82106	1.8185	1.82042	0.322571
GSEA	V$CDC5_01		10406	589	116	19	2.8938	1.81e-05	0.00098583	1.53297	3.0062	1.81407	0.321446
GSEA	PUJANA_ATM_PCC_NETWORK		10406	589	983	112	2.013	8.24e-14	3.25e-11	1.00935	10.4877	1.81218	0.321111
GSEA	LEE_LIVER_CANCER_MYC_TGFA_DN	+	10406	589	52	10	3.3975	0.00044529	0.011773	1.76447	1.92911	1.80427	0.31971
GSEA	LEE_LIVER_CANCER_DENA_DN	+	10406	589	52	10	3.3975	0.00044529	0.011803	1.76447	1.92801	1.80401	0.319664
GSEA	GNF2_APEX1		10406	589	87	15	3.0461	7.18e-05	0.002993	1.60696	2.52389	1.79896	0.31877
GSEA	TTTGTAG,MIR-520D		10406	589	230	33	2.5349	4.57e-07	5.15e-05	1.34193	4.28813	1.79417	0.317921
Keywords	Proteasome		10406	589	48	9	3.3126	0.0010018	0.01013	1.72796	1.99439	1.79103	0.317365
GSEA	BIOPOLYMER_METABOLIC_PROCESS		10406	589	1243	136	1.933	2.44e-15	1.09e-12	0.950842	11.9624	1.79075	0.317315
GSEA	MORF_BUB3		10406	589	265	37	2.4667	1.9e-07	2.37e-05	1.30258	4.62441	1.788	0.316828
GSEA	URS_ADIPOCYTE_DIFFERENTIATION_UP	+	10406	589	46	9	3.4566	0.0007385	0.016835	1.78935	1.77379	1.78545	0.316375
GSEA	REACTOME_SCF_BETA_TRCP_MEDIATED_DEGRADATION_OF_EMI1	+	10406	589	46	9	3.4566	0.0007385	0.016872	1.78935	1.77283	1.78521	0.316333
GSEA	REACTOME_REGULATION_OF_ORNITHINE_DECARBOXYLASE_ODC	+	10406	589	46	9	3.4566	0.0007385	0.01691	1.78935	1.77186	1.78496	0.316289
GSEA	REACTOME_AUTODEGRADATION_OF_THE_E3_UBIQUITIN_LIGASE_COP1	+	10406	589	46	9	3.4566	0.0007385	0.016948	1.78935	1.77088	1.78472	0.316246
GSEA	MENSSEN_MYC_TARGETS	+	10406	589	46	9	3.4566	0.0007385	0.016986	1.78935	1.76991	1.78447	0.316202
GOBP	response to estrogen stimulus	+	10406	589	101	17	2.9737	3.4e-05	0.0025149	1.57226	2.59948	1.78285	0.315915
KEGG	PPAR signaling pathway	+	10406	589	59	11	3.2939	0.00031205	0.010688	1.7198	1.9711	1.77945	0.315312
GSEA	MORF_CCNI		10406	589	88	15	3.0115	8.17e-05	0.0033	1.59048	2.48149	1.77756	0.314978
GSEA	CCAWWNAAGG_V$SRF_Q4		10406	589	53	10	3.3334	0.00051815	0.012964	1.73699	1.88726	1.7734	0.31424
GOBP	RNA splicing, via transesterification reactions	+	10406	589	72	13	3.1899	0.00013112	0.0082788	1.67351	2.08203	1.76743	0.313183
GSEA	REACTOME_FACTORS_INVOLVED_IN_MEGAKARYOCYTE_DEVELOPMENT_AND_PLATELET_PRODUCTION		10406	589	67	12	3.1643	0.00024992	0.0075849	1.66189	2.12005	1.76619	0.312963
GSEA	GSE29617_CTRL_VS_DAY3_TIV_FLU_VACCINE_PBMC_2008_UP		10406	589	127	20	2.7822	1.97e-05	0.0010483	1.47623	2.97951	1.75955	0.311786
GOBP	negative regulation of biological process		10406	589	2140	214	1.7667	3.27e-20	5.11e-18	0.821057	17.2918	1.75889	0.31167
GSEA	V$E2F_Q3_01		10406	589	159	24	2.6668	6.57e-06	0.00042624	1.41511	3.37035	1.75797	0.311506
GOMF	DNA-dependent ATPase activity		10406	589	52	10	3.3975	0.00044529	0.018885	1.76447	1.72388	1.75424	0.310845
GSEA	REACTOME_VIF_MEDIATED_DEGRADATION_OF_APOBEC3G	+	10406	589	47	9	3.3831	0.00086228	0.01886	1.75835	1.72446	1.74981	0.31006
GSEA	CHROMATIN_MODIFICATION		10406	589	47	9	3.3831	0.00086228	0.0189	1.75835	1.72354	1.74958	0.310019
GSEA	V$E2F_Q4		10406	589	152	23	2.6733	9.65e-06	0.00059302	1.41862	3.22693	1.7422	0.308711
GSEA	GNF2_MCM5		10406	589	54	10	3.2717	0.00060035	0.014698	1.71004	1.83274	1.73992	0.308308
GSEA	MUELLER_PLURINET		10406	589	236	33	2.4704	8.14e-07	8.03e-05	1.30474	4.09551	1.73669	0.307734
GSEA	MORF_ERH		10406	589	113	18	2.8142	4.25e-05	0.001936	1.49272	2.71309	1.73321	0.307119
Keywords	mRNAprocessing		10406	589	263	35	2.3512	1.21e-06	1.79e-05	1.2334	4.74695	1.72755	0.306116
GSEA	DACOSTA_UV_RESPONSE_VIA_ERCC3_DN		10406	589	691	81	2.071	8.63e-11	2.06e-08	1.05033	7.68655	1.72753	0.306113
GSEA	V$TCF1P_Q6		10406	589	145	22	2.6805	1.42e-05	0.00081367	1.4225	3.08955	1.72689	0.305998
GSEA	MORF_ACTG1		10406	589	137	21	2.7081	1.87e-05	0.0010119	1.43728	2.99486	1.72683	0.305989
GOBP	mRNA processing		10406	589	273	37	2.3945	3.95e-07	3.93e-05	1.25972	4.40525	1.72266	0.305249
GSEA	GSE3982_DC_VS_BASOPHIL_DN		10406	589	114	18	2.7896	4.76e-05	0.0021336	1.48006	2.67089	1.71543	0.303968
GSEA	SAKAI_TUMOR_INFILTRATING_MONOCYTES_DN		10406	589	69	12	3.0726	0.0003275	0.0091541	1.61946	2.03838	1.71534	0.303951
GSEA	CTTGTAT,MIR-381		10406	589	146	22	2.6622	1.58e-05	0.00088531	1.41262	3.0529	1.71276	0.303495
GSEA	PID_TELOMERASEPATHWAY		10406	589	62	11	3.1345	0.00047694	0.012262	1.64824	1.91144	1.71043	0.303082
GOBP	regulation of histone modification		10406	589	67	12	3.1643	0.00024992	0.013987	1.66189	1.85428	1.70803	0.302656
GOBP	cellular macromolecule metabolic process		10406	589	3522	324	1.6253	1.05e-27	1.98e-25	0.700706	24.7028	1.70741	0.302547
GSEA	MODULE_197		10406	589	99	16	2.8553	9.14e-05	0.00358	1.51364	2.44612	1.70662	0.302407
GSEA	PHONG_TNF_RESPONSE_VIA_P38_COMPLETE		10406	589	163	24	2.6013	9.96e-06	0.00060091	1.37923	3.22119	1.70503	0.302125
GSEA	V$E2F1_Q4_01		10406	589	155	23	2.6216	1.32e-05	0.00077099	1.39045	3.11295	1.70082	0.30138
GSEA	V$DR4_Q2		10406	589	139	21	2.6692	2.32e-05	0.0011802	1.41641	2.92804	1.69838	0.300947
GSEA	V$GATA1_03		10406	589	115	18	2.7653	5.33e-05	0.0023582	1.46744	2.62742	1.69747	0.300785
GSEA	V$GATA1_04	+	10406	589	100	16	2.8268	0.0001028	0.0038487	1.49917	2.41469	1.6889	0.299267
GSEA	CHROMOSOME		10406	589	85	14	2.9099	0.00019692	0.0063324	1.54097	2.19843	1.68412	0.298421
GSEA	MORF_SART1		10406	589	63	11	3.0848	0.00054554	0.013452	1.62518	1.87121	1.68347	0.298306
GSEA	GNF2_FBL		10406	589	140	21	2.6501	2.58e-05	0.0012924	1.40605	2.8886	1.68334	0.298282
GSEA	HILLION_HMGA1B_TARGETS	+	10406	589	63	11	3.0848	0.00054554	0.013485	1.62518	1.87015	1.68323	0.298263
GSEA	REACTOME_HOST_INTERACTIONS_OF_HIV_FACTORS		10406	589	108	17	2.781	7.84e-05	0.0031798	1.4756	2.4976	1.68309	0.298238
GSEA	PUJANA_BRCA1_PCC_NETWORK		10406	589	1231	131	1.8801	7.69e-14	3.15e-11	0.910809	10.5012	1.67834	0.297396
GSEA	MORF_UBE2I		10406	589	234	32	2.416	1.9e-06	0.00015835	1.27262	3.80038	1.67294	0.296439
GSEA	V$E2F1DP1RB_01		10406	589	149	22	2.6086	2.16e-05	0.0011181	1.38328	2.95152	1.67183	0.296243
GSEA	SCHAEFFER_PROSTATE_DEVELOPMENT_6HR_DN		10406	589	400	50	2.2084	5.32e-08	7.69e-06	1.143	5.11432	1.66239	0.294569
GSEA	V$E2F_Q4_01		10406	589	158	23	2.5718	1.79e-05	0.00098424	1.36278	3.0069	1.66092	0.294309
GSEA	MORF_TERF1	+	10406	589	64	11	3.0366	0.00062195	0.015047	1.60246	1.82255	1.65485	0.293234
GOBP	stem cell maintenance		10406	589	84	14	2.9445	0.00017419	0.010526	1.55802	1.97774	1.65376	0.29304
GOBP	fat cell differentiation		10406	589	69	12	3.0726	0.0003275	0.017725	1.61946	1.75141	1.65149	0.292637
GSEA	V$GR_01		10406	589	102	16	2.7713	0.00012922	0.0046185	1.47056	2.3355	1.65085	0.292525
GSEA	MAHAJAN_RESPONSE_TO_IL1A_DN	+	10406	589	57	10	3.0995	0.00091151	0.019643	1.63204	1.70679	1.65041	0.292447
GSEA	MARTINEZ_RESPONSE_TO_TRABECTEDIN_DN		10406	589	219	30	2.4202	3.75e-06	0.00027266	1.27513	3.56438	1.64877	0.292157
GOBP	macromolecule methylation		10406	589	116	18	2.7415	5.96e-05	0.0041073	1.45497	2.38644	1.64656	0.291764
GOBP	in utero embryonic development		10406	589	192	27	2.4845	6.84e-06	0.00058119	1.31296	3.23568	1.64505	0.291497
GSEA	V$E2F4DP2_01		10406	589	151	22	2.574	2.64e-05	0.0013031	1.36401	2.88502	1.64494	0.291478
GSEA	V$E2F1DP2_01		10406	589	151	22	2.574	2.64e-05	0.0013093	1.36401	2.88296	1.64465	0.291426
GSEA	V$E2F1DP1_01		10406	589	151	22	2.574	2.64e-05	0.0013157	1.36401	2.88084	1.64435	0.291372
GOBP	regulation of RNA splicing	+	10406	589	77	13	2.9828	0.00025505	0.014114	1.57667	1.85035	1.64104	0.290786
GOBP	positive regulation of cell differentiation		10406	589	320	41	2.2636	4.27e-07	4.21e-05	1.17862	4.37568	1.63603	0.289899
GSEA	V$MYB_Q3		10406	589	135	20	2.6174	4.68e-05	0.0021066	1.38813	2.67642	1.63573	0.289846
GSEA	V$E2F_02		10406	589	152	22	2.5571	2.92e-05	0.0014256	1.35451	2.846	1.63078	0.288968
GSEA	REACTOME_RNA_POL_I_RNA_POL_III_AND_MITOCHONDRIAL_TRANSCRIPTION		10406	589	65	11	2.9898	0.00070681	0.016554	1.58005	1.7811	1.62808	0.288489
GSEA	RNA_PROCESSING		10406	589	161	23	2.5239	2.41e-05	0.001212	1.33565	2.9165	1.62363	0.287701
KEGG	RNA transport		10406	589	134	20	2.6369	4.22e-05	0.0028924	1.39884	2.53874	1.62361	0.287698
GSEA	ATPASE_ACTIVITY		10406	589	88	14	2.8107	0.00028068	0.0082737	1.49093	2.0823	1.6208	0.287199
GOBP	embryo development		10406	589	212	29	2.4167	5.51e-06	0.00048011	1.27304	3.31866	1.6176	0.286633
GSEA	INTRACELLULAR_ORGANELLE_PART		10406	589	950	103	1.9155	1.96e-11	5.02e-09	0.937721	8.29888	1.61737	0.286593
GSEA	V$HNF3ALPHA_Q6		10406	589	112	17	2.6816	0.00012173	0.0043816	1.42309	2.35837	1.61465	0.28611
GOBP	chordate embryonic development		10406	589	195	27	2.4462	9.05e-06	0.0007432	1.29054	3.12889	1.61037	0.285353
GSEA	SMTTTTGT_UNKNOWN		10406	589	223	30	2.3768	5.35e-06	0.00036122	1.24902	3.44223	1.6093	0.285162
GSEA	ORGANELLE_PART		10406	589	953	103	1.9095	2.36e-11	5.9e-09	0.933195	8.22917	1.60812	0.284953
GSEA	PID_MYC_ACTIVPATHWAY		10406	589	66	11	2.9445	0.00080076	0.017818	1.55802	1.74914	1.60375	0.284179
GSEA	V$MZF1_01		10406	589	129	19	2.6022	7.64e-05	0.0031241	1.37973	2.50528	1.60162	0.283802
GSEA	AAGCAAT,MIR-137		10406	589	129	19	2.6022	7.64e-05	0.0031366	1.37973	2.50354	1.60134	0.283752
GSEA	V$PR_02		10406	589	74	12	2.865	0.00061173	0.014835	1.51854	1.82871	1.59076	0.281877
GSEA	MORF_HDAC1		10406	589	252	33	2.3136	3.37e-06	0.0002468	1.21014	3.60765	1.59013	0.281765
GSEA	AAGCACA,MIR-218		10406	589	234	31	2.3405	5.16e-06	0.00035036	1.22682	3.45549	1.58932	0.281622
GSEA	V$NFAT_Q6	+	10406	589	130	19	2.5821	8.46e-05	0.0033622	1.36854	2.47338	1.58678	0.281172
GSEA	V$CEBPDELTA_Q6	+	10406	589	130	19	2.5821	8.46e-05	0.0033753	1.36854	2.47169	1.58651	0.281124
GSEA	TGTGTGA,MIR-377		10406	589	130	19	2.5821	8.46e-05	0.0033885	1.36854	2.46999	1.58624	0.281076
GSEA	TCCAGAG,MIR-518C	+	10406	589	82	13	2.8009	0.00046475	0.012039	1.48589	1.91941	1.5841	0.280696
GOBP	embryo development ending in birth or egg hatching		10406	589	198	27	2.4092	1.19e-05	0.00095208	1.26855	3.02133	1.57591	0.279245
Keywords	mRNAtransport		10406	589	70	11	2.7763	0.0012816	0.012496	1.47316	1.90323	1.57058	0.278302
GSEA	GCAAAAA,MIR-129		10406	589	115	17	2.6117	0.00016647	0.0055805	1.38499	2.25333	1.56419	0.27717
GOBP	macromolecule metabolic process		10406	589	3715	329	1.5646	4.81e-25	8.61e-23	0.645794	22.065	1.56134	0.276663
GSEA	MORF_EIF4A2		10406	589	132	19	2.543	0.00010308	0.0038449	1.34653	2.41511	1.55828	0.276123
GSEA	REACTOME_CELL_CYCLE		10406	589	265	34	2.2667	3.77e-06	0.00027047	1.18059	3.56788	1.5566	0.275824
GSEA	V$FREAC2_01	+	10406	589	141	20	2.506	8.48e-05	0.0033584	1.32539	2.47387	1.54918	0.274509
GOBP	positive regulation of cellular process		10406	589	2205	209	1.6746	6.88e-17	1.06e-14	0.743817	13.9749	1.54859	0.274404
GOBP	methylation		10406	589	130	19	2.5821	8.46e-05	0.0057445	1.36854	2.24075	1.54808	0.274314
GSEA	V$OCT1_01		10406	589	116	17	2.5892	0.00018421	0.0060566	1.37251	2.21777	1.54744	0.274202
GSEA	V$AML_Q6	+	10406	589	116	17	2.5892	0.00018421	0.006076	1.37251	2.21638	1.5472	0.274159
GSEA	AGGAAGC,MIR-516-3P		10406	589	76	12	2.7896	0.0007709	0.01738	1.48006	1.75995	1.54555	0.273867
GSEA	V$CEBP_C		10406	589	108	16	2.6174	0.00024598	0.0074875	1.38813	2.12566	1.54418	0.273623
GSEA	GSE22886_NEUTROPHIL_VS_DC_DN	+	10406	589	176	24	2.4092	3.45e-05	0.0016445	1.26855	2.78397	1.544	0.273592
GSEA	V$MZF1_02		10406	589	133	19	2.5239	0.00011358	0.0041612	1.33565	2.38078	1.5433	0.273467
GSEA	PUJANA_CHEK2_PCC_NETWORK		10406	589	612	69	1.9919	1.13e-08	1.9e-06	0.994145	5.72141	1.5398	0.272846
GSEA	V$TFIII_Q6	+	10406	589	117	17	2.567	0.00020355	0.0064444	1.36008	2.19082	1.53224	0.271507
GSEA	RHEIN_ALL_GLUCOCORTICOID_THERAPY_DN		10406	589	287	36	2.2161	3.33e-06	0.00024785	1.14802	3.60581	1.52832	0.270812
GSEA	MCBRYAN_PUBERTAL_BREAST_5_6WK_DN		10406	589	109	16	2.5934	0.00027226	0.0080952	1.37484	2.09177	1.52693	0.270566
GSEA	REACTOME_REGULATION_OF_MRNA_STABILITY_BY_PROTEINS_THAT_BIND_AU_RICH_ELEMENTS	+	10406	589	77	12	2.7533	0.00086221	0.018939	1.46116	1.72264	1.52255	0.269791
GSEA	MORI_EMU_MYC_LYMPHOMA_BY_ONSET_TIME_UP	+	10406	589	77	12	2.7533	0.00086221	0.01898	1.46116	1.7217	1.52235	0.269754
GSEA	ACCTGTTG_UNKNOWN		10406	589	77	12	2.7533	0.00086221	0.019021	1.46116	1.72077	1.52214	0.269718
GSEA	V$SRF_C		10406	589	126	18	2.5239	0.00016758	0.0055995	1.33565	2.25185	1.52197	0.269687
GOBP	embryonic organ development	+	10406	589	90	14	2.7482	0.0003517	0.018827	1.45849	1.72522	1.52103	0.269521
GSEA	AGCATTA,MIR-155		10406	589	93	14	2.6596	0.00048589	0.012461	1.41121	1.90445	1.52102	0.26952
GSEA	SCHLOSSER_MYC_TARGETS_REPRESSED_BY_SERUM		10406	589	144	20	2.4538	0.0001123	0.0041288	1.29502	2.38418	1.50849	0.267298
GSEA	V$SRF_Q4		10406	589	127	18	2.504	0.00018441	0.0060244	1.32423	2.22009	1.50684	0.267006
GSEA	V$MAZR_01		10406	589	127	18	2.504	0.00018441	0.0060437	1.32423	2.2187	1.5066	0.266964
GOMF	protein dimerization activity		10406	589	521	59	2.0007	1.13e-07	7.94e-06	1.0005	5.09997	1.50334	0.266386
GSEA	BIDUS_METASTASIS_UP		10406	589	153	21	2.4249	9.15e-05	0.0035697	1.27793	2.44737	1.50333	0.266384
GSEA	GSE12366_GC_BCELL_VS_PLASMA_CELL_UP	+	10406	589	136	19	2.4682	0.00015086	0.0051756	1.30346	2.28604	1.50001	0.265796
GOBP	mRNA metabolic process		10406	589	348	42	2.1323	1.47e-06	0.0001325	1.09241	3.87778	1.49946	0.265699
GSEA	ACTTTAT,MIR-142-5P		10406	589	189	25	2.3369	3.96e-05	0.0018206	1.2246	2.73979	1.4977	0.265386
GOBP	cellular metabolic process		10406	589	4705	397	1.4907	3.04e-29	6e-27	0.57599	26.222	1.49616	0.265114
GSEA	V$NFKB_Q6		10406	589	145	20	2.4369	0.00012304	0.0044131	1.28505	2.35526	1.4952	0.264944
GSEA	GCCATNTTG_V$YY1_Q6		10406	589	349	42	2.1261	1.58e-06	0.00013587	1.08821	3.86688	1.49408	0.264746
GSEA	MORF_EIF3S2		10406	589	235	30	2.2554	1.46e-05	0.00083216	1.17338	3.07979	1.49352	0.264646
GSEA	GTATTAT,MIR-369-3P		10406	589	128	18	2.4845	0.00020266	0.0064563	1.31296	2.19002	1.4921	0.264396
GSEA	MCBRYAN_PUBERTAL_BREAST_6_7WK_UP		10406	589	154	21	2.4092	0.0001001	0.0037891	1.26855	2.42146	1.49108	0.264214
GSEA	MITSIADES_RESPONSE_TO_APLIDIN_DN		10406	589	172	23	2.3625	6.59e-05	0.0027916	1.24031	2.55415	1.4858	0.263278
GSEA	V$HNF1_Q6		10406	589	137	19	2.4502	0.00016543	0.0055638	1.2929	2.25463	1.48574	0.263268
GSEA	V$NKX62_Q2	+	10406	589	95	14	2.6036	0.00059701	0.014651	1.38051	1.83413	1.48213	0.262628
GSEA	V$SRF_Q5_01		10406	589	129	18	2.4652	0.00022244	0.0069357	1.3017	2.15891	1.47721	0.261757
GSEA	SENGUPTA_NASOPHARYNGEAL_CARCINOMA_WITH_LMP1_UP		10406	589	219	28	2.2588	2.65e-05	0.0013011	1.17556	2.88569	1.47145	0.260735
GSEA	GSE29618_BCELL_VS_MDC_DAY7_FLU_VACCINE_UP		10406	589	104	15	2.5482	0.00049133	0.012569	1.34948	1.9007	1.47012	0.2605
GSEA	V$FREAC3_01		10406	589	121	17	2.4822	0.00029915	0.0086686	1.31162	2.06205	1.46869	0.260247
GOBP	organelle organization		10406	589	1496	146	1.7242	2.08e-12	2.89e-10	0.785927	9.53966	1.46697	0.259941
GOBP	cellular modified amino acid metabolic process	+	10406	589	101	15	2.6238	0.0003639	0.019375	1.39166	1.71276	1.4658	0.259734
GSEA	CTTTGCA,MIR-527		10406	589	156	21	2.3783	0.00011938	0.0043582	1.24993	2.36069	1.46529	0.259645
GSEA	GCATTTG,MIR-105	+	10406	589	113	16	2.5016	0.00040237	0.010862	1.32285	1.96409	1.46024	0.258749
GSEA	ACCATTT,MIR-522		10406	589	113	16	2.5016	0.00040237	0.01089	1.32285	1.96297	1.46003	0.258712
GSEA	OSWALD_HEMATOPOIETIC_STEM_CELL_IN_COLLAGEN_GEL_UP		10406	589	139	19	2.4149	0.00019823	0.0063348	1.27196	2.19827	1.4584	0.258423
GSEA	MORF_NME2		10406	589	148	20	2.3875	0.00016079	0.0054435	1.2555	2.26412	1.45492	0.257806
GSEA	V$E2F_Q6_01		10406	589	157	21	2.3631	0.00013018	0.0046208	1.24068	2.33528	1.45322	0.257505
GOMF	carboxylic acid binding	+	10406	589	120	17	2.5029	0.00027226	0.012509	1.3236	1.90278	1.44932	0.256815
GOBP	primary metabolic process		10406	589	4615	387	1.4815	3.43e-27	6.38e-25	0.567059	24.1951	1.44928	0.256808
GSEA	REACTOME_INFLUENZA_LIFE_CYCLE	+	10406	589	131	18	2.4276	0.00026698	0.008008	1.27953	2.09648	1.44764	0.256517
GSEA	ZHANG_TLX_TARGETS_36HR_DN		10406	589	114	16	2.4796	0.000442	0.011746	1.31011	1.93011	1.44336	0.255759
GOMF	transition metal ion binding		10406	589	969	99	1.805	1.3e-09	1.05e-07	0.851999	6.97794	1.44132	0.255397
GSEA	REACTOME_METABOLISM_OF_AMINO_ACIDS_AND_DERIVATIVES	+	10406	589	158	21	2.3482	0.00014182	0.0049147	1.23156	2.3085	1.44103	0.255345
GOBP	organ morphogenesis		10406	589	249	31	2.1995	1.73e-05	0.0013207	1.13718	2.8792	1.43446	0.254181
GSEA	FEVR_CTNNB1_TARGETS_DN		10406	589	388	45	2.049	1.83e-06	0.00015399	1.03492	3.81251	1.43378	0.254061
GSEA	V$E2F1_Q4		10406	589	159	21	2.3334	0.00015434	0.0052599	1.22243	2.27902	1.42842	0.253111
GSEA	HSIAO_LIVER_SPECIFIC_GENES	+	10406	589	205	26	2.2407	5.64e-05	0.0024616	1.16395	2.60878	1.42416	0.252357
GSEA	V$SRF_Q6		10406	589	133	18	2.3911	0.00031889	0.0090116	1.25767	2.0452	1.42023	0.25166
GSEA	FLECHNER_BIOPSY_KIDNEY_TRANSPLANT_REJECTED_VS_OK_DN		10406	589	441	50	2.0031	9.8e-07	9.14e-05	1.00223	4.0392	1.42004	0.251626
GSEA	GATAAGR_V$GATA_C	+	10406	589	133	18	2.3911	0.00031889	0.0090364	1.25767	2.044	1.42003	0.251624
Keywords	Directproteinsequencing		10406	589	1054	105	1.76	1.55e-09	3.26e-08	0.815575	7.48624	1.41959	0.251547
GOCC	nucleolus		10406	589	694	73	1.8584	7.06e-08	2.22e-06	0.894061	5.65396	1.4178	0.251228
GSEA	TATAAA_V$TATA_01		10406	589	556	61	1.9383	2.06e-07	2.51e-05	0.954792	4.59981	1.41454	0.250652
GSEA	GROSS_HYPOXIA_VIA_ELK3_DN	+	10406	589	99	14	2.4984	0.00088226	0.019134	1.321	1.71819	1.41074	0.249978
GSEA	V$AP2GAMMA_01		10406	589	143	19	2.3474	0.00028082	0.0082541	1.23106	2.08333	1.40411	0.248803
GSEA	YTATTTTNR_V$MEF2_02		10406	589	333	39	2.0691	6.75e-06	0.00042992	1.049	3.36661	1.40404	0.248792
GSEA	WELCSH_BRCA1_TARGETS_DN	+	10406	589	126	17	2.3837	0.00046973	0.012107	1.2532	1.91696	1.3937	0.246959
GSEA	V$E4BP4_01		10406	589	126	17	2.3837	0.00046973	0.012137	1.2532	1.91589	1.39351	0.246924
GOCC	intracellular membrane-bounded organelle		10406	589	5420	438	1.4277	2.2e-30	3.36e-28	0.513693	27.4731	1.38917	0.246155
GSEA	REACTOME_APOPTOSIS	+	10406	589	118	16	2.3956	0.0006347	0.015283	1.26039	1.81579	1.38084	0.244681
GSEA	DACOSTA_UV_RESPONSE_VIA_ERCC3_COMMON_DN		10406	589	397	45	2.0026	3.31e-06	0.00024783	1.00187	3.60585	1.37994	0.244521
GSEA	V$AHR_Q5		10406	589	145	19	2.315	0.00033208	0.0091573	1.21101	2.03823	1.37935	0.244416
GSEA	MORF_PPP1CC		10406	589	154	20	2.2944	0.00026699	0.0079848	1.19812	2.09774	1.3782	0.244212
GOBP	positive regulation of biological process		10406	589	2464	221	1.5846	3.39e-15	5.14e-13	0.664119	12.2893	1.37742	0.244074
GOCC	macromolecular complex		10406	589	2975	260	1.544	4.68e-17	2.73e-15	0.626673	14.5639	1.37594	0.243812
GSEA	GENTILE_UV_HIGH_DOSE_DN		10406	589	239	29	2.1437	4.9e-05	0.0021851	1.1001	2.66053	1.37188	0.243093
GSEA	V$NFMUE1_Q6		10406	589	201	25	2.1974	0.00010344	0.0038445	1.1358	2.41516	1.37155	0.243034
Keywords	Metal-binding		10406	589	2079	189	1.6061	2.93e-13	8.43e-12	0.683562	11.0743	1.3714	0.243006
GSEA	GSE9006_HEALTHY_VS_TYPE_1_DIABETES_PBMC_4MONTH_POST_DX_UP	+	10406	589	173	22	2.2467	0.00018634	0.0060491	1.16781	2.21831	1.37099	0.242934
GSEA	V$CDX2_Q5	+	10406	589	110	15	2.4092	0.00085836	0.018976	1.26855	1.7218	1.36923	0.242623
GSEA	BLUM_RESPONSE_TO_SALIRASIB_DN		10406	589	220	27	2.1683	7.13e-05	0.0029859	1.11656	2.52492	1.36923	0.242622
GSEA	V$E2F_03		10406	589	164	21	2.2623	0.00023234	0.0071358	1.17779	2.14656	1.36847	0.242489
GSEA	CATTTCA,MIR-203		10406	589	192	24	2.2084	0.00012923	0.0046029	1.143	2.33697	1.36678	0.242188
GSEA	MODULE_36		10406	589	119	16	2.3754	0.00069245	0.016329	1.24817	1.78704	1.36533	0.241932
GSEA	V$P53_02		10406	589	137	18	2.3212	0.00044865	0.011831	1.21487	1.92698	1.36338	0.241586
GSEA	MORF_RAN		10406	589	260	31	2.1065	3.87e-05	0.0017861	1.07485	2.74809	1.35915	0.240837
GSEA	BORCZUK_MALIGNANT_MESOTHELIOMA_UP		10406	589	270	32	2.0939	3.31e-05	0.0015846	1.06619	2.80008	1.35728	0.240505
GSEA	GOTZMANN_EPITHELIAL_TO_MESENCHYMAL_TRANSITION_DN		10406	589	156	20	2.265	0.00031368	0.0089133	1.17951	2.04996	1.35429	0.239976
GSEA	V$FOXM1_01		10406	589	120	16	2.3556	0.00075448	0.017047	1.23609	1.76835	1.35186	0.239544
GSEA	GSE22886_NAIVE_CD4_TCELL_VS_DC_UP	+	10406	589	120	16	2.3556	0.00075448	0.017085	1.23609	1.76739	1.35167	0.239512
GSEA	DAZARD_UV_RESPONSE_CLUSTER_G6		10406	589	120	16	2.3556	0.00075448	0.017123	1.23609	1.76642	1.35149	0.239479
GOMF	protein domain specific binding		10406	589	290	34	2.0713	2.41e-05	0.0013513	1.05054	2.86925	1.35052	0.239307
GOBP	cell differentiation		10406	589	927	93	1.7724	1.06e-08	1.28e-06	0.825704	5.89113	1.34948	0.239124
Keywords	Isomerase		10406	589	97	13	2.3678	0.0020512	0.018982	1.24355	1.72166	1.34891	0.239022
GSEA	BUYTAERT_PHOTODYNAMIC_THERAPY_STRESS_UP		10406	589	615	65	1.8673	3.11e-07	3.67e-05	0.900954	4.4352	1.34201	0.237799
GOBP	regulation of cellular process		10406	589	4704	385	1.446	1.87e-24	3.17e-22	0.532068	21.4989	1.34147	0.237703
GOBP	RNA processing		10406	589	519	56	1.9063	1.07e-06	9.9e-05	0.930775	4.00418	1.34048	0.237529
GSEA	ACTGCCT,MIR-34B		10406	589	139	18	2.2878	0.00052862	0.013194	1.19396	1.87962	1.3374	0.236982
GSEA	V$POU3F2_02		10406	589	121	16	2.3362	0.00082101	0.01819	1.22416	1.74017	1.33668	0.236855
GSEA	MORF_AATF		10406	589	195	24	2.1744	0.00016191	0.0054634	1.12062	2.26254	1.3358	0.236699
GSEA	PUJANA_BRCA2_PCC_NETWORK		10406	589	283	33	2.0601	3.46e-05	0.0016445	1.04271	2.78397	1.33288	0.236181
GSEA	V$E2F1_Q6_01		10406	589	158	20	2.2364	0.00036714	0.010016	1.16118	1.99931	1.33013	0.235694
GSEA	REACTOME_METABOLISM_OF_RNA	+	10406	589	244	29	2.0998	6.99e-05	0.0029373	1.07025	2.53205	1.32734	0.2352
GOBP	multicellular organismal reproductive process		10406	589	241	29	2.1259	5.66e-05	0.0040082	1.08807	2.39705	1.3256	0.234892
GSEA	MORF_XRCC5		10406	589	225	27	2.1201	0.00010237	0.0038465	1.08413	2.41493	1.32446	0.234689
GSEA	GSE1460_INTRATHYMIC_T_PROGENITOR_VS_NAIVE_CD4_TCELL_ADULT_BLOOD_UP		10406	589	131	17	2.2927	0.00071517	0.016635	1.19705	1.77898	1.32168	0.234197
GSEA	CATTGTYY_V$SOX9_B1	+	10406	589	206	25	2.1441	0.00014966	0.0051518	1.10037	2.28804	1.32136	0.23414
GOMF	identical protein binding		10406	589	692	71	1.8127	2.72e-07	1.8e-05	0.85814	4.74531	1.31594	0.233179
GSEA	GCM_UBE2N		10406	589	132	17	2.2753	0.00077519	0.0174	1.18606	1.75945	1.30895	0.231941
GSEA	PENG_GLUTAMINE_DEPRIVATION_DN		10406	589	307	35	2.0142	3.26e-05	0.00157	1.01021	2.8041	1.30394	0.231053
GSEA	OSMAN_BLADDER_CANCER_DN	+	10406	589	287	33	2.0314	4.52e-05	0.0020404	1.02247	2.69028	1.30223	0.230751
GSEA	MODULE_212	+	10406	589	257	30	2.0623	7.32e-05	0.0030283	1.04425	2.5188	1.30138	0.230599
GSEA	REACTOME_DEVELOPMENTAL_BIOLOGY		10406	589	238	28	2.0785	0.00010775	0.0039902	1.05554	2.39901	1.29603	0.229652
GSEA	MORF_PPP1CA		10406	589	161	20	2.1947	0.00046172	0.012052	1.13402	1.91894	1.2934	0.229185
GSEA	ATGTACA,MIR-493		10406	589	209	25	2.1133	0.00018528	0.0060337	1.0795	2.21942	1.29264	0.22905
GSEA	REACTOME_METABOLISM_OF_MRNA	+	10406	589	200	24	2.1201	0.0002324	0.0071164	1.08413	2.14774	1.2862	0.227909
GSEA	RTAAACA_V$FREAC2_01		10406	589	520	55	1.8686	2.38e-06	0.00019407	0.901958	3.71204	1.28467	0.22764
GSEA	MARKEY_RB1_ACUTE_LOF_DN		10406	589	143	18	2.2238	0.0007246	0.016779	1.15303	1.77523	1.28438	0.227588
GSEA	ATTCTTT,MIR-186		10406	589	181	22	2.1474	0.00034043	0.0093373	1.10259	2.02978	1.28432	0.227577
GSEA	TAGCTTT,MIR-9	+	10406	589	162	20	2.1811	0.00049749	0.012695	1.12506	1.89637	1.28192	0.227152
GSEA	FERNANDEZ_BOUND_BY_MYC	+	10406	589	134	17	2.2414	0.00090774	0.019603	1.1644	1.70768	1.28138	0.227056
GSEA	V$WHN_B		10406	589	144	18	2.2084	0.00078204	0.017478	1.143	1.75751	1.2728	0.225535
GSEA	V$AP2ALPHA_01		10406	589	144	18	2.2084	0.00078204	0.017516	1.143	1.75657	1.27263	0.225505
GSEA	MODULE_17	+	10406	589	291	33	2.0035	5.84e-05	0.0025296	1.00252	2.59695	1.27185	0.225368
GSEA	HOSHIDA_LIVER_CANCER_SUBCLASS_S3	+	10406	589	221	26	2.0785	0.00018166	0.006011	1.05554	2.22105	1.2713	0.225269
GSEA	CAGTATT,MIR-200B,MIR-200C,MIR-429		10406	589	322	36	1.9752	3.79e-05	0.0017679	0.981999	2.75254	1.27062	0.22515
GOBP	positive regulation of developmental process		10406	589	446	48	1.9014	6.35e-06	0.00054398	0.927062	3.26442	1.26994	0.225029
GOMF	metal ion binding		10406	589	2374	208	1.5479	4.3e-13	5.08e-11	0.630312	10.2939	1.2671	0.224526
GSEA	V$YY1_02		10406	589	193	23	2.1054	0.00033551	0.0092269	1.07409	2.03494	1.26014	0.223293
GOBP	cellular macromolecular complex subunit organization		10406	589	395	43	1.9233	1.4e-05	0.0010803	0.943584	2.96646	1.25645	0.222638
GSEA	MODULE_114		10406	589	304	34	1.9759	5.98e-05	0.0025564	0.98251	2.59237	1.25221	0.221887
GOMF	cation binding		10406	589	2388	208	1.5389	7.83e-13	8.93e-11	0.621899	10.0491	1.24687	0.220942
GSEA	MACROMOLECULAR_COMPLEX		10406	589	717	72	1.7741	4.96e-07	5.36e-05	0.827087	4.27089	1.24679	0.220927
GOBP	regulation of cell differentiation		10406	589	730	73	1.7667	4.83e-07	4.71e-05	0.821057	4.32701	1.24402	0.220436
GOCC	intracellular organelle part		10406	589	5099	404	1.3998	2.07e-23	1.82e-21	0.485221	20.7407	1.24068	0.219844
GSEA	BLALOCK_ALZHEIMERS_DISEASE_UP		10406	589	1175	111	1.669	9.66e-09	1.65e-06	0.738984	5.78231	1.23595	0.219006
GSEA	HADDAD_B_LYMPHOCYTE_PROGENITOR		10406	589	166	20	2.1286	0.00066482	0.01586	1.0899	1.7997	1.2355	0.218925
GOMF	ion binding		10406	589	2396	208	1.5337	1.1e-12	1.21e-10	0.617016	9.91707	1.23543	0.218914
GSEA	MORF_SKP1A		10406	589	196	23	2.0732	0.00041203	0.011007	1.05186	1.95833	1.22868	0.217718
GOBP	regulation of biological process		10406	589	5053	400	1.3986	7.51e-23	1.23e-20	0.483983	19.9094	1.22571	0.217191
GSEA	NEGATIVE_REGULATION_OF_CELLULAR_PROCESS		10406	589	435	46	1.8683	1.49e-05	0.00084076	0.901726	3.07533	1.2254	0.217137
GOBP	metabolic process		10406	589	5201	410	1.3927	1.36e-23	2.27e-21	0.477885	20.6439	1.22515	0.217093
GSEA	V$COUP_DR1_Q6	+	10406	589	167	20	2.1158	0.0007133	0.01663	1.0812	1.77911	1.22456	0.216988
GSEA	GSE22886_UNSTIM_VS_STIM_MEMORY_TCELL_DN		10406	589	167	20	2.1158	0.0007133	0.016667	1.0812	1.77814	1.2244	0.216959
GSEA	MARTORIATI_MDM4_TARGETS_FETAL_LIVER_DN		10406	589	415	44	1.8732	2.1e-05	0.0010945	0.905505	2.96078	1.21764	0.215762
GSEA	YNGTTNNNATT_UNKNOWN		10406	589	178	21	2.0843	0.00065116	0.01557	1.05956	1.80771	1.21095	0.214577
GSEA	CTTTGTA,MIR-524		10406	589	290	32	1.9495	0.00012037	0.004363	0.963104	2.36021	1.20502	0.213525
GSEA	GSE9006_HEALTHY_VS_TYPE_1_DIABETES_PBMC_1MONTH_POST_DX_UP		10406	589	169	20	2.0908	0.00081914	0.018188	1.06406	1.74022	1.2033	0.21322
GSEA	FLECHNER_BIOPSY_KIDNEY_TRANSPLANT_OK_VS_DONOR_UP		10406	589	461	48	1.8395	1.47e-05	0.00083209	0.879314	3.07983	1.20293	0.213155
GSEA	TTANTCA_UNKNOWN		10406	589	483	50	1.8289	1.16e-05	0.00068187	0.870976	3.1663	1.20266	0.213107
GOCC	organelle part		10406	589	5149	404	1.3862	2.12e-22	1.73e-20	0.471135	19.7616	1.19899	0.212456
GSEA	MORF_CSNK2B		10406	589	281	31	1.9491	0.00015112	0.0051673	0.962808	2.28674	1.19525	0.211794
GSEA	V$AP2_Q6_01	+	10406	589	170	20	2.0785	0.00087675	0.019055	1.05554	1.71999	1.19258	0.211321
GSEA	MORF_GNB1		10406	589	292	32	1.9361	0.00013562	0.0047806	0.953153	2.32052	1.19061	0.210971
GSEA	MORF_RAD23A		10406	589	334	36	1.9043	7.76e-05	0.0031577	0.929261	2.50063	1.19019	0.210897
Keywords	Repeat		10406	589	2278	195	1.5123	3.05e-11	6.93e-10	0.596744	9.15921	1.18115	0.209296
GSEA	TTCYRGAA_UNKNOWN		10406	589	181	21	2.0498	0.00079592	0.017749	1.03548	1.75083	1.18078	0.20923
GSEA	WANG_TUMOR_INVASIVENESS_UP		10406	589	325	35	1.9026	9.73e-05	0.0037388	0.927972	2.42727	1.18013	0.209115
GSEA	MARTINEZ_RB1_AND_TP53_TARGETS_DN		10406	589	379	40	1.8646	5.2e-05	0.0023095	0.898866	2.63648	1.17633	0.208441
GSEA	MODULE_151		10406	589	284	31	1.9285	0.00018056	0.0059941	0.947479	2.22228	1.17254	0.207769
GOMF	binding		10406	589	6295	477	1.3387	2.65e-28	5.16e-26	0.420833	25.287	1.17167	0.207616
GOCC	intracellular organelle		10406	589	6028	459	1.3453	4.48e-26	4.57e-24	0.427928	23.3398	1.16293	0.206066
GSEA	BENPORATH_EED_TARGETS	+	10406	589	275	30	1.9273	0.00022662	0.0070233	0.946581	2.15346	1.16253	0.205995
GSEA	WGTTNNNNNAAA_UNKNOWN		10406	589	265	29	1.9334	0.00026826	0.0079994	0.95114	2.09694	1.15899	0.205369
GOCC	protein complex		10406	589	2452	207	1.4915	1.98e-11	8.37e-10	0.576764	9.07725	1.14878	0.20356
GOBP	biological regulation		10406	589	5301	410	1.3665	1.35e-21	2.17e-19	0.450485	18.6626	1.14289	0.202516
GSEA	MODULE_83		10406	589	299	32	1.8908	0.00020318	0.0064527	0.918997	2.19026	1.14185	0.202332
GSEA	TGTTTGY_V$HNF3_Q6		10406	589	385	40	1.8356	7.2e-05	0.0029888	0.876252	2.5245	1.1416	0.202288
GSEA	NEGATIVE_REGULATION_OF_BIOLOGICAL_PROCESS		10406	589	452	46	1.798	3.69e-05	0.0017304	0.846393	2.76185	1.13757	0.201574
GOBP	cellular amino acid metabolic process	+	10406	589	264	29	1.9407	0.00025286	0.014072	0.956577	1.85164	1.12831	0.199933
GSEA	MARTINEZ_TP53_TARGETS_DN		10406	589	377	39	1.8276	9.5e-05	0.0036759	0.86995	2.43464	1.1252	0.199381
GOCC	ribonucleoprotein complex		10406	589	576	56	1.7176	2.1e-05	0.0004299	0.780394	3.36663	1.12469	0.199292
GOBP	reproductive process		10406	589	519	52	1.7701	1.86e-05	0.0013999	0.823831	2.8539	1.12393	0.199156
GOCC	membrane-bounded organelle		10406	589	6295	472	1.3247	4.87e-26	4.59e-24	0.405666	23.3378	1.11723	0.197968
GOBP	negative regulation of cell differentiation		10406	589	298	32	1.8972	0.00019202	0.011191	0.923872	1.95113	1.11373	0.197349
GSEA	MODULE_72		10406	589	229	25	1.9287	0.00066721	0.01588	0.947629	1.79915	1.11236	0.197106
GSEA	PROTEIN_COMPLEX		10406	589	594	58	1.7251	1.35e-05	0.00078497	0.78668	3.10515	1.10884	0.196483
GSEA	TGACCTY_V$ERR1_Q2		10406	589	584	57	1.7244	1.61e-05	0.00089835	0.786094	3.04655	1.10296	0.19544
GSEA	CTTTAAR_UNKNOWN		10406	589	519	51	1.7361	3.6e-05	0.0016995	0.79585	2.76968	1.087	0.192613
GSEA	AACTTT_UNKNOWN		10406	589	980	90	1.6225	8.92e-07	8.55e-05	0.698218	4.06806	1.08478	0.192219
GSEA	ZHENG_BOUND_BY_FOXP3		10406	589	308	32	1.8356	0.00033189	0.0091767	0.876252	2.03731	1.08202	0.19173
GSEA	WTTGKCTG_UNKNOWN		10406	589	276	29	1.8563	0.00049868	0.012693	0.89243	1.89644	1.07749	0.190928
GOMF	protein homodimerization activity		10406	589	395	40	1.7891	0.00012069	0.0059591	0.839234	2.22482	1.07087	0.189754
GSEA	OSMAN_BLADDER_CANCER_UP		10406	589	321	33	1.8163	0.00032701	0.0091653	0.861003	2.03785	1.06794	0.189235
GSEA	BENPORATH_CYCLING_GENES		10406	589	422	42	1.7584	0.0001209	0.004367	0.814263	2.35982	1.06241	0.188256
GSEA	LIU_SOX4_TARGETS_DN	+	10406	589	257	27	1.8561	0.00074164	0.016869	0.892274	1.77291	1.05936	0.187716
GSEA	MARTINEZ_RB1_TARGETS_UP	+	10406	589	459	45	1.7321	0.00010085	0.0038034	0.792522	2.41983	1.04762	0.185635
GOBP	regulation of cell proliferation		10406	589	713	67	1.6602	1.05e-05	0.00085274	0.731357	3.06918	1.04677	0.185485
GOBP	negative regulation of developmental process		10406	589	375	38	1.7903	0.00017009	0.010471	0.840201	1.98001	1.04101	0.184463
GOBP	macromolecular complex subunit organization		10406	589	691	65	1.6619	1.36e-05	0.0010615	0.732834	2.97408	1.04014	0.184309
GSEA	MORF_HDAC2		10406	589	260	27	1.8347	0.00086976	0.018943	0.875544	1.72255	1.03694	0.183741
GSEA	YAGI_AML_WITH_INV_16_TRANSLOCATION	+	10406	589	271	28	1.8254	0.00077145	0.017354	0.868213	1.7606	1.03606	0.183586
GOBP	cellular component organization or biogenesis at cellular level		10406	589	2079	174	1.4786	3.26e-09	4.02e-07	0.564232	6.39628	1.03532	0.183455
GSEA	CTTTGA_V$LEF1_Q2		10406	589	592	56	1.6712	4.32e-05	0.0019597	0.740884	2.70781	1.02439	0.181519
GSEA	GGGAGGRR_V$MAZ_Q6		10406	589	1275	111	1.5381	6.15e-07	6.37e-05	0.621149	4.19594	1.00139	0.177443
GOBP	cellular macromolecular complex assembly		10406	589	348	35	1.7769	0.00033018	0.017772	0.829362	1.75026	0.999618	0.177129
GSEA	SENESE_HDAC1_TARGETS_UP	+	10406	589	310	31	1.7667	0.00072264	0.016771	0.821057	1.77544	0.99565	0.176426
GSEA	POSITIVE_REGULATION_OF_BIOLOGICAL_PROCESS		10406	589	449	43	1.692	0.00022361	0.0069507	0.75873	2.15797	0.985319	0.174595
GSEA	CTTTGT_V$LEF1_Q2		10406	589	1093	96	1.5517	2.54e-06	0.00020212	0.63385	3.69439	0.984862	0.174514
GSEA	TGAATGT,MIR-181A,MIR-181B,MIR-181C,MIR-181D	+	10406	589	323	32	1.7503	0.00070273	0.016496	0.807602	1.78262	0.98438	0.174429
GOBP	cellular component organization at cellular level		10406	589	2032	168	1.4607	1.62e-08	1.94e-06	0.54666	5.71117	0.982809	0.17415
GOBP	cellular developmental process		10406	589	1325	114	1.52	7.57e-07	7.24e-05	0.604071	4.14034	0.977406	0.173193
GOBP	regulation of developmental process		10406	589	1048	92	1.5509	4.19e-06	0.00036876	0.633106	3.43326	0.966126	0.171194
GSEA	POSITIVE_REGULATION_OF_CELLULAR_PROCESS		10406	589	430	41	1.6846	0.00032793	0.0091411	0.752406	2.039	0.96537	0.17106
GOBP	organ development		10406	589	614	57	1.6401	6.06e-05	0.004146	0.713784	2.38237	0.964778	0.170955
GOMF	protein binding		10406	589	2883	228	1.3972	7.05e-10	5.98e-08	0.482539	7.22355	0.949154	0.168187
GSEA	CAIRO_HEPATOBLASTOMA_CLASSES_UP		10406	589	482	45	1.6494	0.00027831	0.0082274	0.721941	2.08474	0.941108	0.166761
GSEA	BOCHKIS_FOXA2_TARGETS	+	10406	589	342	33	1.7047	0.00089535	0.019377	0.769518	1.71271	0.939908	0.166548
GSEA	SCHLOSSER_SERUM_RESPONSE_DN		10406	589	567	52	1.6203	0.00015881	0.0053943	0.696261	2.26806	0.93539	0.165748
GOCC	organelle		10406	589	6804	487	1.2645	4.73e-22	3.41e-20	0.338567	19.4669	0.932304	0.165201
GOBP	multicellular organismal process		10406	589	1074	92	1.5134	1.07e-05	0.00086354	0.597793	3.06372	0.899447	0.159379
GSEA	YOSHIMURA_MAPK8_TARGETS_UP	+	10406	589	601	54	1.5874	0.00019663	0.006343	0.666666	2.19771	0.898304	0.159176
GSEA	GCANCTGNY_V$MYOD_Q6		10406	589	456	42	1.6272	0.00054073	0.013398	0.702392	1.87296	0.897566	0.159046
GOBP	macromolecular complex assembly		10406	589	633	57	1.5909	0.00012932	0.0082181	0.669843	2.08523	0.889751	0.157661
GOCC (simple)	Cytoplasm/Nucleus		10406	589	2490	193	1.3694	1.32e-07	2.38e-07	0.453544	6.62299	0.8866	0.157102
GOBP	regulation of multicellular organismal process		10406	589	1184	100	1.4922	7.92e-06	0.00065584	0.577441	3.1832	0.884803	0.156784
GOBP	small molecule metabolic process	+	10406	589	1228	103	1.4819	7.71e-06	0.00064335	0.567448	3.19155	0.873867	0.154846
GOBP	developmental process		10406	589	2390	187	1.3823	1.16e-07	1.27e-05	0.467071	4.89726	0.840476	0.148929
GOBP	cellular component organization or biogenesis		10406	589	2570	199	1.368	8.29e-08	9.28e-06	0.452068	5.03257	0.825754	0.146321
GOCC	intracellular part		10406	589	8051	549	1.2047	1.71e-26	1.91e-24	0.268674	23.7199	0.823564	0.145933
GOBP	regulation of multicellular organismal development		10406	589	769	66	1.5163	0.00015657	0.0096996	0.600555	2.01325	0.812623	0.143994
GSEA	GRAESSMANN_APOPTOSIS_BY_DOXORUBICIN_DN		10406	589	1422	115	1.4288	1.14e-05	0.0006754	0.514804	3.17044	0.810982	0.143703
GOBP	anatomical structure development		10406	589	1300	106	1.4406	1.81e-05	0.0013676	0.52667	2.86404	0.804264	0.142513
GSEA	CACGTG_V$MYC_Q2		10406	589	696	59	1.4977	0.00042702	0.011377	0.582749	1.94397	0.78756	0.139553
GOBP	cellular component organization		10406	589	2523	193	1.3515	3.41e-07	3.43e-05	0.434562	4.46496	0.778024	0.137863
GSEA	BLALOCK_ALZHEIMERS_DISEASE_DN		10406	589	905	74	1.4446	0.00026565	0.0080148	0.53067	2.09611	0.748121	0.132564
GSEA	GGGTGGRR_V$PAX4_03		10406	589	719	59	1.4497	0.00086766	0.018937	0.535754	1.72269	0.717424	0.127125
GSEA	TTGTTT_V$FOXO4_01		10406	589	1102	87	1.3948	0.00025604	0.0077477	0.480058	2.11083	0.695158	0.12318
GSEA	DIAZ_CHRONIC_MEYLOGENOUS_LEUKEMIA_UP		10406	589	1224	95	1.3712	0.00024434	0.0074596	0.455439	2.12728	0.669544	0.118641
GOCC	non-membrane-bounded organelle		10406	589	1676	126	1.3282	0.00010339	0.0017852	0.409472	2.74831	0.659075	0.116786
GOCC	intracellular non-membrane-bounded organelle		10406	589	1676	126	1.3282	0.00010339	0.0018108	0.409472	2.74213	0.658704	0.11672
GSEA	GGGCGGR_V$SP1_Q6		10406	589	2016	149	1.3058	5.47e-05	0.0024086	0.384934	2.61824	0.621644	0.110153
GOBP	cellular process		10406	589	7336	490	1.1801	1.04e-13	1.55e-11	0.238909	10.81	0.619628	0.109796
Keywords	3D-structure		10406	589	950	72	1.339	0.0019038	0.017922	0.421156	1.74661	0.60101	0.106497
GOCC	cytoplasm		10406	589	3347	236	1.2457	6.18e-06	0.00014284	0.316957	3.84515	0.591532	0.104817
Keywords	Proteomicsidentification		10406	589	4564	313	1.2116	6.76e-07	1.05e-05	0.276913	4.97716	0.570169	0.101032
GOCC	extracellular vesicular exosome	+	10406	589	1887	132	1.2359	0.0010601	0.014769	0.305562	1.83065	0.478053	0.0847092
GOCC	extracellular organelle	+	10406	589	1889	132	1.2346	0.0010975	0.01495	0.304044	1.82536	0.475926	0.0843323
GOCC	extracellular membrane-bounded organelle	+	10406	589	1889	132	1.2346	0.0010975	0.015118	0.304044	1.82051	0.475609	0.0842762
GOCC	cell part		10406	589	9092	557	1.0823	1.23e-09	4.86e-08	0.1141	7.31372	0.32285	0.0572078
GOBP	establishment of localization		10406	589	1825	71	0.68733	4.28e-05	0.0031213	-0.540925	2.50566	-0.793567	-0.140617
GOBP	transport		10406	589	1760	68	0.6826	4.72e-05	0.0033928	-0.550888	2.46944	-0.80158	-0.142037
GOCC	membrane		10406	589	3601	146	0.71631	3.25e-08	1.05e-06	-0.481344	5.97997	-0.903684	-0.16013
GOCC	mitochondrial part		10406	589	681	23	0.59669	0.0014454	0.019473	-0.744946	1.71057	-0.91702	-0.162493
Keywords	Mitochondrion		10406	589	893	31	0.61331	0.00051071	0.0056908	-0.705312	2.24483	-0.942066	-0.166931
Keywords	Cytoskeleton		10406	589	597	19	0.56227	0.0013419	0.012854	-0.830665	1.89096	-1.02033	-0.180799
Keywords	Hydrolase		10406	589	1032	35	0.59918	0.000129	0.001677	-0.738939	2.77547	-1.0287	-0.182283
Keywords	Transferase		10406	589	1032	35	0.59918	0.000129	0.001638	-0.738939	2.78569	-1.02965	-0.18245
GOCC	cytoplasmic vesicle		10406	589	494	14	0.50069	0.0010243	0.014435	-0.99801	1.84058	-1.16303	-0.206084
GOCC	cytoplasmic part		10406	589	4681	181	0.68314	1.17e-13	5.72e-12	-0.549747	11.2429	-1.16907	-0.207156
GSEA	ESTABLISHMENT_OF_LOCALIZATION	+	10406	589	550	15	0.48183	0.00036236	0.0099124	-1.0534	2.00382	-1.23712	-0.219213
Keywords	Transport		10406	589	1172	36	0.54268	4.43e-06	6.37e-05	-0.881826	4.19587	-1.3024	-0.23078
GSEA	TRANSPORT		10406	589	517	13	0.44424	0.00022159	0.0069301	-1.17059	2.15926	-1.3642	-0.241732
GSEA	MILI_PSEUDOPODIA_HAPTOTAXIS_DN		10406	589	530	13	0.43335	0.00014072	0.0048933	-1.2064	2.3104	-1.41918	-0.251474
GSEA	MEMBRANE_PART		10406	589	794	21	0.46727	1.23e-05	0.000721	-1.09767	3.14206	-1.42777	-0.252996
GOCC (simple)	Cytoplasm		10406	589	457	12	0.46391	0.00075064	0.00084447	-1.10808	3.07342	-1.43	-0.25339
GOMF	enzyme regulator activity	+	10406	589	604	15	0.43876	5.83e-05	0.0030614	-1.1885	2.51408	-1.43332	-0.253979
GOBP	cellular membrane organization		10406	589	446	10	0.39613	0.00019713	0.011422	-1.33595	1.94226	-1.46697	-0.259941
GOCC	plasma membrane		10406	589	1342	39	0.51343	1.72e-07	5.01e-06	-0.96176	5.29985	-1.47355	-0.261109
GOMF	hydrolase activity, acting on ester bonds		10406	589	446	10	0.39613	0.00019713	0.0091846	-1.33595	2.03694	-1.48453	-0.263053
GOBP	membrane organization		10406	589	464	10	0.38076	9.99e-05	0.0065623	-1.39305	2.18294	-1.5586	-0.276178
Keywords	Lipoprotein		10406	589	337	7	0.36698	0.00067185	0.0073366	-1.44623	2.13451	-1.59405	-0.28246
GSEA	MEMBRANE		10406	589	985	25	0.44841	4.46e-07	5.14e-05	-1.15711	4.28938	-1.60557	-0.284502
GOBP	vesicle-mediated transport		10406	589	593	13	0.38731	1.38e-05	0.0010703	-1.36844	2.97049	-1.66103	-0.294328
GOMF	peptidase activity		10406	589	330	6	0.32122	0.00030913	0.013819	-1.63837	1.85952	-1.69106	-0.29965
GOCC (simple)	Unknown		10406	589	1163	31	0.47092	1.33e-07	2e-07	-1.08645	6.69895	-1.71202	-0.303363
Keywords	Celljunction		10406	589	284	5	0.31104	0.00067486	0.0072249	-1.68483	2.14117	-1.78887	-0.316982
Keywords	Cytoplasmicvesicle		10406	589	244	4	0.28963	0.0011485	0.011401	-1.78772	1.94306	-1.82535	-0.323445
GOBP	cell adhesion	+	10406	589	312	5	0.28313	0.00020471	0.011792	-1.82046	1.92841	-1.84687	-0.327259
GOCC	endoplasmic reticulum		10406	589	583	12	0.36365	7.37e-06	0.00016431	-1.45938	3.78434	-1.85192	-0.328154
GOBP	biological adhesion	+	10406	589	316	5	0.27954	0.00017196	0.01052	-1.83887	1.97798	-1.87271	-0.331837
GOCC	cell surface		10406	589	254	4	0.27822	0.00074595	0.011018	-1.8457	1.9579	-1.87313	-0.331913
GSEA	INTEGRAL_TO_MEMBRANE		10406	589	570	11	0.34095	4.23e-06	0.00029549	-1.55237	3.52946	-1.90622	-0.337775
Keywords	Cellprojection		10406	589	301	5	0.29348	0.00032901	0.0038222	-1.76867	2.41769	-1.91242	-0.338875
GOCC	endoplasmic reticulum part		10406	589	679	14	0.36427	1.31e-06	3.43e-05	-1.45692	4.46501	-1.92767	-0.341576
GSEA	INTRINSIC_TO_MEMBRANE		10406	589	579	11	0.33565	2.92e-06	0.00022871	-1.57497	3.64071	-1.94201	-0.344117
GOMF	substrate-specific transmembrane transporter activity		10406	589	323	5	0.27349	0.00012647	0.0061525	-1.87044	2.21095	-1.9503	-0.345587
GOCC	organelle membrane		10406	589	1694	42	0.43803	5.83e-12	2.55e-10	-1.1909	9.59331	-2.00631	-0.355511
GOCC	endosome membrane	+	10406	589	224	3	0.23661	0.00078876	0.011512	-2.07942	1.93885	-2.04335	-0.362074
GOCC	endoplasmic reticulum membrane		10406	589	506	9	0.31424	6.2e-06	0.00014078	-1.67006	3.85146	-2.05805	-0.364679
GSEA	ENDOPLASMIC_RETICULUM		10406	589	236	3	0.22458	0.00045305	0.011886	-2.1547	1.92496	-2.09481	-0.371194
GOCC	Golgi apparatus part		10406	589	473	8	0.29881	7.66e-06	0.00016759	-1.7427	3.77575	-2.11431	-0.374647
GOCC	endosomal part		10406	589	235	3	0.22554	0.00047464	0.0072739	-2.14854	2.13823	-2.14596	-0.380257
Keywords	Endoplasmicreticulum		10406	589	699	13	0.32858	1.89e-07	3.04e-06	-1.60568	5.51734	-2.18614	-0.387376
GOCC	Golgi membrane		10406	589	308	4	0.22944	6.51e-05	0.0011741	-2.12381	2.93029	-2.30179	-0.407868
GOCC (simple)	Extracellular/Membrane		10406	589	483	8	0.29262	4.96e-06	6.37e-06	-1.7729	5.19557	-2.31964	-0.411033
GOMF	transmembrane transporter activity		10406	589	379	5	0.23308	9.91e-06	0.00058533	-2.1011	3.2326	-2.34004	-0.414647
GOMF	phosphoric ester hydrolase activity	+	10406	589	214	2	0.16511	0.00028784	0.013043	-2.5985	1.88462	-2.39799	-0.424916
GOCC	vacuole		10406	589	204	2	0.17321	0.0004731	0.0073421	-2.52941	2.13418	-2.42422	-0.429563
Keywords	Protease		10406	589	276	3	0.19204	6.73e-05	0.00089608	-2.38052	3.04765	-2.53219	-0.448694
GOCC	endosome		10406	589	349	4	0.20249	9.27e-06	0.00019593	-2.30408	3.7079	-2.5951	-0.459843
Keywords	Secreted		10406	589	530	7	0.23334	1.49e-07	2.47e-06	-2.09949	5.60773	-2.684	-0.475595
GOBP	positive regulation of GTPase activity	+	10406	589	175	1	0.10096	0.00036475	0.019316	-3.30814	1.71408	-2.8067	-0.497338
Keywords	Endosome		10406	589	310	3	0.17097	1.25e-05	0.00017123	-2.54818	3.76642	-2.80967	-0.497864
Keywords	Disulfidebond		10406	589	1018	16	0.27768	5.2e-12	1.29e-10	-1.8485	9.88931	-2.8113	-0.498152
Keywords	Celladhesion		10406	589	159	1	0.11111	0.00085368	0.0087945	-3.16994	2.05579	-2.84468	-0.504066
GOMF	GTPase regulator activity		10406	589	259	2	0.13643	2.91e-05	0.0016025	-2.87377	2.7952	-2.85392	-0.505705
Keywords	Calcium		10406	589	319	3	0.16615	7.98e-06	0.00011173	-2.58944	3.95183	-2.87809	-0.509987
GSEA	SUBSTRATE_SPECIFIC_TRANSPORTER_ACTIVITY		10406	589	173	1	0.10212	0.00040589	0.010928	-3.29166	1.96146	-2.89205	-0.512462
Keywords	Cellmembrane		10406	589	953	14	0.25954	6.9e-12	1.64e-10	-1.94597	9.78571	-2.91407	-0.516363
GOCC (simple)	Membrane/Cytoplasm		10406	589	3217	70	0.38443	4.39e-29	1.98e-28	-1.37921	27.7041	-2.91983	-0.517384
GOBP	metal ion transport	+	10406	589	185	1	0.095499	0.00021328	0.012074	-3.38837	1.91815	-2.9391	-0.520797
GSEA	REACTOME_SIGNALING_BY_GPCR		10406	589	178	1	0.099254	0.00031063	0.0089008	-3.33273	2.05057	-2.95168	-0.523027
GSEA	INTEGRAL_TO_PLASMA_MEMBRANE		10406	589	352	3	0.15057	1.48e-06	0.00013126	-2.73149	3.88187	-2.98236	-0.528464
GSEA	INTRINSIC_TO_PLASMA_MEMBRANE		10406	589	357	3	0.14846	1.15e-06	0.0001032	-2.75185	3.98632	-3.01899	-0.534955
GSEA	GSE15324_NAIVE_VS_ACTIVATED_CD8_TCELL_DN	+	10406	589	124	0	0	0.0006965	0.016387	-3.59847	1.7855	-3.02015	-0.535159
GOMF	nucleoside-triphosphatase regulator activity		10406	589	277	2	0.12756	1.14e-05	0.00065965	-2.97075	3.18069	-3.0219	-0.53547
GOCC (simple)	Extracellular		10406	589	150	1	0.11778	0.0013704	0.0013704	-3.08583	2.86315	-3.02859	-0.536655
GSEA	PLASMA_MEMBRANE_PART		10406	589	437	4	0.16171	1.14e-07	1.49e-05	-2.62852	4.82801	-3.06003	-0.542226
GSEA	REACTOME_GPCR_DOWNSTREAM_SIGNALING		10406	589	131	0	0	0.00046082	0.012059	-3.59847	1.91869	-3.07496	-0.544872
Keywords	Lysosome		10406	589	178	1	0.099254	0.00031063	0.0036871	-3.33273	2.43332	-3.0807	-0.54589
GOCC	cytoplasmic vesicle membrane	+	10406	589	185	1	0.095499	0.00021328	0.0034405	-3.38837	2.46338	-3.12879	-0.55441
GOCC	membrane raft	+	10406	589	137	0	0	0.00032335	0.0051484	-3.59847	2.28833	-3.21342	-0.569407
GOMF	transmembrane signaling receptor activity		10406	589	208	1	0.084939	6.13e-05	0.0031677	-3.55743	2.49926	-3.2569	-0.577112
GOBP	small GTPase mediated signal transduction	+	10406	589	214	1	0.082557	4.41e-05	0.0031975	-3.59847	2.49519	-3.2837	-0.58186
GOCC	vesicle membrane		10406	589	199	1	0.08878	0.00010003	0.0017774	-3.49362	2.75021	-3.29078	-0.583114
GSEA	PLASMA_MEMBRANE		10406	589	580	5	0.1523	4.28e-10	9.33e-08	-2.71501	7.02993	-3.44403	-0.610269
GOCC	plasma membrane part		10406	589	771	8	0.18332	4.66e-12	2.12e-10	-2.44756	9.67453	-3.4511	-0.611523
GOCC	lysosomal membrane		10406	589	181	0	0	2.39e-05	0.00047272	-3.59847	3.3254	-3.52816	-0.625178
Keywords	Golgiapparatus		10406	589	507	4	0.13939	2.97e-09	5.59e-08	-2.8428	7.25277	-3.59282	-0.636636
GOCC	vacuolar membrane		10406	589	208	0	0	4.81e-06	0.00011334	-3.59847	3.94562	-3.68228	-0.652487
GOCC	vacuolar part		10406	589	222	0	0	2.09e-06	5.23e-05	-3.59847	4.28176	-3.75832	-0.665961
GOCC	integral to plasma membrane		10406	589	225	0	0	1.75e-06	4.46e-05	-3.59847	4.35043	-3.7733	-0.668615
GOCC	intrinsic to plasma membrane		10406	589	250	0	0	3.93e-07	1.1e-05	-3.59847	4.96047	-3.89914	-0.690913
Keywords	Membrane		10406	589	3175	49	0.27266	4.69e-41	5.12e-39	-1.87483	38.2906	-3.9856	-0.706234
Keywords	Glycoprotein		10406	589	1456	16	0.19415	8.73e-22	2.8e-20	-2.36476	19.5522	-4.00995	-0.710548
GOCC	membrane part		10406	589	2898	41	0.24995	2.19e-39	4.47e-37	-2.00029	36.3497	-4.12995	-0.731812
GOCC (simple)	Membrane		10406	589	679	4	0.10408	2.45e-13	5.52e-13	-3.26424	12.2579	-4.54402	-0.805184
Keywords	Signal		10406	589	1147	7	0.10782	5.1e-22	1.74e-20	-3.2133	19.7594	-5.06008	-0.896628
Keywords	Transmembranehelix		10406	589	2017	16	0.14015	3.55e-36	1.76e-34	-2.83496	33.7535	-5.26611	-0.933135
Keywords	Transmembrane		10406	589	2037	16	0.13877	1.01e-36	5.51e-35	-2.84923	34.2585	-5.30564	-0.940141
GOCC	integral to membrane		10406	589	2061	14	0.12001	2.32e-39	4.07e-37	-3.05877	36.3903	-5.68077	-1.00661
GOCC	intrinsic to membrane		10406	589	2108	14	0.11733	1.1e-40	2.7e-38	-3.09136	37.5681	-5.77187	-1.02275

## Sheet: Lung
Category column	Category value	Unique	Total size	Selection size	Category size	Intersection size	Enrichment factor	P value	Benj. Hoch. FDR	2log.Enr.	10log.FDR	Score	Relative
GOMF	DNA binding		12482	351	1326	206	5.5246	5.84e-112	1.98e-108	2.46587	107.702	6.33919	1
GOMF	transcription regulatory region DNA binding		12482	351	495	104	7.4715	1.48e-63	1.26e-60	2.9014	59.8991	6.18459	0.975611
GOMF	regulatory region nucleic acid binding		12482	351	500	104	7.3967	4.31e-63	2.44e-60	2.88688	59.6118	6.15396	0.97078
GOMF	regulatory region DNA binding		12482	351	500	104	7.3967	4.31e-63	2.93e-60	2.88688	59.5326	6.15192	0.970458
GOMF	transcription regulatory region sequence-specific DNA binding		12482	351	385	87	8.0359	2.21e-55	1.07e-52	3.00646	51.9688	6.13024	0.967037
GOMF	RNA polymerase II regulatory region DNA binding		12482	351	342	80	8.3184	5.61e-52	2.38e-49	3.05631	48.623	6.10391	0.962884
GOMF	sequence-specific DNA binding		12482	351	549	109	7.0604	3.85e-64	4.36e-61	2.81975	60.3605	6.06521	0.95678
GOMF	RNA polymerase II regulatory region sequence-specific DNA binding		12482	351	338	77	8.1012	4.85e-49	1.83e-46	3.01814	45.7372	5.95486	0.939372
Keywords	DNA-binding		12482	351	960	151	5.5935	4.23e-77	5.88e-75	2.48375	74.2309	5.80734	0.916101
GOMF	core promoter proximal region sequence-specific DNA binding		12482	351	217	54	8.8493	2.38e-36	5.79e-34	3.14556	33.2373	5.67127	0.894636
GOMF	core promoter proximal region DNA binding		12482	351	217	54	8.8493	2.38e-36	6.24e-34	3.14556	33.2051	5.66989	0.894419
Keywords	Transcriptionregulation		12482	351	1314	181	4.8985	9.74e-86	2.71e-83	2.29234	82.5673	5.6158	0.885885
GOMF	methyl-CpG binding		12482	351	8	7	31.116	1.02e-10	9.13e-09	4.95958	8.03961	5.59619	0.882793
Keywords	Transcription		12482	351	1369	184	4.7796	1.21e-85	2.25e-83	2.25689	82.6475	5.55188	0.875803
GOMF	RNA polymerase II core promoter proximal region sequence-specific DNA binding		12482	351	211	51	8.5954	1.15e-33	2.45e-31	3.10356	30.6111	5.50003	0.867624
GSEA	PID_HDAC_CLASSI_PATHWAY		12482	351	61	23	13.408	1.41e-20	9.07e-18	3.74502	17.0423	5.46982	0.862857
GOBP	negative regulation of transcription, DNA-dependent		12482	351	730	117	5.6995	1.5e-58	9.82e-56	2.51084	55.0077	5.43212	0.856911
GOCC	NuRD complex		12482	351	14	9	22.861	1.73e-11	7.3e-10	4.51482	9.1364	5.38485	0.849454
GSEA	PID_RANBP2PATHWAY		12482	351	11	8	25.863	5.49e-11	1.41e-08	4.69282	7.85072	5.33707	0.841916
GOBP	negative regulation of RNA metabolic process		12482	351	781	120	5.464	4.12e-58	2.55e-55	2.44996	54.5933	5.32297	0.839692
GOCC	chromatin		12482	351	238	53	7.9191	4.89e-33	1.03e-30	2.98534	29.9867	5.31468	0.838385
GOBP	regulation of transcription from RNA polymerase II promoter		12482	351	1117	153	4.871	1.83e-69	1.93e-66	2.28422	65.7155	5.29018	0.834519
Keywords	Isopeptidebond		12482	351	364	70	6.8387	2.9e-39	2.69e-37	2.77372	36.57	5.28541	0.833767
GOCC	nuclear chromatin		12482	351	147	38	9.1927	2.15e-26	2.27e-24	3.20049	23.6442	5.27647	0.832357
GOCC	chromatin remodeling complex		12482	351	108	31	10.207	3.27e-23	2.96e-21	3.35149	20.5291	5.27255	0.831739
GOBP	negative regulation of nucleobase-containing compound metabolic process		12482	351	832	123	5.2573	8.88e-58	5.19e-55	2.39432	54.285	5.22465	0.824182
GOMF	chromatin binding		12482	351	354	68	6.831	4.39e-38	1.24e-35	2.7721	34.9055	5.22191	0.823751
GOMF	RNA polymerase II distal enhancer sequence-specific DNA binding		12482	351	47	18	13.619	1.64e-16	1.99e-14	3.76755	13.7021	5.20285	0.820743
Corum	Ikaros-NuRD complex		12482	351	5	5	35.561	1.71e-08	4.68e-06	5.15222	5.33	5.19611	0.819679
GOMF	nucleic acid binding		12482	351	2054	229	3.9647	1.73e-96	2.94e-93	1.98721	92.5324	5.19107	0.818885
GOBP	negative regulation of nitrogen compound metabolic process		12482	351	844	123	5.1825	4.7e-57	2.6e-54	2.37365	53.5848	5.17395	0.816185
GOBP	negative regulation of cellular macromolecule biosynthetic process		12482	351	822	120	5.1914	1.4e-55	6.4e-53	2.37612	52.1935	5.14406	0.811469
GOMF	RNA polymerase II core promoter proximal region sequence-specific DNA binding transcription factor activity		12482	351	225	49	7.7445	4.39e-30	8.78e-28	2.95317	27.0565	5.13789	0.810496
Pfam	SAP		12482	351	17	10	20.918	4.37e-12	6.42e-09	4.38667	8.19279	5.12813	0.808957
GOMF	sequence-specific DNA binding RNA polymerase II transcription factor activity		12482	351	299	59	7.0171	1.15e-33	2.6e-31	2.81087	30.5845	5.10513	0.805328
GOBP	negative regulation of transcription from RNA polymerase II promoter		12482	351	508	85	5.9502	5.33e-43	1.6e-40	2.57294	39.7957	5.10248	0.80491
Corum	Gata1-Fog1-MeCP1 complex		12482	351	12	8	23.708	1.6e-10	8.76e-08	4.5673	7.05759	5.09224	0.803295
GOBP	negative regulation of gene expression		12482	351	807	117	5.1557	1.06e-53	4.45e-51	2.36617	50.3516	5.08203	0.801685
GOBP	negative regulation of macromolecule biosynthetic process		12482	351	839	120	5.0862	1.41e-54	6.19e-52	2.34659	51.2084	5.07181	0.800072
GOMF	sequence-specific DNA binding transcription factor activity		12482	351	575	92	5.6898	4.86e-45	1.5e-42	2.50838	41.8233	5.06873	0.799587
GOMF	nucleic acid binding transcription factor activity		12482	351	575	92	5.6898	4.86e-45	1.65e-42	2.50838	41.7819	5.06748	0.799389
GOBP	transcription, DNA-dependent		12482	351	1172	151	4.5817	1.29e-64	1.04e-61	2.19588	60.9828	5.04091	0.795197
GOBP	RNA biosynthetic process		12482	351	1227	155	4.4923	1.96e-65	1.87e-62	2.16745	61.7276	5.00705	0.789857
GOCC	transcriptional repressor complex		12482	351	57	19	11.854	4.78e-16	3.03e-14	3.5673	13.5191	4.97728	0.785159
GOCC	histone deacetylase complex		12482	351	48	17	12.595	5.36e-15	2.82e-13	3.65478	12.5493	4.97508	0.784814
GOMF	enhancer binding		12482	351	62	20	11.471	1.66e-16	1.94e-14	3.51992	13.7112	4.94502	0.780071
GOCC (simple)	Chromosome		12482	351	598	91	5.4115	1.2e-42	5.4e-42	2.43603	41.2679	4.94214	0.779616
Keywords	Repressor		12482	351	410	70	6.0714	9.54e-36	7.58e-34	2.60203	33.1205	4.91483	0.775309
GOBP	negative regulation of cellular biosynthetic process		12482	351	882	120	4.8383	3.79e-52	1.42e-49	2.2745	48.8466	4.89636	0.772395
GOBP	regulation of transcription, DNA-dependent		12482	351	2141	224	3.7206	1.23e-87	6.47e-84	1.89554	83.1894	4.87883	0.76963
GOCC	nucleosome		12482	351	33	13	14.009	1.83e-12	8.56e-11	3.80828	10.0675	4.85599	0.766027
GOBP	negative regulation of biosynthetic process		12482	351	895	120	4.768	1.92e-51	6.74e-49	2.25338	48.1715	4.84534	0.764346
GOMF	enhancer sequence-specific DNA binding		12482	351	55	18	11.638	4.15e-15	4.55e-13	3.54077	12.3419	4.83803	0.763194
Keywords	Bromodomain		12482	351	30	12	14.225	1.07e-11	2.7e-10	3.83036	9.56796	4.81542	0.759627
GOBP	regulation of RNA metabolic process		12482	351	2243	229	3.6306	3.29e-88	3.46e-84	1.86021	83.4605	4.81439	0.759465
GOBP	chromatin organization		12482	351	446	72	5.7408	3.96e-35	8.49e-33	2.52125	32.0712	4.76147	0.751116
GOBP	chromosome organization		12482	351	555	83	5.3182	4.06e-38	9.49e-36	2.41094	35.0226	4.70681	0.742494
GOCC	nuclear chromosome part		12482	351	264	49	6.6004	1.02e-26	1.17e-24	2.72255	23.9305	4.68781	0.739497
GOCC	chromosomal part		12482	351	489	75	5.4542	4.53e-35	1.15e-32	2.44737	31.9407	4.65169	0.733798
GOBP	ATP-dependent chromatin remodeling		12482	351	31	12	13.766	1.7e-11	2.38e-09	3.78304	8.62333	4.64835	0.733272
GOBP	nucleosome positioning		12482	351	7	5	25.401	3.39e-07	3.53e-05	4.66681	4.45177	4.6121	0.727553
GOBP	regulation of cellular macromolecule biosynthetic process		12482	351	2382	229	3.4188	1.22e-82	4.26e-79	1.77349	78.3704	4.57256	0.721316
Pfam	zf-C2H2		12482	351	177	37	7.4337	3.14e-22	1.38e-18	2.89408	17.8591	4.56139	0.719554
GOCC	nucleoplasm part		12482	351	796	104	4.6462	7.56e-43	2.39e-40	2.21605	39.6212	4.55687	0.718841
Pfam	MBD	+	12482	351	9	6	23.708	3.66e-08	3.23e-05	4.5673	4.49108	4.54813	0.717462
GSEA	TRANSCRIPTION_DNA_DEPENDENT		12482	351	490	74	5.3705	3.99e-34	2.05e-30	2.42506	29.6886	4.53616	0.715575
GOMF	core promoter binding		12482	351	116	27	8.2772	8.78e-18	1.3e-15	3.04914	14.8866	4.53244	0.714987
GSEA	RNA_BIOSYNTHETIC_PROCESS		12482	351	492	74	5.3486	5.27e-34	1.81e-30	2.41916	29.7432	4.52997	0.714598
GOMF	RNA polymerase II core promoter proximal region sequence-specific DNA binding transcription factor activity involved in negative regulation of transcription		12482	351	80	21	9.3348	3.07e-15	3.48e-13	3.22262	12.4589	4.51884	0.712841
GSEA	TRANSCRIPTION		12482	351	582	83	5.0715	1.55e-36	1.6e-32	2.34241	31.7967	4.49618	0.709266
GOCC	heterochromatin		12482	351	54	16	10.537	8.16e-13	3.97e-11	3.39739	10.4011	4.49396	0.708917
GOBP	regulation of macromolecule biosynthetic process		12482	351	2433	229	3.3471	1.07e-80	2.81e-77	1.74291	76.5518	4.48689	0.707801
GOBP	protein sumoylation		12482	351	21	9	15.241	2.09e-09	2.47e-07	3.92989	6.60683	4.4749	0.70591
GOMF	Krueppel-associated box domain binding		12482	351	3	3	35.561	2.21e-05	0.0012093	5.15222	2.91747	4.46938	0.70504
GSEA	REGULATION_OF_TRANSCRIPTION		12482	351	429	66	5.471	7.46e-31	1.28e-27	2.4518	26.8934	4.46196	0.703869
Keywords	Activator		12482	351	459	68	5.2683	8.99e-31	5e-29	2.39734	28.3012	4.44373	0.700994
GOBP	positive regulation of transcription from RNA polymerase II promoter		12482	351	669	89	4.7309	7.17e-37	1.64e-34	2.24211	33.7853	4.41749	0.696853
GOBP	positive regulation of transcription, DNA-dependent		12482	351	898	109	4.3165	5.7e-42	1.62e-39	2.10986	38.791	4.36891	0.689191
Pfam	Linker_histone		12482	351	10	6	21.337	8.9e-08	6.54e-05	4.41529	4.18451	4.35642	0.687221
GSEA	TRANSCRIPTION_FROM_RNA_POLYMERASE_II_PROMOTER		12482	351	354	56	5.6255	8.56e-27	7.99e-24	2.49198	23.0973	4.34809	0.685906
GOMF	RNA polymerase II core promoter sequence-specific DNA binding		12482	351	41	13	11.276	4.51e-11	4.38e-09	3.49518	8.35879	4.34649	0.685653
GSEA	TRANSCRIPTION_REPRESSOR_ACTIVITY		12482	351	123	27	7.8061	4.35e-17	2.13e-14	2.9646	13.6722	4.34445	0.685332
GOBP	positive regulation of RNA metabolic process		12482	351	940	112	4.2371	1.9e-42	5.56e-40	2.08308	39.255	4.34013	0.68465
GOBP	regulation of gene expression		12482	351	2654	237	3.1756	5.26e-80	1.11e-76	1.66703	75.9566	4.33111	0.683227
GSEA	REGULATION_OF_TRANSCRIPTIONDNA_DEPENDENT		12482	351	348	55	5.6203	2.68e-26	2.29e-23	2.49065	22.6398	4.32466	0.68221
Corum	Ikaros complex		12482	351	11	6	19.397	1.9e-07	3.47e-05	4.27776	4.4594	4.32246	0.681864
Pfam	Bromodomain		12482	351	34	12	12.551	6.07e-11	6.69e-08	3.64973	7.17441	4.32158	0.681724
GOBP	regulation of cellular biosynthetic process		12482	351	2535	229	3.2124	5.87e-77	1.03e-73	1.68365	72.9874	4.32017	0.681502
Keywords	Nucleus		12482	351	3341	277	2.9484	3.79e-95	2.11e-92	1.55993	91.6766	4.31911	0.681334
GOBP	chromatin modification		12482	351	400	60	5.3342	2.03e-27	3.8e-25	2.41527	24.4198	4.30685	0.679401
GOBP	RNA metabolic process		12482	351	1806	179	3.5246	7.86e-61	5.51e-58	1.81746	57.2589	4.30585	0.679243
Pfam	PHD		12482	351	54	16	10.537	8.16e-13	1.8e-09	3.39739	8.74511	4.30329	0.678839
GOCC	protein-DNA complex		12482	351	59	16	9.6437	3.7e-12	1.67e-10	3.26959	9.77656	4.29948	0.678238
GOBP	regulation of biosynthetic process		12482	351	2559	229	3.1823	4.19e-76	6.29e-73	1.67007	72.2014	4.2824	0.675544
GOMF	transcription factor binding transcription factor activity		12482	351	348	54	5.5181	2e-25	3.39e-23	2.46417	22.4695	4.28205	0.675488
GOMF	RNA polymerase II core promoter proximal region sequence-specific DNA binding transcription factor activity involved in positive regulation of transcription		12482	351	151	30	7.0651	1.43e-17	2.03e-15	2.82071	14.692	4.26127	0.672211
GSEA	REGULATION_OF_RNA_METABOLIC_PROCESS		12482	351	356	55	5.494	8.53e-26	6.75e-23	2.45786	22.171	4.25955	0.671939
GOMF	protein binding transcription factor activity		12482	351	351	54	5.471	3.06e-25	4.96e-23	2.4518	22.3047	4.25808	0.671706
GSEA	REGULATION_OF_NUCLEOBASENUCLEOSIDENUCLEOTIDE_AND_NUCLEIC_ACID_METABOLIC_PROCESS		12482	351	470	67	5.0694	2.74e-29	3.53e-26	2.34182	25.4528	4.25205	0.670756
GOBP	negative regulation of cellular metabolic process		12482	351	1133	126	3.9547	4.12e-45	1.31e-42	1.98357	41.8821	4.25199	0.670747
GOMF	transcription factor binding		12482	351	370	56	5.3822	8.46e-26	1.51e-23	2.4282	22.82	4.2515	0.670669
Pfam	DUF3504		12482	351	5	4	28.449	2.99e-06	0.0013174	4.83031	2.88028	4.24463	0.669585
GOBP	negative regulation of macromolecule metabolic process		12482	351	1137	126	3.9408	6.09e-45	1.88e-42	1.97849	41.7255	4.23985	0.668831
GOBP	cellular macromolecule biosynthetic process		12482	351	1497	154	3.6583	1.67e-52	6.74e-50	1.87117	49.1716	4.23657	0.668313
GOBP	regulation of nucleobase-containing compound metabolic process		12482	351	2662	233	3.1126	4.31e-76	5.66e-73	1.63812	72.2469	4.22147	0.665933
GOMF	core promoter sequence-specific DNA binding		12482	351	72	18	8.8903	7.52e-13	7.52e-11	3.15223	10.1239	4.21989	0.665682
GOBP	macromolecule biosynthetic process		12482	351	1523	155	3.6192	2.75e-52	1.07e-49	1.85567	48.9697	4.20589	0.663474
GSEA	DNA_BINDING		12482	351	419	61	5.1772	3.75e-27	3.85e-24	2.37217	23.4141	4.20464	0.663277
GOBP	regulation of nitrogen compound metabolic process		12482	351	2691	233	3.0791	4.25e-75	4.97e-72	1.62251	71.3037	4.17752	0.658998
GSEA	TRANSCRIPTION_FACTOR_ACTIVITY		12482	351	225	39	6.164	2.66e-20	1.61e-17	2.62387	16.7942	4.17346	0.658358
GOBP	positive regulation of nucleobase-containing compound metabolic process		12482	351	1024	115	3.9937	4.16e-41	1.09e-38	1.99773	37.9609	4.17096	0.657964
GOBP	positive regulation of macromolecule biosynthetic process		12482	351	1024	115	3.9937	4.16e-41	1.12e-38	1.99773	37.95	4.17066	0.657917
GOBP	histone H4 deacetylation		12482	351	9	5	19.756	1.93e-06	0.00018403	4.30422	3.73511	4.15429	0.655334
GOBP	nucleosome organization		12482	351	74	18	8.65	1.25e-12	1.85e-10	3.1127	9.73306	4.13919	0.652952
GSEA	RNA_METABOLIC_PROCESS		12482	351	677	85	4.4649	3.26e-33	8.37e-30	2.15863	29.0775	4.13545	0.652362
GOBP	positive regulation of gene expression		12482	351	1000	112	3.9829	8.5e-40	2.08e-37	1.99382	36.6823	4.12932	0.651395
Keywords	Oxygentransport		12482	351	7	4	20.321	1.98e-05	0.00028938	4.3449	3.53853	4.12753	0.651113
GOMF	transcription cofactor activity		12482	351	322	49	5.4115	9.91e-23	1.53e-20	2.43603	19.8147	4.11395	0.648971
GOBP	positive regulation of nitrogen compound metabolic process		12482	351	1042	115	3.9247	2.39e-40	6.13e-38	1.97258	37.2123	4.111	0.648506
GOBP	chromatin remodeling		12482	351	95	21	7.8609	1.24e-13	1.86e-11	2.97469	10.7306	4.09956	0.646701
GOBP	nucleic acid metabolic process		12482	351	2143	195	3.2359	1.13e-61	8.52e-59	1.69417	58.0696	4.09925	0.646652
GSEA	REGULATION_OF_GENE_EXPRESSION		12482	351	507	68	4.7696	4.16e-28	4.75e-25	2.25387	24.3235	4.0851	0.64442
GOBP	positive regulation of cellular biosynthetic process		12482	351	1081	117	3.8489	2.83e-40	7.08e-38	1.94445	37.15	4.06524	0.641287
GOBP	positive regulation of biosynthetic process		12482	351	1096	117	3.7962	1.14e-39	2.72e-37	1.92456	36.5649	4.01804	0.633841
GOCC	telomeric heterochromatin		12482	351	2	2	35.561	0.00078857	0.012627	5.15222	1.8987	4.0143	0.633252
GOMF	SUMO ligase activity		12482	351	10	5	17.781	3.74e-06	0.00024019	4.15226	3.61945	4.01212	0.632908
GOCC	DNA topoisomerase complex (ATP-hydrolyzing)		12482	351	2	2	35.561	0.00078857	0.012789	5.15222	1.89316	4.01137	0.632789
GOMF	nucleosomal DNA binding		12482	351	4	3	26.671	8.57e-05	0.0039938	4.7372	2.39861	3.99605	0.630373
GOBP	chromatin assembly		12482	351	22	8	12.931	7.83e-08	8.75e-06	3.69276	5.05792	3.9949	0.630191
GOMF	DNA topoisomerase (ATP-hydrolyzing) activity		12482	351	4	3	26.671	8.57e-05	0.0040493	4.7372	2.39262	3.99356	0.629979
GOBP	protein-DNA complex subunit organization		12482	351	79	18	8.1026	4.13e-12	5.95e-10	3.01838	9.22577	3.991	0.629575
Keywords	Zinc-finger		12482	351	1135	119	3.7284	1.24e-39	1.38e-37	1.89856	36.8609	3.98528	0.628674
GOMF	transcription corepressor activity		12482	351	115	23	7.1123	8.04e-14	8.54e-12	2.83032	11.0683	3.98013	0.62786
GOBP	negative regulation of metabolic process		12482	351	1230	126	3.6429	3.3e-41	9.14e-39	1.86509	38.039	3.96353	0.625242
GOBP	nucleosome assembly		12482	351	55	14	9.052	2.12e-10	2.75e-08	3.17824	7.56119	3.94718	0.622663
GOMF	oxygen transporter activity		12482	351	7	4	20.321	1.98e-05	0.0011207	4.3449	2.95051	3.9442	0.622193
GOBP	chromatin assembly or disassembly		12482	351	38	11	10.294	4.25e-09	4.91e-07	3.36373	6.30898	3.93646	0.620972
GSEA	MODULE_89		12482	351	7	4	20.321	1.98e-05	0.00121	4.3449	2.91721	3.93303	0.62043
Keywords	Nucleosomecore		12482	351	20	7	12.446	7.07e-07	1.23e-05	3.63761	4.91087	3.92104	0.61854
GOBP	PML body organization		12482	351	4	3	26.671	8.57e-05	0.0060502	4.7372	2.21823	3.91871	0.618172
Corum	PYR complex		12482	351	10	5	17.781	3.74e-06	0.00051202	4.15226	3.29071	3.91775	0.61802
GOBP	negative regulation of DNA damage checkpoint		12482	351	4	3	26.671	8.57e-05	0.0060911	4.7372	2.2153	3.91742	0.617968
GOCC	nucleoplasm		12482	351	1744	161	3.2829	7.18e-49	3.03e-46	1.71497	45.5188	3.8926	0.614054
Keywords	Chromatinregulator		12482	351	240	37	5.4824	1.48e-17	4.83e-16	2.45481	15.3165	3.87974	0.612025
GOCC	nuclear euchromatin		12482	351	25	8	11.38	2.43e-07	7.7e-06	3.50843	5.11364	3.85493	0.608111
GSEA	REACTOME_DOWNREGULATION_OF_SMAD2_3_SMAD4_TRANSCRIPTIONAL_ACTIVITY		12482	351	19	7	13.102	4.72e-07	6.07e-05	3.71172	4.2169	3.83203	0.604499
Corum	Hdac1-Mecp2-Rcor1-Sin3a complex	+	12482	351	4	3	26.671	8.57e-05	0.0093809	4.7372	2.02776	3.83173	0.604451
GSEA	REACTOME_DEPOSITION_OF_NEW_CENPA_CONTAINING_NUCLEOSOMES_AT_THE_CENTROMERE		12482	351	19	7	13.102	4.72e-07	6.15e-05	3.71172	4.21144	3.83079	0.604303
GSEA	REGULATION_OF_TRANSCRIPTION_FROM_RNA_POLYMERASE_II_PROMOTER		12482	351	220	35	5.6575	4.19e-17	2.15e-14	2.50016	13.6666	3.82289	0.603056
GOCC	nuclear part		12482	351	2958	234	2.8132	2.28e-67	2.88e-64	1.49221	63.5405	3.81185	0.601315
GOCC	hemoglobin complex		12482	351	5	3	21.337	0.00020839	0.003766	4.41529	2.42412	3.80065	0.599548
Keywords	Citrullination		12482	351	49	12	8.7089	6.75e-09	1.44e-07	3.12249	6.8404	3.7988	0.599256
GOMF	histone deacetylase binding		12482	351	73	16	7.7942	1.21e-10	1.06e-08	2.9624	7.97568	3.79468	0.598606
GOBP	nucleobase-containing compound metabolic process		12482	351	2409	200	2.9524	6.74e-57	3.55e-54	1.56189	53.4503	3.77768	0.595924
Pfam	RHD		12482	351	10	5	17.781	3.74e-06	0.0015001	4.15226	2.82388	3.77073	0.594828
GOBP	transcription from RNA polymerase II promoter		12482	351	221	34	5.471	3.42e-16	5.37e-14	2.4518	13.27	3.73966	0.589926
Pfam	ARID		12482	351	14	6	15.241	1.14e-06	0.00062683	3.92989	3.20285	3.73396	0.589027
GSEA	MODULE_203		12482	351	8	4	17.781	3.85e-05	0.0020802	4.15226	2.68189	3.72241	0.587206
Keywords	Ublconjugation		12482	351	898	94	3.7224	1.6e-30	7.43e-29	1.89623	28.129	3.72141	0.587048
GOBP	protein-DNA complex assembly		12482	351	68	15	7.8444	4.21e-10	5.4e-08	2.97166	7.26799	3.71624	0.586232
GOBP	histone modification		12482	351	252	37	5.2213	7.61e-17	1.23e-14	2.38441	13.91	3.70567	0.584566
GOBP	covalent chromatin modification		12482	351	253	37	5.2007	8.68e-17	1.38e-14	2.37871	13.8593	3.69565	0.582984
GSEA	PID_SMAD2_3NUCLEARPATHWAY		12482	351	68	15	7.8444	4.21e-10	9.83e-08	2.97166	7.00745	3.68247	0.580906
Pfam	Rad60-SLD		12482	351	4	3	26.671	8.57e-05	0.018895	4.7372	1.72365	3.6792	0.58039
GSEA	NEGATIVE_REGULATION_OF_TRANSCRIPTION		12482	351	144	25	6.1738	1.93e-13	7.64e-11	2.62616	10.1169	3.67919	0.580388
GSEA	BIOCARTA_VDR_PATHWAY		12482	351	12	5	14.817	1.11e-05	0.0007995	3.88918	3.09718	3.67397	0.579564
GSEA	NEGATIVE_REGULATION_OF_TRANSCRIPTION_DNA_DEPENDENT		12482	351	97	19	6.9656	1.77e-11	5.2e-09	2.80025	8.28364	3.67242	0.57932
GOCC	transcription factor complex		12482	351	239	35	5.2077	5.89e-16	3.55e-14	2.38065	13.4501	3.67031	0.578987
Pfam	PLU-1	+	12482	351	4	3	26.671	8.57e-05	0.019889	4.7372	1.70139	3.66726	0.578506
GOCC	Swr1 complex		12482	351	9	4	15.805	6.73e-05	0.001373	3.98231	2.86233	3.66675	0.578425
GOBP	dosage compensation		12482	351	8	4	17.781	3.85e-05	0.0029946	4.15226	2.52366	3.66625	0.578346
GSEA	NEGATIVE_REGULATION_OF_RNA_METABOLIC_PROCESS		12482	351	98	19	6.8945	2.14e-11	5.94e-09	2.78545	8.22597	3.65147	0.576015
GOCC	euchromatin		12482	351	28	8	10.16	6.43e-07	1.89e-05	3.34483	4.72299	3.64615	0.575176
Pfam	Globin		12482	351	7	4	20.321	1.98e-05	0.0072633	4.3449	2.13887	3.63941	0.574112
GOMF	RNA polymerase II transcription factor binding		12482	351	79	16	7.2023	4.21e-10	3.49e-08	2.84846	7.4569	3.62324	0.571562
GOBP	histone acetylation		12482	351	86	17	7.0296	1.78e-10	2.34e-08	2.81344	7.63045	3.61049	0.56955
Keywords	Topoisomerase		12482	351	6	3	17.781	0.00040516	0.0046931	4.15226	2.32854	3.59323	0.566827
GOBP	regulation of gene expression, epigenetic		12482	351	110	20	6.4657	2.16e-11	2.99e-09	2.69281	8.52475	3.5919	0.566618
GSEA	REGULATION_OF_CELLULAR_METABOLIC_PROCESS		12482	351	599	68	4.037	8.14e-24	5.98e-21	2.01328	20.2233	3.5842	0.565403
GOBP	embryonic placenta development		12482	351	22	7	11.315	1.47e-06	0.00014443	3.50016	3.84034	3.58227	0.5651
GSEA	TRANSCRIPTION_COREPRESSOR_ACTIVITY		12482	351	79	16	7.2023	4.21e-10	9.62e-08	2.84846	7.0169	3.56856	0.562937
GSEA	PID_AR_TF_PATHWAY		12482	351	45	11	8.6928	2.95e-08	5.06e-06	3.11982	5.29603	3.56111	0.56176
GOBP	regulation of macromolecule metabolic process		12482	351	3371	246	2.5951	2.39e-65	2.09e-62	1.37579	61.6791	3.55999	0.561584
GOCC	Sin3-type complex		12482	351	14	5	12.7	2.66e-05	0.00060041	3.66676	3.22155	3.55	0.560008
GSEA	REACTOME_RNA_POL_I_PROMOTER_OPENING		12482	351	13	5	13.677	1.76e-05	0.0011082	3.77368	2.95538	3.54999	0.560007
GSEA	NUCLEOBASENUCLEOSIDENUCLEOTIDE_AND_NUCLEIC_ACID_METABOLIC_PROCESS		12482	351	999	99	3.5241	2.65e-30	3.88e-27	1.81725	26.4107	3.54819	0.559723
GOCC	NuA4 histone acetyltransferase complex		12482	351	14	5	12.7	2.66e-05	0.00061132	3.66676	3.21373	3.54784	0.559667
GOCC	ESC/E(Z) complex		12482	351	14	5	12.7	2.66e-05	0.00062264	3.66676	3.20576	3.54564	0.55932
GSEA	MODULE_90		12482	351	9	4	15.805	6.73e-05	0.003232	3.98231	2.49053	3.54139	0.558651
GSEA	REGULATION_OF_METABOLIC_PROCESS		12482	351	608	68	3.9772	1.92e-23	1.32e-20	1.99175	19.8807	3.54025	0.558471
GOMF	transcription coactivator activity		12482	351	183	28	5.4411	1.75e-13	1.81e-11	2.4439	10.7429	3.5387	0.558225
GOCC	PML body		12482	351	84	16	6.7736	1.09e-09	4.17e-08	2.75992	7.37996	3.52928	0.55674
GOCC	nucleus		12482	351	3547	253	2.5365	2.52e-66	1.6e-63	1.34284	62.797	3.51158	0.553948
GOMF	sequence-specific distal enhancer binding RNA polymerase II transcription factor activity		12482	351	41	10	8.6735	1.29e-07	9.56e-06	3.11661	5.01971	3.51101	0.553857
GSEA	REACTOME_GENERIC_TRANSCRIPTION_PATHWAY		12482	351	129	22	6.0647	8e-12	2.49e-09	2.60044	8.60347	3.50714	0.553247
Keywords	Chromosome		12482	351	208	30	5.129	1.15e-13	3.05e-12	2.35868	11.5152	3.50606	0.553077
GOMF	chromatin DNA binding		12482	351	35	9	9.1443	3.41e-07	2.36e-05	3.19287	4.62657	3.50309	0.552608
GSEA	DNA_DEPENDENT_ATPASE_ACTIVITY		12482	351	18	6	11.854	6.29e-06	0.00052114	3.5673	3.28305	3.49401	0.551176
Corum	SWI/SNF chromatin-remodeling complex (Mecp2, Smarc)		12482	351	5	3	21.337	0.00020839	0.018999	4.41529	1.72127	3.48884	0.550361
GOBP	internal peptidyl-lysine acetylation		12482	351	91	17	6.6433	4.49e-10	5.68e-08	2.7319	7.24532	3.48629	0.549958
GSEA	SPECIFIC_RNA_POLYMERASE_II_TRANSCRIPTION_FACTOR_ACTIVITY		12482	351	23	7	10.823	2.05e-06	0.00022956	3.43603	3.6391	3.48571	0.549867
GSEA	KRCTCNNNNMANAGC_UNKNOWN		12482	351	23	7	10.823	2.05e-06	0.00023208	3.43603	3.63436	3.48457	0.549687
GOBP	regulation of transcription involved in cell fate commitment		12482	351	9	4	15.805	6.73e-05	0.004879	3.98231	2.31167	3.47602	0.548339
GSEA	NUCLEUS		12482	351	1188	111	3.3226	5.2e-32	1.07e-28	1.73231	27.9707	3.47252	0.547787
GOCC	histone methyltransferase complex		12482	351	64	13	7.2234	1.78e-08	6.44e-07	2.85268	6.19107	3.46243	0.546194
GSEA	PID_AP1_PATHWAY		12482	351	54	12	7.9025	2.19e-08	3.87e-06	2.98231	5.41178	3.46138	0.546029
Keywords	Biologicalrhythms		12482	351	104	18	6.1548	5.04e-10	1.12e-08	2.62171	7.95043	3.45968	0.545761
GSEA	PID_REG_GR_PATHWAY		12482	351	61	13	7.5786	9.68e-09	1.84e-06	2.92193	5.7348	3.45846	0.545567
GOCC	nuclear body		12482	351	292	38	4.6278	1.65e-15	9.5e-14	2.21033	13.0224	3.44362	0.543227
GSEA	TRANSCRIPTION_FACTOR_BINDING		12482	351	265	36	4.831	2.46e-15	1.15e-12	2.27232	11.94	3.44036	0.542712
GOBP	peptidyl-lysine acetylation		12482	351	93	17	6.5004	6.38e-10	7.89e-08	2.70053	7.10301	3.43912	0.542517
GSEA	RNA_POLYMERASE_II_TRANSCRIPTION_FACTOR_ACTIVITY		12482	351	133	22	5.8823	1.49e-11	4.52e-09	2.55638	8.34527	3.43621	0.542057
Keywords	Homeobox		12482	351	66	13	7.0045	2.62e-08	5.21e-07	2.80828	6.28297	3.43457	0.541799
GOMF	histone deacetylase activity		12482	351	19	6	11.23	8.93e-06	0.00053295	3.48929	3.27331	3.43399	0.541708
GSEA	NEGATIVE_REGULATION_OF_NUCLEOBASENUCLEOSIDENUCLEOTIDE_AND_NUCLEIC_ACID_METABOLIC_PROCESS		12482	351	160	25	5.5564	2.22e-12	7.59e-10	2.47415	9.11967	3.42819	0.540792
GOBP	peptidyl-lysine modification		12482	351	127	21	5.8802	4.39e-11	5.84e-09	2.55587	8.23371	3.42415	0.540155
Pfam	Histone		12482	351	22	7	11.315	1.47e-06	0.00071981	3.50016	3.14278	3.40718	0.537478
GSEA	PID_HDAC_CLASSII_PATHWAY		12482	351	30	8	9.483	1.15e-06	0.00013533	3.24534	3.86861	3.39105	0.534934
GSEA	PID_ERA_GENOMIC_PATHWAY		12482	351	49	11	7.9831	7.59e-08	1.26e-05	2.99695	4.90049	3.38898	0.534608
GOBP	cellular nitrogen compound metabolic process		12482	351	2666	200	2.6678	1.95e-49	6.63e-47	1.41565	46.1786	3.3832	0.533695
GOMF	Tat protein binding	+	12482	351	6	3	17.781	0.00040516	0.014973	4.15226	1.82469	3.38073	0.533307
GOMF	DNA topoisomerase activity	+	12482	351	6	3	17.781	0.00040516	0.015138	4.15226	1.81993	3.37853	0.532959
GOBP	internal protein amino acid acetylation		12482	351	96	17	6.2973	1.06e-09	1.28e-07	2.65473	6.89181	3.36976	0.531576
GOCC	nuclear chromosome		12482	351	39	9	8.2064	9.14e-07	2.57e-05	3.03675	4.59007	3.36714	0.531163
GOBP	histone deacetylation		12482	351	37	9	8.65	5.67e-07	5.74e-05	3.1127	4.24138	3.36302	0.530513
GOBP	chromatin silencing		12482	351	37	9	8.65	5.67e-07	5.79e-05	3.1127	4.23718	3.36219	0.530381
GOBP	positive regulation of macromolecule metabolic process		12482	351	1514	129	3.03	9.58e-34	1.97e-31	1.59932	30.7047	3.34774	0.528103
GOBP	negative regulation of gene expression, epigenetic		12482	351	44	10	8.0821	2.63e-07	2.8e-05	3.01473	4.55352	3.34213	0.527217
GOCC	H4/H2A histone acetyltransferase complex		12482	351	16	5	11.113	5.48e-05	0.0011368	3.47418	2.94432	3.33338	0.525837
GOMF	histone acetyltransferase activity		12482	351	45	10	7.9025	3.29e-07	2.33e-05	2.98231	4.63231	3.32938	0.525206
GOMF	histone acetyl-lysine binding		12482	351	15	5	11.854	3.88e-05	0.0020276	3.5673	2.69302	3.32518	0.524543
GSEA	NUCLEAR_PART		12482	351	506	56	3.9356	4.06e-19	2.19e-16	1.97658	15.6586	3.31608	0.523107
GOMF	RNA polymerase II transcription factor binding transcription factor activity		12482	351	83	15	6.4267	7.64e-09	6.04e-07	2.68408	6.21864	3.31147	0.52238
GOCC	methyltransferase complex		12482	351	77	14	6.4657	2.23e-08	7.83e-07	2.69281	6.10613	3.30442	0.521268
GSEA	NUCLEOPLASM		12482	351	248	33	4.7319	6.83e-14	2.81e-11	2.24242	10.5514	3.30267	0.520993
GOBP	positive regulation of cellular metabolic process		12482	351	1493	126	3.0012	2.04e-32	4.13e-30	1.58554	29.384	3.28973	0.518951
GOBP	nitrogen compound metabolic process		12482	351	2760	201	2.5898	1.21e-47	3.99e-45	1.37284	44.3994	3.27385	0.516447
GOBP	circadian regulation of gene expression		12482	351	53	11	7.3806	1.78e-07	1.91e-05	2.88374	4.72001	3.26177	0.51454
GOMF	double-stranded DNA binding		12482	351	85	15	6.2755	1.07e-08	8.27e-07	2.64973	6.08274	3.26156	0.514508
GOMF	protein deacetylase activity		12482	351	21	6	10.16	1.69e-05	0.00097354	3.34483	3.01165	3.25823	0.513982
GSEA	POSITIVE_REGULATION_OF_TRANSCRIPTION		12482	351	117	19	5.7749	5.1e-10	1.12e-07	2.5298	6.95257	3.25725	0.513827
Keywords	Zinc		12482	351	1499	125	2.9654	1.34e-31	8.25e-30	1.56823	29.0836	3.25438	0.513375
GOCC	histone acetyltransferase complex		12482	351	79	14	6.302	3.12e-08	1.07e-06	2.65581	5.97131	3.25211	0.513016
GOMF	lysine N-acetyltransferase activity		12482	351	47	10	7.5662	5.05e-07	3.44e-05	2.91957	4.46383	3.2465	0.512132
GOBP	regulation of primary metabolic process		12482	351	3504	239	2.4256	2.96e-56	1.48e-53	1.27834	52.8289	3.24118	0.511292
GOCC	Ada2/Gcn5/Ada3 transcription activator complex		12482	351	17	5	10.459	7.55e-05	0.001516	3.38667	2.8193	3.23493	0.510307
GSEA	CHROMATIN_MODIFICATION		12482	351	46	10	7.7307	4.09e-07	5.46e-05	2.9506	4.26274	3.23486	0.510295
GSEA	REACTOME_MEIOTIC_SYNAPSIS		12482	351	27	7	9.2196	6.65e-06	0.00053433	3.2047	3.27219	3.22144	0.508179
GOCC	Sin3 complex		12482	351	12	4	11.854	0.00024291	0.0042678	3.5673	2.3698	3.22057	0.508041
GSEA	REACTOME_CHROMOSOME_MAINTENANCE		12482	351	61	12	6.9957	9.15e-08	1.47e-05	2.80647	4.83289	3.21493	0.507152
GSEA	TRANSCRIPTION_COFACTOR_ACTIVITY		12482	351	195	27	4.9239	5.35e-12	1.72e-09	2.2998	8.76518	3.21335	0.506902
GOBP	protein deacetylation		12482	351	40	9	8.0013	1.15e-06	0.00011378	3.00023	3.94393	3.21254	0.506775
GSEA	TRANSCRIPTION_ACTIVATOR_ACTIVITY		12482	351	148	22	5.2861	1.27e-10	3.11e-08	2.4022	7.50672	3.19389	0.503832
GOBP	regulation of cellular metabolic process		12482	351	3591	241	2.3866	1.34e-55	6.38e-53	1.25496	52.1949	3.18697	0.502742
GOBP	protein acetylation		12482	351	105	17	5.7575	4.37e-09	4.99e-07	2.52544	6.302	3.17412	0.500713
GOMF	structure-specific DNA binding		12482	351	172	24	4.962	7.01e-11	6.62e-09	2.31092	8.17902	3.16967	0.500012
GSEA	NUCLEAR_LUMEN		12482	351	340	40	4.1837	9.03e-15	3.87e-12	2.06478	11.4124	3.16592	0.49942
GSEA	ESTABLISHMENT_AND_OR_MAINTENANCE_OF_CHROMATIN_ARCHITECTURE		12482	351	63	12	6.7736	1.33e-07	2.07e-05	2.75992	4.68508	3.1503	0.496956
GOBP	DNA methylation		12482	351	22	6	9.6985	2.26e-05	0.001855	3.27776	2.73166	3.13177	0.494033
GOBP	DNA alkylation		12482	351	22	6	9.6985	2.26e-05	0.0018697	3.27776	2.72823	3.13078	0.493878
GSEA	POSITIVE_REGULATION_OF_NUCLEOBASENUCLEOSIDENUCLEOTIDE_AND_NUCLEIC_ACID_METABOLIC_PROCESS		12482	351	124	19	5.4489	1.39e-09	2.81e-07	2.44597	6.55136	3.12911	0.493613
GSEA	BIOCARTA_CALCINEURIN_PATHWAY		12482	351	17	5	10.459	7.55e-05	0.0035114	3.38667	2.45452	3.1248	0.492933
GSEA	REACTOME_APOPTOSIS_INDUCED_DNA_FRAGMENTATION		12482	351	12	4	11.854	0.00024291	0.0089484	3.5673	2.04825	3.10528	0.489854
GOBP	positive regulation of metabolic process		12482	351	1625	129	2.823	1.33e-30	2.65e-28	1.49723	27.5771	3.10173	0.489294
GSEA	PID_RETINOIC_ACID_PATHWAY		12482	351	29	7	8.5838	1.11e-05	0.00080041	3.10162	3.09669	3.10038	0.489082
GSEA	PID_HNF3BPATHWAY		12482	351	29	7	8.5838	1.11e-05	0.00080609	3.10162	3.09362	3.09961	0.488961
GSEA	BIOCARTA_CARM_ER_PATHWAY		12482	351	29	7	8.5838	1.11e-05	0.00081184	3.10162	3.09053	3.09884	0.488839
GOBP	rhythmic process		12482	351	197	26	4.6934	3.96e-11	5.33e-09	2.23063	8.27287	3.09553	0.488316
GSEA	CHROMOSOME_ORGANIZATION_AND_BIOGENESIS		12482	351	99	16	5.7473	1.28e-08	2.38e-06	2.52288	5.62257	3.08253	0.486265
GOBP	protein deacylation		12482	351	43	9	7.4431	2.18e-06	0.00020611	2.8959	3.6859	3.07591	0.485222
GSEA	REACTOME_TRANSCRIPTIONAL_ACTIVITY_OF_SMAD2_SMAD3_SMAD4_HETEROTRIMER		12482	351	36	8	7.9025	5.01e-06	0.00043258	2.98231	3.36393	3.07345	0.484833
GOBP	cellular biosynthetic process		12482	351	2165	160	2.6281	8.62e-36	1.93e-33	1.39402	32.715	3.06823	0.48401
GSEA	NEGATIVE_REGULATION_OF_CELLULAR_METABOLIC_PROCESS		12482	351	197	26	4.6934	3.96e-11	1.07e-08	2.23063	7.97037	3.06684	0.48379
GOCC	nuclear heterochromatin		12482	351	25	6	8.5347	4.93e-05	0.0010936	3.09334	2.96114	3.05975	0.482672
GSEA	REACTOME_TRANSCRIPTIONAL_REGULATION_OF_WHITE_ADIPOCYTE_DIFFERENTIATION		12482	351	66	12	6.4657	2.25e-07	3.31e-05	2.69281	4.48074	3.05838	0.482456
GSEA	NEGATIVE_REGULATION_OF_METABOLIC_PROCESS		12482	351	199	26	4.6462	4.97e-11	1.31e-08	2.21605	7.88299	3.04339	0.480091
GOMF	RNA polymerase II repressing transcription factor binding		12482	351	24	6	8.8903	3.85e-05	0.0020463	3.15223	2.68903	3.02944	0.477891
GSEA	GCM_RAD21		12482	351	37	8	7.6889	6.21e-06	0.00051925	2.94278	3.28462	3.02475	0.477151
GOBP	biosynthetic process		12482	351	2230	162	2.5834	2.04e-35	4.47e-33	1.36927	32.3498	3.01881	0.476213
GSEA	NUCLEOPLASM_PART		12482	351	191	25	4.6546	1.13e-10	2.83e-08	2.21866	7.54789	3.01317	0.475324
GOBP	histone H2A acetylation		12482	351	12	4	11.854	0.00024291	0.015477	3.5673	1.81031	3.01088	0.474963
GSEA	DAZARD_RESPONSE_TO_UV_NHEK_DN		12482	351	268	32	4.2461	3.23e-12	1.07e-09	2.08614	8.96964	3.00401	0.473879
GOBP	histone H4 acetylation		12482	351	45	9	7.1123	3.23e-06	0.00029826	2.83032	3.5254	2.99005	0.471677
GSEA	REACTOME_PACKAGING_OF_TELOMERE_ENDS		12482	351	13	4	10.942	0.0003411	0.011495	3.4518	1.93949	2.98852	0.471436
GSEA	MODULE_392		12482	351	13	4	10.942	0.0003411	0.011532	3.4518	1.9381	2.98799	0.471351
GSEA	MODULE_168		12482	351	13	4	10.942	0.0003411	0.011571	3.4518	1.93663	2.98742	0.471262
GOCC	sex chromosome		12482	351	14	4	10.16	0.00046426	0.0079363	3.34483	2.10038	2.97752	0.469701
GOMF	nucleosome binding	+	12482	351	13	4	10.942	0.0003411	0.013031	3.4518	1.88502	2.96732	0.468091
GOMF	NAD-dependent histone deacetylase activity (H3-K9 specific)	+	12482	351	13	4	10.942	0.0003411	0.013179	3.4518	1.88012	2.96538	0.467786
GOCC	nuclear speck		12482	351	159	21	4.6968	2.99e-09	1.11e-07	2.23168	6.95421	2.96507	0.467737
GOMF	histone deacetylase activity (H3-K9 specific)	+	12482	351	13	4	10.942	0.0003411	0.01333	3.4518	1.87517	2.96343	0.467478
GSEA	LIGAND_DEPENDENT_NUCLEAR_RECEPTOR_ACTIVITY		12482	351	19	5	9.3582	0.00013411	0.005626	3.22623	2.2498	2.9482	0.465076
GSEA	CHROMATIN_REMODELING		12482	351	19	5	9.3582	0.00013411	0.0056491	3.22623	2.24802	2.94762	0.464984
GSEA	MODULE_123		12482	351	166	22	4.7129	1.18e-09	2.42e-07	2.23662	6.61631	2.93324	0.462715
GOBP	regulation of metabolic process		12482	351	4001	249	2.2131	7.21e-52	2.61e-49	1.14607	48.5826	2.92434	0.461311
Pfam	Myb_DNA-binding		12482	351	16	5	11.113	5.48e-05	0.018583	3.47418	1.73088	2.91881	0.460439
GSEA	MARTIN_INTERACT_WITH_HDAC		12482	351	40	8	7.1123	1.14e-05	0.00081242	2.83032	3.09022	2.89317	0.456394
GSEA	REACTOME_HOMOLOGOUS_RECOMBINATION_REPAIR_OF_REPLICATION_INDEPENDENT_DOUBLE_STRAND_BREAKS	+	12482	351	14	4	10.16	0.00046426	0.014637	3.34483	1.83455	2.87848	0.454076
GOCC	MLL1 complex		12482	351	28	6	7.6203	9.64e-05	0.0018753	2.92985	2.72693	2.87774	0.453961
GOCC	nuclear matrix		12482	351	77	12	5.542	1.24e-06	3.41e-05	2.47041	4.46749	2.86479	0.451917
GSEA	PID_RB_1PATHWAY		12482	351	56	10	6.3502	2.71e-06	0.00028379	2.6668	3.547	2.8639	0.451777
GSEA	ABRAMSON_INTERACT_WITH_AIRE		12482	351	41	8	6.9388	1.38e-05	0.00092381	2.79469	3.03442	2.85278	0.450023
GOBP	regulation of peptidyl-lysine acetylation	+	12482	351	33	7	7.5433	2.71e-05	0.0021551	2.9152	2.66653	2.85094	0.449732
GSEA	TTTNNANAGCYR_UNKNOWN		12482	351	74	12	5.7667	8.04e-07	9.84e-05	2.52775	4.00703	2.83632	0.447427
GOMF	deacetylase activity		12482	351	27	6	7.9025	7.79e-05	0.0037288	2.98231	2.42843	2.833	0.446902
GSEA	BENPORATH_ES_CORE_NINE_CORRELATED		12482	351	84	13	5.5035	4.89e-07	6.2e-05	2.46035	4.20761	2.81356	0.443836
GSEA	NEGATIVE_REGULATION_OF_TRANSCRIPTION_FROM_RNA_POLYMERASE_II_PROMOTER		12482	351	58	10	6.1313	3.75e-06	0.00035366	2.61619	3.45141	2.80383	0.442301
GSEA	ORGANELLE_LUMEN		12482	351	405	41	3.6	6.37e-13	2.34e-10	1.848	9.63082	2.79217	0.440461
GOCC (simple)	Nucleus		12482	351	1362	103	2.6893	4.15e-22	1.25e-21	1.42723	20.9047	2.7921	0.440451
GSEA	MEMBRANE_ENCLOSED_LUMEN		12482	351	405	41	3.6	6.37e-13	2.43e-10	1.848	9.61502	2.79102	0.440281
GOBP	circadian rhythm		12482	351	115	16	4.9477	1.09e-07	1.19e-05	2.30676	4.9231	2.78812	0.439822
GSEA	RIZ_ERYTHROID_DIFFERENTIATION_APOBEC2		12482	351	15	4	9.483	0.00061546	0.018177	3.24534	1.74048	2.77723	0.438106
GOMF	RNA polymerase II transcription factor binding transcription factor activity involved in negative regulation of transcription		12482	351	21	5	8.467	0.00022184	0.0094283	3.08185	2.02557	2.77489	0.437735
GOCC	chromosome		12482	351	110	15	4.8493	3.52e-07	1.06e-05	2.27778	4.9751	2.76907	0.436817
GOBP	protein acylation		12482	351	128	17	4.723	8.73e-08	9.66e-06	2.2397	5.01521	2.73978	0.432196
GSEA	TATCTGG,MIR-488		12482	351	44	8	6.4657	2.35e-05	0.0014016	2.69281	2.85338	2.73208	0.430983
GSEA	REACTOME_YAP1_AND_WWTR1_TAZ_STIMULATED_GENE_EXPRESSION		12482	351	22	5	8.0821	0.00027912	0.010066	3.01473	1.99714	2.71981	0.429047
GSEA	MORF_SMC1L1		12482	351	61	10	5.8297	5.96e-06	0.00050233	2.54342	3.29901	2.71431	0.428179
GSEA	TRANSCRIPTION_FACTOR_COMPLEX		12482	351	79	12	5.4017	1.63e-06	0.00018868	2.43341	3.72427	2.70659	0.426961
GOCC	condensed chromosome		12482	351	39	7	6.3828	8.23e-05	0.0016276	2.67419	2.78845	2.70231	0.426286
GOMF	oxygen binding		12482	351	22	5	8.0821	0.00027912	0.011434	3.01473	1.9418	2.70077	0.426043
GSEA	V$LXR_DR4_Q3		12482	351	62	10	5.7357	6.91e-06	0.00053836	2.51997	3.26893	2.68935	0.424242
GOCC	SWI/SNF-type complex		12482	351	17	4	8.3674	0.0010142	0.015839	3.06478	1.80027	2.68308	0.423253
GSEA	PID_CMYB_PATHWAY		12482	351	71	11	5.5095	3.62e-06	0.00034453	2.46192	3.46277	2.68109	0.422939
GSEA	PID_NFAT_TFPATHWAY		12482	351	30	6	7.1123	0.00014357	0.0059261	2.83032	2.22723	2.66574	0.420517
GOBP	regulation of histone acetylation	+	12482	351	29	6	7.3575	0.00011813	0.00791	2.87922	2.10182	2.66137	0.419827
GSEA	REACTOME_MEIOSIS		12482	351	46	8	6.1846	3.27e-05	0.0018543	2.62868	2.73182	2.65409	0.41868
GOMF	steroid hormone receptor activity		12482	351	30	6	7.1123	0.00014357	0.0065085	2.83032	2.18652	2.65347	0.418582
GOMF	N-acetyltransferase activity		12482	351	64	10	5.5564	9.21e-06	0.00054008	2.47415	3.26754	2.65231	0.418399
GSEA	ZHAN_MULTIPLE_MYELOMA_PR_DN		12482	351	38	7	6.5508	6.95e-05	0.0033063	2.71167	2.48066	2.65198	0.418346
GSEA	chr6p22		12482	351	38	7	6.5508	6.95e-05	0.0033217	2.71167	2.47864	2.65144	0.418261
Pfam	BTB		12482	351	96	14	5.186	3.76e-07	0.00023679	2.37462	3.62564	2.63962	0.416397
GSEA	PID_HIF1_TFPATHWAY		12482	351	55	9	5.8191	1.76e-05	0.0011139	2.5408	2.95315	2.63815	0.416164
GSEA	V$PAX3_B		12482	351	64	10	5.5564	9.21e-06	0.00069118	2.47415	3.16041	2.6303	0.414927
GOMF	p53 binding		12482	351	56	9	5.7152	2.03e-05	0.0011339	2.5148	2.94543	2.61616	0.412697
GSEA	REACTOME_BMAL1_CLOCK_NPAS2_ACTIVATES_CIRCADIAN_EXPRESSION		12482	351	31	6	6.8828	0.00017309	0.0067388	2.783	2.17142	2.61559	0.412607
GSEA	PID_ATM_PATHWAY		12482	351	31	6	6.8828	0.00017309	0.0067644	2.783	2.16977	2.6151	0.412529
GSEA	PID_HES_HEYPATHWAY		12482	351	39	7	6.3828	8.23e-05	0.0037615	2.67419	2.42464	2.60949	0.411644
GOCC	replication fork		12482	351	18	4	7.9025	0.0012677	0.01932	2.98231	1.71399	2.59667	0.409622
GSEA	DACOSTA_UV_RESPONSE_VIA_ERCC3_DN		12482	351	758	63	2.9556	2.9e-15	1.3e-12	1.56345	11.8868	2.59615	0.40954
GSEA	ATP_DEPENDENT_HELICASE_ACTIVITY		12482	351	24	5	7.4086	0.00042583	0.01355	2.8892	1.86806	2.59078	0.408693
GSEA	PID_E2F_PATHWAY		12482	351	57	9	5.6149	2.35e-05	0.0013958	2.48926	2.85518	2.57609	0.406375
GOBP	regulation of myeloid leukocyte differentiation	+	12482	351	75	11	5.2157	6.2e-06	0.00055684	2.38286	3.25427	2.57595	0.406353
GSEA	LY_AGING_OLD_DN		12482	351	40	7	6.2232	9.71e-05	0.0042447	2.63766	2.37215	2.56862	0.405196
GOMF	protein heterodimerization activity		12482	351	223	24	3.8272	1.34e-08	1.02e-06	1.93629	5.99332	2.56829	0.405145
GOBP	DNA modification		12482	351	39	7	6.3828	8.23e-05	0.0059293	2.67419	2.227	2.55461	0.402986
GSEA	REACTOME_RNA_POL_I_RNA_POL_III_AND_MITOCHONDRIAL_TRANSCRIPTION		12482	351	67	10	5.3076	1.39e-05	0.00092602	2.40806	3.03338	2.55113	0.402437
GOMF	ligand-dependent nuclear receptor activity		12482	351	32	6	6.6677	0.00020713	0.0089147	2.73719	2.04989	2.54631	0.401678
GOBP	histone methylation		12482	351	57	9	5.6149	2.35e-05	0.0019146	2.48926	2.71792	2.54456	0.401401
GOBP	stem cell maintenance		12482	351	97	13	4.7659	2.54e-06	0.00023844	2.25275	3.62262	2.53682	0.400181
GSEA	POSITIVE_REGULATION_OF_TRANSCRIPTIONDNA_DEPENDENT		12482	351	97	13	4.7659	2.54e-06	0.00026916	2.25275	3.56999	2.52756	0.398719
GSEA	GCACCTT,MIR-18A,MIR-18B		12482	351	97	13	4.7659	2.54e-06	0.00027196	2.25275	3.56549	2.52676	0.398594
GSEA	RIZ_ERYTHROID_DIFFERENTIATION_HBZ	+	12482	351	25	5	7.1123	0.00051751	0.015973	2.83032	1.79661	2.52633	0.398525
GOMF	histone binding		12482	351	110	14	4.526	1.96e-06	0.00012829	2.17824	3.89181	2.51835	0.397267
GOBP	positive regulation of fat cell differentiation	+	12482	351	40	7	6.2232	9.71e-05	0.0066686	2.63766	2.17597	2.51378	0.396545
GSEA	SCHAEFFER_PROSTATE_DEVELOPMENT_6HR_DN		12482	351	452	41	3.2257	2.11e-11	6.04e-09	1.68961	8.2191	2.50926	0.395833
GSEA	POSITIVE_REGULATION_OF_RNA_METABOLIC_PROCESS		12482	351	99	13	4.6697	3.19e-06	0.00031525	2.22333	3.50134	2.49064	0.392896
GSEA	BIOPOLYMER_METABOLIC_PROCESS		12482	351	1371	98	2.5419	3.3e-19	1.88e-16	1.34591	15.7255	2.48835	0.392535
GOMF	DNA-dependent ATPase activity		12482	351	51	8	5.5782	6.93e-05	0.0033654	2.4798	2.47296	2.47809	0.390916
GSEA	GCM_CBFB		12482	351	70	10	5.0802	2.04e-05	0.0012343	2.34489	2.90858	2.47464	0.390371
GSEA	V$E2F1_Q6		12482	351	167	19	4.0459	1.82e-07	2.75e-05	2.01646	4.56008	2.47278	0.390078
GOBP	erythrocyte differentiation	+	12482	351	50	8	5.6898	6.01e-05	0.0044478	2.50838	2.35185	2.4683	0.389371
GSEA	REACTOME_MEIOTIC_RECOMBINATION		12482	351	26	5	6.8387	0.00062293	0.018241	2.77372	1.73895	2.46814	0.389346
GSEA	CHROMATIN_BINDING		12482	351	26	5	6.8387	0.00062293	0.018293	2.77372	1.73772	2.4677	0.389276
GSEA	VERHAAK_GLIOBLASTOMA_MESENCHYMAL		12482	351	156	18	4.1032	3.09e-07	4.35e-05	2.03675	4.36124	2.4638	0.388662
GSEA	CTTGTAT,MIR-381		12482	351	168	19	4.0218	2e-07	2.98e-05	2.00784	4.52618	2.46025	0.388102
GSEA	MORF_PCNA		12482	351	81	11	4.8293	1.3e-05	0.00088961	2.27181	3.0508	2.44559	0.385788
GSEA	MORF_ANP32B		12482	351	195	21	3.8297	1.06e-07	1.68e-05	1.93723	4.77448	2.42727	0.382899
GSEA	PUJANA_BREAST_CANCER_LIT_INT_NETWORK		12482	351	82	11	4.7704	1.46e-05	0.00096704	2.25411	3.01456	2.42403	0.382387
GSEA	GNF2_TDG		12482	351	35	6	6.0962	0.00034102	0.011606	2.60791	1.93532	2.42051	0.381833
GOMF	N-acyltransferase activity		12482	351	73	10	4.8714	2.94e-05	0.0015873	2.28434	2.79934	2.40344	0.37914
GOBP	negative regulation of cellular process		12482	351	2384	149	2.2226	1.14e-24	2.06e-22	1.15225	21.6854	2.39995	0.378588
GSEA	DNA_DIRECTED_RNA_POLYMERASEII_HOLOENZYME		12482	351	63	9	5.0802	5.23e-05	0.002673	2.34489	2.573	2.39994	0.378588
GOMF	activating transcription factor binding	+	12482	351	44	7	5.6575	0.00017832	0.0078737	2.50016	2.10382	2.39458	0.377742
GSEA	GRESHOCK_CANCER_COPY_NUMBER_UP		12482	351	263	26	3.5156	1.92e-08	3.47e-06	1.81377	5.45967	2.38907	0.376873
GSEA	MORF_UBE2N		12482	351	94	12	4.5397	1.01e-05	0.00074325	2.1826	3.12887	2.38823	0.376741
GSEA	POSITIVE_REGULATION_OF_CELLULAR_METABOLIC_PROCESS		12482	351	174	19	3.8831	3.43e-07	4.7e-05	1.95721	4.32762	2.38666	0.376492
GOBP	cellular macromolecule metabolic process		12482	351	3881	219	2.0067	1.29e-34	2.72e-32	1.00482	31.5655	2.37887	0.375264
GSEA	REACTOME_TELOMERE_MAINTENANCE		12482	351	36	6	5.9269	0.00039788	0.01286	2.56728	1.89076	2.37828	0.375171
GSEA	V$E2F1_Q3		12482	351	176	19	3.839	4.09e-07	5.53e-05	1.94073	4.2576	2.36192	0.37259
GOCC	catalytic step 2 spliceosome		12482	351	78	10	4.5591	5.18e-05	0.0010925	2.18875	2.96158	2.36063	0.372386
GOBP	regulation of fat cell differentiation	+	12482	351	84	11	4.6568	1.83e-05	0.0015768	2.21934	2.80222	2.35257	0.371116
GSEA	V$HNF1_01		12482	351	130	15	4.1032	2.91e-06	0.00029649	2.03675	3.52799	2.3366	0.368596
GSEA	ODONNELL_METASTASIS_UP	+	12482	351	46	7	5.4115	0.00023548	0.008769	2.43603	2.05705	2.33519	0.368374
GSEA	V$E2F4DP1_01		12482	351	166	18	3.856	7.67e-07	9.49e-05	1.94711	4.02259	2.33436	0.368243
GSEA	REACTOME_RNA_POL_I_TRANSCRIPTION		12482	351	37	6	5.7667	0.00046172	0.014602	2.52775	1.83559	2.33343	0.368095
GSEA	POSITIVE_REGULATION_OF_METABOLIC_PROCESS		12482	351	179	19	3.7747	5.28e-07	6.62e-05	1.91636	4.17916	2.32879	0.367364
GSEA	TCTGATA,MIR-361		12482	351	66	9	4.8493	7.52e-05	0.0035124	2.27778	2.4544	2.3207	0.366088
GSEA	KEGG_SPLICEOSOME		12482	351	120	14	4.1488	5.42e-06	0.00046452	2.05269	3.333	2.31714	0.365526
GOBP	histone lysine methylation		12482	351	45	7	5.5318	0.00020532	0.013325	2.46775	1.87533	2.30407	0.363464
GOBP	gene silencing		12482	351	65	9	4.9239	6.68e-05	0.0048746	2.2998	2.31206	2.30286	0.363273
GSEA	V$CDPCR1_01		12482	351	77	10	4.6183	4.65e-05	0.0024483	2.20736	2.61114	2.30204	0.363144
GSEA	DACOSTA_UV_RESPONSE_VIA_ERCC3_COMMON_DN		12482	351	431	37	3.0528	9.65e-10	2.02e-07	1.61013	6.6936	2.29912	0.362683
GSEA	V$CDP_01	+	12482	351	47	7	5.2964	0.00026903	0.0098055	2.40501	2.00853	2.2991	0.36268
GSEA	V$E2F_Q6		12482	351	169	18	3.7876	9.92e-07	0.00011995	1.92128	3.921	2.29638	0.36225
GSEA	PID_BETACATENIN_NUC_PATHWAY		12482	351	57	8	4.9911	0.00015201	0.0061269	2.31936	2.21276	2.29224	0.361598
GSEA	MORF_SNRP70		12482	351	57	8	4.9911	0.00015201	0.006151	2.31936	2.21105	2.29179	0.361528
GOBP	regulation of histone modification		12482	351	76	10	4.6791	4.16e-05	0.0032127	2.22623	2.49313	2.29015	0.361268
GSEA	PHONG_TNF_RESPONSE_VIA_P38_COMPLETE		12482	351	195	20	3.6473	4.61e-07	6.07e-05	1.86683	4.21669	2.28861	0.361025
GSEA	MORF_ACP1		12482	351	208	21	3.5903	3.11e-07	4.32e-05	1.8441	4.36461	2.28731	0.360821
GSEA	MORF_G22P1		12482	351	170	18	3.7653	1.08e-06	0.00012901	1.91276	3.88938	2.28411	0.360315
GOMF	acetyltransferase activity		12482	351	78	10	4.5591	5.18e-05	0.0025533	2.18875	2.5929	2.28346	0.360213
GOMF	repressing transcription factor binding		12482	351	47	7	5.2964	0.00026903	0.011155	2.40501	1.95253	2.2829	0.360125
GOMF	SMAD binding		12482	351	57	8	4.9911	0.00015201	0.0068005	2.31936	2.16746	2.28041	0.359732
GSEA	ZINC_ION_BINDING		12482	351	68	9	4.7066	9.47e-05	0.0041935	2.23469	2.37742	2.26955	0.358018
GSEA	TCCCCAC,MIR-491	+	12482	351	48	7	5.186	0.00030625	0.01078	2.37462	1.96738	2.26552	0.357383
GSEA	CAGTATT,MIR-200B,MIR-200C,MIR-429		12482	351	378	33	3.1046	5.29e-09	1.02e-06	1.63441	5.98932	2.26133	0.356723
GOBP	negative regulation of biological process		12482	351	2589	154	2.1153	2.19e-23	3.84e-21	1.08086	20.4154	2.25329	0.355454
GSEA	TTTGTAG,MIR-520D		12482	351	265	25	3.3548	8.86e-08	1.45e-05	1.74623	4.83986	2.25312	0.355427
GSEA	NUCLEAR_MEMBRANE_PART		12482	351	39	6	5.471	0.00061256	0.018144	2.4518	1.74127	2.25077	0.355056
GSEA	MODY_HIPPOCAMPUS_PRENATAL		12482	351	39	6	5.471	0.00061256	0.018196	2.4518	1.74002	2.25037	0.354993
GSEA	V$GATA1_05		12482	351	173	18	3.7	1.39e-06	0.00016179	1.88753	3.79105	2.24703	0.354467
GSEA	MORF_DEK		12482	351	253	24	3.3734	1.44e-07	2.22e-05	1.7542	4.65455	2.23887	0.353179
GSEA	V$AFP1_Q6		12482	351	149	16	3.8187	3.5e-06	0.00033905	1.93308	3.46974	2.23749	0.352962
KEGG	Spliceosome		12482	351	120	14	4.1488	5.42e-06	0.0014806	2.05269	2.82956	2.2242	0.350864
GSEA	GTTATAT,MIR-410		12482	351	70	9	4.5722	0.00011813	0.0049964	2.19289	2.30134	2.21951	0.350126
GOBP	regulation of myeloid cell differentiation		12482	351	126	14	3.9513	9.46e-06	0.00083562	1.98233	3.07799	2.21283	0.349072
GOBP	organelle organization		12482	351	1696	108	2.2645	1.49e-17	2.45e-15	1.17919	14.61	2.21234	0.348993
GSEA	V$E2F1DP1RB_01		12482	351	164	17	3.6862	2.83e-06	0.00029048	1.88213	3.53688	2.20365	0.347624
GSEA	REACTOME_SIGNALING_BY_TGF_BETA_RECEPTOR_COMPLEX		12482	351	60	8	4.7415	0.00021641	0.0082688	2.24534	2.08256	2.20349	0.347598
GSEA	GEORGANTAS_HSC_MARKERS	+	12482	351	50	7	4.9786	0.00039279	0.012816	2.31574	1.89225	2.20172	0.347319
GSEA	V$MYB_Q3		12482	351	165	17	3.6639	3.07e-06	0.00030589	1.87338	3.51443	2.19247	0.345859
GSEA	V$POU3F2_02		12482	351	153	16	3.7188	4.89e-06	0.00043368	1.89484	3.36283	2.18703	0.345002
GSEA	AGGGCCA,MIR-328	+	12482	351	61	8	4.6638	0.0002422	0.0089545	2.22151	2.04796	2.17679	0.343386
GSEA	REACTOME_PPARA_ACTIVATES_GENE_EXPRESSION		12482	351	94	11	4.1614	5.15e-05	0.0026599	2.05707	2.57513	2.17589	0.343244
GSEA	AAACCAC,MIR-140		12482	351	83	10	4.2845	8.71e-05	0.0039277	2.09913	2.40586	2.17193	0.34262
GSEA	V$HIF1_Q3		12482	351	167	17	3.62	3.6e-06	0.00034569	1.85599	3.46131	2.16891	0.342143
GOBP	macromolecule metabolic process		12482	351	4109	219	1.8953	1.39e-30	2.71e-28	0.922426	27.5677	2.15675	0.340224
GSEA	CCAWWNAAGG_V$SRF_Q4		12482	351	73	9	4.3843	0.00016216	0.0063858	2.13235	2.19478	2.14779	0.338811
GOBP	macromolecule methylation		12482	351	118	13	3.9178	2.12e-05	0.0017684	1.97004	2.75242	2.14183	0.337872
GSEA	CCACACA,MIR-147	+	12482	351	52	7	4.7871	0.00049739	0.015445	2.25915	1.81121	2.13772	0.337223
GSEA	TRANSCRIPTION_COACTIVATOR_ACTIVITY		12482	351	108	12	3.9513	3.98e-05	0.0021303	1.98233	2.67156	2.13586	0.336929
Keywords	Methylation		12482	351	264	23	3.0981	1.13e-06	1.84e-05	1.63138	4.73417	2.12926	0.335888
GSEA	V$E2F_Q4		12482	351	171	17	3.5353	4.92e-06	0.00042858	1.82183	3.36797	2.12434	0.335112
GSEA	CHEN_HOXA5_TARGETS_9HR_UP	+	12482	351	171	17	3.5353	4.92e-06	0.00043224	1.82183	3.36428	2.12375	0.33502
GSEA	ATGTTAA,MIR-302C		12482	351	184	18	3.4788	3.29e-06	0.00032184	1.79859	3.49236	2.12314	0.334923
GSEA	PID_TELOMERASEPATHWAY		12482	351	63	8	4.5157	0.00030118	0.010638	2.17495	1.97314	2.12264	0.334844
GSEA	V$HTF_01		12482	351	53	7	4.6968	0.00055722	0.017045	2.23168	1.7684	2.10557	0.332151
GOBP	gland development	+	12482	351	84	10	4.2335	9.62e-05	0.0066525	2.08185	2.17702	2.10524	0.3321
GSEA	AGTCTTA,MIR-499		12482	351	53	7	4.6968	0.00055722	0.017096	2.23168	1.76711	2.10518	0.33209
GSEA	V$MZF1_02		12482	351	160	16	3.5561	8.57e-06	0.00064736	1.8303	3.18885	2.10281	0.331715
GSEA	KAUFFMANN_DNA_REPAIR_GENES		12482	351	186	18	3.4414	3.82e-06	0.00035665	1.783	3.44776	2.10255	0.331675
GOBP	fat cell differentiation		12482	351	96	11	4.0747	6.22e-05	0.0045744	2.02669	2.33967	2.10078	0.331395
GSEA	V$AHR_Q5		12482	351	161	16	3.534	9.25e-06	0.00068911	1.8213	3.16171	2.09058	0.329787
GSEA	V$E2F_Q4_01		12482	351	175	17	3.4545	6.66e-06	0.00052642	1.78848	3.27867	2.08107	0.328286
GSEA	V$E2F_Q3_01		12482	351	175	17	3.4545	6.66e-06	0.0005305	1.78848	3.27531	2.08054	0.328202
GSEA	PUJANA_ATM_PCC_NETWORK		12482	351	1109	74	2.3729	6.92e-13	2.45e-10	1.24665	9.61007	2.07726	0.327685
GSEA	GCM_ACTG1		12482	351	124	13	3.7282	3.54e-05	0.0019558	1.89848	2.70868	2.07488	0.32731
GSEA	DAZARD_UV_RESPONSE_CLUSTER_G6		12482	351	124	13	3.7282	3.54e-05	0.0019664	1.89848	2.70633	2.07443	0.327239
GOBP	myeloid cell differentiation	+	12482	351	135	14	3.6878	2.04e-05	0.0017159	1.88276	2.76551	2.07272	0.326969
GSEA	MORF_FBL		12482	351	137	14	3.634	2.4e-05	0.0013997	1.86156	2.85397	2.07143	0.326765
GSEA	GSE29617_CTRL_VS_DAY3_TIV_FLU_VACCINE_PBMC_2008_UP		12482	351	137	14	3.634	2.4e-05	0.0014077	1.86156	2.85149	2.07098	0.326694
GSEA	MORF_CCNI		12482	351	88	10	4.0411	0.00014064	0.0058286	2.01475	2.23444	2.06756	0.326155
GOMF	zinc ion binding		12482	351	819	57	2.475	9.16e-11	8.42e-09	1.30743	8.0749	2.06109	0.325135
GSEA	LEE_LIVER_CANCER_SURVIVAL_DN		12482	351	138	14	3.6077	2.59e-05	0.0014981	1.85108	2.82446	2.05732	0.32454
GSEA	V$E2F4DP2_01		12482	351	164	16	3.4694	1.16e-05	0.00081199	1.79469	3.09045	2.05588	0.324312
GSEA	V$E2F1DP2_01		12482	351	164	16	3.4694	1.16e-05	0.00081755	1.79469	3.08749	2.05538	0.324234
GSEA	V$E2F1DP1_01		12482	351	164	16	3.4694	1.16e-05	0.00082319	1.79469	3.0845	2.05489	0.324156
GSEA	MORF_ERH		12482	351	113	12	3.7764	6.14e-05	0.0030473	1.91701	2.51608	2.05187	0.32368
GSEA	NUCLEAR_ENVELOPE		12482	351	66	8	4.3105	0.00041066	0.013231	2.10786	1.87841	2.04799	0.323068
GSEA	V$E2F_02		12482	351	165	16	3.4484	1.25e-05	0.00086299	1.78593	3.06399	2.04395	0.32243
Keywords	mRNAtransport		12482	351	71	8	4.0069	0.00066125	0.0072089	2.00249	2.14213	2.03652	0.321259
Keywords	Metal-binding		12482	351	2344	134	2.0329	3.42e-18	1.19e-16	1.02354	15.9254	2.03283	0.320676
GOBP	regulation of cell differentiation		12482	351	953	64	2.3882	2.48e-11	3.39e-09	1.25592	8.46956	2.02389	0.319267
GSEA	V$OCT1_01		12482	351	154	15	3.4638	2.18e-05	0.0013122	1.79236	2.882	2.01833	0.318389
GSEA	MODULE_198		12482	351	236	21	3.1643	2.33e-06	0.00025259	1.66189	3.59758	2.01583	0.317995
GSEA	TAATGTG,MIR-323		12482	351	128	13	3.6117	4.89e-05	0.0025374	1.85268	2.59561	2.01563	0.317963
GSEA	HOSHIDA_LIVER_CANCER_SUBCLASS_S2		12482	351	103	11	3.7978	0.00011581	0.0049184	1.92516	2.30818	2.0145	0.317786
Keywords	Alternativeinitiation		12482	351	49	6	4.3544	0.0019817	0.018997	2.12247	1.72131	2.01417	0.317733
GSEA	V$NFY_Q6		12482	351	168	16	3.3868	1.56e-05	0.0010071	1.75992	2.99693	2.01043	0.317143
GSEA	V$E2F_Q3		12482	351	168	16	3.3868	1.56e-05	0.0010135	1.75992	2.99418	2.00997	0.31707
GSEA	GSE29618_PRE_VS_DAY7_POST_TIV_FLU_VACCINE_PDC_DN		12482	351	168	16	3.3868	1.56e-05	0.00102	1.75992	2.9914	2.0095	0.316997
GSEA	GTATTAT,MIR-369-3P		12482	351	155	15	3.4414	2.35e-05	0.0013888	1.783	2.85736	2.00611	0.316461
GSEA	ACCATTT,MIR-522		12482	351	129	13	3.5837	5.29e-05	0.0026902	1.84145	2.57022	2.00153	0.315739
Keywords	Phosphoprotein		12482	351	4812	240	1.7736	1.36e-30	6.88e-29	0.826681	28.1623	1.99719	0.315055
GSEA	ACTGCCT,MIR-34B		12482	351	170	16	3.3469	1.8e-05	0.0011267	1.74283	2.94819	1.9876	0.313542
GSEA	V$E2F1_Q4_01		12482	351	171	16	3.3274	1.93e-05	0.0011874	1.7344	2.9254	1.97655	0.311798
GSEA	GSE11057_EFF_MEM_VS_CENT_MEM_CD4_TCELL_DN		12482	351	118	12	3.6164	9.22e-05	0.0041207	1.85455	2.38503	1.97494	0.311544
GSEA	MODULE_252		12482	351	185	17	3.2678	1.36e-05	0.00091962	1.70832	3.03639	1.9725	0.311159
GSEA	CCTNTMAGA_UNKNOWN		12482	351	93	10	3.8238	0.00021896	0.0083043	1.93501	2.0807	1.97044	0.310835
GSEA	TAAYNRNNTCC_UNKNOWN		12482	351	106	11	3.6903	0.00014847	0.0060796	1.88374	2.21612	1.96184	0.309478
GSEA	NUCLEOLUS		12482	351	106	11	3.6903	0.00014847	0.0061039	1.88374	2.21439	1.96146	0.309418
GSEA	MORF_EIF4A2		12482	351	132	13	3.5022	6.66e-05	0.0032121	1.80826	2.49321	1.95946	0.309102
GOBP	methylation		12482	351	130	13	3.5561	5.71e-05	0.0042604	1.8303	2.37055	1.95255	0.308013
GSEA	AGCATTA,MIR-155		12482	351	107	11	3.6558	0.00016094	0.0063619	1.87019	2.19641	1.94689	0.30712
GOBP	protein methylation		12482	351	79	9	4.0513	0.0002907	0.018083	2.01838	1.74273	1.94563	0.306921
GOBP	protein alkylation		12482	351	79	9	4.0513	0.0002907	0.018191	2.01838	1.74014	1.94491	0.306807
GSEA	MUELLER_PLURINET		12482	351	245	21	3.0481	4.15e-06	0.00037727	1.60791	3.42335	1.94227	0.30639
Keywords	Acetylation		12482	351	2760	150	1.9327	1.05e-18	3.9e-17	0.950618	16.4089	1.93765	0.305661
Keywords	Spliceosome		12482	351	114	11	3.4313	0.00027499	0.003253	1.77876	2.48772	1.93436	0.305143
GSEA	DACOSTA_UV_RESPONSE_VIA_ERCC3_TTD_DN	+	12482	351	71	8	4.0069	0.00066125	0.019308	2.00249	1.71426	1.92618	0.303852
GSEA	V$GATA1_03		12482	351	162	15	3.2927	3.88e-05	0.0020866	1.71927	2.68056	1.92117	0.303062
GSEA	BUYTAERT_PHOTODYNAMIC_THERAPY_STRESS_UP		12482	351	693	48	2.4631	3.7e-09	7.31e-07	1.30048	6.13581	1.91666	0.30235
GSEA	MORF_UBE2I		12482	351	234	20	3.0394	7.23e-06	0.00055439	1.60379	3.25618	1.91442	0.301997
GOMF	nuclear hormone receptor binding		12482	351	83	9	3.856	0.00041513	0.015177	1.94711	1.81881	1.91421	0.301964
GSEA	V$NFKB_Q6		12482	351	191	17	3.1651	2.03e-05	0.0012362	1.66225	2.90791	1.91169	0.301567
GSEA	SMTTTTGT_UNKNOWN		12482	351	279	23	2.9316	2.82e-06	0.00029298	1.55169	3.53316	1.90609	0.300684
GSEA	V$HNF1_Q6		12482	351	137	13	3.3744	9.61e-05	0.0042226	1.75463	2.37442	1.89247	0.298535
GSEA	GCM_PSME1		12482	351	85	9	3.7653	0.00049171	0.015315	1.91276	1.81488	1.88781	0.2978
GOBP	one-carbon metabolic process		12482	351	191	17	3.1651	2.03e-05	0.0017234	1.66225	2.76361	1.88752	0.297754
GSEA	MORF_HDAC1		12482	351	252	21	2.9634	6.35e-06	0.00052187	1.56725	3.28244	1.8854	0.29742
GSEA	V$SPZ1_01		12482	351	165	15	3.2328	4.76e-05	0.0024955	1.69278	2.60284	1.88501	0.297358
GOBP	positive regulation of cellular process		12482	351	2722	147	1.9205	5.54e-18	9.25e-16	0.941482	15.0337	1.88203	0.296887
GSEA	YTAAYNGCT_UNKNOWN		12482	351	98	10	3.6287	0.00033012	0.011386	1.85945	1.94363	1.88015	0.296591
GSEA	GCM_CSNK2B		12482	351	98	10	3.6287	0.00033012	0.011424	1.85945	1.94218	1.8798	0.296536
GSEA	GCM_UBE2N		12482	351	138	13	3.35	0.00010323	0.0044392	1.74416	2.3527	1.87967	0.296516
GOBP	negative regulation of cell differentiation		12482	351	380	29	2.7139	7.23e-07	7.24e-05	1.44037	4.14049	1.8755	0.295858
GOBP	regulation of response to DNA damage stimulus		12482	351	95	10	3.7433	0.00025898	0.016304	1.90431	1.78771	1.87447	0.295695
GSEA	MORF_PPP2CA		12482	351	125	12	3.4139	0.00015672	0.0062432	1.77142	2.20459	1.871	0.295148
GSEA	TRANSITION_METAL_ION_BINDING		12482	351	86	9	3.7215	0.00053403	0.016433	1.89588	1.78428	1.86735	0.294572
GSEA	V$E2F1_Q4		12482	351	181	16	3.1435	3.79e-05	0.0020598	1.65237	2.68617	1.8658	0.294327
GSEA	V$DR4_Q2		12482	351	181	16	3.1435	3.79e-05	0.0020708	1.65237	2.68386	1.8654	0.294264
GOBP	regulation of chromosome organization		12482	351	109	11	3.5888	0.0001885	0.012309	1.8435	1.90978	1.85985	0.293389
GSEA	TGTGTGA,MIR-377		12482	351	154	14	3.2328	8.32e-05	0.0037854	1.69278	2.42189	1.85136	0.292049
GSEA	V$AHRARNT_01		12482	351	100	10	3.5561	0.00038585	0.01263	1.8303	1.8986	1.84714	0.291384
GSEA	ATGTACA,MIR-493		12482	351	242	20	2.9389	1.17e-05	0.0008124	1.55528	3.09023	1.84652	0.291286
GOMF	metal ion binding		12482	351	2732	146	1.9004	2.07e-17	2.81e-15	0.926303	14.551	1.84411	0.290907
GSEA	MARTINEZ_RESPONSE_TO_TRABECTEDIN_DN		12482	351	228	19	2.9634	1.7e-05	0.0010868	1.56725	2.96385	1.83789	0.289924
GSEA	MORF_CDC2L5		12482	351	114	11	3.4313	0.00027499	0.0099518	1.77876	2.0021	1.83214	0.289018
GSEA	GCM_APEX1		12482	351	114	11	3.4313	0.00027499	0.009987	1.77876	2.00056	1.83179	0.288962
GOMF	cation binding		12482	351	2743	146	1.8928	2.99e-17	3.91e-15	0.920522	14.4078	1.83094	0.288829
GSEA	V$SRF_Q4		12482	351	170	15	3.1378	6.62e-05	0.0032071	1.64975	2.49389	1.82929	0.288569
GSEA	STARK_PREFRONTAL_CORTEX_22Q11_DELETION_UP	+	12482	351	156	14	3.1914	9.51e-05	0.0041951	1.67419	2.37726	1.82756	0.288296
GSEA	REACTOME_TRANSCRIPTION		12482	351	142	13	3.2556	0.00013622	0.0056913	1.70292	2.24479	1.82469	0.287843
GSEA	V$E2F_03		12482	351	185	16	3.0756	4.89e-05	0.0025488	1.62087	2.59366	1.82301	0.287578
GOMF	ion binding		12482	351	2750	146	1.888	3.78e-17	4.75e-15	0.916859	14.3229	1.82278	0.287541
GSEA	WHITFIELD_CELL_CYCLE_G2		12482	351	115	11	3.4015	0.00029571	0.010517	1.76617	1.97811	1.81693	0.286618
GSEA	INTRACELLULAR_ORGANELLE_PART		12482	351	1022	64	2.2269	4.42e-10	9.87e-08	1.15504	7.00559	1.81263	0.285939
GSEA	MORF_RAD21		12482	351	172	15	3.1013	7.52e-05	0.0035275	1.63287	2.45253	1.80767	0.285157
GSEA	GTGCAAT,MIR-25,MIR-32,MIR-92,MIR-363,MIR-367	+	12482	351	247	20	2.8795	1.56e-05	0.001003	1.52582	2.9987	1.80659	0.284988
GSEA	MODULE_98		12482	351	309	24	2.762	4.72e-06	0.00042567	1.46571	3.37093	1.80499	0.284735
GSEA	NEGATIVE_REGULATION_OF_CELLULAR_PROCESS		12482	351	492	35	2.5298	2.76e-07	3.94e-05	1.33902	4.4048	1.80332	0.284472
GSEA	ORGANELLE_PART		12482	351	1026	64	2.2182	5.17e-10	1.11e-07	1.14939	6.95609	1.80278	0.284386
GSEA	TTCNRGNNNNTTC_V$HSF_Q6		12482	351	116	11	3.3722	0.00031771	0.011069	1.75369	1.95589	1.80219	0.284294
GSEA	MORF_GNB1		12482	351	294	23	2.782	6.57e-06	0.00053135	1.47612	3.27462	1.80149	0.284183
GSEA	ACCTGTTG_UNKNOWN		12482	351	103	10	3.4525	0.00048359	0.015107	1.78764	1.82082	1.79588	0.283298
GSEA	NEGATIVE_REGULATION_OF_BIOLOGICAL_PROCESS		12482	351	511	36	2.5053	2.35e-07	3.4e-05	1.32498	4.46842	1.79554	0.283245
GSEA	CTTTGTA,MIR-524		12482	351	343	26	2.6956	2.99e-06	0.00030166	1.43061	3.52048	1.7918	0.282655
GOBP	negative regulation of developmental process		12482	351	480	34	2.5189	4.49e-07	4.62e-05	1.33279	4.33492	1.78985	0.282347
GSEA	AAAGGGA,MIR-204,MIR-211	+	12482	351	174	15	3.0656	8.52e-05	0.0038582	1.61617	2.41362	1.78662	0.281837
GSEA	GSE17721_CTRL_VS_POLYIC_1H_BMDM_DN	+	12482	351	131	12	3.2575	0.00023885	0.0088625	1.70377	2.05244	1.78495	0.281573
GSEA	V$TCF1P_Q6		12482	351	189	16	3.0105	6.25e-05	0.0030735	1.59	2.51237	1.78266	0.281213
GSEA	CTTTGCA,MIR-527		12482	351	189	16	3.0105	6.25e-05	0.0030883	1.59	2.51028	1.78229	0.281155
GSEA	PUJANA_BRCA2_PCC_NETWORK		12482	351	316	24	2.7009	6.82e-06	0.0005351	1.43344	3.27157	1.76187	0.277933
GSEA	V$E2F1_Q6_01		12482	351	177	15	3.0137	0.00010245	0.0044242	1.59154	2.35417	1.75518	0.276877
GSEA	SHEPARD_CRUSH_AND_BURN_MUTANT_DN	+	12482	351	106	10	3.3548	0.00060046	0.017941	1.74623	1.74615	1.74621	0.275462
GOMF	protein domain specific binding		12482	351	354	26	2.6118	5.2e-06	0.00032175	1.38504	3.49248	1.74535	0.275326
GSEA	GSE15930_STIM_VS_STIM_AND_IL-12_72H_CD8_T_CELL_UP	+	12482	351	163	14	3.0543	0.0001487	0.0060648	1.61084	2.21718	1.74478	0.275237
GSEA	REACTOME_PROCESSING_OF_CAPPED_INTRON_CONTAINING_PRE_MRNA		12482	351	134	12	3.1846	0.00029179	0.010413	1.67111	1.98242	1.74403	0.275118
GSEA	FEVR_CTNNB1_TARGETS_DN		12482	351	419	30	2.5462	1.7e-06	0.00019367	1.34835	3.71294	1.73692	0.273997
GSEA	V$CEBP_C		12482	351	135	12	3.161	0.00031146	0.010889	1.66038	1.96301	1.73136	0.273119
GSEA	V$CDC5_01		12482	351	150	13	3.082	0.00022943	0.0085749	1.62387	2.06677	1.72479	0.272083
GOCC	nucleolus		12482	351	725	46	2.2563	1.05e-07	3.4e-06	1.17396	5.46839	1.72466	0.272064
GSEA	V$NFAT_Q4_01		12482	351	195	16	2.9178	8.91e-05	0.004	1.54488	2.39794	1.72437	0.272018
GSEA	ZHENG_FOXP3_TARGETS_IN_THYMUS_UP		12482	351	165	14	3.0173	0.00016807	0.006593	1.59326	2.18092	1.72335	0.271857
GSEA	ESC_V6.5_UP_EARLY.V1_DN	+	12482	351	136	12	3.1378	0.00033223	0.01142	1.64975	1.94233	1.71848	0.271089
GSEA	DAZARD_RESPONSE_TO_UV_SCC_DN		12482	351	108	10	3.2927	0.00069028	0.019985	1.71927	1.6993	1.71426	0.270422
GSEA	ACTTTAT,MIR-142-5P		12482	351	227	18	2.8198	5.22e-05	0.002683	1.49559	2.57138	1.71258	0.270158
GSEA	GTGCCAT,MIR-183	+	12482	351	137	12	3.1149	0.00035412	0.011856	1.63919	1.92606	1.70663	0.269218
GOMF	transition metal ion binding		12482	351	1033	62	2.1344	4.34e-09	3.52e-07	1.09383	6.45396	1.70478	0.268928
GOBP	positive regulation of cell differentiation		12482	351	462	32	2.4631	1.55e-06	0.00014949	1.30048	3.82539	1.70312	0.268665
GSEA	GABRIELY_MIR21_TARGETS		12482	351	245	19	2.7578	4.42e-05	0.0023536	1.46352	2.62827	1.6942	0.267259
GOBP	embryo development		12482	351	242	19	2.792	3.76e-05	0.0029526	1.4813	2.5298	1.69338	0.267128
GSEA	HADDAD_B_LYMPHOCYTE_PROGENITOR		12482	351	214	17	2.825	8.08e-05	0.0037228	1.49825	2.42913	1.69064	0.266696
GOBP	regulation of cellular process		12482	351	5763	261	1.6105	9.07e-28	1.73e-25	0.687509	24.7611	1.68423	0.265685
GSEA	V$CEBPB_02		12482	351	184	15	2.899	0.00015465	0.0061847	1.53556	2.20868	1.68164	0.265276
GSEA	V$AP2_Q3		12482	351	184	15	2.899	0.00015465	0.0062089	1.53556	2.20699	1.68131	0.265225
GOBP	positive regulation of biological process		12482	351	3035	153	1.7927	4.82e-16	7.45e-14	0.842134	13.1281	1.67335	0.263969
GSEA	V$OCT1_04		12482	351	140	12	3.0481	0.00042708	0.013548	1.60791	1.86812	1.66935	0.263338
GSEA	V$GFI1_01	+	12482	351	170	14	2.9286	0.00022604	0.0085413	1.55021	2.06848	1.66612	0.262828
GSEA	V$FOXO4_01		12482	351	155	13	2.9826	0.00031127	0.010919	1.57657	1.96182	1.66514	0.262673
GSEA	V$NKX3A_01		12482	351	126	11	3.1046	0.0006213	0.018297	1.63441	1.73762	1.65962	0.261803
Keywords	Repeat		12482	351	2866	144	1.7867	9.15e-15	2.54e-13	0.837297	12.5946	1.64894	0.260119
GSEA	V$SRF_C		12482	351	172	14	2.8945	0.00025354	0.0092736	1.53331	2.03275	1.6453	0.259544
GSEA	GSE360_L_DONOVANI_VS_B_MALAYI_LOW_DOSE_MAC_UP	+	12482	351	158	13	2.9259	0.00037113	0.012226	1.54888	1.91272	1.63277	0.257568
GSEA	V$CEBP_Q2_01	+	12482	351	189	15	2.8223	0.00020453	0.0078439	1.49687	2.10547	1.63014	0.257153
GOBP	in utero embryonic development		12482	351	217	17	2.7859	9.51e-05	0.0066199	1.47814	2.17915	1.62877	0.256936
GOCC	intracellular membrane-bounded organelle		12482	351	6044	268	1.5768	1.32e-27	1.67e-25	0.657	24.7764	1.62811	0.256832
GSEA	V$E2F_Q6_01		12482	351	174	14	2.8613	0.0002838	0.010163	1.51667	1.99298	1.62384	0.256159
GOCC	spliceosomal complex		12482	351	148	12	2.8833	0.00068393	0.011236	1.52772	1.94939	1.62371	0.256138
Keywords	mRNAsplicing		12482	351	215	16	2.6464	0.00025963	0.0031381	1.40403	2.50333	1.62242	0.255934
GSEA	GSE20151_CTRL_VS_FUSOBACT_NUCLEATUM_NEUTROPHIL_DN		12482	351	159	13	2.9075	0.00039309	0.012785	1.53978	1.8933	1.62143	0.255779
GSEA	AAGCACA,MIR-218		12482	351	271	20	2.6244	5.55e-05	0.0027942	1.39199	2.55374	1.62002	0.255556
GOBP	embryonic morphogenesis		12482	351	268	20	2.6538	4.78e-05	0.0036159	1.40806	2.44178	1.61582	0.254893
GOBP	cell differentiation		12482	351	1208	69	2.0312	3.91e-09	4.56e-07	1.02233	6.34069	1.61335	0.254504
GSEA	V$ZID_01	+	12482	351	175	14	2.8449	0.00030003	0.010634	1.50838	1.9733	1.61317	0.254476
GSEA	V$MYB_Q5_01		12482	351	160	13	2.8894	0.00041611	0.013282	1.53077	1.87674	1.61077	0.254097
GOBP	chordate embryonic development		12482	351	219	17	2.7605	0.0001058	0.0072224	1.46493	2.14132	1.61077	0.254097
GSEA	V$IK1_01	+	12482	351	191	15	2.7928	0.00022799	0.0085522	1.48171	2.06792	1.61048	0.254052
GSEA	V$GATA6_01	+	12482	351	160	13	2.8894	0.00041611	0.013323	1.53077	1.8754	1.61048	0.254052
GSEA	V$AP2GAMMA_01		12482	351	191	15	2.7928	0.00022799	0.0085836	1.48171	2.06633	1.61017	0.254003
GSEA	GRAESSMANN_APOPTOSIS_BY_DOXORUBICIN_DN		12482	351	1562	86	1.9579	1.9e-10	4.55e-08	0.969307	7.34207	1.60805	0.253669
GSEA	GSE9650_EXHAUSTED_VS_MEMORY_CD8_TCELL_UP	+	12482	351	145	12	2.943	0.00057592	0.017461	1.55729	1.75793	1.60519	0.253217
GSEA	GCAAAAA,MIR-129		12482	351	145	12	2.943	0.00057592	0.017513	1.55729	1.75664	1.6049	0.253171
GSEA	V$ISRE_01		12482	351	177	14	2.8128	0.00033484	0.011433	1.49201	1.94184	1.59361	0.25139
GOBP	DNA metabolic process		12482	351	484	32	2.3512	4e-06	0.00036543	1.2334	3.4372	1.5936	0.251388
GSEA	V$PAX4_04		12482	351	146	12	2.9228	0.00061026	0.01818	1.54735	1.74041	1.59351	0.251374
GSEA	MCBRYAN_PUBERTAL_BREAST_6_7WK_UP		12482	351	177	14	2.8128	0.00033484	0.011472	1.49201	1.94036	1.5933	0.251342
GSEA	MORF_CTBP1		12482	351	162	13	2.8537	0.00046553	0.014587	1.51283	1.83603	1.58786	0.250484
GSEA	TTGCACT,MIR-130A,MIR-301,MIR-130B		12482	351	327	23	2.5013	3.37e-05	0.0018945	1.32268	2.72251	1.58428	0.249919
GOBP	primary metabolic process		12482	351	4983	227	1.62	1.34e-21	2.31e-19	0.695994	18.6363	1.58323	0.249752
GSEA	MORF_RAN		12482	351	260	19	2.5987	9.44e-05	0.0041987	1.37779	2.37689	1.57903	0.24909
GSEA	MORF_XRCC5		12482	351	227	17	2.6632	0.00015973	0.0063388	1.41316	2.19799	1.57816	0.248952
GOBP	regulation of biological process		12482	351	6133	268	1.554	2.27e-26	4.19e-24	0.635987	23.3778	1.56598	0.247032
GOBP	embryo development ending in birth or egg hatching		12482	351	224	17	2.6988	0.00013725	0.0091322	1.43232	2.03942	1.56461	0.246816
GSEA	V$AP2ALPHA_01		12482	351	180	14	2.7659	0.00039333	0.012753	1.46775	1.89439	1.56443	0.246787
GOBP	regulation of sequence-specific DNA binding transcription factor activity		12482	351	241	18	2.656	0.00010862	0.007367	1.40926	2.13271	1.56306	0.246571
GSEA	V$AREB6_04		12482	351	181	14	2.7506	0.00041463	0.013317	1.45975	1.87559	1.55415	0.245165
GOBP	cellular metabolic process		12482	351	5080	229	1.6031	3.01e-21	5.1e-19	0.680864	18.2924	1.55011	0.244528
GSEA	TATTATA,MIR-374	+	12482	351	214	16	2.6588	0.00024705	0.0090686	1.41078	2.04246	1.5475	0.244117
GOBP	regulation of developmental process		12482	351	1344	74	1.958	4.64e-09	5.25e-07	0.969381	6.28007	1.54654	0.243965
GSEA	GCCATNTTG_V$YY1_Q6		12482	351	369	25	2.4093	2.89e-05	0.0016528	1.26861	2.78178	1.54375	0.243525
GSEA	MORF_AATF		12482	351	198	15	2.694	0.00032885	0.011419	1.42975	1.94237	1.54358	0.243497
GOBP	cellular component organization at cellular level		12482	351	2399	121	1.7936	3.39e-12	4.95e-10	0.842858	9.30511	1.53637	0.242361
GSEA	REACTOME_CELL_CYCLE		12482	351	284	20	2.5043	0.00010241	0.0044414	1.32441	2.35248	1.52897	0.241193
GOCC	intracellular organelle part		12482	351	5663	249	1.5636	5.24e-23	4.42e-21	0.644871	20.3544	1.52851	0.241121
GSEA	V$E2F1_Q3_01	+	12482	351	185	14	2.6911	0.00050965	0.015778	1.4282	1.80195	1.51365	0.238777
GSEA	SENGUPTA_NASOPHARYNGEAL_CARCINOMA_WITH_LMP1_UP		12482	351	270	19	2.5025	0.00015055	0.0061161	1.32337	2.21353	1.50498	0.23741
GOBP	cellular component organization or biogenesis at cellular level		12482	351	2447	122	1.773	5.84e-12	8.3e-10	0.826193	9.08096	1.50433	0.237307
GSEA	TGTTTGY_V$HNF3_Q6		12482	351	470	30	2.2699	1.51e-05	0.00099372	1.18263	3.00274	1.49285	0.235495
GSEA	YTATTTTNR_V$MEF2_02		12482	351	435	28	2.289	2.46e-05	0.0014257	1.19472	2.84597	1.48425	0.234138
GSEA	V$NFKB_C	+	12482	351	188	14	2.6482	0.00059217	0.017849	1.40501	1.74839	1.48395	0.234091
GSEA	MITSIADES_RESPONSE_TO_APLIDIN_DN		12482	351	188	14	2.6482	0.00059217	0.017901	1.40501	1.74712	1.48368	0.234049
GSEA	ATTCTTT,MIR-186		12482	351	205	15	2.602	0.00046479	0.014609	1.37962	1.83538	1.48167	0.233732
GSEA	CATTTCA,MIR-203		12482	351	222	16	2.563	0.00036376	0.01206	1.35783	1.91865	1.48042	0.233534
GOCC	organelle part		12482	351	5747	249	1.5408	6.23e-22	4.92e-20	0.62368	19.3078	1.47114	0.232071
GSEA	WGTTNNNNNAAA_UNKNOWN		12482	351	346	23	2.3639	7.68e-05	0.0035577	1.24117	2.44883	1.471	0.232049
GSEA	BORCZUK_MALIGNANT_MESOTHELIOMA_UP		12482	351	275	19	2.457	0.00018814	0.0072695	1.2969	2.1385	1.46962	0.231832
GOMF	protein dimerization activity		12482	351	615	37	2.1395	6.06e-06	0.00036775	1.09727	3.43445	1.45949	0.230232
GSEA	BLALOCK_ALZHEIMERS_DISEASE_UP		12482	351	1358	73	1.9116	1.61e-08	2.96e-06	0.934781	5.52884	1.45778	0.229962
GSEA	CAGCTTT,MIR-320		12482	351	191	14	2.6066	0.00068542	0.019901	1.38217	1.70113	1.45581	0.229652
GSEA	HAMAI_APOPTOSIS_VIA_TRAIL_UP		12482	351	462	29	2.2322	2.77e-05	0.0015907	1.15847	2.79841	1.44424	0.227828
GSEA	PUJANA_BRCA1_PCC_NETWORK		12482	351	1322	71	1.9099	2.72e-08	4.73e-06	0.933497	5.32491	1.44266	0.227577
GOBP	biological regulation		12482	351	6415	271	1.5023	3.44e-24	6.13e-22	0.587173	21.2128	1.43954	0.227086
GOCC	macromolecular complex		12482	351	3318	155	1.6612	2.62e-13	1.33e-11	0.732226	10.8776	1.43753	0.226769
GSEA	REACTOME_DEVELOPMENTAL_BIOLOGY		12482	351	299	20	2.3787	0.0001965	0.0075641	1.25017	2.12124	1.42684	0.225082
GOMF	binding		12482	351	7407	303	1.4547	3.35e-29	6.33e-27	0.540722	26.1987	1.42659	0.225043
GSEA	GENTILE_UV_HIGH_DOSE_DN		12482	351	267	18	2.3974	0.00035743	0.011928	1.26147	1.92343	1.40177	0.221128
GSEA	MACROMOLECULAR_COMPLEX		12482	351	787	45	2.0334	2.31e-06	0.00025299	1.02389	3.5969	1.40176	0.221126
GOBP	organ development		12482	351	790	45	2.0256	2.55e-06	0.0002371	1.01835	3.62507	1.39879	0.220657
GOBP	positive regulation of developmental process		12482	351	626	37	2.1019	8.86e-06	0.00078961	1.07169	3.10259	1.39793	0.220521
GSEA	MORF_BUB3		12482	351	268	18	2.3884	0.00037272	0.012239	1.25604	1.91225	1.39521	0.220093
GOBP	cellular macromolecular complex subunit organization		12482	351	450	28	2.2127	4.35e-05	0.0033369	1.14581	2.47666	1.38931	0.219163
GOCC	intracellular organelle		12482	351	6808	281	1.4678	2.33e-24	2.27e-22	0.553655	21.6441	1.38441	0.218389
GSEA	POSITIVE_REGULATION_OF_CELLULAR_PROCESS		12482	351	516	31	2.1364	3.36e-05	0.0018952	1.09518	2.72234	1.37515	0.216928
GSEA	TGCTTTG,MIR-330	+	12482	351	236	16	2.4109	0.0006789	0.019767	1.26957	1.70406	1.36651	0.215566
GSEA	MULLIGHAN_NPM1_SIGNATURE_3_UP	+	12482	351	256	17	2.3615	0.00059362	0.01784	1.2397	1.74861	1.35102	0.213122
Keywords	mRNAprocessing		12482	351	267	17	2.2642	0.00091552	0.0094265	1.179	2.02565	1.34982	0.212933
GSEA	PROTEIN_COMPLEX		12482	351	664	38	2.0351	1.35e-05	0.00092217	1.0251	3.03519	1.34469	0.212123
GOBP	regulation of multicellular organismal development		12482	351	1033	55	1.8934	1.49e-06	0.00014526	0.920979	3.83785	1.31586	0.207575
GSEA	MARTORIATI_MDM4_TARGETS_FETAL_LIVER_DN		12482	351	452	27	2.1242	0.00011142	0.0047519	1.08692	2.32313	1.31422	0.207316
GOCC	protein complex		12482	351	2796	129	1.6407	2.34e-10	9.55e-09	0.714311	8.01992	1.30755	0.206264
GSEA	TTTGCAC,MIR-19A,MIR-19B		12482	351	416	25	2.1371	0.00017659	0.0068489	1.09565	2.16438	1.29894	0.204906
GSEA	POSITIVE_REGULATION_OF_BIOLOGICAL_PROCESS		12482	351	535	31	2.0606	6.36e-05	0.0031113	1.04306	2.50706	1.29875	0.204876
GSEA	BENPORATH_CYCLING_GENES		12482	351	476	28	2.0918	0.00010828	0.004637	1.06474	2.33376	1.29553	0.204369
GSEA	ZHENG_BOUND_BY_FOXP3		12482	351	380	23	2.1524	0.00027951	0.010045	1.10595	1.99805	1.28219	0.202264
GOBP	cellular macromolecular complex assembly		12482	351	393	24	2.1717	0.00018644	0.01225	1.11882	1.91186	1.27919	0.201791
GOBP	regulation of cell proliferation		12482	351	939	50	1.8936	4.49e-06	0.000407	0.921132	3.39041	1.27586	0.201266
GSEA	PUJANA_CHEK2_PCC_NETWORK		12482	351	644	36	1.9879	3.58e-05	0.0019688	0.991245	2.7058	1.27412	0.200991
GSEA	PILON_KLF1_TARGETS_DN		12482	351	1769	86	1.7288	6.62e-08	1.12e-05	0.789771	4.95265	1.24978	0.197152
GSEA	TTANTCA_UNKNOWN		12482	351	610	34	1.9821	6.09e-05	0.0030365	0.98703	2.51763	1.24737	0.196771
GSEA	TGCCTTA,MIR-124A	+	12482	351	447	26	2.0684	0.00021661	0.0082456	1.04852	2.08378	1.24493	0.196386
GSEA	BENPORATH_NANOG_TARGETS		12482	351	803	43	1.9043	1.8e-05	0.0011237	0.929261	2.94935	1.24032	0.195659
GOBP	negative regulation of cell proliferation	+	12482	351	422	25	2.1067	0.00021661	0.013971	1.07498	1.85477	1.23204	0.194353
GSEA	CTTTAAR_UNKNOWN		12482	351	659	36	1.9426	5.6e-05	0.0028088	0.957989	2.55148	1.22382	0.193057
GSEA	RTAAACA_V$FREAC2_01		12482	351	638	35	1.9509	6.49e-05	0.0031595	0.96414	2.50038	1.22351	0.193007
GOBP	metabolic process		12482	351	5633	232	1.4646	5.04e-16	7.68e-14	0.550507	13.1145	1.21621	0.191856
GOBP	cellular component organization		12482	351	3017	135	1.5912	5.72e-10	7.16e-08	0.670115	7.14495	1.21091	0.19102
GOMF	protein homodimerization activity		12482	351	456	26	2.0276	0.00028854	0.011542	1.01977	1.93772	1.19729	0.188872
GSEA	ENK_UV_RESPONSE_KERATINOCYTE_DN		12482	351	438	25	2.0298	0.00036384	0.012024	1.02134	1.91995	1.19591	0.188654
GOBP	cellular developmental process		12482	351	1716	82	1.6993	2.9e-07	3.05e-05	0.764941	4.51593	1.19236	0.188093
GOCC	membrane-bounded organelle		12482	351	7084	279	1.4006	5.85e-20	4.35e-18	0.486045	17.3611	1.18823	0.187442
GOBP	cellular component organization or biogenesis		12482	351	3065	136	1.5779	8.42e-10	1.03e-07	0.658006	6.98725	1.18782	0.187376
GOMF	protein binding		12482	351	3518	153	1.5466	1.48e-10	1.26e-08	0.6291	7.90091	1.18429	0.186821
GSEA	BENPORATH_SOX2_TARGETS		12482	351	586	32	1.9419	0.00013845	0.0057609	0.957469	2.23951	1.18408	0.186788
GSEA	KOINUMA_TARGETS_OF_SMAD2_OR_SMAD3	+	12482	351	693	37	1.8987	6.99e-05	0.0032965	0.925012	2.48195	1.18388	0.186756
GOMF	identical protein binding		12482	351	814	42	1.8349	5.02e-05	0.00251	0.875701	2.60033	1.14954	0.181339
GOBP	macromolecular complex subunit organization		12482	351	780	40	1.8237	8.41e-05	0.0060131	0.866868	2.2209	1.09672	0.173007
GSEA	CTGCAGY_UNKNOWN		12482	351	507	27	1.8938	0.00059954	0.017965	0.921284	1.74557	1.08089	0.170508
GSEA	GATTGGY_V$NFY_Q6_01		12482	351	842	42	1.7738	0.00010154	0.0044221	0.826843	2.35437	1.07408	0.169435
GSEA	AACTTT_UNKNOWN		12482	351	1244	59	1.6866	1.9e-05	0.001179	0.754118	2.92849	1.05862	0.166996
GSEA	GGGTGGRR_V$PAX4_03		12482	351	943	46	1.7347	8.12e-05	0.0037241	0.794686	2.42898	1.05076	0.165756
GOMF	enzyme binding		12482	351	1085	52	1.7043	4.51e-05	0.0022897	0.769179	2.64022	1.04696	0.165157
GSEA	GGGAGGRR_V$MAZ_Q6		12482	351	1625	74	1.6194	6.47e-06	0.00052816	0.695459	3.27723	1.02466	0.161639
GOBP	macromolecular complex assembly		12482	351	714	36	1.793	0.00024447	0.015483	0.842375	1.81014	1.0199	0.160888
GOCC	organelle		12482	351	7731	289	1.3293	2.01e-17	1.34e-15	0.410667	14.8738	1.00745	0.158924
GSEA	RCGCANGCGY_V$NRF1_Q6		12482	351	758	37	1.7358	0.00036149	0.012024	0.795601	1.91995	0.991617	0.156426
GOBP	regulation of multicellular organismal process		12482	351	1593	72	1.6073	1.11e-05	0.0009744	0.684639	3.01126	0.991479	0.156405
GSEA	GRAESSMANN_RESPONSE_TO_MC_AND_DOXORUBICIN_DN		12482	351	667	33	1.7594	0.00056856	0.01734	0.815084	1.76095	0.988185	0.155885
GOCC (simple)	Cytoplasm/Nucleus		12482	351	2804	115	1.4585	1.95e-06	3.5e-06	0.544485	5.45536	0.968714	0.152813
GOBP	developmental process		12482	351	3043	127	1.4842	1.65e-07	1.79e-05	0.569686	4.74657	0.967879	0.152682
Keywords	Alternativesplicing		12482	351	3467	140	1.436	2e-07	3.71e-06	0.522056	5.43092	0.937575	0.147901
GSEA	GGGCGGR_V$SP1_Q6		12482	351	2317	98	1.5041	3.93e-06	0.00036094	0.5889	3.44256	0.915697	0.14445
GOBP	anatomical structure development		12482	351	1678	73	1.5471	3.25e-05	0.0025689	0.629566	2.59025	0.896637	0.141443
Keywords	3D-structure		12482	351	1096	48	1.5574	0.00057054	0.0063444	0.63914	2.19761	0.870331	0.137294
GOCC	intracellular part		12482	351	9218	323	1.2461	1.26e-18	8.82e-17	0.31742	16.0543	0.846493	0.133533
Keywords	Proteomicsidentification		12482	351	5113	192	1.3354	4.37e-08	8.37e-07	0.417272	6.07706	0.815151	0.128589
GSEA	CTTTGT_V$LEF1_Q2		12482	351	1395	59	1.504	0.0003496	0.011743	0.588805	1.93022	0.792283	0.124982
GOCC	non-membrane-bounded organelle		12482	351	1917	78	1.4469	0.00014106	0.0026241	0.532965	2.58102	0.790628	0.124721
GOCC	intracellular non-membrane-bounded organelle		12482	351	1917	78	1.4469	0.00014106	0.0026633	0.532965	2.57458	0.790134	0.124643
GOBP	cellular process		12482	351	8597	290	1.1996	1.2e-09	1.44e-07	0.262553	6.84294	0.593231	0.0935815
GOCC	cytoplasm		12482	351	3909	137	1.2463	0.00036043	0.0062458	0.317651	2.20441	0.515568	0.0813303
GOCC	cell part		12482	351	10733	327	1.0834	8.55e-06	0.00020801	0.115566	3.68192	0.274562	0.0433119
Keywords	Cytoplasm		12482	351	3388	68	0.71374	0.00014908	0.0019276	-0.486529	2.71498	-0.74778	-0.117961
GOCC	extracellular region part		12482	351	2629	49	0.6628	0.00015079	0.0027645	-0.593354	2.55838	-0.855022	-0.134879
Keywords	Nucleotide-binding		12482	351	1339	23	0.61084	0.0020445	0.019266	-0.711134	1.71521	-0.886222	-0.1398
GOCC	membrane-bounded vesicle		12482	351	2451	44	0.63839	0.00010693	0.0020494	-0.64749	2.68837	-0.924266	-0.145802
GOBP	establishment of localization		12482	351	2153	37	0.61113	0.0001147	0.0077301	-0.710449	2.11181	-0.932854	-0.147157
GOCC	vesicle		12482	351	2548	45	0.62804	5.13e-05	0.0011006	-0.671072	2.95837	-0.972388	-0.153393
GOBP	transport		12482	351	2077	34	0.58213	5.54e-05	0.0041578	-0.780587	2.38114	-1.0316	-0.162734
GOMF	catalytic activity		12482	351	3979	71	0.63454	2.62e-07	1.9e-05	-0.656217	4.72177	-1.07476	-0.169542
Keywords	Hydrolase		12482	351	1130	16	0.50352	0.000508	0.0057643	-0.989879	2.23925	-1.21398	-0.191504
GOCC	membrane		12482	351	4305	71	0.58649	1.08e-09	4.26e-08	-0.769822	7.37054	-1.35415	-0.213616
GOCC (simple)	Unknown		12482	351	1551	22	0.50441	4.99e-05	7.48e-05	-0.987331	4.12594	-1.41165	-0.222686
GSEA	CYTOPLASMIC_PART		12482	351	1153	14	0.43179	6.97e-05	0.0033007	-1.2116	2.48139	-1.44942	-0.228644
GOCC	plasma membrane		12482	351	1819	24	0.4692	2.51e-06	6.48e-05	-1.09173	4.18812	-1.52788	-0.241021
GOCC	cytoplasmic vesicle		12482	351	608	6	0.35093	0.00098759	0.015616	-1.51074	1.80643	-1.57979	-0.24921
Keywords	Transferase		12482	351	1137	13	0.40659	3.76e-05	0.0005103	-1.29835	3.29217	-1.63838	-0.258453
GSEA	CHEN_METABOLIC_SYNDROM_NETWORK		12482	351	965	10	0.36851	5.4e-05	0.0027359	-1.44022	2.5629	-1.66343	-0.262405
GSEA	MEMBRANE		12482	351	1274	14	0.39078	7.21e-06	0.00055688	-1.35557	3.25424	-1.68735	-0.266177
Keywords	Transport		12482	351	1316	15	0.40533	8.5e-06	0.00013131	-1.30283	3.8817	-1.71168	-0.270015
GOCC	cytoplasmic part		12482	351	5265	79	0.53359	2.08e-15	1.14e-13	-0.906196	12.9415	-1.76162	-0.277894
GOMF	substrate-specific transporter activity		12482	351	529	4	0.26889	0.00053231	0.019051	-1.89491	1.72008	-1.84961	-0.291773
Keywords	Proteintransport		12482	351	507	4	0.28056	0.00085775	0.0091713	-1.83362	2.03757	-1.88261	-0.296979
Keywords	Cellprojection		12482	351	423	3	0.25221	0.0015574	0.015192	-1.9873	1.81839	-1.94366	-0.306609
GOCC	mitochondrion		12482	351	1297	13	0.35644	1.61e-06	4.32e-05	-1.48827	4.36421	-1.94755	-0.307223
GSEA	INTEGRAL_TO_MEMBRANE		12482	351	757	6	0.28186	4.44e-05	0.0023539	-1.82695	2.62821	-2.00083	-0.315628
GSEA	MEMBRANE_PART		12482	351	1039	9	0.30804	3.84e-06	0.00035571	-1.69881	3.4489	-2.02782	-0.319886
GSEA	INTRINSIC_TO_MEMBRANE		12482	351	768	6	0.27782	3.49e-05	0.0019487	-1.84778	2.71026	-2.03348	-0.320779
GOBP	cellular lipid metabolic process		12482	351	508	3	0.21001	0.00022217	0.014242	-2.25147	1.84643	-2.14256	-0.337986
GOCC (simple)	Extracellular/Membrane		12482	351	626	5	0.28404	0.00022251	0.00025032	-1.81583	3.6015	-2.1549	-0.339934
GOCC (simple)	Cytoplasm		12482	351	578	4	0.2461	0.00017876	0.00022983	-2.02268	3.63859	-2.3425	-0.369526
Keywords	Kinase		12482	351	515	3	0.20715	0.0001883	0.0023266	-2.27125	2.63328	-2.3568	-0.371783
GOCC (simple)	Extracellular		12482	351	214	1	0.16617	0.013346	0.013346	-2.58927	1.87465	-2.38843	-0.376772
GOCC	endosome		12482	351	408	2	0.17432	0.00053802	0.0090747	-2.52019	2.04217	-2.3911	-0.377193
GSEA	PLASMA_MEMBRANE		12482	351	829	5	0.21448	2.11e-06	0.00023355	-2.22108	3.63162	-2.51159	-0.396201
GOMF	hydrolase activity, acting on ester bonds		12482	351	477	2	0.1491	9.67e-05	0.0044407	-2.74565	2.35255	-2.64161	-0.41671
Keywords	Secreted		12482	351	735	4	0.19353	4.37e-06	6.93e-05	-2.36937	4.15896	-2.72722	-0.430217
GSEA	PLASMA_MEMBRANE_PART		12482	351	643	3	0.16592	8.23e-06	0.00062623	-2.59144	3.20327	-2.73246	-0.431043
GOCC	organelle inner membrane		12482	351	315	1	0.11289	0.0010432	0.016093	-3.14701	1.79336	-2.73427	-0.431327
Keywords	Serine/threonine-proteinkinase		12482	351	307	1	0.11583	0.001284	0.01298	-3.10992	1.88673	-2.74466	-0.432967
GOMF	protein serine/threonine kinase activity	+	12482	351	343	1	0.10368	0.00050121	0.018129	-3.26979	1.74163	-2.79337	-0.440651
GOCC	plasma membrane part		12482	351	1125	7	0.22127	3.4e-08	1.13e-06	-2.17612	5.94585	-2.79779	-0.441349
Keywords	Protease		12482	351	321	1	0.11078	0.00089226	0.0093603	-3.17423	2.02871	-2.83814	-0.447713
GOCC	organelle membrane		12482	351	1876	14	0.26538	1.03e-11	4.5e-10	-1.91387	9.34692	-2.84512	-0.448815
GOBP	carboxylic acid metabolic process		12482	351	532	2	0.13369	2.36e-05	0.0019123	-2.90304	2.71844	-2.85575	-0.45049
GOBP	oxoacid metabolic process		12482	351	532	2	0.13369	2.36e-05	0.0018977	-2.90304	2.72177	-2.85662	-0.450628
GOBP	organic acid metabolic process		12482	351	541	2	0.13146	1.87e-05	0.0016006	-2.9273	2.79572	-2.89384	-0.4565
GOMF	calcium ion binding		12482	351	364	1	0.097696	0.00028759	0.011641	-3.35556	1.93401	-2.92374	-0.461216
GOBP	cellular ketone metabolic process		12482	351	551	2	0.12908	1.44e-05	0.0012545	-2.95366	2.90153	-2.94054	-0.463867
GOMF	peptidase activity, acting on L-amino acid peptides		12482	351	368	1	0.096634	0.00025859	0.010854	-3.37133	1.96441	-2.9455	-0.464649
GOBP	amine metabolic process		12482	351	386	1	0.092128	0.00015995	0.010576	-3.44022	1.97568	-2.9948	-0.472427
GOMF	peptidase activity		12482	351	380	1	0.093582	0.00018779	0.0081859	-3.41763	2.08693	-3.02114	-0.476581
GOCC	endoplasmic reticulum part		12482	351	705	3	0.15132	1.7e-06	4.47e-05	-2.72433	4.34933	-3.06232	-0.483077
Keywords	Disulfidebond		12482	351	1467	9	0.21817	1.54e-10	3.57e-09	-2.19648	8.4476	-3.07594	-0.485226
Keywords	Endoplasmicreticulum		12482	351	727	3	0.14675	9.62e-07	1.62e-05	-2.76857	4.79038	-3.17529	-0.500899
GOBP	ion transport		12482	351	431	1	0.082509	4.75e-05	0.0036211	-3.5993	2.44116	-3.26635	-0.515263
Keywords	Cellmembrane		12482	351	1380	7	0.18038	5.12e-11	1.24e-09	-2.47089	8.90781	-3.40473	-0.537092
Keywords	Mitochondrioninnermembrane		12482	351	227	0	0	0.0014517	0.014413	-4.28032	1.84125	-3.46645	-0.546829
GOMF	carbohydrate binding	+	12482	351	273	0	0	0.00038041	0.014371	-4.28032	1.84251	-3.46705	-0.546923
GOMF	cation transmembrane transporter activity		12482	351	281	0	0	0.00030121	0.011908	-4.28032	1.92416	-3.50484	-0.552884
GOCC	endoplasmic reticulum		12482	351	658	2	0.10809	8.47e-07	2.44e-05	-3.2097	4.61339	-3.51441	-0.554395
GOCC	vacuole		12482	351	255	0	0	0.00064285	0.0107	-4.28032	1.97062	-3.5258	-0.556191
GOBP	transmembrane transport		12482	351	323	0	0	8.82e-05	0.0061825	-4.28032	2.20884	-3.62784	-0.572287
Keywords	Transitpeptide		12482	351	456	1	0.077985	2.41e-05	0.00033433	-3.68066	3.47582	-3.62835	-0.572367
Keywords	Glycoprotein		12482	351	2012	11	0.19442	2.42e-15	7.07e-14	-2.36275	13.1503	-3.62909	-0.572484
Keywords	Calcium		12482	351	461	1	0.077139	2.1e-05	0.00029906	-3.6964	3.52424	-3.65258	-0.576191
GOCC	mitochondrial part		12482	351	703	2	0.10117	2.51e-07	7.73e-06	-3.30515	5.11187	-3.68585	-0.581439
GSEA	INTEGRAL_TO_PLASMA_MEMBRANE		12482	351	507	1	0.070141	5.91e-06	0.00050206	-3.8336	3.29924	-3.6924	-0.582472
GOCC	mitochondrial inner membrane		12482	351	290	0	0	0.0002316	0.0041264	-4.28032	2.38443	-3.69788	-0.583337
Keywords	Lipoprotein		12482	351	475	1	0.074866	1.43e-05	0.00021471	-3.73955	3.66815	-3.72157	-0.587073
GSEA	INTRINSIC_TO_PLASMA_MEMBRANE		12482	351	514	1	0.069185	4.87e-06	0.00043511	-3.8534	3.3614	-3.72403	-0.587461
Keywords	Mitochondrion		12482	351	905	3	0.11788	8.47e-09	1.74e-07	-3.08461	6.75858	-3.75287	-0.592011
GOMF	ion transmembrane transporter activity		12482	351	346	0	0	4.49e-05	0.0023153	-4.28032	2.63539	-3.79157	-0.598115
Keywords	Lipidmetabolism		12482	351	301	0	0	0.00016793	0.002122	-4.28032	2.67325	-3.80511	-0.600252
Keywords	Iontransport		12482	351	311	0	0	0.00012534	0.0016593	-4.28032	2.78008	-3.84257	-0.60616
GOCC	integral to plasma membrane		12482	351	342	0	0	5.05e-05	0.0011023	-4.28032	2.9577	-3.90253	-0.615619
GOCC	endoplasmic reticulum membrane		12482	351	527	1	0.067479	3.39e-06	8.58e-05	-3.88942	4.06631	-3.9329	-0.620411
GOCC	intrinsic to plasma membrane		12482	351	378	0	0	1.75e-05	0.00041887	-4.28032	3.37792	-4.03431	-0.636408
GOMF	substrate-specific transmembrane transporter activity		12482	351	426	0	0	4.26e-06	0.00026834	-4.28032	3.57131	-4.09086	-0.645328
GOCC	mitochondrial membrane		12482	351	421	0	0	4.94e-06	0.00012254	-4.28032	3.91172	-4.18504	-0.660185
GOCC	membrane part		12482	351	3687	21	0.20255	3.97e-29	5.57e-27	-2.30365	26.2539	-4.23263	-0.667693
Keywords	Golgiapparatus		12482	351	594	1	0.059867	5.19e-07	9.32e-06	-4.0621	5.03077	-4.2852	-0.675985
GOMF	transmembrane transporter activity		12482	351	485	0	0	7.42e-07	4.95e-05	-4.28032	4.30542	-4.28658	-0.676203
Keywords	Membrane		12482	351	4028	20	0.17657	5.47e-35	3.8e-33	-2.50169	32.4199	-4.74655	-0.748762
GOCC (simple)	Membrane		12482	351	1031	2	0.068984	2.43e-11	5.47e-11	-3.85759	10.2621	-4.92659	-0.777164
Keywords	Signal		12482	351	1599	4	0.088959	1.99e-16	6.16e-15	-3.49072	14.2108	-4.95838	-0.782179
Keywords	Transmembranehelix		12482	351	2650	5	0.067097	7.9e-30	3.14e-28	-3.89761	27.5035	-6.35251	-1.0021
Keywords	Transmembrane		12482	351	2668	5	0.066644	4.28e-30	1.83e-28	-3.90738	27.7369	-6.37792	-1.00611
GOCC (simple)	Membrane/Cytoplasm		12482	351	3718	8	0.076517	1.11e-42	9.98e-42	-3.70808	41.001	-6.76176	-1.06666
GOCC	integral to membrane		12482	351	2682	4	0.053037	1.35e-31	2.14e-29	-4.23686	28.6696	-6.83342	-1.07796
GOCC	intrinsic to membrane		12482	351	2764	4	0.051463	7.84e-33	1.42e-30	-4.28032	29.8485	-6.95565	-1.09725

## Sheet: Muscle
Category column	Category value	Unique	Total size	Selection size	Category size	Intersection size	Enrichment factor	P value	Benj. Hoch. FDR	2log.Enr.	10log.FDR	Score	Relative
GSEA	PID_RANBP2PATHWAY		10998	291	11	8	27.486	3.33e-11	1.9e-08	4.78063	7.7204	5.38919	1
Keywords	Isopeptidebond		10998	291	356	65	6.9006	5.4e-37	5.82e-35	2.78672	34.2354	5.21722	0.96809
GSEA	GNF2_TTN	+	10998	291	25	11	16.629	1.15e-11	7.86e-09	4.05563	8.10483	4.82203	0.894759
Keywords	DNA-binding		10998	291	907	114	4.7503	8.34e-50	2.24e-47	2.24802	46.6492	4.79801	0.890302
GOMF	sequence-specific DNA binding		10998	291	509	76	5.6431	4.06e-37	4.38e-34	2.49649	33.3588	4.77309	0.885679
GOMF	RNA polymerase II regulatory region DNA binding		10998	291	312	54	6.5412	2.08e-29	9.59e-27	2.70956	26.0182	4.76972	0.885053
GOMF	DNA binding		10998	291	1258	141	4.236	1.46e-57	4.72e-54	2.0827	53.3265	4.68496	0.869326
GOMF	RNA polymerase II regulatory region sequence-specific DNA binding		10998	291	308	52	6.3808	8.91e-28	3.2e-25	2.67374	24.4949	4.65166	0.863147
GOMF	transcription regulatory region sequence-specific DNA binding		10998	291	353	56	5.9956	1.76e-28	7.13e-26	2.5839	25.1469	4.56382	0.846847
GOMF	transcription regulatory region DNA binding		10998	291	456	67	5.553	4.23e-32	3.42e-29	2.47327	28.4666	4.55551	0.845305
GOMF	regulatory region nucleic acid binding		10998	291	459	67	5.5167	6.37e-32	3.43e-29	2.46381	28.4646	4.54235	0.842864
GOMF	regulatory region DNA binding		10998	291	459	67	5.5167	6.37e-32	4.12e-29	2.46381	28.3854	4.53919	0.842277
GOMF	retinoid-X receptor activity	+	10998	291	3	3	37.794	1.83e-05	0.0011622	5.24009	2.93472	4.5331	0.841147
GOMF	fructose-bisphosphate aldolase activity	+	10998	291	3	3	37.794	1.83e-05	0.0011854	5.24009	2.92614	4.52978	0.840531
Keywords	Nucleosomecore		10998	291	23	9	14.789	3.2e-09	7.81e-08	3.88645	7.1071	4.51948	0.838619
Keywords	Glycolysis		10998	291	23	9	14.789	3.2e-09	8.19e-08	3.88645	7.0869	4.51626	0.838022
GOCC	nucleosome		10998	291	33	11	12.598	4.05e-10	2.42e-08	3.65512	7.61624	4.39149	0.81487
Keywords	Transcriptionregulation		10998	291	1242	131	3.9863	1.81e-49	3.25e-47	1.99505	46.4882	4.3833	0.81335
GOBP	protein sumoylation		10998	291	19	8	15.913	1.24e-08	1.81e-06	3.99213	5.74182	4.37186	0.811228
Pfam	Histone		10998	291	21	9	16.197	1.21e-09	2.62e-06	4.01765	5.58188	4.36189	0.809377
Pfam	zf-C2H2		10998	291	156	31	7.5103	5.92e-19	2.56e-15	2.90887	14.5916	4.3533	0.807784
Keywords	Transcription		10998	291	1295	133	3.8815	5.22e-49	7.03e-47	1.95661	46.1533	4.31201	0.800122
Pfam	SAP		10998	291	18	8	16.797	7.37e-09	7.97e-06	4.07013	5.09867	4.30597	0.799001
GOMF	methyl-CpG binding		10998	291	9	5	20.997	1.42e-06	0.00011209	4.39211	3.95043	4.27727	0.793675
GSEA	STRIATED_MUSCLE_CONTRACTION_GO_0006941	+	10998	291	12	6	18.897	2.57e-07	4.99e-05	4.24009	4.30175	4.25542	0.789621
GOBP	glycolysis		10998	291	25	9	13.606	7.58e-09	1.14e-06	3.76617	5.94249	4.22102	0.783238
Pfam	Nuc_recep-AF1	+	10998	291	3	3	37.794	1.83e-05	0.0066111	5.24009	2.17973	4.20828	0.780874
Pfam	Glycolytic	+	10998	291	3	3	37.794	1.83e-05	0.0072121	5.24009	2.14194	4.18992	0.777467
GOMF	core promoter proximal region sequence-specific DNA binding		10998	291	198	34	6.4898	1.34e-18	2.88e-16	2.69817	15.5403	4.17992	0.775611
GOMF	core promoter proximal region DNA binding		10998	291	198	34	6.4898	1.34e-18	3.09e-16	2.69817	15.5104	4.1779	0.775237
GOBP	negative regulation of transcription, DNA-dependent		10998	291	698	82	4.44	2.13e-32	1.53e-29	2.15056	28.8141	4.11448	0.763469
GSEA	REACTOME_RNA_POL_I_PROMOTER_OPENING		10998	291	13	6	17.443	4.66e-07	8.7e-05	4.12458	4.06041	4.10844	0.762348
GOMF	chromatin binding		10998	291	347	49	5.3369	1.27e-22	3.43e-20	2.416	19.4651	4.0704	0.755289
GOMF	RNA polymerase II core promoter proximal region sequence-specific DNA binding		10998	291	191	32	6.3319	3.08e-17	5.85e-15	2.66264	14.2326	4.0486	0.751245
GOMF	sequence-specific DNA binding RNA polymerase II transcription factor activity		10998	291	263	40	5.7481	9.43e-20	2.35e-17	2.52309	16.6298	4.04269	0.750149
GOCC	chromatin		10998	291	246	38	5.8381	4.85e-19	8.7e-17	2.5455	16.0606	4.03432	0.748594
GSEA	SPECIFIC_RNA_POLYMERASE_II_TRANSCRIPTION_FACTOR_ACTIVITY		10998	291	22	8	13.743	4.85e-08	1.35e-05	3.78063	4.8707	4.02782	0.74739
Keywords	Bromodomain		10998	291	30	9	11.338	4.66e-08	1e-06	3.50309	5.99853	4.00728	0.743578
GSEA	MODULE_202	+	10998	291	27	9	12.598	1.65e-08	5.47e-06	3.65512	5.26171	4.00367	0.742908
GSEA	CHEMELLO_SOLEUS_VS_EDL_MYOFIBERS_DN	+	10998	291	18	7	14.698	2.02e-07	4.32e-05	3.87755	4.36452	3.99394	0.741103
Pfam	RHD		10998	291	9	5	20.997	1.42e-06	0.0010252	4.39211	2.98919	3.98927	0.740236
GOBP	negative regulation of RNA metabolic process		10998	291	743	83	4.2219	3.21e-31	2.02e-28	2.07789	27.6939	3.97021	0.736699
Pfam	SAM_PNT		10998	291	6	4	25.196	6.83e-06	0.0036955	4.65512	2.43233	3.9578	0.734396
GOBP	PML body organization		10998	291	4	3	28.345	7.14e-05	0.0067969	4.82502	2.16769	3.95024	0.732994
GOBP	negative regulation of DNA damage checkpoint		10998	291	4	3	28.345	7.14e-05	0.0068616	4.82502	2.16357	3.94837	0.732646
GOBP	nucleosome positioning		10998	291	7	4	21.596	1.55e-05	0.0016316	4.43269	2.78739	3.9473	0.732447
GOBP	transcription, DNA-dependent		10998	291	1127	112	3.7559	1.52e-38	1.54e-35	1.90916	34.8139	3.94521	0.732059
GOMF	RNA polymerase II core promoter proximal region sequence-specific DNA binding transcription factor activity		10998	291	199	32	6.0774	1.06e-16	1.9e-14	2.60345	13.7206	3.94462	0.731951
GOBP	glucose catabolic process		10998	291	35	10	10.798	1.39e-08	2e-06	3.43269	5.69947	3.89659	0.723038
GOMF	sequence-specific DNA binding transcription factor activity		10998	291	515	62	4.5499	8.89e-25	2.61e-22	2.18583	21.5832	3.87474	0.718983
GOMF	nucleic acid binding transcription factor activity		10998	291	515	62	4.5499	8.89e-25	2.87e-22	2.18583	21.5418	3.87288	0.718638
GOBP	RNA biosynthetic process		10998	291	1181	114	3.6482	4.25e-38	3.9e-35	1.86718	34.4092	3.86865	0.717853
GOBP	negative regulation of nucleobase-containing compound metabolic process		10998	291	796	85	4.0358	1.4e-30	7.85e-28	2.01285	27.1052	3.85587	0.715482
GOBP	embryonic placenta development		10998	291	20	7	13.228	4.66e-07	5.96e-05	3.72552	4.22507	3.84458	0.713388
GOBP	negative regulation of transcription from RNA polymerase II promoter		10998	291	475	58	4.6148	1.79e-23	5.15e-21	2.20627	20.288	3.84197	0.712902
Pfam	Bromodomain		10998	291	33	10	11.453	7.36e-09	1.06e-05	3.51765	4.97396	3.83588	0.711774
GOBP	negative regulation of cellular macromolecule biosynthetic process		10998	291	790	84	4.0186	4.67e-30	2.14e-27	2.00669	26.6697	3.83147	0.710955
GOBP	negative regulation of nitrogen compound metabolic process		10998	291	807	85	3.9808	3.84e-30	1.84e-27	1.99306	26.7344	3.81424	0.707757
GOMF	RNA polymerase II core promoter sequence-specific DNA binding		10998	291	37	10	10.215	2.5e-08	2.52e-06	3.35262	5.59815	3.81109	0.707173
GOCC	nuclear chromatin		10998	291	148	25	6.3841	8.51e-14	9.7e-12	2.67448	11.013	3.80984	0.706941
Keywords	Thickfilament	+	10998	291	9	4	16.797	5.3e-05	0.00079243	4.07013	3.10104	3.80262	0.705602
GOBP	negative regulation of gene expression		10998	291	777	82	3.9885	4.65e-29	1.88e-26	1.99585	25.7265	3.78173	0.701725
GOMF	nucleic acid binding		10998	291	1975	163	3.1192	1.25e-49	2.02e-46	1.64118	45.6937	3.7699	0.699531
GOBP	negative regulation of macromolecule biosynthetic process		10998	291	807	84	3.9339	2.18e-29	9.15e-27	1.97596	26.0388	3.76477	0.698579
GOBP	regulation of transcription from RNA polymerase II promoter		10998	291	1048	102	3.6784	7.78e-34	6.54e-31	1.87908	30.1844	3.76188	0.698041
GSEA	REACTOME_BMAL1_CLOCK_NPAS2_ACTIVATES_CIRCADIAN_EXPRESSION		10998	291	31	9	10.972	6.4e-08	1.73e-05	3.45575	4.76175	3.74411	0.694745
GSEA	MOOTHA_GLYCOLYSIS	+	10998	291	16	6	14.173	2.01e-06	0.00031273	3.82507	3.50483	3.74237	0.694421
Keywords	Ublconjugation		10998	291	886	89	3.7964	4.11e-30	3.69e-28	1.92463	27.4333	3.73964	0.693916
GOMF	RNA polymerase II distal enhancer sequence-specific DNA binding		10998	291	45	11	9.2385	1.56e-08	1.68e-06	3.20766	5.77547	3.71568	0.689468
GSEA	BIOCARTA_VDR_PATHWAY		10998	291	12	5	15.747	8.26e-06	0.00096417	3.97701	3.01585	3.71124	0.688646
GSEA	KUNINGER_IGF1_VS_PDGFB_TARGETS_UP	+	10998	291	70	15	8.0987	2.71e-10	1.32e-07	3.01769	6.87818	3.70787	0.68802
GOCC	protein-DNA complex		10998	291	60	13	8.1887	3.69e-09	2.11e-07	3.03363	6.67638	3.69494	0.685621
GOMF	nucleosomal DNA binding		10998	291	5	3	22.676	0.0001739	0.0092141	4.50309	2.03555	3.69236	0.685141
GOCC (simple)	Chromosome		10998	291	649	69	4.0181	2.03e-24	1.83e-23	2.00651	22.7381	3.68146	0.68312
GOBP	hexose catabolic process		10998	291	39	10	9.6907	4.33e-08	6.15e-06	3.2766	5.21129	3.67963	0.682779
GOBP	negative regulation of cellular biosynthetic process		10998	291	840	84	3.7794	3.84e-28	1.29e-25	1.91816	24.8891	3.64054	0.675526
GOBP	negative regulation of biosynthetic process		10998	291	854	85	3.7617	2.34e-28	8.43e-26	1.91138	25.074	3.63762	0.674984
GOMF	RNA polymerase II core promoter proximal region sequence-specific DNA binding transcription factor activity involved in negative regulation of transcription		10998	291	69	14	7.6683	2.29e-09	2.55e-07	2.93891	6.5936	3.59683	0.667416
GOMF	core promoter sequence-specific DNA binding		10998	291	69	14	7.6683	2.29e-09	2.64e-07	2.93891	6.57835	3.59475	0.66703
GOBP	skeletal muscle thin filament assembly		10998	291	5	3	22.676	0.0001739	0.014991	4.50309	1.82417	3.59252	0.666617
GSEA	PID_RETINOIC_ACID_PATHWAY		10998	291	28	8	10.798	4.03e-07	7.67e-05	3.43269	4.11532	3.59192	0.666505
GOBP	regulation of transcription, DNA-dependent		10998	291	2028	160	2.9818	1.09e-45	1.1e-41	1.57618	40.9605	3.55874	0.660348
Keywords	Repressor		10998	291	399	47	4.4519	2.01e-18	9.83e-17	2.15442	16.0073	3.55695	0.660016
GSEA	REACTOME_GLYCOLYSIS	+	10998	291	23	7	11.502	1.36e-06	0.00022241	3.52381	3.65285	3.55564	0.659772
GOCC	myosin filament	+	10998	291	10	4	15.118	8.61e-05	0.0022044	3.9182	2.65671	3.5555	0.659747
GSEA	RICKMAN_HEAD_AND_NECK_CANCER_F	+	10998	291	47	11	8.8454	2.54e-08	7.9e-06	3.14493	5.10256	3.5494	0.658615
GOMF	enhancer binding		10998	291	56	12	8.0987	1.69e-08	1.76e-06	3.01769	5.75375	3.54604	0.657991
GSEA	MODULE_201	+	10998	291	41	10	9.218	7.25e-08	1.91e-05	3.20445	4.71924	3.53007	0.655028
GSEA	PID_HDAC_CLASSI_PATHWAY		10998	291	62	13	7.9245	5.64e-09	2.23e-06	2.98632	5.65187	3.50268	0.649945
GOBP	regulation of RNA metabolic process		10998	291	2125	163	2.899	3.61e-45	1.82e-41	1.53556	40.7395	3.485	0.646665
GOMF	enhancer sequence-specific DNA binding		10998	291	51	11	8.1516	6.25e-08	5.77e-06	3.02708	5.23856	3.47193	0.64424
GSEA	RNA_BIOSYNTHETIC_PROCESS		10998	291	480	54	4.2518	3.48e-20	1.79e-16	2.08807	15.7477	3.4603	0.642081
GSEA	TRANSCRIPTION_DNA_DEPENDENT		10998	291	478	54	4.2696	2.87e-20	2.95e-16	2.0941	15.5306	3.45577	0.641242
GSEA	LIGAND_DEPENDENT_NUCLEAR_RECEPTOR_ACTIVITY		10998	291	19	6	11.935	6.29e-06	0.00079785	3.57713	3.09808	3.45083	0.640325
GOCC	chromatin remodeling complex		10998	291	109	18	6.2412	4e-10	2.51e-08	2.64182	7.59996	3.44057	0.638421
GOBP	positive regulation of transcription from RNA polymerase II promoter		10998	291	624	64	3.8763	9.25e-22	2.17e-19	1.95468	18.6637	3.43603	0.637577
GSEA	TRANSCRIPTION_FROM_RNA_POLYMERASE_II_PROMOTER		10998	291	345	42	4.601	4.72e-17	9.7e-14	2.20195	13.0132	3.43322	0.637057
GSEA	MODULE_89		10998	291	6	3	18.897	0.0003387	0.015331	4.24009	1.81443	3.42938	0.636345
GOMF	SUMO ligase activity		10998	291	10	4	15.118	8.61e-05	0.0051513	3.9182	2.28808	3.42517	0.635564
GOMF	potassium ion binding	+	10998	291	6	3	18.897	0.0003387	0.016586	4.24009	1.78026	3.41312	0.633327
GSEA	TRANSCRIPTION_FACTOR_ACTIVITY		10998	291	209	29	5.2441	1.55e-13	1.23e-10	2.3907	9.91084	3.41131	0.632991
GOMF	MRF binding		10998	291	6	3	18.897	0.0003387	0.016841	4.24009	1.77363	3.40994	0.632737
GOCC	histone deacetylase complex		10998	291	47	10	8.0412	2.86e-07	1.24e-05	3.00741	4.90689	3.39896	0.6307
GOMF	sequence-specific distal enhancer binding RNA polymerase II transcription factor activity		10998	291	39	9	8.7216	5.46e-07	4.65e-05	3.12459	4.33294	3.39071	0.629169
GSEA	PID_CMYB_PATHWAY		10998	291	66	13	7.4442	1.25e-08	4.44e-06	2.89612	5.35287	3.37683	0.626593
GOCC	transcriptional repressor complex		10998	291	55	11	7.5588	1.42e-07	6.35e-06	2.91816	5.19741	3.37115	0.62554
GSEA	REACTOME_AMYLOIDS		10998	291	20	6	11.338	8.75e-06	0.0010104	3.50309	2.99551	3.36865	0.625076
GSEA	PID_HDAC_CLASSII_PATHWAY		10998	291	32	8	9.4485	1.23e-06	0.00020357	3.24009	3.69129	3.34743	0.621138
GOMF	core promoter binding		10998	291	112	18	6.074	6.31e-10	7.84e-08	2.60265	7.10563	3.34551	0.620781
GOMF	histone deacetylase binding		10998	291	70	13	7.0189	2.62e-08	2.57e-06	2.81124	5.59034	3.33836	0.619455
GSEA	PID_ERA_GENOMIC_PATHWAY		10998	291	53	11	7.844	9.5e-08	2.32e-05	2.97159	4.63369	3.32065	0.616169
Pfam	PHD		10998	291	58	12	7.8194	2.56e-08	2.22e-05	2.96706	4.65386	3.32046	0.616133
GSEA	PID_AP1_PATHWAY		10998	291	53	11	7.844	9.5e-08	2.38e-05	2.97159	4.62322	3.31878	0.615821
GSEA	EBAUER_MYOGENIC_TARGETS_OF_PAX3_FOXO1_FUSION	+	10998	291	46	10	8.216	2.31e-07	4.75e-05	3.03844	4.32293	3.31843	0.615756
GOBP	monosaccharide catabolic process		10998	291	47	10	8.0412	2.86e-07	3.7e-05	3.00741	4.43152	3.31347	0.614836
KEGG	Glycolysis / Gluconeogenesis		10998	291	47	10	8.0412	2.86e-07	3.89e-05	3.00741	4.4096	3.30936	0.614074
GOCC	chromosomal part		10998	291	534	55	3.8926	8.97e-19	1.25e-16	1.96073	15.9028	3.30889	0.613987
KEGG	Systemic lupus erythematosus		10998	291	46	10	8.216	2.31e-07	6.29e-05	3.03844	4.20118	3.29481	0.611374
Keywords	Activator		10998	291	427	46	4.0715	1.6e-16	6.61e-15	2.02556	14.1796	3.29477	0.611366
GSEA	REACTOME_CIRCADIAN_REPRESSION_OF_EXPRESSION_BY_REV_ERBA		10998	291	21	6	10.798	1.19e-05	0.0012263	3.43269	2.9114	3.29421	0.611263
Keywords	Homeobox		10998	291	67	12	6.769	1.37e-07	2.72e-06	2.75894	5.5649	3.28792	0.610096
Keywords	Citrullination		10998	291	44	9	7.7306	1.6e-06	2.98e-05	2.95058	4.52643	3.28375	0.609321
GOBP	regulation of cellular macromolecule biosynthetic process		10998	291	2264	164	2.7377	4.11e-42	1.38e-38	1.45296	37.86	3.28274	0.609134
GSEA	TRANSCRIPTION		10998	291	567	58	3.866	1.2e-19	4.1e-16	1.95084	15.3869	3.26929	0.606639
GSEA	DELASERNA_TARGETS_OF_MYOD_AND_SMARCA4	+	10998	291	11	4	13.743	0.00013172	0.0081041	3.78063	2.0913	3.26044	0.604997
GSEA	NEGATIVE_REGULATION_OF_TRANSCRIPTION_DNA_DEPENDENT		10998	291	95	16	6.3653	2.83e-09	1.21e-06	2.67023	5.91618	3.25778	0.604502
GSEA	BIOCARTA_CALCINEURIN_PATHWAY		10998	291	16	5	11.811	4.1e-05	0.0033156	3.56206	2.47944	3.2536	0.603727
GOBP	cellular macromolecule biosynthetic process		10998	291	1449	116	3.0256	5.58e-31	3.31e-28	1.59722	27.4798	3.25295	0.603606
GSEA	NEGATIVE_REGULATION_OF_RNA_METABOLIC_PROCESS		10998	291	96	16	6.299	3.31e-09	1.36e-06	2.65512	5.86579	3.23702	0.60065
GOMF	RNA polymerase II core promoter proximal region sequence-specific DNA binding transcription factor activity involved in positive regulation of transcription		10998	291	137	20	5.5173	4.05e-10	5.23e-08	2.46396	7.28124	3.23055	0.599451
GSEA	REACTOME_RORA_ACTIVATES_CIRCADIAN_EXPRESSION		10998	291	22	6	10.307	1.6e-05	0.0015349	3.36555	2.81392	3.21825	0.597168
GOBP	regulation of macromolecule biosynthetic process		10998	291	2306	164	2.6879	5.06e-41	1.27e-37	1.42648	36.8945	3.21692	0.59692
GOBP	macromolecule biosynthetic process		10998	291	1469	116	2.9844	2.02e-30	1.07e-27	1.57744	26.9696	3.20762	0.595196
GOBP	retinoic acid receptor signaling pathway	+	10998	291	11	4	13.743	0.00013172	0.011757	3.78063	1.9297	3.19555	0.592955
GOCC	nuclear euchromatin		10998	291	24	6	9.4485	2.74e-05	0.0008803	3.24009	3.05537	3.19288	0.592461
GOBP	positive regulation of RNA metabolic process		10998	291	880	78	3.3499	1.25e-22	3.32e-20	1.74412	19.4793	3.18842	0.591632
GSEA	KEGG_GLYCOLYSIS_GLUCONEOGENESIS		10998	291	42	9	8.0987	1.06e-06	0.00018201	3.01769	3.7399	3.18399	0.59081
GOBP	positive regulation of transcription, DNA-dependent		10998	291	839	75	3.3785	6.15e-22	1.55e-19	1.75638	18.8094	3.1773	0.589569
GOCC	nuclear inclusion body	+	10998	291	8	3	14.173	0.0008993	0.016123	3.82507	1.79255	3.16481	0.587252
GSEA	MODULE_352		10998	291	17	5	11.116	5.65e-05	0.00415	3.47457	2.38195	3.16161	0.586658
Keywords	Muscleprotein		10998	291	47	9	7.2371	2.85e-06	5.11e-05	2.85541	4.29134	3.16155	0.586646
GSEA	HUMMERICH_BENIGN_SKIN_TUMOR_DN	+	10998	291	17	5	11.116	5.65e-05	0.0041798	3.47457	2.37884	3.16058	0.586467
GSEA	TRANSCRIPTION_REPRESSOR_ACTIVITY		10998	291	118	18	5.7652	1.5e-09	6.69e-07	2.52737	6.17469	3.15977	0.586316
GSEA	STRUCTURAL_CONSTITUENT_OF_MUSCLE	+	10998	291	29	7	9.1226	7.42e-06	0.00089669	3.18945	3.04736	3.15331	0.585118
GSEA	REACTOME_MEIOTIC_RECOMBINATION		10998	291	29	7	9.1226	7.42e-06	0.00090737	3.18945	3.04222	3.15198	0.584871
GOMF	chromatin DNA binding		10998	291	37	8	8.1716	3.96e-06	0.0002906	3.03062	3.5367	3.14991	0.584487
GSEA	BIOCARTA_PML_PATHWAY	+	10998	291	12	4	12.598	0.00019241	0.010572	3.65512	1.97584	3.13411	0.581555
GOMF	transcription factor binding		10998	291	346	38	4.1508	4.67e-14	7.95e-12	2.05339	11.0997	3.13099	0.580976
GOCC	nuclear chromosome part		10998	291	277	32	4.3661	1.35e-12	1.21e-10	2.12635	9.91585	3.1247	0.579808
GOBP	chromatin organization		10998	291	448	46	3.8806	1e-15	1.95e-13	1.95628	12.7107	3.12331	0.579551
GOBP	regulation of cellular biosynthetic process		10998	291	2388	165	2.6114	1.15e-39	1.94e-36	1.38482	35.713	3.1207	0.579067
GOCC	M band	+	10998	291	19	5	9.9457	0.00010079	0.0024802	3.31407	2.60551	3.12065	0.579057
Keywords	Nucleus		10998	291	3271	208	2.4033	3.72e-50	2e-47	1.26502	46.6986	3.11816	0.578595
GOBP	regulation of biosynthetic process		10998	291	2410	166	2.6032	8.04e-40	1.62e-36	1.38029	35.7902	3.11471	0.577956
GOBP	histone acetylation		10998	291	86	14	6.1525	4.34e-08	6.08e-06	2.62117	5.21628	3.11323	0.577681
GOBP	RNA metabolic process		10998	291	1757	130	2.7964	6.01e-32	4.04e-29	1.48357	28.3935	3.10303	0.575788
GSEA	PID_AR_TF_PATHWAY		10998	291	44	9	7.7306	1.6e-06	0.00025355	2.95058	3.59594	3.10016	0.575255
GOBP	chromosome organization		10998	291	574	55	3.6214	2.35e-17	4.94e-15	1.85655	14.3063	3.09322	0.573968
GSEA	KEGG_SYSTEMIC_LUPUS_ERYTHEMATOSUS		10998	291	37	8	8.1716	3.96e-06	0.00054932	3.03062	3.26017	3.08645	0.572711
GSEA	MODULE_123		10998	291	142	20	5.3231	7.71e-10	3.6e-07	2.41227	6.44352	3.0839	0.572237
GSEA	REGULATION_OF_TRANSCRIPTIONDNA_DEPENDENT		10998	291	345	38	4.1628	4.26e-14	4.38e-11	2.05755	10.3587	3.08205	0.571895
GOBP	positive regulation of nucleobase-containing compound metabolic process		10998	291	958	81	3.1955	3.18e-22	8.22e-20	1.67604	19.085	3.07884	0.571299
GOBP	negative regulation of cellular metabolic process		10998	291	1084	89	3.103	1.07e-23	3.19e-21	1.63366	20.4967	3.07463	0.570518
Keywords	Oxidation	+	10998	291	9	3	12.598	0.0013136	0.015363	3.65512	1.81352	3.06766	0.569225
GOBP	regulation of nucleobase-containing compound metabolic process		10998	291	2483	168	2.5571	1.95e-39	2.46e-36	1.35451	35.6096	3.0671	0.569121
GOBP	regulation of gene expression		10998	291	2503	169	2.5518	1.19e-39	1.72e-36	1.35152	35.7648	3.06535	0.568796
GOBP	regulation of skeletal muscle adaptation		10998	291	12	4	12.598	0.00019241	0.016039	3.65512	1.79482	3.05972	0.567752
GOBP	maintenance of protein location in nucleus		10998	291	12	4	12.598	0.00019241	0.016172	3.65512	1.79124	3.05819	0.567468
GSEA	DNA_BINDING		10998	291	399	42	3.9783	8.49e-15	1.09e-11	1.99215	10.9623	3.05118	0.566166
GSEA	REACTOME_NUCLEAR_RECEPTOR_TRANSCRIPTION_PATHWAY		10998	291	31	7	8.5341	1.19e-05	0.0012308	3.09324	2.90981	3.04633	0.565266
GOMF	steroid hormone receptor activity		10998	291	32	7	8.2674	1.48e-05	0.00097528	3.04743	3.01087	3.03825	0.563768
GOBP	negative regulation of macromolecule metabolic process		10998	291	1097	89	3.0662	2.48e-23	6.96e-21	1.61645	20.1574	3.0376	0.563647
GOCC	NuRD complex		10998	291	14	4	10.798	0.00036904	0.0079852	3.43269	2.09771	3.03503	0.56317
GOBP	positive regulation of gene expression		10998	291	926	78	3.1835	2.99e-21	6.84e-19	1.67061	18.1648	3.03364	0.562913
GOCC	NuA4 histone acetyltransferase complex		10998	291	14	4	10.798	0.00036904	0.0081253	3.43269	2.09016	3.03229	0.562662
GSEA	REGULATION_OF_RNA_METABOLIC_PROCESS		10998	291	352	38	4.08	8.07e-14	7.54e-11	2.02857	10.1227	3.03191	0.562592
GOBP	positive regulation of nitrogen compound metabolic process		10998	291	973	81	3.1462	8.61e-22	2.07e-19	1.65361	18.6845	3.03176	0.562564
GOBP	regulation of nitrogen compound metabolic process		10998	291	2508	168	2.5316	7.73e-39	8.66e-36	1.34005	35.0624	3.03076	0.562377
GSEA	VISALA_RESPONSE_TO_HEAT_SHOCK_AND_AGING_DN		10998	291	13	4	11.629	0.00027067	0.013435	3.53966	1.87176	3.01845	0.560093
GSEA	REACTOME_PACKAGING_OF_TELOMERE_ENDS		10998	291	13	4	11.629	0.00027067	0.013501	3.53966	1.86963	3.01759	0.559933
GSEA	RNA_METABOLIC_PROCESS		10998	291	663	61	3.4773	2.29e-18	5.88e-15	1.79797	14.2306	3.01573	0.559588
GOCC	nucleoplasm part		10998	291	771	67	3.2843	7.21e-19	1.13e-16	1.71559	15.9463	2.99553	0.555841
GOBP	internal peptidyl-lysine acetylation		10998	291	91	14	5.8144	8.98e-08	1.24e-05	2.53963	4.90637	2.99411	0.555577
GOBP	transcription from RNA polymerase II promoter		10998	291	207	25	4.5645	1.63e-10	2.61e-08	2.19046	7.58341	2.98791	0.554426
GSEA	REACTOME_MEIOSIS		10998	291	47	9	7.2371	2.85e-06	0.00040686	2.85541	3.39056	2.98071	0.55309
GSEA	REACTOME_CIRCADIAN_CLOCK		10998	291	47	9	7.2371	2.85e-06	0.00041259	2.85541	3.38448	2.97937	0.552842
GSEA	REGULATION_OF_TRANSCRIPTION		10998	291	424	43	3.8329	1.48e-14	1.69e-11	1.93844	10.7732	2.97629	0.55227
GOCC	nuclear chromosome		10998	291	42	8	7.1988	1.06e-05	0.00040356	2.84776	3.39409	2.97549	0.552121
Keywords	Methylation		10998	291	250	28	4.2329	7.53e-11	2.13e-09	2.08165	8.67138	2.97391	0.551828
GOBP	chromatin modification		10998	291	409	41	3.7886	9.46e-14	1.77e-11	1.92166	10.7528	2.95555	0.548423
GOBP	peptidyl-lysine acetylation		10998	291	93	14	5.6894	1.18e-07	1.61e-05	2.50828	4.79207	2.94892	0.547191
GSEA	REACTOME_MEIOTIC_SYNAPSIS		10998	291	26	6	8.7216	4.44e-05	0.003482	3.12459	2.45817	2.94271	0.54604
GSEA	REACTOME_GLUCONEOGENESIS		10998	291	26	6	8.7216	4.44e-05	0.0035088	3.12459	2.45484	2.94172	0.545855
GSEA	PID_HNF3BPATHWAY		10998	291	26	6	8.7216	4.44e-05	0.003536	3.12459	2.45149	2.94071	0.545669
GSEA	MOOTHA_GLUCONEOGENESIS		10998	291	26	6	8.7216	4.44e-05	0.0035636	3.12459	2.44811	2.9397	0.545481
GOBP	positive regulation of macromolecule biosynthetic process		10998	291	955	78	3.0868	1.97e-20	4.42e-18	1.62611	17.3543	2.9391	0.545369
GSEA	MODULE_222		10998	291	14	4	10.798	0.00036904	0.016558	3.43269	1.78099	2.91334	0.54059
GOMF	TBP-class protein binding	+	10998	291	14	4	10.798	0.00036904	0.017802	3.43269	1.74953	2.90039	0.538187
GOBP	positive regulation of cellular biosynthetic process		10998	291	1001	80	3.0205	2.13e-20	4.67e-18	1.59479	17.3304	2.89554	0.537286
GOCC	euchromatin		10998	291	29	6	7.8194	8.46e-05	0.002213	2.96706	2.65502	2.88577	0.535473
GOBP	internal protein amino acid acetylation		10998	291	96	14	5.5116	1.77e-07	2.38e-05	2.46247	4.62368	2.88254	0.534874
GOMF	ligand-dependent nuclear receptor activity		10998	291	35	7	7.5588	2.73e-05	0.0016971	2.91816	2.77029	2.88047	0.53449
GSEA	MODULE_387	+	10998	291	42	8	7.1988	1.06e-05	0.0011599	2.84776	2.93558	2.86946	0.532448
Pfam	zf-C4		10998	291	31	7	8.5341	1.19e-05	0.0051301	3.09324	2.28987	2.86921	0.532402
GOBP	negative regulation of metabolic process		10998	291	1176	90	2.8924	7.71e-22	1.9e-19	1.53227	18.722	2.86477	0.531576
GOBP	positive regulation of biosynthetic process		10998	291	1014	80	2.9818	4.73e-20	1.02e-17	1.57618	16.9934	2.85611	0.52997
Pfam	Hormone_recep		10998	291	31	7	8.5341	1.19e-05	0.0057001	3.09324	2.24412	2.85477	0.529722
GOMF	bHLH transcription factor binding		10998	291	21	5	8.9985	0.00016731	0.0090126	3.16968	2.04515	2.84082	0.527133
GOCC	H4/H2A histone acetyltransferase complex		10998	291	16	4	9.4485	0.00063637	0.012287	3.24009	1.91055	2.83927	0.526846
GOCC	PML body		10998	291	82	12	5.5308	1.28e-06	5.19e-05	2.46749	4.28523	2.8326	0.525607
GSEA	REGULATION_OF_NUCLEOBASENUCLEOSIDENUCLEOTIDE_AND_NUCLEIC_ACID_METABOLIC_PROCESS		10998	291	467	44	3.5609	9.69e-14	8.3e-11	1.83224	10.0811	2.80617	0.520704
GSEA	MODULE_329	+	10998	291	44	8	6.8716	1.51e-05	0.0014658	2.78065	2.83393	2.79387	0.518421
GSEA	RNA_POLYMERASE_II_TRANSCRIPTION_FACTOR_ACTIVITY		10998	291	130	17	4.9423	4.43e-08	1.27e-05	2.30518	4.89763	2.78308	0.516419
GSEA	NEGATIVE_REGULATION_OF_TRANSCRIPTION		10998	291	141	18	4.8247	2.6e-08	7.85e-06	2.27044	5.10531	2.78028	0.515899
Keywords	Zinc-finger		10998	291	1065	81	2.8745	2.49e-19	1.34e-17	1.52331	16.8738	2.77904	0.515669
GOBP	regulation of gene expression, epigenetic		10998	291	112	15	5.0617	2.01e-07	2.63e-05	2.33962	4.58042	2.76749	0.513526
GOBP	chromatin assembly		10998	291	21	5	8.9985	0.00016731	0.014548	3.16968	1.8372	2.76567	0.513189
GSEA	IIZUKA_LIVER_CANCER_PROGRESSION_G1_G2_DN		10998	291	22	5	8.5895	0.00021088	0.011112	3.10257	1.95421	2.76398	0.512874
GOBP	nucleic acid metabolic process		10998	291	2104	138	2.4789	9.7e-29	3.62e-26	1.3097	25.441	2.74955	0.510198
GOCC	costamere	+	10998	291	17	4	8.8927	0.00081043	0.01518	3.15262	1.81873	2.74755	0.509826
GOBP	alcohol catabolic process		10998	291	63	10	5.999	4.66e-06	0.000511	2.58472	3.29158	2.74575	0.509493
GOCC	Ada2/Gcn5/Ada3 transcription activator complex		10998	291	17	4	8.8927	0.00081043	0.01541	3.15262	1.8122	2.74508	0.509368
GOCC	nuclear body		10998	291	286	29	3.8322	3.66e-10	2.42e-08	1.93817	7.61669	2.72889	0.506364
GSEA	NUCLEAR_PORE		10998	291	30	6	7.5588	0.00010305	0.0067443	2.91816	2.17106	2.71019	0.502894
GOBP	negative regulation of gene expression, epigenetic		10998	291	46	8	6.5728	2.11e-05	0.0021968	2.71651	2.65821	2.70181	0.50134
GSEA	NEGATIVE_REGULATION_OF_TRANSCRIPTION_FROM_RNA_POLYMERASE_II_PROMOTER		10998	291	55	9	6.1844	1.08e-05	0.0011677	2.62863	2.93267	2.70155	0.501291
GSEA	PID_RXR_VDR_PATHWAY		10998	291	23	5	8.216	0.00026244	0.013218	3.03844	1.87883	2.69439	0.499961
GOBP	peptidyl-lysine modification		10998	291	127	16	4.7614	1.85e-07	2.45e-05	2.25139	4.61011	2.69318	0.499737
GOBP	protein acetylation		10998	291	106	14	4.9916	6.04e-07	7.61e-05	2.3195	4.11835	2.67748	0.496825
GSEA	REGULATION_OF_GENE_EXPRESSION		10998	291	492	44	3.3799	5.92e-13	4.35e-10	1.75698	9.36195	2.66942	0.495328
GSEA	NUCLEAR_MEMBRANE_PART		10998	291	39	7	6.7835	5.62e-05	0.0041865	2.76203	2.37815	2.66061	0.493694
GOBP	cellular carbohydrate catabolic process		10998	291	66	10	5.7263	7.12e-06	0.00077179	2.5176	3.1125	2.65471	0.4926
GSEA	VERHAAK_GLIOBLASTOMA_MESENCHYMAL		10998	291	139	17	4.6223	1.18e-07	2.83e-05	2.20861	4.54838	2.64578	0.490942
GOBP	chromatin remodeling		10998	291	97	13	5.0652	1.28e-06	0.00015407	2.34062	3.81228	2.6442	0.490649
GSEA	PID_HIF1_TFPATHWAY		10998	291	57	9	5.9674	1.45e-05	0.0014325	2.5771	2.84391	2.64136	0.490122
GOBP	nucleobase-containing compound metabolic process		10998	291	2356	147	2.3581	9.18e-29	3.56e-26	1.23762	25.4483	2.63546	0.489027
GSEA	KEGG_THYROID_CANCER	+	10998	291	24	5	7.8737	0.00032286	0.015148	2.97704	1.81964	2.6323	0.488441
GSEA	YAUCH_HEDGEHOG_SIGNALING_PARACRINE_DN	+	10998	291	129	16	4.6876	2.29e-07	4.81e-05	2.22885	4.31818	2.62958	0.487935
GOBP	chromatin silencing		10998	291	39	7	6.7835	5.62e-05	0.0057284	2.76203	2.24197	2.62167	0.486469
Keywords	Biologicalrhythms		10998	291	105	13	4.6792	3.13e-06	5.42e-05	2.22626	4.26563	2.61926	0.48602
GSEA	REACTOME_GENERIC_TRANSCRIPTION_PATHWAY		10998	291	130	16	4.6515	2.55e-07	5.03e-05	2.2177	4.29808	2.61665	0.485536
GOCC	myosin complex	+	10998	291	43	7	6.1525	0.00010605	0.0025596	2.62117	2.59183	2.61381	0.485009
GOCC	nucleoplasm		10998	291	1716	114	2.5108	3.63e-23	1.52e-20	1.32815	19.8184	2.61037	0.484371
GSEA	MODULE_512	+	10998	291	32	6	7.0863	0.00014921	0.0088618	2.82503	2.05248	2.60818	0.483965
GSEA	TRANSCRIPTION_ACTIVATOR_ACTIVITY		10998	291	143	17	4.493	1.78e-07	3.98e-05	2.16768	4.3997	2.58733	0.480097
GOMF	transcription factor binding transcription factor activity		10998	291	342	32	3.5363	3.37e-10	4.73e-08	1.82224	7.3248	2.5802	0.478773
GOMF	transcription cofactor activity		10998	291	315	30	3.5994	8.09e-10	9.68e-08	1.84776	7.01414	2.57915	0.478579
GSEA	ABRAMSON_INTERACT_WITH_AIRE		10998	291	41	7	6.4526	7.8e-05	0.0054139	2.68988	2.26649	2.57714	0.478206
GOCC	condensed chromosome		10998	291	44	7	6.0127	0.00012285	0.002909	2.58801	2.53626	2.57498	0.477804
GSEA	LY_AGING_OLD_DN		10998	291	50	8	6.047	3.91e-05	0.0031924	2.59622	2.49588	2.57076	0.477022
GOMF	protein binding transcription factor activity		10998	291	344	32	3.5157	3.9e-10	5.25e-08	1.81381	7.27972	2.56728	0.476375
GOMF	double-stranded DNA binding		10998	291	81	11	5.1325	7.31e-06	0.00050255	2.35966	3.29882	2.56582	0.476106
GOBP	glucose metabolic process		10998	291	90	12	5.0392	3.44e-06	0.00039007	2.33319	3.40886	2.56517	0.475984
GSEA	PID_SMAD2_3NUCLEARPATHWAY		10998	291	69	10	5.4774	1.06e-05	0.0011719	2.45349	2.93111	2.56505	0.475963
GSEA	CHEMELLO_SOLEUS_VS_EDL_MYOFIBERS_UP		10998	291	33	6	6.8716	0.00017762	0.010139	2.78065	1.994	2.55883	0.474807
GSEA	REGULATION_OF_TRANSCRIPTION_FROM_RNA_POLYMERASE_II_PROMOTER		10998	291	218	23	3.9874	1.2e-08	4.56e-06	1.99545	5.3409	2.55231	0.473599
GOBP	mRNA export from nucleus	+	10998	291	32	6	7.0863	0.00014921	0.013201	2.82503	1.87939	2.55136	0.473422
GOMF	structure-specific DNA binding		10998	291	174	19	4.1269	1.31e-07	1.17e-05	2.04506	4.93015	2.54826	0.472847
GSEA	V$AFP1_Q6		10998	291	146	17	4.4006	2.4e-07	4.84e-05	2.1377	4.31534	2.54809	0.472814
GOBP	cellular biosynthetic process		10998	291	2062	129	2.3644	2.14e-24	6.55e-22	1.24147	21.1836	2.52321	0.468198
GOCC	nucleus		10998	291	3397	191	2.125	3.5e-35	4.39e-32	1.08746	31.3573	2.51997	0.467597
GSEA	V$LXR_DR4_Q3		10998	291	61	9	5.5761	2.52e-05	0.0023097	2.47926	2.63644	2.51765	0.467167
GSEA	NEGATIVE_REGULATION_OF_NUCLEOBASENUCLEOSIDENUCLEOTIDE_AND_NUCLEIC_ACID_METABOLIC_PROCESS		10998	291	160	18	4.2518	1.79e-07	3.91e-05	2.08807	4.40729	2.51682	0.467013
GSEA	PORE_COMPLEX		10998	291	34	6	6.6695	0.00021008	0.011127	2.73758	1.95362	2.51614	0.466887
GOCC	nuclear part		10998	291	2908	169	2.1964	6.84e-31	4.29e-28	1.13514	27.3675	2.51534	0.466737
GOMF	transcription corepressor activity		10998	291	117	14	4.5223	1.98e-06	0.00014873	2.17706	3.8276	2.50688	0.465169
GSEA	AGCATTA,MIR-155		10998	291	103	13	4.7701	2.52e-06	0.00037579	2.25402	3.42505	2.50256	0.464367
GOBP	regulation of macromolecule metabolic process		10998	291	3164	180	2.1501	1.08e-32	8.4e-30	1.1044	29.0759	2.50167	0.464201
GSEA	MORF_PCNA		10998	291	82	11	5.0699	8.22e-06	0.00097128	2.34196	3.01266	2.49414	0.462805
GSEA	NUCLEOBASENUCLEOSIDENUCLEOTIDE_AND_NUCLEIC_ACID_METABOLIC_PROCESS		10998	291	986	72	2.7598	3.77e-16	6.45e-13	1.46456	12.1904	2.48763	0.461596
GOBP	protein acylation		10998	291	129	15	4.3946	1.23e-06	0.00015188	2.13573	3.8185	2.46964	0.458258
GSEA	STRIATED_MUSCLE_DEVELOPMENT	+	10998	291	35	6	6.4789	0.00024695	0.012624	2.69575	1.8988	2.46962	0.458254
GOBP	circadian regulation of gene expression		10998	291	52	8	5.8144	5.21e-05	0.0053593	2.53963	2.27089	2.4696	0.458251
GOCC	nuclear matrix		10998	291	77	10	4.9083	2.78e-05	0.00087166	2.29522	3.05965	2.46625	0.457629
Keywords	Chromosome		10998	291	241	23	3.6069	7.59e-08	1.57e-06	1.85076	5.80385	2.46287	0.457002
GSEA	V$PAX3_B		10998	291	63	9	5.3991	3.26e-05	0.0028157	2.43272	2.55041	2.46162	0.456771
GOCC	histone acetyltransferase complex		10998	291	78	10	4.8454	3.1e-05	0.00095036	2.27662	3.02211	2.44368	0.453442
GSEA	TRANSCRIPTION_COREPRESSOR_ACTIVITY		10998	291	74	10	5.1073	1.97e-05	0.0018377	2.35256	2.73573	2.443	0.453315
GSEA	REACTOME_RNA_POL_I_TRANSCRIPTION		10998	291	36	6	6.299	0.00028864	0.013859	2.65512	1.85827	2.42851	0.450627
GOBP	cellular nitrogen compound metabolic process		10998	291	2585	151	2.2077	1.47e-26	4.78e-24	1.14254	23.3206	2.42851	0.450626
GOBP	biosynthetic process		10998	291	2125	129	2.2943	3.7e-23	1.01e-20	1.19805	19.9958	2.42154	0.449333
GSEA	CTAWWWATA_V$RSRFC4_Q2	+	10998	291	246	24	3.6872	2.61e-08	7.65e-06	1.88253	5.11608	2.41707	0.448504
GOMF	histone acetyltransferase activity		10998	291	46	7	5.7512	0.00016281	0.0089186	2.52386	2.0497	2.39592	0.444579
GSEA	REACTOME_TELOMERE_MAINTENANCE		10998	291	37	6	6.1287	0.00033555	0.015256	2.61558	1.81656	2.38775	0.443063
GSEA	GCM_RAD21		10998	291	37	6	6.1287	0.00033555	0.015323	2.61558	1.81466	2.38712	0.442946
GSEA	REACTOME_RNA_POL_I_RNA_POL_III_AND_MITOCHONDRIAL_TRANSCRIPTION		10998	291	66	9	5.1537	4.72e-05	0.003643	2.36561	2.43854	2.38363	0.442299
GSEA	REACTOME_GLUCOSE_METABOLISM	+	10998	291	56	8	5.3991	8.85e-05	0.0060231	2.43272	2.22018	2.37775	0.441207
GOBP	regulation of primary metabolic process		10998	291	3260	179	2.0752	2.75e-30	1.39e-27	1.05325	26.8577	2.36682	0.43918
GOBP	positive regulation of macromolecule metabolic process		10998	291	1402	91	2.4531	2.78e-17	5.72e-15	1.29461	14.2428	2.35777	0.4375
GSEA	CCAWWNAAGG_V$SRF_Q4		10998	291	67	9	5.0768	5.31e-05	0.0040093	2.34392	2.39693	2.35706	0.437368
GSEA	REGULATION_OF_CELLULAR_METABOLIC_PROCESS		10998	291	586	46	2.9667	1.58e-11	1.02e-08	1.56886	7.99234	2.35698	0.437354
GOBP	nitrogen compound metabolic process		10998	291	2661	152	2.1588	1.04e-25	3.28e-23	1.11023	22.4838	2.3552	0.437022
GSEA	NUCLEAR_MEMBRANE		10998	291	47	7	5.6289	0.00018634	0.010406	2.49285	1.98272	2.35417	0.436832
Keywords	Zinc		10998	291	1401	90	2.4279	8.61e-17	3.86e-15	1.27971	14.4134	2.34437	0.435013
GSEA	GTAAACC,MIR-299-5P	+	10998	291	38	6	5.9674	0.0003881	0.017263	2.5771	1.76288	2.34371	0.434892
Keywords	Chromatinregulator		10998	291	241	22	3.4501	3.11e-07	5.97e-06	1.78664	5.22376	2.33627	0.433511
GOBP	regulation of cellular metabolic process		10998	291	3342	181	2.0469	5.36e-30	2.35e-27	1.03344	26.6289	2.32837	0.432045
GSEA	BIOCARTA_PPARA_PATHWAY		10998	291	48	7	5.5116	0.0002125	0.01114	2.46247	1.95311	2.32386	0.431208
Pfam	BTB		10998	291	94	12	4.8247	5.41e-06	0.0033436	2.27044	2.47579	2.32012	0.430514
GSEA	AATGGAG,MIR-136	+	10998	291	58	8	5.2129	0.00011334	0.0072334	2.38209	2.14066	2.31929	0.43036
GSEA	REGULATION_OF_METABOLIC_PROCESS		10998	291	595	46	2.9219	2.65e-11	1.6e-08	1.54691	7.79504	2.31768	0.43006
GSEA	REACTOME_CHROMOSOME_MAINTENANCE		10998	291	69	9	4.9296	6.68e-05	0.0046659	2.30147	2.33106	2.30883	0.428419
GSEA	NUCLEAR_PART		10998	291	500	40	3.0235	2.16e-10	1.11e-07	1.59622	6.95499	2.30618	0.427927
GOBP	positive regulation of cellular metabolic process		10998	291	1387	89	2.4251	1.47e-16	2.96e-14	1.27804	13.5281	2.30525	0.427755
GOBP	rhythmic process		10998	291	193	19	3.7206	6.41e-07	7.98e-05	1.89554	4.09802	2.29849	0.4265
GSEA	V$AHR_Q5		10998	291	152	16	3.9783	2.04e-06	0.0003132	1.99215	3.50418	2.29424	0.425711
GSEA	TCTGGAC,MIR-198		10998	291	59	8	5.1246	0.00012773	0.0080025	2.35744	2.09677	2.28938	0.42481
GOMF	lysine N-acetyltransferase activity		10998	291	49	7	5.3991	0.00024148	0.012388	2.43272	1.907	2.28906	0.42475
GSEA	NEGATIVE_REGULATION_OF_CELLULAR_METABOLIC_PROCESS		10998	291	193	19	3.7206	6.41e-07	0.00011552	1.89554	3.93734	2.27562	0.422256
GOBP	nucleosome organization		10998	291	69	9	4.9296	6.68e-05	0.0066008	2.30147	2.1804	2.27059	0.421323
GSEA	V$HNF1_01		10998	291	105	12	4.3193	1.66e-05	0.0015816	2.1108	2.8009	2.26548	0.420374
GSEA	NEGATIVE_REGULATION_OF_METABOLIC_PROCESS		10998	291	195	19	3.6825	7.48e-07	0.00013026	1.88069	3.88519	2.25471	0.418376
GOBP	intracellular receptor mediated signaling pathway		10998	291	70	9	4.8592	7.46e-05	0.0069692	2.28072	2.15682	2.24909	0.417334
GOBP	positive regulation of metabolic process		10998	291	1495	93	2.3511	1.71e-16	3.39e-14	1.23334	13.4697	2.24208	0.416032
GSEA	TRANSCRIPTION_FACTOR_BINDING		10998	291	252	23	3.4494	1.69e-07	3.85e-05	1.78635	4.41464	2.23974	0.415599
GSEA	TTTNNANAGCYR_UNKNOWN		10998	291	61	8	4.9566	0.00016096	0.0094507	2.30935	2.02454	2.23459	0.414644
GSEA	GCACCTT,MIR-18A,MIR-18B		10998	291	95	11	4.3761	3.27e-05	0.0028005	2.12965	2.55276	2.22835	0.413485
GOBP	muscle system process		10998	291	132	14	4.0084	8e-06	0.00085851	2.00303	3.06625	2.22801	0.413422
GOBP	nucleosome assembly		10998	291	49	7	5.3991	0.00024148	0.019485	2.43272	1.7103	2.2276	0.413346
GOCC	histone methyltransferase complex		10998	291	65	8	4.6515	0.00024842	0.0055672	2.2177	2.25436	2.22681	0.413199
GSEA	NUCLEUS		10998	291	1192	78	2.4731	7.19e-15	1.06e-11	1.30632	10.9763	2.22409	0.412694
GSEA	GCAAAAA,MIR-129		10998	291	132	14	4.0084	8e-06	0.00095596	2.00303	3.01956	2.21948	0.411839
GSEA	TRANSCRIPTION_COFACTOR_ACTIVITY		10998	291	185	18	3.6772	1.48e-06	0.00023796	1.87861	3.6235	2.21391	0.410805
GOMF	protein heterodimerization activity		10998	291	203	19	3.5374	1.36e-06	0.00010976	1.82269	3.95956	2.21282	0.410603
GSEA	ZINC_ION_BINDING		10998	291	62	8	4.8766	0.00018003	0.01022	2.28588	1.99055	2.20817	0.409741
GOMF	RNA polymerase II transcription factor binding		10998	291	74	9	4.5965	0.00011423	0.0064771	2.20054	2.18862	2.19755	0.40777
GOCC	heterochromatin		10998	291	55	7	4.8101	0.00048723	0.010191	2.26607	1.99178	2.19414	0.407138
GOCC	methyltransferase complex		10998	291	78	9	4.3608	0.00016976	0.0039453	2.12459	2.40392	2.19122	0.406596
GOBP	carbohydrate catabolic process	+	10998	291	84	10	4.4993	5.83e-05	0.005876	2.1697	2.23092	2.18485	0.405413
GSEA	TCTGATA,MIR-361		10998	291	63	8	4.7992	0.00020087	0.010863	2.26279	1.96405	2.1841	0.405274
GSEA	MORF_SART1		10998	291	63	8	4.7992	0.00020087	0.010921	2.26279	1.96174	2.18345	0.405154
GSEA	V$RSRFC4_Q2	+	10998	291	148	15	3.8305	6.65e-06	0.00082376	1.93753	3.0842	2.17632	0.40383
GSEA	TTCNRGNNNNTTC_V$HSF_Q6		10998	291	110	12	4.123	2.63e-05	0.0023717	2.04369	2.62494	2.17566	0.403709
GSEA	POSITIVE_REGULATION_OF_TRANSCRIPTION		10998	291	110	12	4.123	2.63e-05	0.0023927	2.04369	2.62111	2.17487	0.403562
GSEA	RIZ_ERYTHROID_DIFFERENTIATION		10998	291	64	8	4.7242	0.00022363	0.011664	2.24007	1.93315	2.15905	0.400626
GOBP	protein-DNA complex assembly		10998	291	62	8	4.8766	0.00018003	0.015258	2.28588	1.8165	2.15823	0.400475
GSEA	GINESTIER_BREAST_CANCER_20Q13_AMPLIFICATION_UP	+	10998	291	87	10	4.3441	7.81e-05	0.0053832	2.11906	2.26896	2.15558	0.399982
GOBP	regulation of metabolic process		10998	291	3685	188	1.9282	3.53e-28	1.23e-25	0.947255	24.911	2.1451	0.398038
GOCC	nuclear speck		10998	291	157	15	3.6109	1.34e-05	0.00049311	1.85236	3.30706	2.14118	0.397311
GSEA	V$E2F_Q6		10998	291	178	17	3.6095	3.68e-06	0.00051792	1.8518	3.28574	2.13724	0.396579
GOCC (simple)	Nucleus		10998	291	1262	77	2.306	4.47e-13	1.34e-12	1.20539	11.8727	2.13542	0.396242
GSEA	V$PAX6_01		10998	291	54	7	4.8992	0.00043655	0.019087	2.29255	1.71926	2.13341	0.395868
GSEA	V$E2F1_Q3		10998	291	179	17	3.5894	3.96e-06	0.0005429	1.84374	3.26528	2.12694	0.394668
GSEA	V$GATA1_05		10998	291	152	15	3.7297	9.14e-06	0.0010315	1.89906	2.98653	2.12665	0.394614
GSEA	CCTNTMAGA_UNKNOWN		10998	291	89	10	4.2465	9.42e-05	0.0062428	2.08627	2.20462	2.11525	0.392499
GSEA	NUCLEAR_ENVELOPE		10998	291	66	8	4.5811	0.00027536	0.013538	2.19569	1.86845	2.10887	0.391314
GOCC	contractile fiber part	+	10998	291	160	15	3.5432	1.66e-05	0.00058027	1.82505	3.23637	2.10606	0.390794
GSEA	V$MYB_Q3		10998	291	155	15	3.6575	1.15e-05	0.0012181	1.87086	2.91432	2.09009	0.38783
GOCC	chromosome		10998	291	121	12	3.7481	6.58e-05	0.001757	1.90616	2.75523	2.09006	0.387825
GSEA	REACTOME_TRANSCRIPTIONAL_REGULATION_OF_WHITE_ADIPOCYTE_DIFFERENTIATION		10998	291	67	8	4.5127	0.0003046	0.014423	2.17399	1.84094	2.08547	0.386972
GSEA	V$AHRARNT_01		10998	291	91	10	4.1532	0.00011297	0.007255	2.05422	2.13936	2.07519	0.385064
GSEA	DELASERNA_MYOD_TARGETS_UP	+	10998	291	79	9	4.3056	0.00018664	0.010366	2.10621	1.98439	2.07507	0.385044
GOBP	regulation of histone modification		10998	291	77	9	4.4175	0.00015415	0.01352	2.14323	1.86902	2.07112	0.38431
GOMF	transcription coactivator activity		10998	291	174	16	3.4753	1.12e-05	0.0007557	1.79714	3.12165	2.06316	0.382832
GSEA	MUSCLE_DEVELOPMENT	+	10998	291	80	9	4.2518	0.00020486	0.011021	2.08807	1.95778	2.05471	0.381265
GOBP	histone modification		10998	291	262	22	3.1735	1.24e-06	0.00015126	1.66607	3.82028	2.05019	0.380427
GSEA	POSITIVE_REGULATION_OF_NUCLEOBASENUCLEOSIDENUCLEOTIDE_AND_NUCLEIC_ACID_METABOLIC_PROCESS		10998	291	118	12	3.8434	5.19e-05	0.0039468	1.94238	2.40375	2.04868	0.380146
GSEA	V$NFAT_Q4_01		10998	291	173	16	3.4954	1.05e-05	0.0011679	1.80546	2.93259	2.03823	0.378207
GOBP	covalent chromatin modification		10998	291	264	22	3.1495	1.41e-06	0.00016714	1.65512	3.77692	2.03426	0.377471
GSEA	ATGTAGC,MIR-221,MIR-222		10998	291	94	10	4.0206	0.00014696	0.008779	2.00741	2.05655	2.01959	0.374748
GSEA	V$SRF_Q6		10998	291	176	16	3.4358	1.29e-05	0.0012875	1.78065	2.89025	2.00987	0.372944
GOMF	histone binding		10998	291	108	11	3.8494	0.00010302	0.0060538	1.94463	2.21797	2.00964	0.372901
GSEA	V$E2F1_Q6		10998	291	176	16	3.4358	1.29e-05	0.0013001	1.78065	2.88602	2.00913	0.372808
GSEA	EBAUER_TARGETS_OF_PAX3_FOXO1_FUSION_UP	+	10998	291	150	14	3.5274	3.29e-05	0.0027911	1.81861	2.55422	1.97979	0.367363
GOMF	RNA polymerase II transcription factor binding transcription factor activity		10998	291	84	9	4.0493	0.00029289	0.014791	2.01767	1.83	1.96902	0.365365
GSEA	V$E2F_Q3		10998	291	165	15	3.4358	2.37e-05	0.0021947	1.78065	2.65862	1.96833	0.365236
KEGG	RNA transport		10998	291	136	13	3.6126	4.85e-05	0.0044011	1.85304	2.35644	1.96778	0.365135
GSEA	V$E2F_Q4		10998	291	180	16	3.3595	1.7e-05	0.001598	1.74825	2.79642	1.96609	0.364821
GOBP	circadian rhythm		10998	291	108	11	3.8494	0.00010302	0.0094459	1.94463	2.02476	1.96436	0.3645
GSEA	MORF_ANP32B		10998	291	195	17	3.2948	1.2e-05	0.0012245	1.72019	2.91204	1.96215	0.36409
GSEA	TAAYNRNNTCC_UNKNOWN		10998	291	98	10	3.8565	0.00020507	0.010974	1.94729	1.95964	1.95037	0.361904
GSEA	DAZARD_RESPONSE_TO_UV_NHEK_DN		10998	291	273	22	3.0457	2.42e-06	0.00036504	1.60677	3.43766	1.94326	0.360586
GSEA	NUCLEOPLASM		10998	291	242	20	3.1235	4.72e-06	0.00063797	1.64316	3.1952	1.94037	0.360049
GOBP	regulation of muscle system process	+	10998	291	96	10	3.9369	0.00017402	0.014874	1.97706	1.82757	1.93858	0.359716
GSEA	MORF_ERH		10998	291	113	11	3.679	0.00015241	0.0089998	1.87931	2.04577	1.91961	0.356197
GOBP	hexose metabolic process	+	10998	291	125	12	3.6282	8.93e-05	0.0082595	1.85925	2.08305	1.91284	0.35494
GSEA	SMTTTTGT_UNKNOWN		10998	291	246	20	3.0727	5.99e-06	0.00076991	1.61951	3.11356	1.907	0.353857
GSEA	V$SRF_Q5_01		10998	291	171	15	3.3152	3.55e-05	0.0029207	1.7291	2.53451	1.90256	0.353032
GOBP	muscle contraction	+	10998	291	98	10	3.8565	0.00020507	0.016816	1.94729	1.77428	1.90252	0.353025
GSEA	MORF_RAD21		10998	291	171	15	3.3152	3.55e-05	0.0029443	1.7291	2.53102	1.9019	0.352911
GSEA	ATGTTAA,MIR-302C		10998	291	171	15	3.3152	3.55e-05	0.0029682	1.7291	2.52751	1.90124	0.352788
GOCC	transcription factor complex		10998	291	225	18	3.0235	2.11e-05	0.00069614	1.59622	3.1573	1.89299	0.351257
GSEA	V$MYB_Q5_01		10998	291	158	14	3.3488	5.71e-05	0.0041643	1.74364	2.38046	1.88477	0.349732
GSEA	V$HNF1_Q6		10998	291	116	11	3.5839	0.00019057	0.010527	1.84153	1.9777	1.87467	0.347857
GSEA	V$DR4_Q2		10998	291	160	14	3.307	6.52e-05	0.004589	1.72552	2.33828	1.86172	0.345455
GSEA	TTTGTAG,MIR-520D		10998	291	253	20	2.9877	8.99e-06	0.001026	1.57904	2.98885	1.85212	0.343674
GSEA	SCHAEFFER_PROSTATE_DEVELOPMENT_6HR_DN		10998	291	423	30	2.6804	5.55e-07	0.0001019	1.42245	3.99183	1.84107	0.341623
GSEA	MCBRYAN_PUBERTAL_BREAST_5_6WK_DN		10998	291	119	11	3.4935	0.00023636	0.012143	1.80467	1.91567	1.83181	0.339904
GSEA	V$E2F_Q3_01		10998	291	179	15	3.1671	5.91e-05	0.0042741	1.66316	2.36916	1.81698	0.337152
GSEA	YTATTTTNR_V$MEF2_02		10998	291	428	30	2.6491	7.06e-07	0.0001251	1.4055	3.90274	1.81433	0.336661
Keywords	Spliceosome		10998	291	114	10	3.3152	0.00065595	0.008207	1.7291	2.08582	1.8121	0.336248
GSEA	V$TCF1P_Q6		10998	291	180	15	3.1495	6.28e-05	0.0044806	1.65512	2.34866	1.80646	0.3352
GSEA	V$E2F4DP1_01		10998	291	180	15	3.1495	6.28e-05	0.0045119	1.65512	2.34564	1.80588	0.335092
GSEA	KEGG_SPLICEOSOME		10998	291	121	11	3.4358	0.00027169	0.013421	1.78065	1.87222	1.80311	0.334579
GSEA	V$SRF_C		10998	291	165	14	3.2067	8.98e-05	0.0059889	1.68109	2.22265	1.80265	0.334493
GSEA	CHROMOSOME_ORGANIZATION_AND_BIOGENESIS		10998	291	107	10	3.5321	0.00040667	0.017857	1.82053	1.74819	1.80217	0.334404
GSEA	V$AP2ALPHA_01		10998	291	165	14	3.2067	8.98e-05	0.006028	1.68109	2.21983	1.80208	0.334387
GSEA	V$GATA1_01		10998	291	150	13	3.2755	0.00012772	0.0080511	1.71172	2.09414	1.80022	0.334043
GSEA	MORF_FBL		10998	291	137	12	3.3104	0.00020615	0.010975	1.72701	1.9596	1.78243	0.330741
Keywords	Acetylation		10998	291	2745	135	1.8587	5e-16	1.79e-14	0.894294	13.746	1.77074	0.328572
KEGG	Spliceosome		10998	291	121	11	3.4358	0.00027169	0.018475	1.78065	1.73342	1.76872	0.328198
GSEA	MCBRYAN_PUBERTAL_BREAST_6_7WK_UP		10998	291	168	14	3.1495	0.000108	0.006979	1.65512	2.15621	1.76826	0.328112
GSEA	NUCLEAR_LUMEN		10998	291	332	24	2.7321	5.39e-06	0.00071037	1.45001	3.14852	1.76017	0.326611
GSEA	NUCLEOPLASM_PART		10998	291	185	15	3.0644	8.46e-05	0.0057969	1.6156	2.2368	1.7525	0.325188
GSEA	V$CEBP_C		10998	291	125	11	3.3259	0.0003555	0.016021	1.73374	1.79531	1.74894	0.324527
GSEA	DACOSTA_UV_RESPONSE_VIA_ERCC3_DN		10998	291	762	47	2.3311	2.34e-08	7.51e-06	1.22101	5.12439	1.74763	0.324285
GSEA	V$E2F_Q4_01		10998	291	186	15	3.0479	8.97e-05	0.0060636	1.60782	2.21727	1.74234	0.323302
GSEA	V$AP2_Q3		10998	291	171	14	3.0942	0.00012931	0.0080039	1.62957	2.0967	1.73555	0.322044
GSEA	MORF_G22P1		10998	291	171	14	3.0942	0.00012931	0.0080524	1.62957	2.09407	1.73501	0.321943
GOMF	protein dimerization activity		10998	291	544	35	2.4316	6.1e-07	5.05e-05	1.28191	4.29636	1.73447	0.321843
GOMF	zinc ion binding		10998	291	780	47	2.2773	4.69e-08	4.46e-06	1.18732	5.35041	1.72991	0.320997
GSEA	BIOPOLYMER_METABOLIC_PROCESS		10998	291	1309	73	2.1077	1.46e-10	7.92e-08	1.07567	7.10126	1.72422	0.319941
GSEA	MORF_DEK		10998	291	253	19	2.8383	2.96e-05	0.00262	1.50503	2.5817	1.7224	0.319603
GSEA	V$FOXM1_01		10998	291	142	12	3.1938	0.00028332	0.013732	1.67527	1.86227	1.72018	0.319192
GSEA	TAATGTG,MIR-323		10998	291	127	11	3.2735	0.00040476	0.017926	1.71083	1.74652	1.71969	0.319099
GSEA	V$IK2_01	+	10998	291	173	14	3.0585	0.00014542	0.0087896	1.61282	2.05603	1.71375	0.317998
GSEA	STRUCTURAL_MOLECULE_ACTIVITY	+	10998	291	173	14	3.0585	0.00014542	0.0088416	1.61282	2.05347	1.71322	0.317899
GSEA	MODULE_98		10998	291	324	23	2.6829	1.11e-05	0.0011928	1.42379	2.92343	1.70435	0.316253
GSEA	GTATTAT,MIR-369-3P		10998	291	144	12	3.1495	0.00032027	0.015095	1.65512	1.82117	1.69516	0.314548
GSEA	GSE17974_CTRL_VS_ACT_IL4_AND_ANTI_IL12_72H_CD4_TCELL_UP	+	10998	291	129	11	3.2227	0.00045947	0.019837	1.68827	1.70252	1.69182	0.313929
GSEA	V$E2F4DP2_01		10998	291	176	14	3.0063	0.00017278	0.009918	1.58799	2.00358	1.68301	0.312294
GSEA	V$E2F1DP2_01		10998	291	176	14	3.0063	0.00017278	0.0099738	1.58799	2.00114	1.6825	0.312199
GSEA	V$E2F1DP1_01		10998	291	176	14	3.0063	0.00017278	0.01003	1.58799	1.9987	1.68199	0.312104
GSEA	GRESHOCK_CANCER_COPY_NUMBER_UP		10998	291	242	18	2.8111	5.31e-05	0.0039856	1.49113	2.39951	1.67945	0.311634
GSEA	V$E2F1DP1RB_01		10998	291	177	14	2.9893	0.00018282	0.010265	1.57981	1.98864	1.67337	0.310505
GSEA	V$E2F_02		10998	291	177	14	2.9893	0.00018282	0.010321	1.57981	1.98628	1.67287	0.310413
GSEA	V$MMEF2_Q6	+	10998	291	163	13	3.0142	0.00028047	0.013658	1.59178	1.86461	1.65599	0.30728
GSEA	V$ALPHACP1_01		10998	291	163	13	3.0142	0.00028047	0.013723	1.59178	1.86255	1.65553	0.307195
GSEA	TGTGTGA,MIR-377		10998	291	148	12	3.0644	0.00040621	0.017913	1.6156	1.74683	1.64746	0.305697
GSEA	V$SRF_Q4		10998	291	164	13	2.9959	0.00029681	0.014119	1.58299	1.8502	1.64594	0.305414
GSEA	V$E2F_Q6_01		10998	291	181	14	2.9233	0.00022805	0.011835	1.5476	1.92683	1.63476	0.303341
GSEA	V$HIF1_Q3		10998	291	166	13	2.9598	0.00033186	0.015222	1.5655	1.81753	1.62502	0.301534
GSEA	V$E4BP4_01		10998	291	150	12	3.0235	0.00045582	0.019762	1.59622	1.70417	1.62255	0.301075
GSEA	RTAAACA_V$FREAC2_01		10998	291	583	36	2.3338	1.08e-06	0.00018213	1.22268	3.73962	1.61693	0.300032
GSEA	YNGTTNNNATT_UNKNOWN		10998	291	217	16	2.7866	0.00014651	0.0088037	1.47851	2.05533	1.60542	0.297896
GSEA	V$E2F1_Q6_01		10998	291	184	14	2.8756	0.00026788	0.013426	1.52386	1.87205	1.60431	0.297691
GOBP	negative regulation of cellular process		10998	291	2185	107	1.8508	5.12e-12	8.9e-10	0.888149	9.05061	1.58684	0.294449
GSEA	GGATTA_V$PITX2_Q2	+	10998	291	325	22	2.5584	3.43e-05	0.0028914	1.35524	2.53889	1.58553	0.294205
Keywords	Repeat		10998	291	2532	120	1.7912	1.09e-12	3.67e-11	0.840926	10.4358	1.57834	0.292871
GSEA	MODULE_198		10998	291	256	18	2.6574	0.00010578	0.0068793	1.41002	2.16246	1.56911	0.29116
GSEA	TTANTCA_UNKNOWN		10998	291	556	34	2.3111	2.65e-06	0.00038856	1.20858	3.41054	1.56643	0.290662
GOBP	in utero embryonic development		10998	291	201	15	2.8204	0.00020358	0.016831	1.4959	1.77389	1.56102	0.289658
GSEA	MORF_ACP1		10998	291	208	15	2.7255	0.00028908	0.013815	1.44652	1.85965	1.54029	0.28581
GOBP	negative regulation of biological process		10998	291	2352	112	1.7997	7.56e-12	1.27e-09	0.847756	8.89572	1.5258	0.283123
GOBP	chordate embryonic development		10998	291	205	15	2.7654	0.00024933	0.019958	1.46749	1.69988	1.52242	0.282496
Keywords	Metal-binding		10998	291	2140	102	1.8014	1.05e-10	2.83e-09	0.849119	8.54811	1.51249	0.280653
GSEA	GCCATNTTG_V$YY1_Q6		10998	291	357	23	2.4349	4.83e-05	0.0037017	1.28386	2.4316	1.50613	0.279472
GSEA	BLALOCK_ALZHEIMERS_DISEASE_UP		10998	291	1257	66	1.9844	1.49e-08	5.09e-06	0.988703	5.29289	1.50391	0.279061
GSEA	ORGANELLE_LUMEN		10998	291	396	25	2.386	3.22e-05	0.002806	1.25459	2.55191	1.49828	0.278016
GSEA	MEMBRANE_ENCLOSED_LUMEN		10998	291	396	25	2.386	3.22e-05	0.0028299	1.25459	2.54823	1.49774	0.277916
GOBP	embryo development		10998	291	226	16	2.6757	0.00022765	0.018517	1.41992	1.73243	1.49232	0.276909
GSEA	MUELLER_PLURINET		10998	291	250	17	2.57	0.00023435	0.0121	1.36177	1.91721	1.48336	0.275246
GOBP	organelle organization		10998	291	1678	83	1.8694	2.06e-09	3.25e-07	0.902575	6.48766	1.47786	0.274228
GSEA	PUJANA_ATM_PCC_NETWORK		10998	291	1049	56	2.0176	1.28e-07	2.99e-05	1.01264	4.52423	1.47224	0.273183
GSEA	MORF_UBE2I		10998	291	234	16	2.5842	0.00032912	0.015165	1.36972	1.81916	1.47042	0.272846
GSEA	AACTTT_UNKNOWN		10998	291	1143	60	1.9839	7.63e-08	1.96e-05	0.988339	4.7077	1.4601	0.270931
GOMF	protein homodimerization activity		10998	291	410	25	2.3045	5.53e-05	0.0033707	1.20445	2.47228	1.44167	0.267512
GSEA	GGGAGGRR_V$MAZ_Q6		10998	291	1449	73	1.904	1.2e-08	4.42e-06	0.929033	5.35473	1.43949	0.267106
GSEA	DACOSTA_UV_RESPONSE_VIA_ERCC3_COMMON_DN		10998	291	430	26	2.2852	4.55e-05	0.0035434	1.19232	2.45058	1.42762	0.264904
GOMF	metal ion binding		10998	291	2483	114	1.7352	4.78e-11	7.72e-09	0.795102	8.1124	1.42103	0.263682
GOMF	cation binding		10998	291	2491	114	1.7296	5.88e-11	9.04e-09	0.790438	8.04361	1.41177	0.261963
GOMF	identical protein binding		10998	291	733	40	2.0624	5.35e-06	0.00037597	1.04432	3.42485	1.40536	0.260773
GSEA	MORF_RAN		10998	291	261	17	2.4617	0.00037563	0.016781	1.29965	1.77518	1.40502	0.26071
GOMF	ion binding		10998	291	2499	114	1.7241	7.22e-11	1.06e-08	0.785843	7.97445	1.40258	0.260258
Keywords	Phosphoprotein		10998	291	4474	186	1.5712	3.01e-16	1.16e-14	0.651867	13.9366	1.40171	0.260097
GOBP	cellular macromolecule metabolic process		10998	291	3751	161	1.6222	2.83e-14	5.39e-12	0.697952	11.2687	1.39906	0.259605
GSEA	FEVR_CTNNB1_TARGETS_DN		10998	291	465	27	2.1945	6.36e-05	0.004509	1.13389	2.34592	1.3599	0.252339
GSEA	TATAAA_V$TATA_01		10998	291	677	37	2.0655	1.16e-05	0.0012164	1.04649	2.91492	1.35194	0.250862
GOMF	enzyme binding		10998	291	1002	51	1.9236	1.94e-06	0.00014914	0.943809	3.82641	1.33925	0.248506
GSEA	CTTTGA_V$LEF1_Q2		10998	291	685	37	2.0414	1.49e-05	0.0014536	1.02956	2.83756	1.32655	0.246151
GOMF	transition metal ion binding		10998	291	950	48	1.9096	4.77e-06	0.00034281	0.93327	3.46495	1.29548	0.240384
GSEA	CAGCTG_V$AP4_Q5	+	10998	291	954	48	1.9016	5.32e-06	0.0007102	0.927214	3.14862	1.25868	0.233556
GSEA	CTGCAGY_UNKNOWN		10998	291	467	26	2.1042	0.00016163	0.0094362	1.07327	2.0252	1.25791	0.233413
GOBP	positive regulation of cellular process		10998	291	2435	107	1.6608	3.46e-09	5.28e-07	0.731878	6.27738	1.25249	0.232408
GOBP	macromolecule metabolic process		10998	291	3936	161	1.5459	2.61e-12	4.62e-10	0.628447	9.33526	1.23377	0.228934
GSEA	INTRACELLULAR_ORGANELLE_PART		10998	291	1014	50	1.8636	5.77e-06	0.00075072	0.898092	3.12452	1.22655	0.227595
GSEA	ORGANELLE_PART		10998	291	1018	50	1.8563	6.4e-06	0.00080253	0.89243	3.09554	1.21791	0.225991
GSEA	GCANCTGNY_V$MYOD_Q6		10998	291	566	30	2.0032	0.00012412	0.0078726	1.00231	2.10388	1.20644	0.223863
GOBP	reproductive process		10998	291	562	30	2.0175	0.00011041	0.010032	1.01257	1.99861	1.20019	0.222703
GOBP	macromolecular complex subunit organization		10998	291	733	37	1.9077	5.86e-05	0.0058497	0.931834	2.23287	1.15936	0.215128
GOBP	positive regulation of biological process		10998	291	2686	113	1.59	1.23e-08	1.82e-06	0.669027	5.73924	1.14498	0.212458
GOMF	binding		10998	291	6711	245	1.3797	1.6e-18	3.23e-16	0.464355	15.491	1.11598	0.207078
GOBP	regulation of cellular process		10998	291	5201	197	1.4315	5.18e-13	9.34e-11	0.517528	10.0299	1.08586	0.201489
GOBP	multicellular organismal process		10998	291	1255	57	1.7165	1.35e-05	0.0014353	0.77947	2.84306	1.0772	0.199881
GOBP	cellular metabolic process		10998	291	4830	184	1.4398	8.38e-12	1.39e-09	0.525868	8.85842	1.06536	0.197685
GSEA	GATTGGY_V$NFY_Q6_01		10998	291	824	39	1.7888	0.00013611	0.0083248	0.838992	2.07963	1.05272	0.19534
GOBP	regulation of biological process		10998	291	5508	205	1.4066	4.28e-13	7.85e-11	0.492212	10.1053	1.04774	0.194414
GOBP	primary metabolic process		10998	291	4708	179	1.4369	3.36e-11	5.47e-09	0.52296	8.26236	1.04262	0.193466
GOCC	intracellular organelle		10998	291	6402	232	1.3696	1.93e-15	2.42e-13	0.453755	12.6159	1.04195	0.19334
GOCC	macromolecular complex		10998	291	3174	126	1.5003	3.66e-08	1.77e-06	0.585251	5.75279	1.03628	0.192288
GOCC	intracellular membrane-bounded organelle		10998	291	5700	209	1.3858	8.48e-13	8.19e-11	0.470719	10.0869	1.01277	0.187926
GOCC	organelle part		10998	291	5484	202	1.3921	3.39e-12	2.84e-10	0.477263	9.54708	1.00934	0.187289
GSEA	CACGTG_V$MYC_Q2		10998	291	745	35	1.7755	0.0003253	0.015124	0.828225	1.82033	1.00844	0.187122
GSEA	MACROMOLECULAR_COMPLEX		10998	291	774	36	1.7579	0.00032299	0.015085	0.813853	1.82145	0.995438	0.18471
GOMF	protein binding		10998	291	3164	123	1.4692	2.03e-07	1.77e-05	0.555031	4.75088	0.949361	0.17616
GOBP	biological regulation		10998	291	5759	208	1.365	7.04e-12	1.2e-09	0.448901	8.91945	0.947758	0.175863
GOBP	cellular component organization at cellular level		10998	291	2276	92	1.5277	2.86e-06	0.0003281	0.611361	3.48399	0.944589	0.175275
GSEA	TTGTTT_V$FOXO4_01		10998	291	1258	54	1.6223	9.52e-05	0.0062682	0.698041	2.20286	0.930373	0.172637
GOCC	intracellular organelle part		10998	291	5397	195	1.3655	1.59e-10	1.11e-08	0.449429	7.9566	0.921887	0.171062
GOBP	cellular component organization or biogenesis at cellular level		10998	291	2323	93	1.5131	3.7e-06	0.00041475	0.597507	3.38221	0.921632	0.171015
GOCC	protein complex		10998	291	2662	104	1.4765	2.38e-06	9.33e-05	0.562181	4.03021	0.919897	0.170693
GOBP	cellular component organization		10998	291	2812	109	1.465	1.75e-06	0.00020534	0.550901	3.68753	0.886112	0.164424
GOCC	non-membrane-bounded organelle		10998	291	1878	75	1.5093	4.25e-05	0.0011862	0.59388	2.92584	0.884782	0.164177
GOCC	intracellular non-membrane-bounded organelle		10998	291	1878	75	1.5093	4.25e-05	0.0012132	0.59388	2.91607	0.884043	0.16404
GOBP	anatomical structure development		10998	291	1523	63	1.5634	7.04e-05	0.0068244	0.644687	2.16594	0.872817	0.161957
GOBP	cellular component organization or biogenesis		10998	291	2859	110	1.4541	2.19e-06	0.00025376	0.540126	3.59558	0.867588	0.160987
GOBP	metabolic process		10998	291	5307	189	1.346	2.35e-09	3.65e-07	0.428678	6.43726	0.843867	0.156585
GSEA	PUJANA_BRCA1_PCC_NETWORK		10998	291	1312	54	1.5555	0.00025455	0.012884	0.637378	1.88995	0.836393	0.155198
GOCC	membrane-bounded organelle		10998	291	6559	225	1.2965	4.76e-11	3.51e-09	0.374622	8.45427	0.816515	0.15151
GOCC	organelle		10998	291	7156	241	1.2728	5.22e-12	4.1e-10	0.348006	9.38761	0.793101	0.147165
GSEA	CAGGTG_V$E12_Q6	+	10998	291	1475	58	1.4861	0.00045084	0.019629	0.571531	1.7071	0.751354	0.139419
GOBP	developmental process		10998	291	2710	99	1.3807	6.82e-05	0.0066802	0.4654	2.17521	0.684298	0.126976
GOCC	intracellular part		10998	291	8521	271	1.202	2.42e-13	2.53e-11	0.265437	10.5968	0.667213	0.123806
Keywords	Proteomicsidentification		10998	291	4776	161	1.274	9.52e-06	0.00015058	0.349365	3.82223	0.635388	0.1179
Keywords	Alternativesplicing		10998	291	3126	106	1.2816	0.0005557	0.0072918	0.357946	2.13717	0.559529	0.103824
GOCC (simple)	Cytoplasm/Nucleus		10998	291	2670	87	1.2315	0.0044632	0.0057384	0.300417	2.24121	0.496494	0.0921277
GOBP	cellular process		10998	291	7824	239	1.1545	4.01e-06	0.00044425	0.207268	3.35237	0.415659	0.0771284
GOCC	cell part		10998	291	9640	275	1.0781	3.75e-05	0.0010932	0.108491	2.9613	0.24798	0.0460143
GOMF	catalytic activity		10998	291	3672	70	0.72047	0.00011407	0.0065835	-0.47299	2.18154	-0.693154	-0.128619
GOCC	cytoplasmic part		10998	291	4888	86	0.66495	4.55e-08	2.12e-06	-0.588682	5.67428	-1.03726	-0.192471
GOCC	membrane		10998	291	3788	58	0.57868	1.43e-08	7.49e-07	-0.789162	6.12547	-1.31722	-0.24442
Keywords	Hydrolase		10998	291	1027	12	0.4416	0.00031564	0.0044688	-1.17919	2.34981	-1.40102	-0.259969
GOCC	mitochondrion		10998	291	1282	15	0.44221	5.73e-05	0.0015624	-1.1772	2.80621	-1.46274	-0.271421
GOCC	plasma membrane		10998	291	1494	18	0.45535	2.08e-05	0.00070627	-1.13495	3.15103	-1.46503	-0.271846
GOCC (simple)	Unknown		10998	291	1225	14	0.43193	6.3e-05	0.00011337	-1.21113	3.9455	-1.62712	-0.301922
Keywords	Transport		10998	291	1183	12	0.38337	2e-05	0.00030798	-1.38319	3.51148	-1.74596	-0.323974
GOCC	endoplasmic reticulum membrane		10998	291	476	3	0.2382	0.00087228	0.015865	-2.06975	1.79956	-1.99862	-0.370858
Keywords	Secreted		10998	291	573	4	0.26383	0.00041252	0.0055485	-1.92232	2.25582	-2.00076	-0.371255
GOCC	Golgi apparatus part		10998	291	500	3	0.22676	0.00051915	0.010342	-2.14076	1.9854	-2.10082	-0.38982
Keywords	Disulfidebond		10998	291	1092	9	0.31149	4.36e-06	7.32e-05	-1.68274	4.13532	-2.10688	-0.390946
GOCC	endoplasmic reticulum part		10998	291	639	4	0.23658	0.0001006	0.002525	-2.0796	2.59774	-2.19854	-0.407953
GOBP	lipid metabolic process		10998	291	564	3	0.20103	0.00012502	0.011258	-2.31452	1.94854	-2.21704	-0.411386
GOCC (simple)	Membrane		10998	291	726	5	0.26029	5.98e-05	0.00013458	-1.94181	3.87102	-2.30734	-0.428142
GOMF	substrate-specific transporter activity		10998	291	446	2	0.16948	0.00039524	0.018786	-2.56081	1.72617	-2.32035	-0.430557
Keywords	Endoplasmicreticulum		10998	291	668	4	0.22631	5.32e-05	0.00077288	-2.14363	3.11189	-2.35298	-0.436611
GOCC	organelle membrane		10998	291	1713	14	0.30888	3.93e-09	2.14e-07	-1.69488	6.6691	-2.3871	-0.442943
GSEA	PLASMA_MEMBRANE_PART		10998	291	476	2	0.1588	0.0001955	0.010685	-2.65472	1.97123	-2.46432	-0.457272
GSEA	PLASMA_MEMBRANE		10998	291	627	3	0.18083	2.93e-05	0.0026189	-2.46729	2.58188	-2.49546	-0.463048
Keywords	Transitpeptide		10998	291	455	2	0.16613	0.00032037	0.0044194	-2.58962	2.35464	-2.52876	-0.469228
GOCC	endoplasmic reticulum		10998	291	620	3	0.18287	3.45e-05	0.0010312	-2.45111	2.98666	-2.57524	-0.477854
GOCC (simple)	Extracellular/Membrane		10998	291	475	2	0.15913	0.00020018	0.00030027	-2.65172	3.52249	-2.84681	-0.528244
GOCC	endosome		10998	291	358	1	0.10557	0.00058006	0.011375	-3.24373	1.94405	-2.85404	-0.529586
GSEA	REN_ALVEOLAR_RHABDOMYOSARCOMA_DN		10998	291	381	1	0.099196	0.00032673	0.015122	-3.33357	1.82039	-2.86565	-0.531741
GSEA	INTEGRAL_TO_PLASMA_MEMBRANE		10998	291	386	1	0.097911	0.00028821	0.013903	-3.35239	1.85689	-2.89209	-0.536647
GSEA	INTRINSIC_TO_PLASMA_MEMBRANE		10998	291	391	1	0.096659	0.00025417	0.012928	-3.37095	1.88847	-2.91637	-0.541151
GOCC (simple)	Membrane/Cytoplasm		10998	291	3312	28	0.31951	1.16e-17	5.21e-17	-1.64607	16.2832	-2.91925	-0.541685
Keywords	Cellmembrane		10998	291	1053	5	0.17946	3.24e-08	7.57e-07	-2.47827	6.12093	-3.10681	-0.57649
GOBP	cellular lipid metabolic process		10998	291	441	1	0.0857	7.15e-05	0.0067351	-3.54456	2.17166	-3.13595	-0.581897
GOCC	cytoplasmic vesicle part		10998	291	252	0	0	0.0010734	0.01871	-3.83941	1.72793	-3.1447	-0.583521
GOCC	intracellular organelle lumen		10998	291	256	0	0	0.00096174	0.017	-3.83941	1.76955	-3.16347	-0.587003
GOCC	organelle lumen		10998	291	260	0	0	0.00086167	0.015903	-3.83941	1.79852	-3.17634	-0.589391
GOMF	peptidase activity, acting on L-amino acid peptides		10998	291	313	0	0	0.00020017	0.010435	-3.83941	1.98151	-3.25422	-0.603843
GOCC	intrinsic to plasma membrane		10998	291	279	0	0	0.00051103	0.010344	-3.83941	1.98531	-3.25578	-0.604132
GOCC	cell surface		10998	291	280	0	0	0.00049715	0.010228	-3.83941	1.99021	-3.25779	-0.604505
GOCC	mitochondrial inner membrane		10998	291	283	0	0	0.00045774	0.0097368	-3.83941	2.01158	-3.2665	-0.606121
Keywords	Cytoplasmicvesicle		10998	291	267	0	0	0.00071088	0.0084989	-3.83941	2.07064	-3.29022	-0.610521
Keywords	Lipidmetabolism		10998	291	268	0	0	0.0006916	0.0084564	-3.83941	2.07281	-3.29108	-0.610682
Keywords	Protease		10998	291	270	0	0	0.00065459	0.008385	-3.83941	2.0765	-3.29254	-0.610953
GOMF	peptidase activity		10998	291	325	0	0	0.00014369	0.0080069	-3.83941	2.09654	-3.30046	-0.612422
Keywords	Glycoprotein		10998	291	1552	8	0.19481	2.42e-11	7.65e-10	-2.35986	9.11612	-3.30839	-0.613894
GOCC	organelle inner membrane		10998	291	306	0	0	0.00024283	0.005541	-3.83941	2.25641	-3.36165	-0.623777
GOCC	mitochondrial part		10998	291	686	2	0.11019	1.1e-06	4.62e-05	-3.18193	4.33556	-3.43779	-0.637906
Keywords	Mitochondrion		10998	291	892	3	0.12711	4.4e-08	9.86e-07	-2.97585	6.00624	-3.54698	-0.658166
GOCC	mitochondrial membrane		10998	291	405	0	0	1.56e-05	0.00055967	-3.83941	3.25207	-3.68331	-0.683463
Keywords	Golgiapparatus		10998	291	541	1	0.069859	5.34e-06	8.7e-05	-3.83941	4.06045	-3.89352	-0.722468
GOCC	membrane part		10998	291	3011	16	0.20083	2.01e-22	6.31e-20	-2.31595	19.2002	-3.92983	-0.729206
Keywords	Signal		10998	291	1223	4	0.12361	6.23e-11	1.86e-09	-3.01613	8.72974	-3.93403	-0.729986
GOCC	plasma membrane part		10998	291	850	2	0.088927	1.54e-08	7.74e-07	-3.49123	6.11109	-4.01572	-0.745144
Keywords	Membrane		10998	291	3324	18	0.20466	6.66e-25	5.12e-23	-2.2887	22.2905	-4.04317	-0.750236
Keywords	Transmembranehelix		10998	291	2107	5	0.089686	7.72e-21	4.62e-19	-3.47897	18.3356	-5.27124	-0.978113
Keywords	Transmembrane		10998	291	2123	5	0.08901	4.75e-21	3.2e-19	-3.48989	18.4954	-5.29511	-0.982543
GOCC	integral to membrane		10998	291	2144	5	0.088139	2.51e-21	5.24e-19	-3.50408	18.2803	-5.29573	-0.982659
GOCC	intrinsic to membrane		10998	291	2206	5	0.085661	3.75e-22	9.41e-20	-3.54522	19.0264	-5.39599	-1.00126

## Sheet: Spleen
Category column	Category value	Unique	Total size	Selection size	Category size	Intersection size	Enrichment factor	P value	Benj. Hoch. FDR	2log.Enr.	10log.FDR	Score	Relative
GOCC	nucleosome		11777	402	43	23	15.67	4.92e-23	3.11e-21	3.96993	20.5072	5.985	1
GOMF	RNA polymerase II regulatory region DNA binding		11777	402	315	81	7.5333	2.43e-49	1.01e-46	2.91328	45.9966	5.80722	0.970296
GOMF	transcription regulatory region sequence-specific DNA binding		11777	402	355	87	7.1796	3.07e-51	1.45e-48	2.8439	47.8375	5.75941	0.962309
GOMF	transcription regulatory region DNA binding		11777	402	463	104	6.5805	9.04e-58	1e-54	2.7182	53.9997	5.73864	0.958837
GOMF	RNA polymerase II regulatory region sequence-specific DNA binding		11777	402	311	79	7.4418	1.19e-47	4.38e-45	2.89565	44.3581	5.72866	0.95717
GOMF	regulatory region nucleic acid binding		11777	402	467	104	6.5242	2.23e-57	1.48e-54	2.7058	53.8287	5.71446	0.954798
GOMF	regulatory region DNA binding		11777	402	467	104	6.5242	2.23e-57	1.85e-54	2.7058	53.7318	5.71189	0.954368
GOMF	DNA binding		11777	402	1329	213	4.6953	1.3e-98	4.3e-95	2.23122	94.3661	5.68998	0.950707
GOMF	core promoter proximal region sequence-specific DNA binding		11777	402	202	58	8.4117	4.2e-38	1.16e-35	3.0724	34.9344	5.64185	0.942665
GOMF	core promoter proximal region DNA binding		11777	402	202	58	8.4117	4.2e-38	1.27e-35	3.0724	34.8966	5.64032	0.94241
GOMF	sequence-specific DNA binding		11777	402	504	107	6.2196	6.53e-57	3.61e-54	2.63682	53.4422	5.59476	0.934798
GOMF	RNA polymerase II core promoter proximal region sequence-specific DNA binding		11777	402	195	56	8.4132	8.48e-37	1.88e-34	3.07265	33.7264	5.59278	0.934467
GOMF	chromatin binding		11777	402	353	83	6.8883	2.84e-47	9.44e-45	2.78415	44.0253	5.55194	0.927643
GOMF	RNA polymerase II distal enhancer sequence-specific DNA binding		11777	402	44	21	13.982	8.88e-20	1.28e-17	3.8055	16.8923	5.52371	0.922926
GOBP	negative regulation of transcription, DNA-dependent		11777	402	689	130	5.5276	1.06e-63	7.74e-61	2.46665	60.1113	5.4805	0.915706
GSEA	PID_RANBP2PATHWAY		11777	402	11	9	23.969	2.96e-12	8.69e-10	4.5831	9.0608	5.43452	0.908024
Keywords	Transcriptionregulation		11777	402	1252	195	4.5629	6.37e-86	1.73e-83	2.18995	82.7624	5.4298	0.907236
[truncated: 885 more rows]

## Sheet: Testis
Category column	Category value	Unique	Total size	Selection size	Category size	Intersection size	Enrichment factor	P value	Benj. Hoch. FDR	2log.Enr.	10log.FDR	Score	Relative
[truncated: 826 more rows]
