# Supplementary material for: Site-specific characterization of endogenous SUMOylation across species and organs
Source: Nat Commun. 2018 Jun 25;9:2456. doi: 10.1038/s41467-018-04957-4 (PMC6018634; doi:10.1038/s41467-018-04957-4)
Supplement: Supplementary file 12 — Supplementary Data 9 [file 41467_2018_4957_MOESM12_ESM.xlsx]

## Sheet: Hendriks_Data_S9
Human protein info	HUMAN_Uniprots										Mouse protein info
Uniprot	Uniprots	Protein name (primary)	Gene name (primary)	Species	SUMO sites, control	SUMO sites	Position in protein	Score (SUMO target protein)	KxE sites, control	KxE sites	Uniprot	Protein name (primary)	Gene name (primary)	Species	SUMO sites	Position in protein	Score (SUMO target protein)	KxE sites	Rank (score)
P49792	P49792	E3 SUMO-protein ligase RanBP2 (EC 6.3.2.-) (358 kDa nucleoporin) (Nuclear pore complex protein Nup358) (Nucleoporin Nup358) (Ran-binding protein 2) (RanBP2) (p270)	RANBP2	HUMAN	33	35	1032;1121;1324;1350;1398;1414;1415;1458;1498;1585;1605;1782;1828;1842;1851;1860;1899;1911;1985;2022;2181;2212;2522;2531;2554;2571;2592;2594;2612;2792;2801;2924;3209;335;822	1775.51	9	9	Q9ERU9	E3 SUMO-protein ligase RanBP2 (EC 6.3.2.-) (Ran-binding protein 2) (RanBP2)	Ranbp2	MOUSE	28	1084;1344;1510;1616;1677;1693;1718;1814;1859;2002;2120;2261;2351;2360;2369;2392;2409;2414;2439;2449;2627;2636;2666;2670;2702;2753;335;822	890.886	9	0.951614
P29590	P29590	Protein PML (Promyelocytic leukemia protein) (RING finger protein 71) (Tripartite motif-containing protein 19)	PML	HUMAN	11	12	160;380;394;400;401;426;460;476;478;490;497;65	1774.13	2	2	Q60953	Protein PML	Pml	MOUSE	13	10;165;372;432;446;454;486;500;545;546;645;70;[Q60953-2]440	814.276	2	0.908268
P63279	P63279	SUMO-conjugating enzyme UBC9 (EC 2.3.2.-) (RING-type E3 SUMO transferase UBC9) (SUMO-protein ligase) (Ubiquitin carrier protein 9) (Ubiquitin carrier protein I) (Ubiquitin-conjugating enzyme E2 I) (Ubiquitin-protein ligase I) (p18)	UBE2I	HUMAN	7	7	101;153;30;48;49;65;74	1674.17	0	0	P63280	SUMO-conjugating enzyme UBC9 (EC 2.3.2.-) (RING-type E3 SUMO transferase UBC9) (SUMO-protein ligase) (Ubiquitin carrier protein 9) (mUBC9) (Ubiquitin carrier protein I) (Ubiquitin-conjugating enzyme E2 I) (Ubiquitin-protein ligase I)	Ube2i	MOUSE	4	153;48;49;74	805.104	0	0.877694
Q49A26	Q49A26	Putative oxidoreductase GLYR1 (EC 1.-.-.-) (3-hydroxyisobutyrate dehydrogenase-like protein) (Cytokine-like nuclear factor N-PAC) (Glyoxylate reductase 1 homolog) (Nuclear protein NP60) (Nuclear protein of 60 kDa)	GLYR1	HUMAN	12	13	135;176;179;190;201;211;227;237;238;240;269;495;56	1627	1	2	Q922P9	Putative oxidoreductase GLYR1 (EC 1.-.-.-) (Glyoxylate reductase 1 homolog) (Nuclear protein NP60)	Glyr1	MOUSE	9	189;200;210;226;236;25;268;488;56	819.083	1	0.873542
Q13428	Q13428;Q13428-6	Treacle protein (Treacher Collins syndrome protein)	TCOF1	HUMAN	35	35	1065;1120;1238;1244;1248;1259;134;1414;231;308;322;367;37;379;384;444;449;470;507;579;591;600;655;716;725;732;746;755;803;811;820;828;904;909;[Q13428-6]1054	1842.43	6	6	O08784	Treacle protein (Treacher Collins syndrome protein homolog)	Tcof1	MOUSE	15	102;120;1260;144;241;327;336;442;459;468;480;521;581;792;818	702.023	4	0.862638
Q6AHZ1	Q6AHZ1	Zinc finger protein 518A	ZNF518A	HUMAN	25	45	1006;101;1015;1048;1054;1060;1075;1083;1091;1102;1108;1121;1134;1185;123;1397;1417;1446;357;373;392;416;425;433;448;464;509;524;54;596;6;600;606;64;692;713;825;834;858;889;902;904;927;986;994	1640.84	4	8	B2RRF6	Zinc finger protein 518A	Znf518a	MOUSE	18	1010;103;1043;1057;1078;1103;1116;1129;345;391;430;563;709;822;875;922;931;989	743.503	5	0.834644
Q96T23	Q96T23	Remodeling and spacing factor 1 (Rsf-1) (HBV pX-associated protein 8) (Hepatitis B virus X-associated protein) (p325 subunit of RSF chromatin-remodeling complex)	RSF1	HUMAN	45	45	1294;136;215;236;243;248;252;254;277;284;288;294;305;306;309;316;320;323;327;337;342;358;373;381;390;415;419;426;439;456;463;498;526;565;612;662;670;677;698;709;730;758;761;799;816	1965.73	14	14	E9PWW9	Remodeling and spacing factor 1	Rsf1	MOUSE	5	299;328;423;460;701	588.798	4	0.830456
Q86U86	Q86U86	Protein polybromo-1 (hPB1) (BRG1-associated factor 180) (BAF180) (Polybromo-1D)	PBRM1	HUMAN	15	18	1167;1293;1308;1315;1366;154;1626;1642;34;425;549;569;579;591;638;653;920;96	1725.65	2	2	Q8BSQ9	Protein polybromo-1 (BRG1-associated factor 180) (BAF180)	Pbrm1	MOUSE	3	1293;425;638	695.11	0	0.829056
Q14676	Q14676	Mediator of DNA damage checkpoint protein 1 (Nuclear factor with BRCT domains 1)	MDC1	HUMAN	8	11	1413;1722;1749;1790;1806;1840;1852;1894;2075;384;616	1382.91	5	6	Q5PSV9	Mediator of DNA damage checkpoint protein 1	Mdc1	MOUSE	10	1211;1313;1325;1354;1379;1461;1470;1496;1652;889	830.651	2	0.817948
Q8IX12	Q8IX12	Cell division cycle and apoptosis regulator protein 1 (Cell cycle and apoptosis regulatory protein 1) (CARP-1) (Death inducer with SAP domain)	CCAR1	HUMAN	2	3	1012;1016;1067	1527.1	1	1	Q8CH18	Cell division cycle and apoptosis regulator protein 1 (Cell cycle and apoptosis regulatory protein 1) (CARP-1)	Ccar1	MOUSE	2	1008;1063	754.619	1	0.811951
P11474	P11474	Steroid hormone receptor ERR1 (Estrogen receptor-like 1) (Estrogen-related receptor alpha) (ERR-alpha) (Nuclear receptor subfamily 3 group B member 1)	ESRRA	HUMAN	4	4	14;403;51;68	1643.63	3	3	O08580	Steroid hormone receptor ERR1 (Estrogen receptor-like 1) (Estrogen-related receptor alpha) (ERR-alpha) (Nuclear receptor subfamily 3 group B member 1)	Esrra	MOUSE	4	14;402;51;68	697.562	3	0.809568
Q14151	Q14151	Scaffold attachment factor B2 (SAF-B2)	SAFB2	HUMAN	27	27	163;188;199;215;225;230;252;284;293;350;355;380;385;388;391;395;398;517;525;541;542;545;551;578;586;65;94	1947.24	12	12	Q80YR5	Scaffold attachment factor B2 (SAF-B2)	Safb2	MOUSE	6	158;220;225;289;310;429	558.247	5	0.808605
Q92766	Q92766	Ras-responsive element-binding protein 1 (RREB-1) (Finger protein in nuclear bodies) (Raf-responsive zinc finger protein LZ321) (Zinc finger motif enhancer-binding protein 1) (Zep-1)	RREB1	HUMAN	8	9	347;361;397;551;593;615;857;885;913	1538.03	3	3	Q3UH06	Ras-responsive element-binding protein 1 (RREB-1) (RAS-responsive zinc finger transcription factor RREB)	Rreb1	MOUSE	12	359;374;395;442;473;489;549;613;622;855;883;911	742.968	3	0.808193
Q9UPN9	Q9UPN9	E3 ubiquitin-protein ligase TRIM33 (EC 2.3.2.27) (Ectodermin homolog) (RET-fused gene 7 protein) (Protein Rfg7) (RING-type E3 ubiquitin transferase TRIM33) (Transcription intermediary factor 1-gamma) (TIF1-gamma) (Tripartite motif-containing protein 33)	TRIM33	HUMAN	7	23	1043;1057;1067;280;320;329;334;349;378;389;394;468;481;769;774;776;793;796;839;850;861;936;953	1672.58	4	6	Q99PP7	E3 ubiquitin-protein ligase TRIM33 (EC 2.3.2.27) (Ectodermin homolog) (RING-type E3 ubiquitin transferase TRIM33) (Transcription intermediary factor 1-gamma) (TIF1-gamma) (Tripartite motif-containing protein 33)	Trim33	MOUSE	3	791;808;854	677.961	3	0.805933
P46060	P46060	Ran GTPase-activating protein 1 (RanGAP1)	RANGAP1	HUMAN	3	3	15;452;524	1679.64	1	1	P46061	Ran GTPase-activating protein 1 (RanGAP1)	Rangap1	MOUSE	3	15;454;526	673.135	1	0.805018
Q9H0E9	Q9H0E9	Bromodomain-containing protein 8 (Skeletal muscle abundant protein) (Skeletal muscle abundant protein 2) (Thyroid hormone receptor coactivating protein of 120 kDa) (TrCP120) (p120)	BRD8	HUMAN	11	12	368;391;469;481;493;509;565;575;604;612;624;646	1679.92	7	8	Q8R3B7	Bromodomain-containing protein 8	Brd8	MOUSE	7	441;542;554;582;648;685;697	671.999	5	0.804453
Q9ULU4-7	Q9ULU4-7	Protein kinase C-binding protein 1 (Cutaneous T-cell lymphoma-associated antigen se14-3) (CTCL-associated antigen se14-3) (Rack7) (Zinc finger MYND domain-containing protein 8)	ZMYND8	HUMAN	16	17	1125;1164;12;314;410;428;433;473;512;525;550;631;640;665;669;684;844	1761.21	3	3	Q3U1M7	Zinc finger, MYND-type-containing 8	Zmynd8	MOUSE	3	12;385;642	633.518	2	0.803534
Q9Y4E5	Q9Y4E5;Q9Y4E5-4	E3 SUMO-protein ligase ZNF451 (EC 6.3.2.-) (Coactivator for steroid receptors) (Zinc finger protein 451)	ZNF451	HUMAN	43	70	1034;139;144;167;219;220;265;270;275;283;288;301;302;309;316;357;381;409;423;428;434;446;448;454;464;470;585;605;622;643;647;66;664;706;731;748;75;750;77;777;779;790;796;811;817;827;832;843;845;852;971;99;992;993;[Q9Y4E5-4]121;130;138;164;226;240;247;263;272;286;333;490;500;508;522;532	1841.1	2	4	Q8C0P7	E3 SUMO-protein ligase ZNF451 (Zinc finger protein 451) (EC 6.3.2.-)	Znf451	MOUSE	6	301;444;704;778;788;843	590.566	2	0.799747
P05423	P05423	DNA-directed RNA polymerase III subunit RPC4 (RNA polymerase III subunit C4) (DNA-directed RNA polymerase III subunit D) (Protein BN51) (RNA polymerase III 47 kDa subunit) (RPC53 homolog)	POLR3D	HUMAN	12	16	141;142;152;190;199;206;220;231;285;288;302;305;310;328;68;78	1778.59	8	8	Q91WD1	DNA-directed RNA polymerase III subunit RPC4 (RNA polymerase III subunit C4) (DNA-directed RNA polymerase III subunit D)	Polr3d	MOUSE	5	141;199;285;288;302	610.958	3	0.795292
A6NHR9	A6NHR9	Structural maintenance of chromosomes flexible hinge domain-containing protein 1 (SMC hinge domain-containing protein 1)	SMCHD1	HUMAN	13	27	1004;1029;1223;1349;1367;1374;1437;1703;177;1897;1918;1966;1976;2002;448;450;497;534;536;554;580;732;771;784;812;905;965	1515.65	2	2	Q6P5D8	Structural maintenance of chromosomes flexible hinge domain-containing protein 1	Smchd1	MOUSE	10	1305;1375;1620;177;1898;1977;497;732;784;965	716.796	1	0.78781
Q9ULM3	Q9ULM3	YEATS domain-containing protein 2	YEATS2	HUMAN	9	21	1110;113;1130;1167;1222;1285;189;364;41;552;572;577;592;630;644;649;719;9;906;923;930	1604.74	6	8	Q3TUF7	YEATS domain-containing protein 2	Yeats2	MOUSE	6	1095;1115;1270;189;550;590	673.39	6	0.786109
P78347	P78347;P78347-3	General transcription factor II-I (GTFII-I) (TFII-I) (Bruton tyrosine kinase-associated protein 135) (BAP-135) (BTK-associated protein 135) (SRF-Phox1-interacting protein) (SPIN) (Williams-Beuren syndrome chromosomal region 6 protein)	GTF2I	HUMAN	32	66	114;126;130;140;160;171;177;185;193;219;221;240;266;326;343;345;353;363;372;378;380;435;450;456;465;468;477;488;494;526;539;561;573;582;594;644;645;660;664;670;680;70;715;729;736;74;744;752;756;78;798;806;807;816;822;827;86;861;879;891;896;916;94;982;991;[P78347-3]240	1744.63	6	11	Q3UHU8	General transcription factor II-I (GTFII-I) (TFII-I) (Bruton tyrosine kinase-associated protein 135) (BAP-135) (BTK-associated protein 135)	Gtf2i	MOUSE	5	221;240;285;448;955	601.117	3	0.781131
P62979	P62979	Ubiquitin -- Ubiquitin-40S ribosomal protein S27a (Ubiquitin carboxyl extension protein 80) [Cleaved into: Ubiquitin]	UBB	HUMAN	5	6	11;27;33;48;6;63	1710.3	0	0	P62983	Polyubiquitin-B [Cleaved into: Ubiquitin]	Ubb	MOUSE	4	11;27;48;6	613.931	0	0.779591
Q9UHL9	Q9UHL9	General transcription factor II-I repeat domain-containing protein 1 (GTF2I repeat domain-containing protein 1) (General transcription factor III) (MusTRD1/BEN) (Muscle TFII-I repeat domain-containing protein 1) (Slow-muscle-fiber enhancer-binding protein) (USE B1-binding protein) (Williams-Beuren syndrome chromosomal region 11 protein) (Williams-Beuren syndrome chromosomal region 12 protein)	GTF2IRD1	HUMAN	15	20	212;225;271;294;308;337;379;443;495;579;588;593;638;648;684;724;735;787;807;829	1613.87	3	3	Q9JI57	General transcription factor II-I repeat domain-containing protein 1 (GTF2I repeat domain-containing protein 1) (Binding factor for early enhancer)	Gtf2ird1	MOUSE	9	212;238;271;443;495;638;669;772;841	648.749	4	0.774604
P55854	P55854	Small ubiquitin-related modifier 3 (SUMO-3) (SMT3 homolog 1) (SUMO-2) (Ubiquitin-like protein SMT3A) (Smt3A)	SUMO3	HUMAN	5	5	11;20;32;5;7	1886.62	1	1	Q9Z172	Small ubiquitin-related modifier 3 (SUMO-3) (SMT3 homolog 1) (Ubiquitin-like protein SMT3A) (Smt3A)	Sumo3	MOUSE	5	11;7;[Q9Z172-2]11;[G3UZA7]14;5	524.388	3	0.774184
P11388	P11388	DNA topoisomerase 2-alpha (EC 5.99.1.3) (DNA topoisomerase II, alpha isozyme)	TOP2A	HUMAN	53	73	101;1062;1068;1075;1088;1096;1110;1114;1138;1184;1196;1199;1201;1204;1228;123;1238;1240;1259;1267;1276;1283;1286;131;134;1363;1370;1373;1385;1411;1422;1454;1459;1484;1511;17;207;227;254;261;265;278;287;321;336;346;352;378;386;397;416;418;425;440;466;480;489;499;512;519;520;529;535;584;599;614;622;625;639;655;662;949;96	1821.73	4	5	Q01320	DNA topoisomerase 2-alpha (EC 5.99.1.3) (DNA topoisomerase II, alpha isozyme)	Top2a	MOUSE	7	1193;1226;1238;1418;488;511;534	550.166	2	0.772145
O94916	O94916;O94916-4	Nuclear factor of activated T-cells 5 (NF-AT5) (T-cell transcription factor NFAT5) (Tonicity-responsive enhancer-binding protein) (TonE-binding protein) (TonEBP)	NFAT5	HUMAN	5	8	276;317;458;556;557;603;[O94916-4]573;574	1423.33	3	6	Q80TR0	Nuclear factor of activated T-cells 5 (NF-AT5) (Rel domain-containing transcription factor NFAT5) (T-cell transcription factor NFAT5)	Nfat5	MOUSE	5	101;124;54;55;[Q9WV30]555	729.72	3	0.771582
Q9UBT2	Q9UBT2	SUMO-activating enzyme subunit 2 (EC 6.3.2.-) (Anthracycline-associated resistance ARX) (Ubiquitin-like 1-activating enzyme E1B) (Ubiquitin-like modifier-activating enzyme 2)	UBA2	HUMAN	10	21	153;164;190;236;245;257;271;277;308;316;371;409;420;427;447;472;486;617;630;72;77	1311.37	1	2	Q9Z1F9	SUMO-activating enzyme subunit 2 (EC 6.3.2.-) (Anthracycline-associated resistance ARX) (Ubiquitin-like 1-activating enzyme E1B) (Ubiquitin-like modifier-activating enzyme 2)	Uba2	MOUSE	6	164;190;369;418;425;470	760.891	0	0.7606
Q13129	Q13129	Zinc finger protein Rlf (Rearranged L-myc fusion gene protein) (Zn-15-related protein)	RLF	HUMAN	23	29	1007;1036;1211;1396;1423;1492;1599;1611;1612;1673;1696;1740;1747;1762;1765;1775;1783;1892;205;236;539;631;648;659;693;710;835;839;931	1711.98	7	9	E9Q532	MCG122876 (Rearranged L-myc fusion sequence)	Rlf	MOUSE	4	1508;1509;1619;725	561.635	4	0.750668
O75533	O75533	Splicing factor 3B subunit 1 (Pre-mRNA-splicing factor SF3b 155 kDa subunit) (SF3b155) (Spliceosome-associated protein 155) (SAP 155)	SF3B1	HUMAN	13	15	1008;182;213;214;240;252;290;298;413;430;468;656;807;81;816	1438.52	1	2	Q99NB9	Splicing factor 3B subunit 1 (Pre-mRNA-splicing factor SF3b 155 kDa subunit) (SF3b155) (Spliceosome-associated protein 155) (SAP 155)	Sf3b1	MOUSE	6	1008;182;413;430;468;81	670.976	0	0.742477
Q15424	Q15424	Scaffold attachment factor B1 (SAF-B) (SAF-B1) (HSP27 estrogen response element-TATA box-binding protein) (HSP27 ERE-TATA-binding protein)	SAFB	HUMAN	9	9	172;186;216;381;392;399;483;543;578	1482.46	1	1	S4R1M2	Scaffold attachment factor B1 (SAF-B1)	Safb	MOUSE	2	172;316	644.814	1	0.73897
Q9Y2X3	Q9Y2X3	Nucleolar protein 58 (Nucleolar protein 5)	NOP58	HUMAN	12	13	206;221;323;37;411;415;426;441;444;467;485;494;497	1760.7	4	4	Q6DFW4	Nucleolar protein 58 (MSSP) (Nucleolar protein 5) (SIK-similar protein)	Nop58	MOUSE	3	353;37;504	518.416	1	0.738804
P04150	P04150	Glucocorticoid receptor (GR) (Nuclear receptor subfamily 3 group C member 1)	NR3C1	HUMAN	3	10	246;254;277;293;296;348;498;677;681;703	1298.88	2	3	P06537	Glucocorticoid receptor (GR) (Nuclear receptor subfamily 3 group C member 1)	Nr3c1	MOUSE	4	285;301;356;505	711.549	2	0.729729
P63165	P63165	Small ubiquitin-related modifier 1 (SUMO-1) (GAP-modifying protein 1) (GMP1) (SMT3 homolog 3) (Sentrin) (Ubiquitin-homology domain protein PIC1) (Ubiquitin-like protein SMT3C) (Smt3C) (Ubiquitin-like protein UBL1)	SUMO1	HUMAN	10	10	16;17;23;25;37;39;45;48;7;78	1757.34	1	1	P63166	Small ubiquitin-related modifier 1 (SUMO-1) (SMT3 homolog 3) (Ubiquitin-homology domain protein PIC1) (Ubiquitin-like protein SMT3C) (Smt3C)	Sumo1	MOUSE	2	7;78	501.787	0	0.728614
O95644	O95644	Nuclear factor of activated T-cells, cytoplasmic 1 (NF-ATc1) (NFATc1) (NFAT transcription complex cytosolic component) (NF-ATc) (NFATc)	NFATC1	HUMAN	2	3	349;702;914	1368.67	2	3	B5B2N7	Nuclear factor of activated T-cells, cytoplasmic 1 (NF-ATc1) (NFATc1) (NFAT transcription complex cytosolic component) (NF-ATc) (NFATc)	Nfatc1	MOUSE	3	337;689;896	677.318	3	0.72827
Q9UIS9	Q9UIS9;Q9UIS9-4;K7EN65	Methyl-CpG-binding domain protein 1 (CXXC-type zinc finger protein 3) (Methyl-CpG-binding protein MBD1) (Protein containing methyl-CpG-binding domain 1)	MBD1	HUMAN	11	11	422;440;499;528;538;548;552;558;[Q9UIS9-4]327;436;[K7EN65]134	1690.89	6	6	Q9Z2E2	Methyl-CpG-binding domain protein 1 (Methyl-CpG-binding protein MBD1)	Mbd1	MOUSE	3	520;559;632	531.251	3	0.728249
Q9H307	Q9H307	Pinin (140 kDa nuclear and cell adhesion-related phosphoprotein) (Desmosome-associated protein) (Domain-rich serine protein) (DRS protein) (DRSP) (Melanoma metastasis clone A protein) (Nuclear protein SDK3) (SR-like protein)	PNN	HUMAN	10	12	108;109;121;157;262;304;359;365;397;464;528;536	1532.74	4	4	Q3TUQ5	Pinin	Pnn	MOUSE	7	108;157;304;359;365;446;537	598.569	4	0.725804
Q969R5	Q969R5	Lethal(3)malignant brain tumor-like protein 2 (H-l(3)mbt-like protein 2) (L(3)mbt-like protein 2)	L3MBTL2	HUMAN	3	5	124;151;541;675;700	1691.7	2	3	P59178	Lethal(3)malignant brain tumor-like protein 2 (L(3)mbt-like protein 2)	L3mbtl2	MOUSE	2	673;698	513.233	2	0.718344
P37275	P37275	Zinc finger E-box-binding homeobox 1 (NIL-2-A zinc finger protein) (Negative regulator of IL2) (Transcription factor 8) (TCF-8)	ZEB1	HUMAN	11	11	108;290;347;38;493;494;504;515;548;553;774	1601.17	5	5	Q64318	Zinc finger E-box-binding homeobox 1 (Delta EF1) (Transcription factor 8) (TCF-8) (Zinc finger homeobox protein 1a) (MEB1)	Zeb1	MOUSE	4	327;473;484;495	549.258	4	0.715534
Q14149	Q14149	MORC family CW-type zinc finger protein 3 (Nuclear matrix protein 2) (Zinc finger CW-type coiled-coil domain protein 3)	MORC3	HUMAN	14	28	139;152;163;17;274;280;329;353;358;386;389;473;48;505;569;587;597;650;651;677;710;762;79;794;806;834;844;855	1688.22	8	9	F7BJB9	MORC family CW-type zinc finger protein 3 (Nuclear matrix protein 2) (Zinc finger CW-type coiled-coil domain protein 3)	Morc3	MOUSE	8	573;604;624;657;658;797;809;837	508.507	6	0.714807
P07910	P07910;P07910-2	Heterogeneous nuclear ribonucleoproteins C1/C2 (hnRNP C1/C2)	HNRNPC	HUMAN	17	18	176;223;229;232;243;244;250;284;29;30;39;42;50;8;89;94;98;[P07910-2]98	1774.61	3	3	Q9Z204	Heterogeneous nuclear ribonucleoproteins C1/C2 (hnRNP C1/C2)	Hnrnpc	MOUSE	3	237;251;258	461.222	2	0.710242
P61956	P61956	Small ubiquitin-related modifier 2 (SUMO-2) (HSMT3) (SMT3 homolog 2) (SUMO-3) (Sentrin-2) (Ubiquitin-like protein SMT3B) (Smt3B)	SUMO2	HUMAN	8	8	11;21;33;35;42;45;5;7	1599.04	1	1	P61957	Small ubiquitin-related modifier 2 (SUMO-2) (SMT3 homolog 2) (Ubiquitin-like protein SMT3B) (Smt3B)	Sumo2	MOUSE	7	11;21;33;35;42;5;7	540.596	1	0.710132
O15164	O15164	Transcription intermediary factor 1-alpha (TIF1-alpha) (EC 2.3.2.27) (E3 ubiquitin-protein ligase TRIM24) (RING finger protein 82) (RING-type E3 ubiquitin transferase TIF1-alpha) (Tripartite motif-containing protein 24)	TRIM24	HUMAN	13	17	1012;1050;205;228;285;336;436;602;7;711;723;741;801;820;875;892;899	1528.71	6	6	Q64127	Transcription intermediary factor 1-alpha (TIF1-alpha) (EC 2.3.2.27) (E3 ubiquitin-protein ligase Trim24) (RING-type E3 ubiquitin transferase TIF1-alpha) (Tripartite motif-containing protein 24)	Trim24	MOUSE	3	724;742;802	559.675	3	0.70295
Q9UBW7	Q9UBW7;Q9UBW7-2	Zinc finger MYM-type protein 2 (Fused in myeloproliferative disorders protein) (Rearranged in atypical myeloproliferative disorder protein) (Zinc finger protein 198)	ZMYM2	HUMAN	31	44	104;1071;1080;1257;1275;1282;1305;147;297;312;325;328;340;348;366;417;441;477;503;513;529;532;576;588;603;615;638;649;658;665;673;688;700;709;812;829;853;859;88;929;938;98;[Q9UBW7-2]164;166	1675.85	2	3	Q9CU65	Zinc finger MYM-type protein 2 (Zinc finger protein 198)	Zmym2	MOUSE	5	312;324;648;828;88	489.985	2	0.701265
Q5VZL5	Q5VZL5	Zinc finger MYM-type protein 4 (Zinc finger protein 262)	ZMYM4	HUMAN	21	36	1026;1035;1061;1115;1127;1131;1180;1215;1221;1224;1231;1270;1272;1394;1431;1479;149;153;163;195;201;250;260;273;289;414;429;430;443;465;511;757;773;784;931;949	1779.44	3	5	A2A791	Zinc finger MYM-type protein 4 (Zinc finger protein 262)	Zmym4	MOUSE	3	250;430;784	432.912	1	0.695581
Q14839	Q14839	Chromodomain-helicase-DNA-binding protein 4 (CHD-4) (EC 3.6.4.12) (ATP-dependent helicase CHD4) (Mi-2 autoantigen 218 kDa protein) (Mi2-beta)	CHD4	HUMAN	21	37	1057;1063;1191;1212;1239;1252;1304;146;1528;1529;1565;1572;1584;1606;1617;1624;1636;1643;1647;1660;1663;1670;1693;1837;1844;192;200;297;509;533;594;604;618;635;668;696;711	1607.75	9	11	Q6PDQ2	Chromodomain-helicase-DNA-binding protein 4 (CHD-4) (EC 3.6.4.12)	Chd4	MOUSE	5	1221;1558;1565;1646;1673	506.355	4	0.69313
Q8IWI9	Q8IWI9	MAX gene-associated protein (MAX dimerization protein 5)	MGA	HUMAN	31	50	1162;1184;1199;1291;1310;1350;1396;1425;1448;1461;1502;178;1930;1946;2074;2096;2100;2120;2155;2164;2188;2199;2245;2329;2339;2365;2418;2507;256;2590;2896;2949;2970;3002;329;349;382;4;403;432;444;465;570;59;592;598;654;817;899;966	1588.31	11	13	H7BX50	MAX gene-associated protein	Mga	MOUSE	4	1890;2009;381;443	509.124	3	0.689738
Q96FV9	Q96FV9	THO complex subunit 1 (Tho1) (Nuclear matrix protein p84) (p84N5) (hTREX84)	THOC1	HUMAN	4	5	31;528;541;580;595	1410.33	0	0	Q8R3N6	THO complex subunit 1 (Tho1) (Nuclear matrix protein p84)	Thoc1	MOUSE	1	31	586.124	0	0.687683
Q9H2P0	Q9H2P0	Activity-dependent neuroprotector homeobox protein (Activity-dependent neuroprotective protein)	ADNP	HUMAN	21	25	1035;1096;144;203;231;274;39;408;427;592;606;616;617;621;716;72;728;731;745;817;819;829;835;914;926	1573.59	3	3	Q9Z103	Activity-dependent neuroprotector homeobox protein (Activity-dependent neuroprotective protein)	Adnp	MOUSE	4	605;715;744;828	507.746	1	0.685222
O00566	O00566	U3 small nucleolar ribonucleoprotein protein MPP10 (M phase phosphoprotein 10)	MPHOSPH10	HUMAN	7	7	179;350;382;394;479;555;632	1366.27	2	2	Q810V0	U3 small nucleolar ribonucleoprotein protein MPP10 (M phase phosphoprotein 10)	Mphosph10	MOUSE	1	351	597.939	1	0.683107
Q9UQR1	Q9UQR1	Zinc finger protein 148 (Transcription factor ZBP-89) (Zinc finger DNA-binding protein 89)	ZNF148	HUMAN	4	6	115;291;356;402;424;456	1396.06	2	2	Q61624	Zinc finger protein 148 (Beta enolase repressor factor 1) (G-rich box-binding protein) (Transcription factor BFCOL1) (Transcription factor ZBP-89) (Zinc finger DNA-binding protein 89)	Znf148	MOUSE	2	115;291	577.677	1	0.679314
P49715	P49715	CCAAT/enhancer-binding protein alpha (C/EBP alpha)	CEBPA	HUMAN	1	1	161	1264.01	1	1	P53566	CCAAT/enhancer-binding protein alpha (C/EBP alpha)	Cebpa	MOUSE	2	159;274	636.07	1	0.678497
O75925	O75925	E3 SUMO-protein ligase PIAS1 (EC 6.3.2.-) (DEAD/H box-binding protein 1) (Gu-binding protein) (GBP) (Protein inhibitor of activated STAT protein 1) (RNA helicase II-binding protein)	PIAS1	HUMAN	5	16	117;137;152;238;30;315;369;40;408;419;420;453;46;56;58;68	1363.95	2	2	O88907	E3 SUMO-protein ligase PIAS1 (EC 2.3.2.27) (DEAD/H box-binding protein 1) (Protein inhibitor of activated STAT protein 1) (RING-type E3 ubiquitin transferase PIAS1)	Pias1	MOUSE	3	117;238;46	589.912	1	0.678013
Q9NZI7	Q9NZI7	Upstream-binding protein 1 (Transcription factor LBP-1)	UBP1	HUMAN	1	1	47	1434.61	1	1	Q811S7	Upstream-binding protein 1 (Nuclear factor 2d9) (NF2d9)	Ubp1	MOUSE	1	47	556.281	1	0.677111
Q13569	Q13569	G/T mismatch-specific thymine DNA glycosylase (EC 3.2.2.29) (Thymine-DNA glycosylase) (hTDG)	TDG	HUMAN	1	6	184;201;246;248;258;330	1277.13	1	1	P56581	G/T mismatch-specific thymine DNA glycosylase (EC 3.2.2.29) (C-JUN leucine zipper interactive protein JZA-3) (Thymine-DNA glycosylase)	Tdg	MOUSE	1	341	624.179	1	0.675161
Q9Y2K1	Q9Y2K1	Zinc finger and BTB domain-containing protein 1	ZBTB1	HUMAN	3	5	125;265;328;340;487	1357.33	2	2	Q91VL9	Zinc finger and BTB domain-containing protein 1	Zbtb1	MOUSE	1	328	585.116	1	0.673636
P30414	P30414	NK-tumor recognition protein (NK-TR protein) (Natural-killer cells cyclophilin-related protein) [Includes: Putative peptidyl-prolyl cis-trans isomerase (PPIase) (EC 5.2.1.8) (Rotamase)]	NKTR	HUMAN	9	12	1033;1057;1163;1177;1210;1225;1258;578;581;656;666;95	1461.47	3	6	P30415	NK-tumor recognition protein (NK-TR protein) (Natural-killer cells cyclophilin-related protein) [Includes: Putative peptidyl-prolyl cis-trans isomerase (PPIase) (EC 5.2.1.8) (Rotamase)]	Nktr	MOUSE	2	1089;1249	536.161	1	0.67265
P31948	P31948	Stress-induced-phosphoprotein 1 (STI1) (Hsc70/Hsp90-organizing protein) (Hop) (Renal carcinoma antigen NY-REN-11) (Transformation-sensitive protein IEF SSP 3521)	STIP1	HUMAN	2	2	123;210	1478.45	1	1	Q60864	Stress-induced-phosphoprotein 1 (STI1) (mSTI1) (Hsc70/Hsp90-organizing protein) (Hop)	Stip1	MOUSE	1	123	526.252	0	0.671407
O75367	O75367	Core histone macro-H2A.1 (Histone macroH2A1) (mH2A1) (Histone H2A.y) (H2A/y) (Medulloblastoma antigen MU-MB-50.205)	H2AFY	HUMAN	9	9	123;134;167;189;239;251;295;323;73	1193.65	1	1	Q9QZQ8	Core histone macro-H2A.1 (Histone macroH2A1) (mH2A1) (H2A.y) (H2A/y)	H2afy	MOUSE	5	123;167;189;196;323	654.894	1	0.671167
Q02880	Q02880;Q02880-2	DNA topoisomerase 2-beta (EC 5.99.1.3) (DNA topoisomerase II, beta isozyme)	TOP2B	HUMAN	42	62	1083;1092;1109;1117;1214;1217;1219;1226;1227;1250;1271;1299;1304;1308;1327;1396;1398;144;1440;1456;1482;152;155;205;212;221;226;228;299;308;327;33;34;342;357;363;367;373;407;42;421;437;439;446;461;471;48;487;510;550;556;600;605;627;635;643;646;683;712;979;[Q02880-2]28;29	1682	6	9	Q64511	DNA topoisomerase 2-beta (EC 5.99.1.3) (DNA topoisomerase II, beta isozyme)	Top2b	MOUSE	5	1202;1259;1443;21;361	433.498	3	0.671125
Q96HW7	Q96HW7	Integrator complex subunit 4 (Int4)	INTS4	HUMAN	2	3	15;688;791	1367.16	0	0	Q8CIM8	Integrator complex subunit 4 (Int4)	Ints4	MOUSE	1	792	572.778	0	0.669214
Q86V15	Q86V15	Zinc finger protein castor homolog 1 (Castor-related protein) (Putative survival-related protein) (Zinc finger protein 693)	CASZ1	HUMAN	4	4	260;288;910;975	1430.31	3	3	Q9CWL2	Zinc finger protein castor homolog 1 (Castor-related protein)	Casz1	MOUSE	3	287;911;975	537.353	2	0.665394
P43694	P43694;E9PKS4	Transcription factor GATA-4 (GATA-binding factor 4)	GATA4	HUMAN	2	2	365;[E9PKS4]159	1382.58	2	2	Q3UYJ1	Transcription factor GATA-4 (GATA-binding factor 4)	Gata4	MOUSE	1	161	558.728	1	0.665249
O43290	O43290	U4/U6.U5 tri-snRNP-associated protein 1 (SNU66 homolog) (hSnu66) (Squamous cell carcinoma antigen recognized by T-cells 1) (SART-1) (hSART-1) (U4/U6.U5 tri-snRNP-associated 110 kDa protein) (allergen Hom s 1)	SART1	HUMAN	6	6	141;147;188;329;454;709	1526.64	3	3	Q9Z315	U4/U6.U5 tri-snRNP-associated protein 1 (Hypoxia-associated factor) (Squamous cell carcinoma antigen recognized by T-cells 1) (SART-1) (mSART-1)	Sart1	MOUSE	1	141	492.077	1	0.664484
P39880	P39880	Protein CASP	CUX1	HUMAN	5	5	379;785;786;811;842	1516.25	3	3	P53564	Protein CASP	Cux1	MOUSE	2	783;809	496.67	2	0.66442
Q8NB50	Q8NB50	Zinc finger protein 62 homolog (Zfp-62)	ZFP62	HUMAN	1	1	82	1389.11	1	1	Q8C827	Zinc finger protein 62 (Zfp-62) (ZT3)	Zfp62	MOUSE	1	77	553.989	1	0.66425
Q9UQR0	Q9UQR0	Sex comb on midleg-like protein 2	SCML2	HUMAN	8	25	13;161;162;166;173;177;184;19;248;252;270;318;332;40;497;513;518;536;545;592;599;605;621;64;680	1536.58	3	6	B1AVB4	Sex comb on midleg-like 2 (Drosophila) (Sex comb on midleg-like 2 (Drosophila), isoform CRA_c)	Scml2	MOUSE	5	33;362;413;659;672	485.582	0	0.663368
Q53GS9	Q53GS9	U4/U6.U5 tri-snRNP-associated protein 2 (Inactive ubiquitin-specific peptidase 39) (SAD1 homolog) (U4/U6.U5 tri-snRNP-associated 65 kDa protein) (65K)	USP39	HUMAN	4	4	29;358;51;73	1313.86	3	3	Q3TIX9	U4/U6.U5 tri-snRNP-associated protein 2 (Inactive ubiquitin-specific peptidase 39)	Usp39	MOUSE	2	51;72	582.892	2	0.661332
Q9UKX7	Q9UKX7	Nuclear pore complex protein Nup50 (50 kDa nucleoporin) (Nuclear pore-associated protein 60 kDa-like) (Nucleoporin Nup50)	NUP50	HUMAN	1	1	353	1423.48	1	1	Q9JIH2	Nuclear pore complex protein Nup50 (50 kDa nucleoporin) (Nuclear pore-associated protein 60 kDa-like) (Nucleoporin Nup50)	Nup50	MOUSE	1	351	533.183	1	0.661317
Q8IX15	Q8IX15	Homeobox and leucine zipper protein Homez (Homeodomain leucine zipper-containing factor)	HOMEZ	HUMAN	2	3	182;202;274	1342.31	2	2	Q80W88	Homeobox and leucine zipper protein Homez (Homeodomain leucine zipper-containing factor)	Homez	MOUSE	1	181	569.133	1	0.660847
P09874	P09874	Poly [ADP-ribose] polymerase 1 (PARP-1) (EC 2.4.2.30) (ADP-ribosyltransferase diphtheria toxin-like 1) (ARTD1) (NAD(+) ADP-ribosyltransferase 1) (ADPRT 1) (Poly[ADP-ribose] synthase 1)	PARP1	HUMAN	8	57	1010;105;142;148;15;165;182;192;203;22;249;262;269;320;324;331;337;346;388;394;400;409;414;418;425;433;467;486;498;505;512;518;528;551;564;616;621;629;637;653;654;662;664;674;695;700;703;747;748;761;802;819;838;87;933;940;97	1468.64	5	9	P11103	Poly [ADP-ribose] polymerase 1 (PARP-1) (EC 2.4.2.30) (ADP-ribosyltransferase diphtheria toxin-like 1) (ARTD1) (NAD(+) ADP-ribosyltransferase 1) (ADPRT 1) (Poly[ADP-ribose] synthase 1) (msPARP)	Parp1	MOUSE	5	203;467;747;[Q921K2]468;487	510.986	2	0.660346
Q5PSV4	Q5PSV4	Breast cancer metastasis-suppressor 1-like protein (BRMS1-homolog protein p40) (BRMS1-like protein p40)	BRMS1L	HUMAN	2	2	240;246	1552.21	2	2	Q3U1T3	Breast cancer metastasis-suppressor 1-like protein	Brms1l	MOUSE	1	240	472.765	1	0.660151
Q86UP3	Q86UP3;Q86UP3-2	Zinc finger homeobox protein 4 (Zinc finger homeodomain protein 4) (ZFH-4)	ZFHX4	HUMAN	20	21	1149;1258;1284;1293;1299;1304;146;1546;1580;1790;1824;2694;2729;2789;2818;3154;3329;3351;403;463;[Q86UP3-2]1180	1591.47	11	12	Q9JJN2	Zinc finger homeobox protein 4 (Zinc finger homeodomain protein 4) (ZFH-4)	Zfhx4	MOUSE	2	1805;462	449.914	2	0.657313
Q9NYF8	Q9NYF8	Bcl-2-associated transcription factor 1 (Btf)	BCLAF1	HUMAN	16	16	332;437;462;475;483;491;501;536;548;550;567;580;676;778;831;842	1598.22	5	5	Q8K019	Bcl-2-associated transcription factor 1 (Btf)	Bclaf1	MOUSE	3	489;499;578	446.836	3	0.657301
Q9NS73	Q9NS73	MAP3K12-binding inhibitory protein 1 (MAPK upstream kinase-binding inhibitory protein) (MUK-binding inhibitory protein)	MBIP	HUMAN	9	9	112;129;153;208;212;235;301;304;94	1416.73	2	2	Q99LQ1	MAP3K12-binding inhibitory protein 1 (MAPK upstream kinase-binding inhibitory protein) (MUK-binding inhibitory protein)	Mbip	MOUSE	2	110;233	529.058	1	0.657284
P57682	P57682	Krueppel-like factor 3 (Basic krueppel-like factor) (CACCC-box-binding protein BKLF) (TEF-2)	KLF3	HUMAN	3	3	10;196;198	1216.09	2	2	Q60980	Krueppel-like factor 3 (Basic krueppel-like factor) (CACCC-box-binding protein BKLF) (TEF-2)	Klf3	MOUSE	3	10;195;197	617.108	2	0.655668
Q9H2Y7	Q9H2Y7;Q9H2Y7-2;H3BS99	Zinc finger protein 106 (Zfp-106) (Zinc finger protein 474)	ZNF106	HUMAN	30	37	1200;1265;1292;1299;1380;1384;1454;1486;1504;1573;1585;1737;287;371;377;437;451;461;477;492;515;578;603;625;633;671;684;69;705;721;739;884;905;911;953;[Q9H2Y7-2]6;[H3BS99]286	1524.62	5	6	O88466	Zinc finger protein 106 (Zfp-106) (H3a minor histocompatibility antigen) (Son of insulin receptor mutant) (Zinc finger protein 474)	Znf106	MOUSE	4	1213;1578;1742;620	475.464	2	0.654647
P61964	P61964	WD repeat-containing protein 5 (BMP2-induced 3-kb gene protein)	WDR5	HUMAN	3	4	27;46;6;7	1383.13	1	1	P61965	WD repeat-containing protein 5 (BMP2-induced 3-kb gene protein) (WD repeat-containing protein BIG-3)	Wdr5	MOUSE	3	27;46;7	538.77	1	0.65419
Q99081	Q99081	Transcription factor 12 (TCF-12) (Class B basic helix-loop-helix protein 20) (bHLHb20) (DNA-binding protein HTF4) (E-box-binding protein) (Transcription factor HTF-4)	TCF12	HUMAN	2	5	519;550;571;609;653	1284.46	1	3	Q61286	Transcription factor 12 (TCF-12) (Class A helix-loop-helix transcription factor ME1) (DNA-binding protein HTF4) (E-box-binding protein) (Transcription factor HTF-4)	Tcf12	MOUSE	1	543	583.245	1	0.654053
P17676	P17676	CCAAT/enhancer-binding protein beta (C/EBP beta) (Liver activator protein) (LAP) (Liver-enriched inhibitory protein) (LIP) (Nuclear factor NF-IL6) (Transcription factor 5) (TCF-5)	CEBPB	HUMAN	5	5	174;185;242;260;262	1411.4	1	1	P28033	CCAAT/enhancer-binding protein beta (C/EBP beta) (AGP/EBP) (Interleukin-6-dependent-binding protein) (IL-6DBP) (Liver-enriched transcriptional activator) (LAP)	Cebpb	MOUSE	4	133;195;211;98	521.961	1	0.651946
Q2TB10	Q2TB10	Zinc finger protein 800	ZNF800	HUMAN	3	3	126;132;409	1344.23	3	3	Q0VEE6	Zinc finger protein 800	Znf800	MOUSE	4	126;132;40;407	550.545	3	0.650902
Q9Y2X9	Q9Y2X9	Zinc finger protein 281 (GC-box-binding zinc finger protein 1) (Transcription factor ZBP-99) (Zinc finger DNA-binding protein 99)	ZNF281	HUMAN	1	20	101;128;222;225;232;325;373;416;477;498;523;539;594;617;622;661;670;773;787;795	1270.1	1	4	Q99LI5	Zinc finger protein 281	Znf281	MOUSE	1	127	583.186	1	0.650365
O75400	O75400	Pre-mRNA-processing factor 40 homolog A (Fas ligand-associated factor 1) (Formin-binding protein 11) (Formin-binding protein 3) (Huntingtin yeast partner A) (Huntingtin-interacting protein 10) (HIP-10) (Huntingtin-interacting protein A) (Renal carcinoma antigen NY-REN-6)	PRPF40A	HUMAN	1	4	241;375;376;718	1358.9	1	3	Q9R1C7	Pre-mRNA-processing factor 40 homolog A (Formin-binding protein 11) (FBP-11) (Formin-binding protein 3)	Prpf40a	MOUSE	3	371;389;703	542.625	2	0.650189
P49711	P49711	Transcriptional repressor CTCF (11-zinc finger protein) (CCCTC-binding factor) (CTCFL paralog)	CTCF	HUMAN	5	5	18;250;349;689;74	1399.19	2	2	Q61164	Transcriptional repressor CTCF (11-zinc finger protein) (CCCTC-binding factor) (CTCFL paralog)	Ctcf	MOUSE	2	698;74	522.705	2	0.649258
P82979	P82979	SAP domain-containing ribonucleoprotein (Cytokine-induced protein of 29 kDa) (Nuclear protein Hcc-1) (Proliferation-associated cytokine-inducible protein CIP29)	SARNP	HUMAN	3	3	17;66;73	1454.66	2	2	Q9D1J3	SAP domain-containing ribonucleoprotein (Nuclear protein Hcc-1)	Sarnp	MOUSE	2	66;73	496.418	1	0.648613
P14316	P14316	Interferon regulatory factor 2 (IRF-2)	IRF2	HUMAN	2	2	137;293	1166.17	2	2	P23906	Interferon regulatory factor 2 (IRF-2)	Irf2	MOUSE	3	137;260;293	622.021	1	0.645727
Q8N680	Q8N680	Zinc finger and BTB domain-containing protein 2	ZBTB2	HUMAN	6	7	100;147;154;240;446;455;505	1283.16	1	1	Q3V3W4	Putative uncharacterized protein (Zinc finger and BTB domain-containing 2)	Zbtb2	MOUSE	4	147;240;446;505	566.84	1	0.644516
Q9UHF7	Q9UHF7	Zinc finger transcription factor Trps1 (Tricho-rhino-phalangeal syndrome type I protein) (Zinc finger protein GC79)	TRPS1	HUMAN	7	7	1040;1192;1201;645;737;766;850	1465.14	5	5	Q80V18	Zinc finger transcription factor Trps1	Trps1	MOUSE	5	491;520;604;946;955	480.28	4	0.642222
Q9UKV3	Q9UKV3	Apoptotic chromatin condensation inducer in the nucleus (Acinus)	ACIN1	HUMAN	12	12	1107;305;315;362;375;494;506;532;732;811;872;879	1525.85	6	6	Q9JIX8	Apoptotic chromatin condensation inducer in the nucleus (Acinus)	Acin1	MOUSE	4	304;488;525;879	452.741	1	0.642209
Q9Y4A5	Q9Y4A5;F2Z2U4	Transformation/transcription domain-associated protein (350/400 kDa PCAF-associated factor) (PAF350/400) (STAF40) (Tra1 homolog)	TRRAP	HUMAN	7	8	1222;2059;2543;2724;3111;568;932;[F2Z2U4]568	1525.5	1	2	E9PZA7	Transformation/transcription domain-associated protein (Tra1 homolog)	Trrap	MOUSE	5	2027;2524;569;932;[A0A1D5RLL4]569	452.279	1	0.64186
P29375	P29375	Lysine-specific demethylase 5A (EC 1.14.11.-) (Histone demethylase JARID1A) (Jumonji/ARID domain-containing protein 1A) (Retinoblastoma-binding protein 2) (RBBP-2)	KDM5A	HUMAN	5	10	1007;106;1151;1382;141;191;238;247;847;982	1416.94	3	3	Q3UXZ9	Lysine-specific demethylase 5A (EC 1.14.11.-) (Histone demethylase JARID1A) (Jumonji/ARID domain-containing protein 1A) (Retinoblastoma-binding protein 2) (RBBP-2)	Kdm5a	MOUSE	2	1007;106	500.986	1	0.641583
P16403	P16403	Histone H1.2 (Histone H1c) (Histone H1d) (Histone H1s-1)	HIST1H1C	HUMAN	9	9	106;17;46;52;63;64;75;90;97	1193.05	0	0	P15864	Histone H1.2 (H1 VAR.1) (H1c)	Hist1h1c	MOUSE	6	106;117;160;17;90;97	602.09	0	0.641377
Q16649	Q16649	Nuclear factor interleukin-3-regulated protein (E4 promoter-binding protein 4) (Interleukin-3 promoter transcriptional activator) (Interleukin-3-binding protein 1) (Transcriptional activator NF-IL3A)	NFIL3	HUMAN	8	10	156;180;214;219;306;314;337;394;412;419	1445.95	2	3	O08750	Nuclear factor interleukin-3-regulated protein (E4 promoter-binding protein 4) (Embryo implantation-related NFIL3/E4BP4-like transcription factor)	Nfil3	MOUSE	2	219;337	486.729	2	0.64096
Q13506	Q13506	NGFI-A-binding protein 1 (EGR-1-binding protein 1) (Transcriptional regulatory protein p54)	NAB1	HUMAN	3	7	129;212;333;355;369;477;480	1272.36	2	3	Q61122	NGFI-A-binding protein 1 (EGR-1-binding protein 1)	Nab1	MOUSE	4	129;211;354;479	562.633	2	0.639405
Q8NAF0	Q8NAF0	Zinc finger protein 579	ZNF579	HUMAN	2	2	508;551	1585.22	1	1	Q80VM4	Zinc finger protein 579	Znf579	MOUSE	1	508	420.689	1	0.63932
O00232	O00232	26S proteasome non-ATPase regulatory subunit 12 (26S proteasome regulatory subunit RPN5) (26S proteasome regulatory subunit p55)	PSMD12	HUMAN	2	2	15;92	1272.99	1	1	Q9D8W5	26S proteasome non-ATPase regulatory subunit 12 (26S proteasome regulatory subunit RPN5) (26S proteasome regulatory subunit p55)	Psmd12	MOUSE	1	92	560.038	0	0.638109
O60315	O60315	Zinc finger E-box-binding homeobox 2 (Smad-interacting protein 1) (SMADIP1) (Zinc finger homeobox protein 1b)	ZEB2	HUMAN	7	12	114;391;475;555;611;624;632;713;734;774;866;878	1403.09	2	3	Q9R0G7	Zinc finger E-box-binding homeobox 2 (Smad-interacting protein 1) (Zinc finger homeobox protein 1b)	Zeb2	MOUSE	5	537;555;611;632;866	499.793	2	0.637391
Q9UQ35	Q9UQ35	Serine/arginine repetitive matrix protein 2 (300 kDa nuclear matrix antigen) (Serine/arginine-rich splicing factor-related nuclear matrix protein of 300 kDa) (SR-related nuclear matrix protein of 300 kDa) (Ser/Arg-related nuclear matrix protein of 300 kDa) (Splicing coactivator subunit SRm300) (Tax-responsive enhancer element-binding protein 803) (TaxREB803)	SRRM2	HUMAN	9	9	108;1128;1186;1203;1244;1352;1548;845;980	1124.41	3	3	Q8BTI8	Serine/arginine repetitive matrix protein 2	Srrm2	MOUSE	10	1093;1116;1130;1164;1187;1203;1273;1309;820;989	625.963	2	0.637318
Q9NPI1	Q9NPI1	Bromodomain-containing protein 7 (75 kDa bromodomain protein) (Protein CELTIX-1)	BRD7	HUMAN	11	12	119;127;197;201;21;212;241;305;307;389;497;613	1451.36	2	2	O88665	Bromodomain-containing protein 7 (75 kDa bromodomain protein)	Brd7	MOUSE	2	127;197	470.964	1	0.633489
O95983	O95983	Methyl-CpG-binding domain protein 3 (Methyl-CpG-binding protein MBD3)	MBD3	HUMAN	4	4	109;202;46;90	1388.94	0	0	Q9Z2D8	Methyl-CpG-binding domain protein 3 (Methyl-CpG-binding protein MBD3)	Mbd3	MOUSE	2	109;90	498.912	0	0.633296
Q9UGU0	Q9UGU0	Transcription factor 20 (TCF-20) (Nuclear factor SPBP) (Protein AR1) (Stromelysin-1 PDGF-responsive element-binding protein) (SPRE-binding protein)	TCF20	HUMAN	9	9	1098;1446;1495;1510;1524;1613;1615;844;929	1463.81	5	5	Q9EPQ8	Transcription factor 20 (TCF-20) (Nuclear factor SPBP) (Stromelysin-1 PDGF-responsive element-binding protein) (SPRE-binding protein)	Tcf20	MOUSE	5	1474;1523;1538;1552;958	459.498	4	0.630219
Q86YP4	Q86YP4	Transcriptional repressor p66-alpha (Hp66alpha) (GATA zinc finger domain-containing protein 2A)	GATAD2A	HUMAN	8	11	135;28;30;349;432;451;459;464;487;585;605	1136.83	2	3	Q8CHY6	Transcriptional repressor p66 alpha (GATA zinc finger domain-containing protein 2A)	Gatad2a	MOUSE	2	131;485	607.238	1	0.629966
Q9UGL1	Q9UGL1	Lysine-specific demethylase 5B (EC 1.14.11.-) (Cancer/testis antigen 31) (CT31) (Histone demethylase JARID1B) (Jumonji/ARID domain-containing protein 1B) (PLU-1) (Retinoblastoma-binding protein 2 homolog 1) (RBP2-H1)	KDM5B	HUMAN	6	16	1121;1136;1166;119;196;209;242;266;274;278;446;51;769;80;809;995	1380.45	2	4	Q80Y84	Lysine-specific demethylase 5B (EC 1.14.11.-) (Histone demethylase JARID1B) (Jumonji/ARID domain-containing protein 1B) (PLU-1)	Kdm5b	MOUSE	2	242;278	495.801	2	0.629392
P29374	P29374	AT-rich interactive domain-containing protein 4A (ARID domain-containing protein 4A) (Retinoblastoma-binding protein 1) (RBBP-1)	ARID4A	HUMAN	10	14	245;256;297;321;332;444;481;488;512;513;718;759;836;943	1626.22	6	7	F8VPQ2	AT-rich interactive domain 4A (RBP1-like)	Arid4a	MOUSE	3	1024;444;947	384.145	3	0.62924
Q03933	Q03933;Q03933-2	Heat shock factor protein 2 (HSF 2) (Heat shock transcription factor 2) (HSTF 2)	HSF2	HUMAN	4	15	120;128;135;139;151;159;2;210;218;420;440;51;82;97;[Q03933-2]396	1311.1	2	3	P38533	Heat shock factor protein 2 (HSF 2) (Heat shock transcription factor 2) (HSTF 2)	Hsf2	MOUSE	1	82	526.875	1	0.629192
Q9HC78	Q9HC78	Zinc finger and BTB domain-containing protein 20 (Dendritic-derived BTB/POZ zinc finger protein) (Zinc finger protein 288)	ZBTB20	HUMAN	1	2	330;576	1012.41	1	1	Q8K0L9	Zinc finger and BTB domain-containing protein 20 (BTB/POZ domain zinc finger factor HOF) (Zinc finger protein 288)	Zbtb20	MOUSE	3	30;330;371	661.553	2	0.628805
Q6NSZ9	Q6NSZ9	Zinc finger and SCAN domain-containing protein 25 (Zinc finger protein 498)	ZSCAN25	HUMAN	1	1	22	1441.35	1	1	B2RX31	MCG126735 (Zinc finger and SCAN domain-containing 25) (Zinc finger protein 498)	Zscan25	MOUSE	1	22	463.137	1	0.626548
P28702	P28702	Retinoic acid receptor RXR-beta (Nuclear receptor subfamily 2 group B member 2) (Retinoid X receptor beta)	RXRB	HUMAN	1	3	180;314;452	1225.48	0	0	P28704	Retinoic acid receptor RXR-beta (MHC class I regulatory element-binding protein H-2RIIBP) (Nuclear receptor subfamily 2 group B member 2) (Retinoid X receptor beta)	Rxrb	MOUSE	1	167	560.625	0	0.626354
Q8IYB3	Q8IYB3	Serine/arginine repetitive matrix protein 1 (SR-related nuclear matrix protein of 160 kDa) (SRm160) (Ser/Arg-related nuclear matrix protein)	SRRM1	HUMAN	3	3	231;249;869	1321.34	2	2	Q52KI8	Serine/arginine repetitive matrix protein 1 (Plenty-of-prolines 101)	Srrm1	MOUSE	2	246;249	515.344	1	0.625324
P08047	P08047	Transcription factor Sp1	SP1	HUMAN	1	2	16;712	1295.26	1	1	O89090	Transcription factor Sp1	Sp1	MOUSE	1	16	525.539	1	0.624413
P48552	P48552	Nuclear receptor-interacting protein 1 (Nuclear factor RIP140) (Receptor-interacting protein 140)	NRIP1	HUMAN	5	12	1007;1063;1105;111;1154;372;508;685;756;802;871;901	1075.45	5	6	Q8CBD1	Nuclear receptor-interacting protein 1 (Nuclear factor RIP140) (Receptor-interacting protein 140)	Nrip1	MOUSE	14	1009;1065;1108;111;1157;170;229;374;509;653;678;778;803;816	625.006	6	0.624326
P41212	P41212	Transcription factor ETV6 (ETS translocation variant 6) (ETS-related protein Tel1) (Tel)	ETV6	HUMAN	1	3	11;125;254	1063.56	1	1	P97360	Transcription factor ETV6 (ETS translocation variant 6) (ETS-related protein Tel1) (Tel)	Etv6	MOUSE	3	11;144;480	628.874	3	0.623472
Q969G3	Q969G3	SWI/SNF-related matrix-associated actin-dependent regulator of chromatin subfamily E member 1 (BRG1-associated factor 57) (BAF57)	SMARCE1	HUMAN	5	6	131;146;166;277;328;92	1325.17	2	3	O54941	SWI/SNF-related matrix-associated actin-dependent regulator of chromatin subfamily E member 1 (BRG1-associated factor 57) (BAF57)	Smarce1	MOUSE	3	146;277;328	509.029	2	0.622754
Q9Y230	Q9Y230	RuvB-like 2 (EC 3.6.4.12) (48 kDa TATA box-binding protein-interacting protein) (48 kDa TBP-interacting protein) (51 kDa erythrocyte cytosolic protein) (ECP-51) (INO80 complex subunit J) (Repressing pontin 52) (Reptin 52) (TIP49b) (TIP60-associated protein 54-beta) (TAP54-beta)	RUVBL2	HUMAN	3	6	223;269;427;444;456;9	1412.9	1	2	Q9WTM5	RuvB-like 2 (EC 3.6.4.12) (p47 protein)	Ruvbl2	MOUSE	2	456;9	460.711	1	0.617951
Q8N806	Q8N806	Putative E3 ubiquitin-protein ligase UBR7 (EC 2.3.2.27) (N-recognin-7) (RING-type E3 ubiquitin transferase UBR7)	UBR7	HUMAN	3	7	225;252;274;283;344;346;398	1255.73	3	4	Q8BU04	Putative E3 ubiquitin-protein ligase UBR7 (EC 2.3.2.27) (N-recognin-7) (RING-type E3 ubiquitin transferase UBR7)	Ubr7	MOUSE	3	274;279;398	529.749	3	0.616721
O94864	O94864	STAGA complex 65 subunit gamma (Adenocarcinoma antigen ART1) (SPTF-associated factor 65 gamma) (STAF65gamma) (Suppressor of Ty 7-like)	SUPT7L	HUMAN	3	3	121;276;343	1508.81	2	2	Q9CZV5	STAGA complex 65 subunit gamma (SPTF-associated factor 65 gamma) (STAF65gamma) (Suppressor of Ty 7-like)	Supt7l	MOUSE	2	119;341	412.827	1	0.615472
P49959	P49959	Double-strand break repair protein MRE11 (Double-strand break repair protein MRE11A) (Meiotic recombination 11 homolog 1) (MRE11 homolog 1) (Meiotic recombination 11 homolog A) (MRE11 homolog A)	MRE11	HUMAN	9	12	171;255;327;360;416;420;467;475;609;625;661;673	1314.11	1	1	Q61216	Double-strand break repair protein MRE11 (Double-strand break repair protein MRE11A) (MmMRE11A) (Meiotic recombination 11 homolog 1) (MRE11 homolog 1) (Meiotic recombination 11 homolog A) (MRE11 homolog A)	Mre11	MOUSE	1	255	496.406	1	0.612856
Q16514	Q16514	Transcription initiation factor TFIID subunit 12 (Transcription initiation factor TFIID 20/15 kDa subunits) (TAFII-20/TAFII-15) (TAFII20/TAFII15)	TAF12	HUMAN	1	1	19	1412.23	1	1	Q8VE65	Transcription initiation factor TFIID subunit 12 (Transcription initiation factor TFIID 20 kDa subunits) (TAFII-20) (TAFII20)	Taf12	MOUSE	1	19	451.857	1	0.612811
P18583	P18583;P18583-2	Protein SON (Bax antagonist selected in saccharomyces 1) (BASS1) (Negative regulatory element-binding protein) (NRE-binding protein) (Protein DBP-5) (SON3)	SON	HUMAN	9	23	139;1565;1686;1699;2063;2082;2092;2116;2125;2149;2161;2173;2185;2186;2295;2315;2332;2344;273;277;288;[P18583-2]2109;2125	1247.25	0	1	Q9QX47	Protein SON (Negative regulatory element-binding protein) (NRE-binding protein)	Son	MOUSE	8	1594;1602;1703;2081;2100;2167;2179;284	524.187	0	0.611443
Q92797	Q92797	Symplekin	SYMPK	HUMAN	6	9	1103;1239;128;359;361;473;483;562;909	1481.5	5	5	Q80X82	Symplekin	Sympk	MOUSE	1	361	416.338	1	0.610497
Q07666	Q07666	KH domain-containing, RNA-binding, signal transduction-associated protein 1 (GAP-associated tyrosine phosphoprotein p62) (Src-associated in mitosis 68 kDa protein) (Sam68) (p21 Ras GTPase-activating protein-associated p62) (p68)	KHDRBS1	HUMAN	2	7	102;131;175;185;194;200;96	1321.42	1	1	Q60749	KH domain-containing, RNA-binding, signal transduction-associated protein 1 (GAP-associated tyrosine phosphoprotein p62) (Src-associated in mitosis 68 kDa protein) (Sam68) (p21 Ras GTPase-activating protein-associated p62) (p68)	Khdrbs1	MOUSE	2	102;96	488.475	1	0.610265
Q12830	Q12830	Nucleosome-remodeling factor subunit BPTF (Bromodomain and PHD finger-containing transcription factor) (Fetal Alz-50 clone 1 protein) (Fetal Alzheimer antigen)	BPTF	HUMAN	13	18	1020;1059;1065;1086;1088;1135;1138;1149;1209;1215;1236;1345;1459;1730;1844;833;847;995	1567.86	6	7	E9Q6A7	Bromodomain PHD finger transcription factor	Bptf	MOUSE	4	1025;1036;1220;1975	376.621	3	0.610173
Q17R98	Q17R98;H0Y9M2	Zinc finger protein 827	ZNF827	HUMAN	13	16	1014;176;216;372;466;475;523;580;671;673;704;778;798;811;958;[H0Y9M2]166	1247.31	4	6	Q505G8	Zinc finger protein 827	Znf827	MOUSE	2	520;670	519.146	2	0.608628
P59923	P59923	Zinc finger protein 445 (Zinc finger protein 168) (Zinc finger protein with KRAB and SCAN domains 15)	ZNF445	HUMAN	7	7	27;320;374;375;654;832;956	1431.78	3	3	Q8R2V3	Zinc finger protein 445	Znf445	MOUSE	1	287	435.167	0	0.608416
Q96BF6	Q96BF6	Nucleus accumbens-associated protein 2 (NAC-2) (BTB/POZ domain-containing protein 14A) (Repressor with BTB domain and BEN domain)	NACC2	HUMAN	1	4	174;299;335;429	1061.29	1	2	Q9DCM7	Nucleus accumbens-associated protein 2 (NAC-2) (BTB/POZ domain-containing protein 14A)	Nacc2	MOUSE	1	171	600.417	1	0.606923
Q99592	Q99592	Zinc finger and BTB domain-containing protein 18 (58 kDa repressor protein) (Transcriptional repressor RP58) (Translin-associated zinc finger protein 1) (TAZ-1) (Zinc finger protein 238) (Zinc finger protein C2H2-171)	ZBTB18	HUMAN	1	1	273	1290.27	1	1	Q9WUK6	Zinc finger and BTB domain-containing protein 18 (58 kDa repressor protein) (Transcriptional repressor RP58) (Zinc finger protein 238) (Zfp-238)	Zbtb18	MOUSE	1	273	493.115	1	0.604946
Q6NT76	Q6NT76	Homeobox-containing protein 1	HMBOX1	HUMAN	5	6	161;174;296;310;413;60	1109.53	3	4	Q8BJA3	Homeobox-containing protein 1	Hmbox1	MOUSE	1	412	573.267	1	0.603957
P52747	P52747	Zinc finger protein 143 (SPH-binding factor) (Selenocysteine tRNA gene transcription-activating factor) (hStaf)	ZNF143	HUMAN	2	12	213;228;235;246;276;285;328;385;406;415;427;95	1257.16	0	0	O70230	Zinc finger protein 143 (Zfp-143) (Selenocysteine tRNA gene transcription-activating factor) (mStaf)	Znf143	MOUSE	1	213	505.207	0	0.603311
Q9C0K0-2	Q9C0K0-2	B-cell lymphoma/leukemia 11B (BCL-11B) (B-cell CLL/lymphoma 11B) (COUP-TF-interacting protein 2) (Radiation-induced tumor suppressor gene 1 protein) (hRit1)	BCL11B	HUMAN	2	4	137;144;520;816	1210.99	2	3	Q99PV8	B-cell lymphoma/leukemia 11B (BCL-11B) (B-cell CLL/lymphoma 11B) (COUP-TF-interacting protein 2) (Radiation-induced tumor suppressor gene 1 protein) (mRit1)	Bcl11b	MOUSE	2	877;[Q99PV8-2]136	525.115	2	0.602741
O75376	O75376	Nuclear receptor corepressor 1 (N-CoR) (N-CoR1)	NCOR1	HUMAN	1	20	1080;1106;1319;1389;1412;1428;1439;1468;152;1869;1988;1998;2197;2209;231;260;273;395;904;921	1048.32	1	6	Q5RIM6	Nuclear receptor corepressor 1 (N-CoR) (N-CoR1) (Retinoid X receptor-interacting protein 13) (RIP13)	Ncor1	MOUSE	7	1118;1401;1424;834;867;917;[E9Q2B2]1068	596.476	3	0.601414
Q96K83	Q96K83	Zinc finger protein 521 (Early hematopoietic zinc finger protein) (LYST-interacting protein 3)	ZNF521	HUMAN	1	1	1146	1402.72	1	1	Q6KAS7	Zinc finger protein 521 (Ecotropic viral integration site 3 protein)	Znf521	MOUSE	1	1146	435.751	1	0.601354
Q9NW64	Q9NW64	Pre-mRNA-splicing factor RBM22 (RNA-binding motif protein 22) (Zinc finger CCCH domain-containing protein 16)	RBM22	HUMAN	2	2	139;324	1343.44	1	1	Q8BHS3	Pre-mRNA-splicing factor RBM22 (RNA-binding motif protein 22)	Rbm22	MOUSE	2	139;324	459.607	1	0.599663
Q9Y2W2	Q9Y2W2	WW domain-binding protein 11 (WBP-11) (Npw38-binding protein) (NpwBP) (SH3 domain-binding protein SNP70) (Splicing factor that interacts with PQBP-1 and PP1)	WBP11	HUMAN	4	4	168;557;565;572	1296.44	1	1	Q923D5	WW domain-binding protein 11 (WBP-11) (Splicing factor that interacts with PQBP-1 and PP1)	Wbp11	MOUSE	3	168;557;572	476.7	1	0.597301
P15408	P15408	Fos-related antigen 2 (FRA-2)	FOSL2	HUMAN	1	2	222;35	1308.99	1	1	P47930	Fos-related antigen 2 (FRA-2)	Fosl2	MOUSE	1	222	466.982	1	0.595041
P16104	P16104	Histone H2AX (H2a/x) (Histone H2A.X)	H2AFX	HUMAN	3	3	120;128;135	1002.03	0	0	P27661	Histone H2AX (H2a/x) (Histone H2A.X)	H2afx	MOUSE	4	120;128;134;135	603.416	0	0.593535
P43243	P43243;Q68E03	Matrin-3	MATR3	HUMAN	14	28	132;245;269;3;464;478;479;487;491;515;522;524;555;565;574;602;617;625;630;640;711;716;719;736;770;844;[Q68E03]152;155	1405.4	7	7	Q8K310	Matrin-3	Matr3	MOUSE	3	616;718;735	416.275	3	0.591104
Q96SB8	Q96SB8	Structural maintenance of chromosomes protein 6 (SMC protein 6) (SMC-6) (hSMC6)	SMC6	HUMAN	5	17	13;168;220;230;254;268;275;334;36;456;628;631;658;773;786;917;957	1270.16	2	4	Q924W5	Structural maintenance of chromosomes protein 6 (SMC protein 6) (SMC-6) (mSMC6)	Smc6	MOUSE	4	274;5;779;899	477.044	2	0.59081
O14503	O14503	Class E basic helix-loop-helix protein 40 (bHLHe40) (Class B basic helix-loop-helix protein 2) (bHLHb2) (Differentially expressed in chondrocytes protein 1) (DEC1) (Enhancer-of-split and hairy-related protein 2) (SHARP-2) (Stimulated by retinoic acid gene 13 protein)	BHLHE40	HUMAN	1	1	279	1210.68	1	1	O35185	Class E basic helix-loop-helix protein 40 (bHLHe40) (Class B basic helix-loop-helix protein 2) (bHLHb2) (E47 interaction protein 1) (EIP1) (Stimulated by retinoic acid gene 13 protein)	Bhlhe40	MOUSE	6	167;190;210;262;279;400	501.5	1	0.589408
O75928	O75928	E3 SUMO-protein ligase PIAS2 (EC 6.3.2.-) (Androgen receptor-interacting protein 3) (ARIP3) (DAB2-interacting protein) (DIP) (Msx-interacting zinc finger protein) (Miz1) (PIAS-NY protein) (Protein inhibitor of activated STAT x) (Protein inhibitor of activated STAT2)	PIAS2	HUMAN	5	16	127;149;162;237;249;326;380;430;431;435;443;452;46;489;56;79	1324.44	1	2	Q8C5D8	E3 SUMO-protein ligase PIAS2 (EC 2.3.2.27) (Androgen receptor-interacting protein 3) (ARIP3) (DAB2-interacting protein) (DIP) (Msx-interacting zinc finger protein) (Protein inhibitor of activated STAT x) (Protein inhibitor of activated STAT2) (RING-type E3 ubiquitin transferase PIAS2)	Pias2	MOUSE	4	249;443;489;79	447.758	1	0.588181
Q14692	Q14692	Ribosome biogenesis protein BMS1 homolog (Ribosome assembly protein BMS1 homolog)	BMS1	HUMAN	9	9	399;415;418;646;652;659;691;762;810	1601.29	5	5	Q6PGF5	BMS1 homolog, ribosome assembly protein (Yeast) (BMS1, ribosome biogenesis factor) (BMS1-like, ribosome assembly protein (Yeast))	Bms1	MOUSE	2	417;694	316.854	1	0.585133
Q9H6U6	Q9H6U6	Breast carcinoma-amplified sequence 3 (GAOB1)	BCAS3	HUMAN	1	1	215	1134.08	0	0	Q0VF62	Breast carcinoma-amplified sequence 3 homolog (K20D4) (Protein rudhira)	Bcas3	MOUSE	1	215	525.902	0	0.583619
Q6IQ32	Q6IQ32	Activity-dependent neuroprotector homeobox protein 2 (ADNP homeobox protein 2) (Zinc finger protein 508)	ADNP2	HUMAN	7	12	1010;1018;1032;1106;146;171;262;731;740;858;909;979	1367.64	1	1	Q8CHC8	Activity-dependent neuroprotector homeobox protein 2 (ADNP homeobox protein 2) (Zinc finger protein 508)	Adnp2	MOUSE	1	888	419.194	0	0.583138
P62316	P62316	Small nuclear ribonucleoprotein Sm D2 (Sm-D2) (snRNP core protein D2)	SNRPD2	HUMAN	3	3	118;18;8	1340.42	2	2	P62317	Small nuclear ribonucleoprotein Sm D2 (Sm-D2) (snRNP core protein D2)	Snrpd2	MOUSE	1	8	429.863	1	0.582201
Q5T5X7	Q5T5X7	BEN domain-containing protein 3	BEND3	HUMAN	6	8	129;15;158;176;20;512;528;792	1288.4	2	3	Q6PAL0	BEN domain-containing protein 3	Bend3	MOUSE	1	20	452.163	1	0.581487
Q92610	Q92610	Zinc finger protein 592	ZNF592	HUMAN	5	5	203;206;381;546;886	1263.21	1	1	Q8BHZ4	Zinc finger protein 592 (Zfp-592)	Znf592	MOUSE	2	1192;204	462.738	2	0.581014
Q8TAD8	Q8TAD8	Smad nuclear-interacting protein 1 (FHA domain-containing protein SNIP1)	SNIP1	HUMAN	1	1	30	1409.74	1	1	Q8BIZ6	Smad nuclear-interacting protein 1	Snip1	MOUSE	1	28	396.137	1	0.580905
Q06265	Q06265	Exosome complex component RRP45 (Autoantigen PM/Scl 1) (Exosome component 9) (P75 polymyositis-scleroderma overlap syndrome-associated autoantigen) (Polymyositis/scleroderma autoantigen 1) (Polymyositis/scleroderma autoantigen 75 kDa) (PM/Scl-75)	EXOSC9	HUMAN	2	2	297;419	1600.52	2	2	Q9JHI7	Exosome complex component RRP45 (Autoantigen PM/Scl 1) (Exosome component 9) (P75 polymyositis-scleroderma overlap syndrome-associated autoantigen) (Polymyositis/scleroderma autoantigen 1) (Polymyositis/scleroderma autoantigen 75 kDa) (PM/Scl-75)	Exosc9	MOUSE	1	297	308.227	1	0.580094
Q01780	Q01780	Exosome component 10 (EC 3.1.13.-) (Autoantigen PM/Scl 2) (P100 polymyositis-scleroderma overlap syndrome-associated autoantigen) (Polymyositis/scleroderma autoantigen 100 kDa) (PM/Scl-100) (Polymyositis/scleroderma autoantigen 2)	EXOSC10	HUMAN	8	21	102;150;178;186;19;201;210;218;274;37;483;539;583;591;592;633;710;725;793;826;873	1367.78	1	2	Q8K366	Exosome component 10 (EC 3.1.13.-) (Autoantigen PM/Scl 2 homolog) (Polymyositis/scleroderma autoantigen 2 homolog)	Exosc10	MOUSE	3	19;583;633	413.191	1	0.579805
P12004	P12004	Proliferating cell nuclear antigen (PCNA) (Cyclin)	PCNA	HUMAN	3	8	117;138;164;168;240;248;254;77	1170.81	1	1	P17918	Proliferating cell nuclear antigen (PCNA) (Cyclin)	Pcna	MOUSE	2	164;168	501.87	0	0.579474
O43795	O43795	Unconventional myosin-Ib (MYH-1c) (Myosin I alpha) (MMI-alpha) (MMIa)	MYO1B	HUMAN	1	1	287	1249.4	1	1	Q7TQD7	Unconventional myosin-Ib (MIH-L) (Myosin I alpha) (MMI-alpha) (MMIa)	Myo1b	MOUSE	1	287	466.171	1	0.579429
Q15596	Q15596	Nuclear receptor coactivator 2 (NCoA-2) (Class E basic helix-loop-helix protein 75) (bHLHe75) (Transcriptional intermediary factor 2) (hTIF2)	NCOA2	HUMAN	2	17	236;239;259;279;293;306;393;558;576;583;640;648;731;755;765;785;788	1300.61	2	5	Q61026	Nuclear receptor coactivator 2 (NCoA-2) (Glucocorticoid receptor-interacting protein 1) (GRIP-1) (Steroid receptor coactivator 2) (SRC-2) (Transcriptional intermediary factor 2)	Ncoa2	MOUSE	2	731;765	442.286	2	0.579048
P08235	P08235	Mineralocorticoid receptor (MR) (Nuclear receptor subfamily 3 group C member 2)	NR3C2	HUMAN	1	7	428;442;494;89;909;970;977	991.823	1	4	Q8VII8	Mineralocorticoid receptor (MR) (Nuclear receptor subfamily 3 group C member 2)	Nr3c2	MOUSE	4	376;399;428;494	580.924	4	0.578315
P52272	P52272;M0R0N3;P52272-2	Heterogeneous nuclear ribonucleoprotein M (hnRNP M)	HNRNPM	HUMAN	5	28	110;120;126;134;143;145;17;242;277;285;322;345;37;381;388;55;667;672;685;69;692;698;716;83;94;[M0R0N3]159;163;[P52272-2]159	1414.41	4	5	Q9D0E1	Heterogeneous nuclear ribonucleoprotein M (hnRNP M)	Hnrnpm	MOUSE	2	17;697	389.071	2	0.578128
Q86YI8	Q86YI8	PHD finger protein 13 (Survival time-associated PHD finger protein in ovarian cancer 1) (SPOC1)	PHF13	HUMAN	2	2	141;193	1314.58	2	2	Q8K2W6	PHD finger protein 13	Phf13	MOUSE	1	189	431.605	1	0.576608
P84090	P84090	Enhancer of rudimentary homolog	ERH	HUMAN	1	1	12	1147.18	0	0	P84089	Enhancer of rudimentary homolog (Mer)	Erh	MOUSE	1	12	507.407	0	0.576571
Q9ULV3	Q9ULV3	Cip1-interacting zinc finger protein (CDKN1A-interacting zinc finger protein 1) (Nuclear protein NP94) (Zinc finger protein 356)	CIZ1	HUMAN	10	11	208;280;291;340;343;373;401;588;705;777;830	1455.22	0	0	Q8VEH2	CDKN1A interacting zinc finger protein 1 (CDKN1A-interacting zinc finger protein 1)	Ciz1	MOUSE	2	532;649	365.985	0	0.575551
Q12873	Q12873	Chromodomain-helicase-DNA-binding protein 3 (CHD-3) (EC 3.6.4.12) (ATP-dependent helicase CHD3) (Mi-2 autoantigen 240 kDa protein) (Mi2-alpha) (Zinc finger helicase) (hZFH)	CHD3	HUMAN	6	18	1027;1216;1222;1230;1238;1246;1298;1308;1573;1582;1592;1704;1988;433;511;627;644;677	1415.41	3	10	F7C528	Chromodomain helicase DNA-binding protein 3	Chd3	MOUSE	1	1267	382.034	1	0.574434
Q14865	Q14865	AT-rich interactive domain-containing protein 5B (ARID domain-containing protein 5B) (MRF1-like protein) (Modulator recognition factor 2) (MRF-2)	ARID5B	HUMAN	4	8	1013;130;629;774;803;893;920;935	1157.67	2	3	Q8BM75	AT-rich interactive domain-containing protein 5B (ARID domain-containing protein 5B) (Developmentally and sexually retarded with transient immune abnormalities protein) (Desrt) (MRF1-like) (Modulator recognition factor protein 2) (MRF-2)	Arid5b	MOUSE	2	803;935	498.654	1	0.574327
Q09028	Q09028	Histone-binding protein RBBP4 (Chromatin assembly factor 1 subunit C) (CAF-1 subunit C) (Chromatin assembly factor I p48 subunit) (CAF-I 48 kDa subunit) (CAF-I p48) (Nucleosome-remodeling factor subunit RBAP48) (Retinoblastoma-binding protein 4) (RBBP-4) (Retinoblastoma-binding protein p48)	RBBP4	HUMAN	4	10	102;143;160;212;22;220;26;264;349;4	1247.29	1	1	Q60972	Histone-binding protein RBBP4 (Chromatin assembly factor 1 subunit C) (CAF-1 subunit C) (Chromatin assembly factor I p48 subunit) (CAF-I 48 kDa subunit) (CAF-I p48) (Nucleosome-remodeling factor subunit RBAP48) (Retinoblastoma-binding protein 4) (RBBP-4) (Retinoblastoma-binding protein p48)	Rbbp4	MOUSE	3	102;160;212	456.768	1	0.573615
Q14978	Q14978	Nucleolar and coiled-body phosphoprotein 1 (140 kDa nucleolar phosphoprotein) (Nopp140) (Hepatitis C virus NS5A-transactivated protein 13) (HCV NS5A-transactivated protein 13) (Nucleolar 130 kDa protein) (Nucleolar phosphoprotein p130)	NOLC1	HUMAN	10	12	193;390;396;407;452;496;505;579;604;663;67;76	1253.36	0	0	E9Q5C9	Nucleolar and coiled-body phosphoprotein 1 (140 kDa nucleolar phosphoprotein) (Nopp140)	Nolc1	MOUSE	3	113;607;99	453.852	1	0.573522
Q12888	Q12888	TP53-binding protein 1 (53BP1) (p53-binding protein 1) (p53BP1)	TP53BP1	HUMAN	26	30	1091;1097;1129;1141;1175;1308;1332;1340;1360;1365;1434;1559;1669;1685;1690;217;498;527;558;605;680;780;808;817;868;873;930;934;972;984	1362.69	4	4	P70399	TP53-binding protein 1 (53BP1) (p53-binding protein 1) (p53BP1)	Tp53bp1	MOUSE	4	1160;1325;214;914	403.528	2	0.573087
Q9NVR2	Q9NVR2	Integrator complex subunit 10 (Int10)	INTS10	HUMAN	1	3	239;464;659	1061.05	0	0	Q8K2A7	Integrator complex subunit 10 (Int10)	Ints10	MOUSE	1	464	538.088	0	0.571883
P21675	P21675	Transcription initiation factor TFIID subunit 1 (EC 2.3.1.48) (EC 2.7.11.1) (Cell cycle gene 1 protein) (TBP-associated factor 250 kDa) (p250) (Transcription initiation factor TFIID 250 kDa subunit) (TAF(II)250) (TAFII-250) (TAFII250)	TAF1	HUMAN	4	6	1305;1317;167;206;320;549	1162.44	2	2	Q80UV9	Transcription initiation factor TFIID subunit 1 (EC 2.3.1.48) (EC 2.7.11.1) (Cell cycle gene 1 protein) (TBP-associated factor 250 kDa) (p250) (Transcription initiation factor TFIID 250 kDa subunit) (TAF(II)250) (TAFII-250) (TAFII250)	Taf1	MOUSE	3	1338;168;570	489.011	2	0.570126
O60832	O60832	H/ACA ribonucleoprotein complex subunit 4 (EC 5.4.99.-) (CBF5 homolog) (Dyskerin) (Nopp140-associated protein of 57 kDa) (Nucleolar protein NAP57) (Nucleolar protein family A member 4) (snoRNP protein DKC1)	DKC1	HUMAN	10	12	11;20;39;394;413;424;43;433;467;468;61;80	1592.72	4	5	Q9ESX5	H/ACA ribonucleoprotein complex subunit 4 (EC 5.4.99.-) (Dyskerin) (Nopp140-associated protein of 57 kDa) (Nucleolar protein NAP57) (Nucleolar protein family A member 4) (snoRNP protein DKC1)	Dkc1	MOUSE	1	39	293.497	1	0.569844
Q9NRL2	Q9NRL2	Bromodomain adjacent to zinc finger domain protein 1A (ATP-dependent chromatin-remodeling protein) (ATP-utilizing chromatin assembly and remodeling factor 1) (hACF1) (CHRAC subunit ACF1) (Williams syndrome transcription factor-related chromatin-remodeling factor 180) (WCRF180) (hWALp1)	BAZ1A	HUMAN	4	26	1023;1029;1045;1277;1310;1317;1327;1383;1460;1471;1472;1552;191;193;208;294;313;393;408;517;598;599;718;779;940;952	1168.09	0	2	O88379	Bromodomain adjacent to zinc finger domain protein 1A (Cbp146)	Baz1a	MOUSE	3	719;755;768	484.705	1	0.569147
P19838	P19838	Nuclear factor NF-kappa-B p105 subunit (DNA-binding factor KBF1) (EBP-1) (Nuclear factor of kappa light polypeptide gene enhancer in B-cells 1) [Cleaved into: Nuclear factor NF-kappa-B p50 subunit]	NFKB1	HUMAN	1	1	325	1037.45	0	0	P25799	Nuclear factor NF-kappa-B p105 subunit (DNA-binding factor KBF1) (EBP-1) (NF-kappa-B1 p84/NF-kappa-B1 p98) (Nuclear factor of kappa light polypeptide gene enhancer in B-cells 1) [Cleaved into: Nuclear factor NF-kappa-B p50 subunit]	Nfkb1	MOUSE	1	323	542.953	0	0.568611
Q8ND82	Q8ND82	Zinc finger protein 280C (Suppressor of hairy wing homolog 3) (Zinc finger protein 633)	ZNF280C	HUMAN	25	27	113;126;131;167;174;180;187;221;241;266;273;282;289;326;497;5;509;522;55;554;564;574;668;675;723;737;75	1749.42	2	2	Q6P3Y5	Zinc finger protein 280C (Suppressor of hairy wing homolog 3)	Znf280c	MOUSE	1	278	219.475	1	0.568156
Q9NYD6	Q9NYD6	Homeobox protein Hox-C10 (Homeobox protein Hox-3I)	HOXC10	HUMAN	3	3	106;215;254	1310.92	3	3	P31257	Homeobox protein Hox-C10 (Homeobox protein Hox-3.6)	Hoxc10	MOUSE	2	215;254	415.104	2	0.566414
Q9NV88	Q9NV88	Integrator complex subunit 9 (Int9) (Protein related to CPSF subunits of 74 kDa) (RC-74)	INTS9	HUMAN	1	9	170;354;459;515;532;550;579;58;582	1295.9	0	1	Q8K114	Integrator complex subunit 9 (Int9)	Ints9	MOUSE	1	58	421.281	0	0.566061
P41229	P41229	Lysine-specific demethylase 5C (EC 1.14.11.-) (Histone demethylase JARID1C) (Jumonji/ARID domain-containing protein 1C) (Protein SmcX) (Protein Xe169)	KDM5C	HUMAN	4	14	101;1092;1127;1151;191;229;244;274;282;295;377;459;657;687	1380.19	2	3	P41230	Lysine-specific demethylase 5C (EC 1.14.11.-) (Histone demethylase JARID1C) (Jumonji/ARID domain-containing protein 1C) (Protein SmcX) (Protein Xe169)	Kdm5c	MOUSE	1	274	381.44	1	0.565142
Q86UZ6	Q86UZ6	Zinc finger and BTB domain-containing protein 46 (BTB-ZF protein expressed in effector lymphocytes) (BZEL) (BTB/POZ domain-containing protein 4) (Zinc finger protein 340)	ZBTB46	HUMAN	1	1	229	1334.5	1	1	Q8BID6	Zinc finger and BTB domain-containing protein 46 (BTB-ZF protein expressed in effector lymphocytes) (BZEL) (BTB/POZ domain-containing protein 4)	Zbtb46	MOUSE	1	229	400.224	1	0.564061
Q92793	Q92793	CREB-binding protein (EC 2.3.1.48)	CREBBP	HUMAN	4	6	1033;1042;1060;1203;315;998	1399.86	4	5	P45481	CREB-binding protein (EC 2.3.1.48)	Crebbp	MOUSE	1	1034	366.229	1	0.561606
O95785	O95785	Protein Wiz (Widely-interspaced zinc finger-containing protein) (Zinc finger protein 803)	WIZ	HUMAN	16	16	1112;1175;1177;1186;1282;1343;1356;1370;1372;1382;1477;1523;1534;1560;1630;955	1306.02	6	6	O88286	Protein Wiz (Widely-interspaced zinc finger-containing protein)	Wiz	MOUSE	6	1021;1219;1315;1556;1663;966	403.682	3	0.558759
Q8NAP3	Q8NAP3	Zinc finger and BTB domain-containing protein 38	ZBTB38	HUMAN	14	18	1017;1132;1183;145;259;308;43;550;557;572;654;758;814;821;842;867;977;981	1299.6	2	3	Q3LR78	Putative uncharacterized protein (Zinc finger and BTB domain-containing 38) (Fragment)	Zbtb38	MOUSE	3	145;555;839	405.743	1	0.558281
P50990	P50990	T-complex protein 1 subunit theta (TCP-1-theta) (CCT-theta) (Renal carcinoma antigen NY-REN-15)	CCT8	HUMAN	6	6	224;225;254;260;459;534	1062.81	1	1	P42932	T-complex protein 1 subunit theta (TCP-1-theta) (CCT-theta)	Cct8	MOUSE	3	326;459;534	508.92	0	0.55596
Q13547	Q13547	Histone deacetylase 1 (HD1) (EC 3.5.1.98)	HDAC1	HUMAN	8	17	10;123;220;242;279;342;363;403;444;456;457;464;466;476;58;66;89	1235.19	3	4	O09106	Histone deacetylase 1 (HD1) (EC 3.5.1.98)	Hdac1	MOUSE	2	466;476	429.208	2	0.555069
Q96DT7	Q96DT7	Zinc finger and BTB domain-containing protein 10 (Zinc finger protein RIN ZF)	ZBTB10	HUMAN	7	8	468;515;617;660;672;684;696;706	1321.96	4	4	E9Q8X5	Zinc finger and BTB domain-containing 10	Zbtb10	MOUSE	2	509;609	388.457	2	0.554269
Q8N1G0	Q8N1G0	Zinc finger protein 687	ZNF687	HUMAN	10	10	222;264;285;336;372;435;439;451;464;902	1493.82	3	3	Q9D2D7	Zinc finger protein 687	Znf687	MOUSE	3	286;451;903	309.442	3	0.553635
Q92800	Q92800	Histone-lysine N-methyltransferase EZH1 (EC 2.1.1.43) (ENX-2) (Enhancer of zeste homolog 1)	EZH1	HUMAN	1	1	327	1149.26	1	1	P70351	Histone-lysine N-methyltransferase EZH1 (EC 2.1.1.43) (ENX-2) (Enhancer of zeste homolog 1)	Ezh1	MOUSE	1	327	464.298	1	0.552905
Q8TAQ2	Q8TAQ2	SWI/SNF complex subunit SMARCC2 (BRG1-associated factor 170) (BAF170) (SWI/SNF complex 170 kDa subunit) (SWI/SNF-related matrix-associated actin-dependent regulator of chromatin subfamily C member 2)	SMARCC2	HUMAN	9	9	373;393;704;718;724;787;836;846;848	1164.95	4	4	Q3UID0	SWI/SNF complex subunit SMARCC2 (BRG1-associated factor 170) (BAF170) (SWI/SNF complex 170 kDa subunit) (SWI/SNF-related matrix-associated actin-dependent regulator of chromatin subfamily C member 2)	Smarcc2	MOUSE	7	373;408;578;735;749;867;879	457.111	4	0.552863
Q92784	Q92784	Zinc finger protein DPF3 (BRG1-associated factor 45C) (BAF45C) (Zinc finger protein cer-d4)	DPF3	HUMAN	1	1	99	1274.8	1	1	P58269	Zinc finger protein DPF3 (BRG1-associated factor 45C) (BAF45C) (Zinc finger protein cer-d4)	Dpf3	MOUSE	1	99	406.59	1	0.55245
Q8WYQ5	Q8WYQ5	Microprocessor complex subunit DGCR8 (DiGeorge syndrome critical region 8)	DGCR8	HUMAN	4	4	424;500;707;723	1309.43	2	2	Q9EQM6	Microprocessor complex subunit DGCR8 (DiGeorge syndrome critical region 8 homolog) (Gy1)	Dgcr8	MOUSE	1	707	389.662	1	0.551757
Q4G0J3	Q4G0J3	La-related protein 7 (La ribonucleoprotein domain family member 7) (P-TEFb-interaction protein for 7SK stability) (PIP7S)	LARP7	HUMAN	1	4	196;237;410;428	1010.32	1	3	Q05CL8	La-related protein 7 (La ribonucleoprotein domain family member 7)	Larp7	MOUSE	2	406;416	522.01	1	0.549954
Q9H9L4	Q9H9L4	KAT8 regulatory NSL complex subunit 2 (NSL complex protein NSL2) (Non-specific lethal 2 homolog)	KANSL2	HUMAN	1	2	124;78	1108.35	1	2	Q8BQR4	KAT8 regulatory NSL complex subunit 2 (NSL complex protein NSL2) (Non-specific lethal 2 homolog)	Kansl2	MOUSE	1	78	477.524	1	0.549922
Q8N3X1	Q8N3X1	Formin-binding protein 4 (Formin-binding protein 30)	FNBP4	HUMAN	3	3	335;348;519	1398.68	3	3	Q6ZQ03	Formin-binding protein 4 (Formin-binding protein 30)	Fnbp4	MOUSE	1	527	345.517	1	0.549683
Q13485	Q13485	Mothers against decapentaplegic homolog 4 (MAD homolog 4) (Mothers against DPP homolog 4) (Deletion target in pancreatic carcinoma 4) (SMAD family member 4) (SMAD 4) (Smad4) (hSMAD4)	SMAD4	HUMAN	2	2	113;159	1266.79	1	1	P97471	Mothers against decapentaplegic homolog 4 (MAD homolog 4) (Mothers against DPP homolog 4) (Deletion target in pancreatic carcinoma 4 homolog) (SMAD family member 4) (SMAD 4) (Smad4)	Smad4	MOUSE	2	113;158	403.998	1	0.548957
Q9BYE7	Q9BYE7	Polycomb group RING finger protein 6 (Mel18 and Bmi1-like RING finger) (RING finger protein 134)	PCGF6	HUMAN	1	1	223	1427.74	0	0	Q99NA9	Polycomb group RING finger protein 6 (Mel18 and Bmi1-like RING finger) (RING finger protein 134)	Pcgf6	MOUSE	1	226	330.826	0	0.548829
O15525	O15525	Transcription factor MafG (V-maf musculoaponeurotic fibrosarcoma oncogene homolog G) (hMAF)	MAFG	HUMAN	1	1	14	1102.97	1	1	O54790	Transcription factor MafG (V-maf musculoaponeurotic fibrosarcoma oncogene homolog G)	Mafg	MOUSE	1	14	477.76	1	0.548685
P18146	P18146	Early growth response protein 1 (EGR-1) (AT225) (Nerve growth factor-induced protein A) (NGFI-A) (Transcription factor ETR103) (Transcription factor Zif268) (Zinc finger protein 225) (Zinc finger protein Krox-24)	EGR1	HUMAN	2	3	272;305;5	1072.11	0	1	P08046	Early growth response protein 1 (EGR-1) (Nerve growth factor-induced protein A) (NGFI-A) (Transcription factor Zif268) (Zinc finger protein Krox-24)	Egr1	MOUSE	1	270	490.348	0	0.547902
Q92785	Q92785	Zinc finger protein ubi-d4 (Apoptosis response zinc finger protein) (BRG1-associated factor 45D) (BAF45D) (D4, zinc and double PHD fingers family 2) (Protein requiem)	DPF2	HUMAN	4	4	10;107;108;99	1353.07	1	1	Q61103	Zinc finger protein ubi-d4 (Apoptosis response zinc finger protein) (BRG1-associated factor 45D) (BAF45D) (D4, zinc and double PHD fingers family 2) (Protein requiem)	Dpf2	MOUSE	1	99	362.824	0	0.547795
Q8IX21	Q8IX21	SMC5-SMC6 complex localization factor protein 2 (Smc5/6 localization factor 1)	SLF2	HUMAN	9	11	282;381;438;472;500;60;641;647;687;75;903	1317.94	0	0	Q6P9P0	SMC5-SMC6 complex localization factor protein 2	Slf2	MOUSE	3	495;746;752	376.755	0	0.546677
Q4LE39	Q4LE39	AT-rich interactive domain-containing protein 4B (ARID domain-containing protein 4B) (180 kDa Sin3-associated polypeptide) (Sin3-associated polypeptide p180) (Breast cancer-associated antigen BRCAA1) (Histone deacetylase complex subunit SAP180) (Retinoblastoma-binding protein 1-like 1)	ARID4B	HUMAN	9	9	1062;429;437;440;492;503;517;681;751	1401.05	5	5	A2CG63	AT-rich interactive domain-containing protein 4B (ARID domain-containing protein 4B) (180 kDa Sin3-associated polypeptide) (Sin3-associated polypeptide p180) (Histone deacetylase complex subunit SAP180)	Arid4b	MOUSE	2	1002;449	338.539	1	0.546369
Q9BSM1	Q9BSM1	Polycomb group RING finger protein 1 (Nervous system Polycomb-1) (NSPc1) (RING finger protein 68)	PCGF1	HUMAN	4	5	24;255;80;88;99	1320.82	0	0	Q8R023	Polycomb group RING finger protein 1 (Nervous system Polycomb-1) (NSPc1) (RING finger protein 68)	Pcgf1	MOUSE	1	88	371.654	0	0.544548
Q5UIP0	Q5UIP0	Telomere-associated protein RIF1 (Rap1-interacting factor 1 homolog)	RIF1	HUMAN	8	24	1027;1036;1057;1117;1376;1512;1588;1591;1596;1801;1880;1889;2119;2342;2367;43;521;539;799;870;929;952;959;994	1368.28	6	9	Q6PR54	Telomere-associated protein RIF1 (Rap1-interacting factor 1 homolog) (mRif1)	Rif1	MOUSE	2	1118;1786	349.803	2	0.544355
Q13263	Q13263	Transcription intermediary factor 1-beta (TIF1-beta) (E3 SUMO-protein ligase TRIM28) (EC 2.3.2.27) (KRAB-associated protein 1) (KAP-1) (KRAB-interacting protein 1) (KRIP-1) (Nuclear corepressor KAP-1) (RING finger protein 96) (RING-type E3 ubiquitin transferase TIF1-beta) (Tripartite motif-containing protein 28)	TRIM28	HUMAN	18	28	121;185;188;213;254;261;272;296;304;319;337;366;377;390;400;407;434;469;484;507;554;575;676;695;750;774;779;804	1302.46	2	3	Q62318	Transcription intermediary factor 1-beta (TIF1-beta) (E3 SUMO-protein ligase TRIM28) (EC 2.3.2.27) (KRAB-A-interacting protein) (KRIP-1) (RING-type E3 ubiquitin transferase TIF1-beta) (Tripartite motif-containing protein 28)	Trim28	MOUSE	5	186;435;554;750;804	379.303	1	0.544169
Q86XI2	Q86XI2	Condensin-2 complex subunit G2 (Chromosome-associated protein G2) (CAP-G2) (hCAP-G2) (Leucine zipper protein 5) (Non-SMC condensin II complex subunit G2)	NCAPG2	HUMAN	1	6	221;248;601;650;660;940	1056.42	0	1	Q6DFV1	Condensin-2 complex subunit G2 (Chromosome-associated protein G2) (CAP-G2) (Leucine zipper protein 5) (More than blood protein) (Non-SMC condensin II complex subunit G2)	Ncapg2	MOUSE	1	646	489.664	0	0.543526
Q03252	Q03252	Lamin-B2	LMNB2	HUMAN	9	9	195;255;275;285;326;393;489;504;81	1278.56	2	2	P21619	Lamin-B2	Lmnb2	MOUSE	3	263;480;551	387.404	0	0.542639
Q5T3J3	Q5T3J3	Ligand-dependent nuclear receptor-interacting factor 1 (Receptor-interacting factor 1)	LRIF1	HUMAN	5	31	11;134;141;175;194;239;244;252;259;270;279;290;308;316;348;393;40;427;446;449;467;470;50;509;532;605;617;622;645;686;722	1236.71	1	2	Q8CDD9	Ligand-dependent nuclear receptor-interacting factor 1	Lrif1	MOUSE	4	192;524;590;602	403.041	2	0.54077
Q9Y520	Q9Y520	Protein PRRC2C (BAT2 domain-containing protein 1) (HBV X-transactivated gene 2 protein) (HBV XAg-transactivated protein 2) (HLA-B-associated transcript 2-like 2) (Proline-rich and coiled-coil-containing protein 2C)	PRRC2C	HUMAN	1	2	1133;1140	1238.78	1	1	Q3TLH4	Protein PRRC2C (BAT2 domain-containing protein 1) (HLA-B-associated transcript 2-like 2) (Proline-rich and coiled-coil-containing protein 2C)	Prrc2c	MOUSE	1	1704	401.811	0	0.540605
Q8TED0	Q8TED0	U3 small nucleolar RNA-associated protein 15 homolog	UTP15	HUMAN	3	3	236;249;5	1053.32	0	0	Q8C7V3	U3 small nucleolar RNA-associated protein 15 homolog (Src-associated protein SAW)	Utp15	MOUSE	1	249	485.573	0	0.540442
Q13185	Q13185	Chromobox protein homolog 3 (HECH) (Heterochromatin protein 1 homolog gamma) (HP1 gamma) (Modifier 2 protein)	CBX3	HUMAN	6	7	10;103;154;21;34;5;81	1316.83	1	1	Q9DCC5	Chromobox protein homolog 3 (Heterochromatin protein 1 homolog gamma) (HP1 gamma) (M32) (Modifier 2 protein)	Cbx3	MOUSE	2	154;21	365.754	1	0.540222
Q9UKL0	Q9UKL0	REST corepressor 1 (Protein CoREST)	RCOR1	HUMAN	4	4	180;297;298;466	1331.95	1	1	Q8CFE3	REST corepressor 1 (Protein CoREST)	Rcor1	MOUSE	1	291	354.46	1	0.537728
Q9C0J9	Q9C0J9	Class E basic helix-loop-helix protein 41 (bHLHe41) (Class B basic helix-loop-helix protein 3) (bHLHb3) (Differentially expressed in chondrocytes protein 2) (hDEC2) (Enhancer-of-split and hairy-related protein 1) (SHARP-1)	BHLHE41	HUMAN	2	3	121;210;266	1232.6	2	2	Q99PV5	Class E basic helix-loop-helix protein 41 (bHLHe41) (Class B basic helix-loop-helix protein 3) (bHLHb3) (Differentially expressed in chondrocytes protein 2) (mDEC2)	Bhlhe41	MOUSE	1	240	399.346	1	0.53765
P0C0S5	P0C0S5	Histone H2A.Z (H2A/z)	H2AFZ	HUMAN	1	2	102;116	1036.51	0	0	P0C0S6	Histone H2A.Z (H2A/z)	H2afz	MOUSE	1	116	488.057	0	0.53756
Q7Z3K3	Q7Z3K3;Q7Z3K3-7	Pogo transposable element with ZNF domain (Suppressor of hairy wing homolog 5) (Zinc finger protein 280E) (Zinc finger protein 635)	POGZ	HUMAN	17	25	1030;1053;1215;1260;1269;305;319;359;422;449;464;480;489;629;666;677;683;801;807;871;883;969;976;[Q7Z3K3-7]243;257	1204.14	1	1	Q8BZH4	Pogo transposable element with ZNF domain	Pogz	MOUSE	3	305;319;803	410.282	0	0.536549
Q9H9B1	Q9H9B1	Histone-lysine N-methyltransferase EHMT1 (EC 2.1.1.-) (EC 2.1.1.43) (Euchromatic histone-lysine N-methyltransferase 1) (Eu-HMTase1) (G9a-like protein 1) (GLP) (GLP1) (Histone H3-K9 methyltransferase 5) (H3-K9-HMTase 5) (Lysine N-methyltransferase 1D)	EHMT1	HUMAN	13	14	190;22;231;234;492;528;559;568;644;659;684;717;731;734	1308.31	3	3	Q5DW34	Histone-lysine N-methyltransferase EHMT1 (EC 2.1.1.-) (EC 2.1.1.43) (Euchromatic histone-lysine N-methyltransferase 1) (Eu-HMTase1) (G9a-like protein 1) (GLP) (GLP1) (Lysine N-methyltransferase 1D)	Ehmt1	MOUSE	4	13;559;644;[Z4YJZ7]12	359.424	3	0.534502
Q5T200	Q5T200	Zinc finger CCCH domain-containing protein 13	ZC3H13	HUMAN	4	4	1655;179;194;236	1078.88	2	2	E9Q784	Zinc finger CCCH domain-containing protein 13	Zc3h13	MOUSE	3	1115;1454;1711	462.962	3	0.534252
Q9UQE7	Q9UQE7	Structural maintenance of chromosomes protein 3 (SMC protein 3) (SMC-3) (Basement membrane-associated chondroitin proteoglycan) (Bamacan) (Chondroitin sulfate proteoglycan 6) (Chromosome-associated polypeptide) (hCAP)	SMC3	HUMAN	5	7	143;207;350;445;503;592;756	1200.99	0	1	Q9CW03	Structural maintenance of chromosomes protein 3 (SMC protein 3) (SMC-3) (Basement membrane-associated chondroitin proteoglycan) (Bamacan) (Chondroitin sulfate proteoglycan 6) (Chromosome segregation protein SmcD) (Mad member-interacting protein 1)	Smc3	MOUSE	1	592	407.332	0	0.534091
P19532	P19532	Transcription factor E3 (Class E basic helix-loop-helix protein 33) (bHLHe33)	TFE3	HUMAN	1	1	330	1212.43	1	1	Q64092	Transcription factor E3	Tfe3	MOUSE	1	329	401.247	1	0.533586
Q8WXI9	Q8WXI9	Transcriptional repressor p66-beta (GATA zinc finger domain-containing protein 2B) (p66/p68)	GATAD2B	HUMAN	7	9	193;199;353;432;454;467;498;66;78	1426.93	2	3	Q8VHR5	Transcriptional repressor p66-beta (GATA zinc finger domain-containing protein 2B) (p66/p68)	Gatad2b	MOUSE	2	200;354	303.085	0	0.533054
Q92786	Q92786	Prospero homeobox protein 1 (Homeobox prospero-like protein PROX1) (PROX-1)	PROX1	HUMAN	5	5	212;346;353;445;556	914.129	2	2	P48437	Prospero homeobox protein 1 (Homeobox prospero-like protein PROX1) (PROX-1)	Prox1	MOUSE	13	103;212;229;326;346;353;369;445;527;556;66;726;98	534.748	3	0.532637
Q15723	Q15723	ETS-related transcription factor Elf-2 (E74-like factor 2) (New ETS-related factor)	ELF2	HUMAN	1	11	197;290;303;318;332;353;458;536;549;557;584	1170.34	1	3	Q9JHC9	ETS-related transcription factor Elf-2 (E74-like factor 2) (New ETS-related factor)	Elf2	MOUSE	1	584	418.323	1	0.532464
Q9P0W2	Q9P0W2	SWI/SNF-related matrix-associated actin-dependent regulator of chromatin subfamily E member 1-related (SMARCE1-related protein) (BRCA2-associated factor 35) (HMG box-containing protein 20B) (HMG domain-containing protein 2) (HMG domain-containing protein HMGX2) (Sox-like transcriptional factor) (Structural DNA-binding protein BRAF35)	HMG20B	HUMAN	1	3	31;6;71	1164.32	1	1	Q9Z104	SWI/SNF-related matrix-associated actin-dependent regulator of chromatin subfamily E member 1-related (SMARCE1-related protein) (BRCA2-associated factor 35) (HMG box-containing protein 20B) (Structural DNA-binding protein BRAF35)	Hmg20b	MOUSE	1	31	420.646	1	0.532236
Q9ULJ3	Q9ULJ3	Zinc finger and BTB domain-containing protein 21 (Zinc finger protein 295)	ZBTB21	HUMAN	4	5	255;40;430;469;879	1193.72	3	3	G3X9A3	Zinc finger and BTB domain-containing 21 (Zinc finger protein 295, isoform CRA_a)	Zbtb21	MOUSE	3	458;670;707	407.147	2	0.532139
O43513	O43513	Mediator of RNA polymerase II transcription subunit 7 (hMED7) (Activator-recruited cofactor 34 kDa component) (ARC34) (Cofactor required for Sp1 transcriptional activation subunit 9) (CRSP complex subunit 9) (Mediator complex subunit 7) (RNA polymerase transcriptional regulation mediator subunit 7 homolog) (Transcriptional coactivator CRSP33)	MED7	HUMAN	1	1	185	1381.22	1	1	Q9CZB6	Mediator of RNA polymerase II transcription subunit 7 (Cofactor required for Sp1 transcriptional activation subunit 9) (CRSP complex subunit 9) (Mediator complex subunit 7)	Med7	MOUSE	1	185	321.445	1	0.531731
Q14119	Q14119	Vascular endothelial zinc finger 1 (Putative transcription factor DB1) (Zinc finger protein 161)	VEZF1	HUMAN	1	4	320;41;66;67	1049.51	0	1	Q5SXC4	Vascular endothelial zinc finger 1 (Fragment)	Vezf1	MOUSE	1	41	469.787	0	0.530613
Q8WZ42	Q8WZ42	Titin (EC 2.7.11.1) (Connectin) (Rhabdomyosarcoma antigen MU-RMS-40.14)	TTN	HUMAN	1	1	21432	1060.84	0	0	A2ASS6	Titin (EC 2.7.11.1) (Connectin)	Ttn	MOUSE	28	12447;13415;15756;15795;16515;16571;16580;20968;21952;23168;2358;26055;27104;27236;29274;30816;32104;33680;33939;34338;34402;34785;6059;6710;7341;7959;902;9817	463.868	11	0.530174
Q3T8J9	Q3T8J9	GON-4-like protein (GON-4 homolog)	GON4L	HUMAN		9	1002;1294;1326;1349;165;1819;33;816;921	1095.92		5	Q9DB00	GON-4-like protein (GON-4 homolog)	Gon4l	MOUSE	4	1254;1270;1319;1350	444.617	3	0.528291
Q9NUU7	Q9NUU7	ATP-dependent RNA helicase DDX19A (EC 3.6.4.13) (DDX19-like protein) (DEAD box protein 19A)	DDX19A	HUMAN	2	2	201;26	1136.51	2	2	Q61655	ATP-dependent RNA helicase DDX19A (EC 3.6.4.13) (DEAD box RNA helicase DEAD5) (mDEAD5) (DEAD box protein 19A) (Eukaryotic translation initiation factor 4A-related sequence 1)	Ddx19a	MOUSE	1	26	426.177	1	0.528268
Q13469	Q13469	Nuclear factor of activated T-cells, cytoplasmic 2 (NF-ATc2) (NFATc2) (NFAT pre-existing subunit) (NF-ATp) (T-cell transcription factor NFAT1)	NFATC2	HUMAN	2	2	682;895	1122.78	2	2	Q60591	Nuclear factor of activated T-cells, cytoplasmic 2 (NF-ATc2) (NFATc2) (NFAT pre-existing subunit) (NF-ATp) (T-cell transcription factor NFAT1)	Nfatc2	MOUSE	2	684;897	430.046	2	0.526945
O60885	O60885	Bromodomain-containing protein 4 (Protein HUNK1)	BRD4	HUMAN	3	6	1111;1153;378;585;694;99	1392.44	1	2	Q3UH70	Bromodomain-containing protein 4 (Mitotic chromosome-associated protein) (MCAP)	Brd4	MOUSE	1	1148	307.481	1	0.52675
Q9NTI5	Q9NTI5	Sister chromatid cohesion protein PDS5 homolog B (Androgen-induced proliferation inhibitor) (Androgen-induced prostate proliferative shutoff-associated protein AS3)	PDS5B	HUMAN	6	6	1228;1303;379;380;427;523	1405.85	1	1	Q4VA53	Sister chromatid cohesion protein PDS5 homolog B (Androgen-induced proliferation inhibitor) (Androgen-induced prostate proliferative shutoff-associated protein AS3)	Pds5b	MOUSE	2	379;523	298.63	0	0.525192
O75444	O75444	Transcription factor Maf (Proto-oncogene c-Maf) (V-maf musculoaponeurotic fibrosarcoma oncogene homolog)	MAF	HUMAN	1	1	33	1223.08	1	1	P54843	Transcription factor Maf (Proto-oncogene c-Maf) (V-maf musculoaponeurotic fibrosarcoma oncogene homolog)	Maf	MOUSE	1	33	380.761	1	0.524798
Q16656	Q16656	Nuclear respiratory factor 1 (NRF-1) (Alpha palindromic-binding protein) (Alpha-pal)	NRF1	HUMAN	1	2	139;214	1003.19	0	0	Q3UXF4	Nuclear respiratory factor 1 (NRF-1) (Alpha palindromic-binding protein) (Alpha-pal)	Nrf1	MOUSE	1	151	479.18	0	0.524103
P11387	P11387	DNA topoisomerase 1 (EC 5.99.1.2) (DNA topoisomerase I)	TOP1	HUMAN	5	10	117;148;196;223;299;336;354;436;549;712	1200.64	1	4	Q04750	DNA topoisomerase 1 (EC 5.99.1.2) (DNA topoisomerase I)	Top1	MOUSE	3	119;198;551	389.512	2	0.524001
Q5T3Q7	Q5T3Q7	HEAT repeat-containing protein 1 (Protein BAP28) (U3 small nucleolar RNA-associated protein 10 homolog) [Cleaved into: HEAT repeat-containing protein 1, N-terminally processed]	HEATR1	HUMAN	8	9	1402;1408;1427;1553;1554;1562;312;655;84	1101.52	2	2	G3X9B1	HEAT repeat containing 1 (HEAT repeat-containing 1)	Heatr1	MOUSE	1	1488	434.239	1	0.523893
P35226	P35226	Polycomb complex protein BMI-1 (Polycomb group RING finger protein 4) (RING finger protein 51)	BMI1	HUMAN	1	1	88	1254.62	1	1	P25916	Polycomb complex protein BMI-1 (Polycomb group RING finger protein 4)	Bmi1	MOUSE	1	88	364.827	1	0.523877
P46100	P46100;A0A096LNX6;A0A096LNL9	Transcriptional regulator ATRX (EC 3.6.4.12) (ATP-dependent helicase ATRX) (X-linked helicase II) (X-linked nuclear protein) (XNP) (Znf-HX)	ATRX	HUMAN	23	47	10;1004;1227;123;138;1488;1498;153;1530;1536;1546;1559;1580;1584;1646;1650;17;1706;1725;1774;1802;1818;1825;1830;1867;1899;1982;1987;2067;2072;2076;2096;2097;2261;2272;2283;2385;2490;438;499;589;61;623;882;911;[A0A096LNX6]119;[A0A096LNL9]859	1458.72	11	16	Q61687	Transcriptional regulator ATRX (EC 3.6.4.12) (ATP-dependent helicase ATRX) (HP1 alpha-interacting protein) (HP1-BP38 protein) (Heterochromatin protein 2) (X-linked nuclear protein)	Atrx	MOUSE	3	1852;1965;906	272.162	1	0.523783
Q9Y5A6	Q9Y5A6	Zinc finger and SCAN domain-containing protein 21 (Renal carcinoma antigen NY-REN-21) (Zinc finger protein 38 homolog) (Zfp-38)	ZSCAN21	HUMAN	1	1	27	1254.35	1	1	Q07231	Zinc finger and SCAN domain-containing protein 21 (CtFIN51) (Transcription factor RU49) (Zinc finger protein 38) (Zfp-38)	Zscan21	MOUSE	1	104	364.293	1	0.523508
Q5VWN6	Q5VWN6	Protein FAM208B	FAM208B	HUMAN	6	14	1451;1547;1565;1724;1742;1903;1904;2007;2022;238;484;709;822;879	1195.97	4	4	Q5DTT3	Protein FAM208B (Peripheral benzodiazepine receptor-associated protein 20)	Fam208b	MOUSE	4	1009;1033;1125;2202	390.556	2	0.5234
O75586	O75586	Mediator of RNA polymerase II transcription subunit 6 (Activator-recruited cofactor 33 kDa component) (ARC33) (Mediator complex subunit 6) (hMed6) (Renal carcinoma antigen NY-REN-28)	MED6	HUMAN	2	7	165;196;200;219;223;227;236	1099.03	1	2	Q921D4	Mediator of RNA polymerase II transcription subunit 6 (Mediator complex subunit 6)	Med6	MOUSE	1	219	433.631	1	0.522918
Q9NWK9	Q9NWK9	Box C/D snoRNA protein 1 (Serologically defined breast cancer antigen NY-BR-75) (Zinc finger HIT domain-containing protein 6)	ZNHIT6	HUMAN	4	15	118;138;141;143;153;162;173;183;200;249;375;446;459;464;79	1461.14	4	11	Q3UFB2	Box C/D snoRNA protein 1 (Zinc finger HIT domain-containing protein 6)	Znhit6	MOUSE	1	164	267.43	1	0.521746
Q09666	Q09666	Neuroblast differentiation-associated protein AHNAK (Desmoyokin)	AHNAK	HUMAN	17	20	1012;1219;1396;1475;1603;181;3201;3488;4873;4936;4948;5247;5272;5623;721;730;763;842;891;970	1127.68	14	17	E9Q616	AHNAK nucleoprotein (desmoyokin)	Ahnak	MOUSE	6	1218;1267;1991;3216;4892;5285	417.921	5	0.521389
Q8WUU5	Q8WUU5	GATA zinc finger domain-containing protein 1 (Ocular development-associated gene protein)	GATAD1	HUMAN	1	1	262	1345.11	0	0	Q920S3	GATA zinc finger domain-containing protein 1 (Ocular development-associated gene protein)	Gatad1	MOUSE	1	259	319.208	0	0.521292
Q9Y618	Q9Y618	Nuclear receptor corepressor 2 (N-CoR2) (CTG repeat protein 26) (SMAP270) (Silencing mediator of retinoic acid and thyroid hormone receptor) (SMRT) (T3 receptor-associating factor) (TRAC) (Thyroid-, retinoic-acid-receptor-associated corepressor)	NCOR2	HUMAN	3	27	1036;106;1072;1150;1167;1168;1176;1218;1248;1281;1406;1466;2037;2097;222;2292;2301;2410;2511;387;527;535;824;844;863;892;97	1023.67	2	6	F8VQL9	Nuclear receptor corepressor 2 (N-CoR2) (Silencing mediator of retinoic acid and thyroid hormone receptor) (SMRT) (SMRTe) (T3 receptor-associating factor) (TRAC) (Thyroid-, retinoic-acid-receptor-associated corepressor)	Ncor2	MOUSE	2	1174;2493	463.833	1	0.5207
Q1KMD3	Q1KMD3	Heterogeneous nuclear ribonucleoprotein U-like protein 2 (Scaffold-attachment factor A2) (SAF-A2)	HNRNPUL2	HUMAN	2	2	151;58	1098.24	2	2	Q00PI9	Heterogeneous nuclear ribonucleoprotein U-like protein 2 (MLF1-associated nuclear protein)	Hnrnpul2	MOUSE	1	58	429.501	1	0.520399
Q9P1Z0	Q9P1Z0	Zinc finger and BTB domain-containing protein 4 (KAISO-like zinc finger protein 1) (KAISO-L1)	ZBTB4	HUMAN	3	3	40;408;815	905.848	1	1	Q5F293	Zinc finger and BTB domain-containing protein 4	Zbtb4	MOUSE	1	40	515.85	0	0.519925
Q15326	Q15326	Zinc finger MYND domain-containing protein 11 (Adenovirus 5 E1A-binding protein) (Bone morphogenetic protein receptor-associated molecule 1) (Protein BS69)	ZMYND11	HUMAN	4	5	297;366;407;408;61	1277.74	3	3	Q8BJZ0	Zinc finger MYND domain-containing protein 11	Zmynd11	MOUSE	2	353;61	346.208	1	0.519309
P37231	P37231	Peroxisome proliferator-activated receptor gamma (PPAR-gamma) (Nuclear receptor subfamily 1 group C member 3)	PPARG	HUMAN	2	2	107;63	1149.64	1	1	Q6GU14	Peroxisome proliferator-activated receptor gamma (PPAR-gamma) (Nuclear receptor subfamily 1 group C member 3)	Pparg	MOUSE	1	107	404.012	1	0.519168
Q01954	Q01954	Zinc finger protein basonuclin-1	BNC1	HUMAN	2	3	331;464;545	1064.53	2	2	O35914	Zinc finger protein basonuclin-1	Bnc1	MOUSE	1	513	438.838	1	0.517065
Q13206	Q13206	Probable ATP-dependent RNA helicase DDX10 (EC 3.6.4.13) (DEAD box protein 10)	DDX10	HUMAN		9	246;269;281;441;617;705;709;734;770	1194.13		1	Q80Y44	Probable ATP-dependent RNA helicase DDX10 (EC 3.6.4.13) (DEAD box protein 10)	Ddx10	MOUSE	1	246	379.682	0	0.516828
Q96JP5	Q96JP5	E3 ubiquitin-protein ligase ZFP91 (EC 2.3.2.27) (RING-type E3 ubiquitin transferase ZFP91) (Zinc finger protein 757) (Zinc finger protein 91 homolog) (Zfp-91)	ZFP91	HUMAN	1	2	183;271	1081.5	1	2	Q62511	E3 ubiquitin-protein ligase ZFP91 (EC 2.3.2.27) (Penta Zf protein) (RING-type E3 ubiquitin transferase ZFP91) (Zinc finger protein 91 homolog) (Zfp-91) (Zinc finger protein PZF)	Zfp91	MOUSE	2	185;273	430.586	2	0.51675
Q8IY18	Q8IY18	Structural maintenance of chromosomes protein 5 (SMC protein 5) (SMC-5) (hSMC5)	SMC5	HUMAN	9	16	100;238;247;269;362;378;388;414;492;542;610;714;719;734;908;911	1234.81	1	1	Q8CG46	Structural maintenance of chromosomes protein 5 (SMC protein 5) (SMC-5) (mSMC5) (Protein expressed in male leptotene and zygotene spermatocytes 453) (MLZ-453)	Smc5	MOUSE	4	120;542;7;925	360.333	0	0.516315
Q5SQL3	Q5SQL3	Homeodomain-interacting protein kinase 1 (EC 2.7.11.1) (Nuclear body-associated kinase 2)	HIPK1	HUMAN	2	8	23;25;317;511;874;876;883;946	1192.11	1	2	O88904	Homeodomain-interacting protein kinase 1 (EC 2.7.11.1) (Nuclear body-associated kinase 2) (Protein kinase Myak)	Hipk1	MOUSE	2	25;991	379.344	1	0.516124
Q9UKY1	Q9UKY1	Zinc fingers and homeoboxes protein 1	ZHX1	HUMAN	7	12	159;210;215;338;441;454;485;499;558;629;641;657	1385.07	3	4	P70121	Zinc fingers and homeoboxes protein 1	Zhx1	MOUSE	1	441	291.391	0	0.515842
Q05BQ5	Q05BQ5	MBT domain-containing protein 1	MBTD1	HUMAN	3	3	481;596;625	1110.79	2	2	Q6P5G3	MBT domain-containing protein 1	Mbtd1	MOUSE	2	484;599	413.512	1	0.514616
Q6KC79	Q6KC79	Nipped-B-like protein (Delangin) (SCC2 homolog)	NIPBL	HUMAN	11	13	1628;1639;1984;2034;2257;2260;2605;566;571;643;662;938;979	1234.08	5	6	Q6KCD5	Nipped-B-like protein (Delangin homolog) (SCC2 homolog)	Nipbl	MOUSE	1	643	355.293	1	0.513302
Q9NVC6	Q9NVC6	Mediator of RNA polymerase II transcription subunit 17 (Activator-recruited cofactor 77 kDa component) (ARC77) (Cofactor required for Sp1 transcriptional activation subunit 6) (CRSP complex subunit 6) (Mediator complex subunit 17) (Thyroid hormone receptor-associated protein complex 80 kDa component) (Trap80) (Transcriptional coactivator CRSP77) (Vitamin D3 receptor-interacting protein complex 80…	MED17	HUMAN	1	3	178;356;602	912.833	0	0	Q8VCD5	Mediator of RNA polymerase II transcription subunit 17 (Cofactor required for Sp1 transcriptional activation subunit 6) (CRSP complex subunit 6) (Mediator complex subunit 17) (Thyroid hormone receptor-associated protein complex 80 kDa component)	Med17	MOUSE	1	354	500.545	0	0.513112
Q9Y2K7	Q9Y2K7	Lysine-specific demethylase 2A (EC 1.14.11.27) (CXXC-type zinc finger protein 8) (F-box and leucine-rich repeat protein 11) (F-box protein FBL7) (F-box protein Lilina) (F-box/LRR-repeat protein 11) (JmjC domain-containing histone demethylation protein 1A) ([Histone-H3]-lysine-36 demethylase 1A)	KDM2A	HUMAN	1	4	505;518;939;951	1156.81	0	0	P59997	Lysine-specific demethylase 2A (EC 1.14.11.27) (F-box and leucine-rich repeat protein 11) (F-box/LRR-repeat protein 11) (JmjC domain-containing histone demethylation protein 1A) ([Histone-H3]-lysine-36 demethylase 1A)	Kdm2a	MOUSE	1	505	388.726	0	0.512412
Q99958	Q99958	Forkhead box protein C2 (Forkhead-related protein FKHL14) (Mesenchyme fork head protein 1) (MFH-1 protein) (Transcription factor FKH-14)	FOXC2	HUMAN	1	1	214	1320.52	1	1	Q61850	Forkhead box protein C2 (Brain factor 3) (BF-3) (Forkhead-related protein FKHL14) (Mesenchyme fork head protein 1) (MFH-1 protein) (Transcription factor FKH-14)	Foxc2	MOUSE	1	213	314.414	1	0.512346
Q5VWQ0	Q5VWQ0	Round spermatid basic protein 1	RSBN1	HUMAN	2	2	740;781	1235.21	2	2	Q80T69	Round spermatid basic protein 1 (Rosbin)	Rsbn1	MOUSE	3	290;734;774	347.653	2	0.509302
Q96T58	Q96T58	Msx2-interacting protein (SMART/HDAC1-associated repressor protein) (SPEN homolog)	SPEN	HUMAN	5	26	1293;1308;1541;1672;1773;2138;2609;2617;2636;2673;2680;2823;2833;2853;2857;2903;2967;2971;3020;3224;3240;3338;3393;3440;3503;916	1149.26	2	3	Q62504	Msx2-interacting protein (SMART/HDAC1-associated repressor protein) (SPEN homolog)	Spen	MOUSE	1	3463	385.116	1	0.508464
Q02539	Q02539	Histone H1.1 (Histone H1a)	HIST1H1A	HUMAN	1	1	67	941.541	0	0	P43275	Histone H1.1 (H1 VAR.3) (Histone H1a) (H1a)	Hist1h1a	MOUSE	6	108;17;36;66;92;99	478.712	0	0.50816
Q96MF7	Q96MF7	E3 SUMO-protein ligase NSE2 (EC 6.3.2.-) (MMS21 homolog) (hMMS21) (Non-structural maintenance of chromosomes element 2 homolog) (Non-SMC element 2 homolog)	NSMCE2	HUMAN	5	12	101;107;114;125;130;173;183;207;63;80;90;96	1430.02	2	2	Q91VT1	E3 SUMO-protein ligase NSE2 (EC 6.3.2.-) (MMS21 homolog) (Non-structural maintenance of chromosomes element 2 homolog) (Non-SMC element 2 homolog)	Nsmce2	MOUSE	2	130;212	253.235	0	0.505861
Q96QT6	Q96QT6	PHD finger protein 12 (PHD factor 1) (Pf1)	PHF12	HUMAN	1	3	467;603;900	1122.99	0	1	Q5SPL2	PHD finger protein 12 (PHD factor 1) (Pf1)	Phf12	MOUSE	1	467	390.46	0	0.504782
Q9BUJ2	Q9BUJ2	Heterogeneous nuclear ribonucleoprotein U-like protein 1 (Adenovirus early region 1B-associated protein 5) (E1B-55 kDa-associated protein 5) (E1B-AP5)	HNRNPUL1	HUMAN	4	12	117;142;146;162;270;309;440;449;517;527;539;551	1046.9	2	2	Q8VDM6	Heterogeneous nuclear ribonucleoprotein U-like protein 1	Hnrnpul1	MOUSE	2	117;310	423.037	1	0.503713
Q9NRE2	Q9NRE2	Teashirt homolog 2 (Ovarian cancer-related protein 10-2) (OVC10-2) (Zinc finger protein 218)	TSHZ2	HUMAN	1	4	461;480;511;601	988.336	1	3	Q68FE9	Teashirt homolog 2 (SDCCAG33-like protein) (Zinc finger protein 218)	Tshz2	MOUSE	1	601	449.572	1	0.503708
Q9NQB0	Q9NQB0	Transcription factor 7-like 2 (HMG box transcription factor 4) (T-cell-specific transcription factor 4) (T-cell factor 4) (TCF-4) (hTCF-4)	TCF7L2	HUMAN	2	3	173;22;539	1052.6	1	1	E9QQ90	Transcription factor 7-like 2 (HMG box transcription factor 4) (T-cell-specific transcription factor 4) (T-cell factor 4) (TCF-4) (mTCF-4)	Tcf7l2	MOUSE	2	22;516	419.879	1	0.50339
Q8WW38	Q8WW38	Zinc finger protein ZFPM2 (Friend of GATA protein 2) (FOG-2) (Friend of GATA 2) (hFOG-2) (Zinc finger protein 89B) (Zinc finger protein multitype 2)	ZFPM2	HUMAN		10	1049;1074;169;324;444;471;671;915;955;973	1103.89		4	Q8CCH7	Zinc finger protein ZFPM2 (Friend of GATA protein 2) (FOG-2) (Friend of GATA 2) (mFOG-2) (Zinc finger protein multitype 2)	Zfpm2	MOUSE	2	169;444	393.94	0	0.501878
P62269	P62269	40S ribosomal protein S18 (Ke-3) (Ke3) (Small ribosomal subunit protein uS13)	RPS18	HUMAN	1	4	54;78;8;94	1010.31	0	0	P62270	40S ribosomal protein S18 (Ke-3) (Ke3)	Rps18	MOUSE	2	8;94	435.259	0	0.501264
P12757	P12757	Ski-like protein (Ski-related oncogene) (Ski-related protein)	SKIL	HUMAN	3	5	383;463;50;51;527	1153.24	1	2	Q60665	Ski-like protein (Ski-related oncogene) (Ski-related protein)	Skil	MOUSE	1	380	369.143	1	0.500513
Q13838	Q13838	Spliceosome RNA helicase DDX39B (EC 3.6.4.13) (56 kDa U2AF65-associated protein) (ATP-dependent RNA helicase p47) (DEAD box protein UAP56) (HLA-B-associated transcript 1 protein)	DDX39B	HUMAN	4	8	155;200;256;268;32;33;36;53	1065.13	0	1	Q9Z1N5	Spliceosome RNA helicase Ddx39b (EC 3.6.4.13) (56 kDa U2AF65-associated protein) (DEAD box protein UAP56) (HLA-B-associated transcript 1 protein)	Ddx39b	MOUSE	2	32;36	409.004	0	0.500474
Q8WWQ0	Q8WWQ0	PH-interacting protein (PHIP) (IRS-1 PH domain-binding protein) (WD repeat-containing protein 11)	PHIP	HUMAN	14	14	1276;1323;1393;1470;1528;1533;1550;1613;1642;1644;1670;1724;421;767	1444.32	3	3	Q8VDD9	PH-interacting protein (PHIP) (IRS-1 PH domain-binding protein) (Neuronal differentiation-related protein) (NDRP) (WD repeat-containing protein 11)	Phip	MOUSE	1	1670	237.043	1	0.500412
P16401	P16401	Histone H1.5 (Histone H1a) (Histone H1b) (Histone H1s-3)	HIST1H1B	HUMAN	1	3	37;49;67	919.839	0	0	P43276	Histone H1.5 (H1 VAR.5) (H1b)	Hist1h1b	MOUSE	4	158;17;46;64	473.78	0	0.499872
Q16576	Q16576	Histone-binding protein RBBP7 (Histone acetyltransferase type B subunit 2) (Nucleosome-remodeling factor subunit RBAP46) (Retinoblastoma-binding protein 7) (RBBP-7) (Retinoblastoma-binding protein p46)	RBBP7	HUMAN	4	17	101;113;119;142;155;159;177;21;211;219;25;250;263;295;306;348;4	1272.2	1	2	Q60973	Histone-binding protein RBBP7 (Histone acetyltransferase type B subunit 2) (Nucleosome-remodeling factor subunit RBAP46) (Retinoblastoma-binding protein 7) (RBBP-7) (Retinoblastoma-binding protein p46)	Rbbp7	MOUSE	1	159	312.338	0	0.49889
O75626	O75626	PR domain zinc finger protein 1 (EC 2.1.1.-) (BLIMP-1) (Beta-interferon gene positive regulatory domain I-binding factor) (PR domain-containing protein 1) (Positive regulatory domain I-binding factor 1) (PRDI-BF1) (PRDI-binding factor 1)	PRDM1	HUMAN	1	1	816	1102.94	1	1	Q60636	PR domain zinc finger protein 1 (EC 2.1.1.-) (B lymphocyte-induced maturation protein 1) (Blimp-1) (Beta-interferon gene positive regulatory domain I-binding factor) (PR domain-containing protein 1)	Prdm1	MOUSE	1	847	387.858	1	0.498223
O43829	O43829	Zinc finger and BTB domain-containing protein 14 (Zinc finger protein 161 homolog) (Zfp-161) (Zinc finger protein 478) (Zinc finger protein 5 homolog) (ZF5) (Zfp-5) (hZF5)	ZBTB14	HUMAN	2	2	249;46	1174.28	1	1	Q08376	Zinc finger and BTB domain-containing protein 14 (Zinc finger protein 161) (Zfp-161) (Zinc finger protein 5) (ZF5)	Zbtb14	MOUSE	1	249	351.131	1	0.495755
O00482	O00482	Nuclear receptor subfamily 5 group A member 2 (Alpha-1-fetoprotein transcription factor) (B1-binding factor) (hB1F) (CYP7A promoter-binding factor) (Hepatocytic transcription factor) (Liver receptor homolog 1) (LRH-1)	NR5A2	HUMAN	2	2	192;270	667.871	2	2	P45448	Nuclear receptor subfamily 5 group A member 2 (Liver receptor homolog 1) (LRH-1)	Nr5a2	MOUSE	4	213;289;34;[Q1WLP7]4	580.249	4	0.495536
Q9BQI6	Q9BQI6	SMC5-SMC6 complex localization factor protein 1 (Ankyrin repeat domain-containing protein 32) (BRCT domain-containing protein 1) (Smc5/6 localization factor 1)	SLF1	HUMAN	12	15	1020;157;183;223;235;25;266;267;281;348;565;7;725;78;931	1482.51	2	2	Q8R3P9	SMC5-SMC6 complex localization factor protein 1 (Ankyrin repeat domain-containing protein 32) (BRCT domain-containing protein 1) (Protein BRCTx)	Slf1	MOUSE	1	358	210.955	0	0.495485
Q68CP9	Q68CP9	AT-rich interactive domain-containing protein 2 (ARID domain-containing protein 2) (BRG1-associated factor 200) (BAF200) (Zinc finger protein with activation potential) (Zipzap/p200)	ARID2	HUMAN	8	8	119;1567;1701;1716;1825;255;555;7	1178.71	0	0	E9Q7E2	AT-rich interactive domain 2 (ARID, RFX-like)	Arid2	MOUSE	2	1561;1695	348.428	0	0.495367
Q0JRZ9	Q0JRZ9	F-BAR domain only protein 2	FCHO2	HUMAN	1	1	297	1041.83	1	1	Q3UQN2	F-BAR domain only protein 2	Fcho2	MOUSE	1	297	410.342	1	0.495297
Q14202	Q14202;Q14202-2	Zinc finger MYM-type protein 3 (Zinc finger protein 261)	ZMYM3	HUMAN	16	21	1072;1242;250;328;345;461;519;653;778;786;804;808;836;847;861;911;920;984;[Q14202-2]778;786;796	1499.97	4	4	Q9JLM4	Zinc finger MYM-type protein 3 (DXHXS6673E protein) (Zinc finger protein 261)	Zmym3	MOUSE	1	788	201.951	1	0.494871
P62906	P62906	60S ribosomal protein L10a (CSA-19) (Large ribosomal subunit protein uL1) (Neural precursor cell expressed developmentally down-regulated protein 6) (NEDD-6)	RPL10A	HUMAN	4	11	118;130;133;147;152;161;196;207;212;4;62	1131.06	0	0	Q5XJF6	60S ribosomal protein L10a (CSA-19) (Neural precursor cell expressed developmentally down-regulated protein 6) (NEDD-6)	Rpl10a	MOUSE	1	118	368.078	0	0.494274
O75691	O75691	Small subunit processome component 20 homolog (Down-regulated in metastasis protein) (Novel nucleolar protein 73) (NNP73) (Protein Key-1A6)	UTP20	HUMAN	4	6	1760;2168;2235;2456;2579;2610	1332.29	1	1	Q5XG71	Small subunit processome component 20 homolog (Down-regulated in metastasis protein)	Utp20	MOUSE	2	1698;2202	275.695	1	0.493608
P24278	P24278	Zinc finger and BTB domain-containing protein 25 (Zinc finger protein 46) (Zinc finger protein KUP)	ZBTB25	HUMAN	3	3	142;204;330	994.672	1	1	G3UW50	MCG10049 (Zinc finger and BTB domain-containing 25)	Zbtb25	MOUSE	1	205	428.569	1	0.493532
Q9ULD9	Q9ULD9	Zinc finger protein 608 (Renal carcinoma antigen NY-REN-36)	ZNF608	HUMAN	1	7	1155;1176;1292;283;284;880;990	1061.73	1	5	Q56A10	Zinc finger protein 608	Znf608	MOUSE	2	1291;282	397.803	2	0.493322
P35711	P35711	Transcription factor SOX-5	SOX5	HUMAN	1	2	156;723	999.842	1	2	Q2TBA9	Transcription factor SOX-5	Sox5	MOUSE	1	156	425.566	1	0.493162
P28358	P28358	Homeobox protein Hox-D10 (Homeobox protein Hox-4D) (Homeobox protein Hox-4E)	HOXD10	HUMAN	1	1	108	1075.56	1	1	P28359	Homeobox protein Hox-D10 (Homeobox protein Hox-4.5) (Homeobox protein Hox-5.3)	Hoxd10	MOUSE	1	108	389.362	1	0.492103
Q5SSJ5	Q5SSJ5	Heterochromatin protein 1-binding protein 3 (Protein HP1-BP74)	HP1BP3	HUMAN	2	3	258;64;97	1062.45	2	3	Q3TEA8	Heterochromatin protein 1-binding protein 3	Hp1bp3	MOUSE	4	14;56;64;97	395.067	2	0.491968
Q86T24	Q86T24	Transcriptional regulator Kaiso (Zinc finger and BTB domain-containing protein 33)	ZBTB33	HUMAN	7	24	103;111;124;145;151;205;248;374;390;407;414;432;449;465;474;5;529;539;570;582;611;618;623;654	942.124	0	1	Q8BN78	Transcriptional regulator Kaiso (Zinc finger and BTB domain-containing protein 33)	Zbtb33	MOUSE	2	447;609	448.692	0	0.49146
Q03112	Q03112;Q03112-3	MDS1 and EVI1 complex locus protein EVI1 (Ecotropic virus integration site 1 protein homolog) (EVI-1)	MECOM	HUMAN	8	12	104;2;242;367;447;533;564;61;698;877;953;[Q03112-3]190	1135.67	4	6	Q8CCA6	MDS1 and EVI1 complex locus protein EVI1 (Ecotropic virus integration site 1 protein) (EVI-1)	Mecom	MOUSE	2	286;317	359.899	1	0.490856
Q86VM9	Q86VM9	Zinc finger CCCH domain-containing protein 18 (Nuclear protein NHN1)	ZC3H18	HUMAN	3	3	168;256;510	1117.79	0	0	Q0P678	Zinc finger CCCH domain-containing protein 18 (Nuclear protein NHN1)	Zc3h18	MOUSE	1	252	365.476	1	0.489438
Q9Y2W1	Q9Y2W1	Thyroid hormone receptor-associated protein 3 (Thyroid hormone receptor-associated protein complex 150 kDa component) (Trap150)	THRAP3	HUMAN	15	19	202;346;353;363;389;396;421;427;451;461;467;470;486;527;551;697;705;711;876	1192.8	5	5	Q569Z6	Thyroid hormone receptor-associated protein 3 (Thyroid hormone receptor-associated protein complex 150 kDa component) (Trap150)	Thrap3	MOUSE	3	215;555;702	331.34	1	0.489359
Q15291	Q15291	Retinoblastoma-binding protein 5 (RBBP-5) (Retinoblastoma-binding protein RBQ-3)	RBBP5	HUMAN	1	2	129;474	1120.93	0	0	Q8BX09	Retinoblastoma-binding protein 5 (RBBP-5)	Rbbp5	MOUSE	1	129	363.758	0	0.489273
P40424	P40424	Pre-B-cell leukemia transcription factor 1 (Homeobox protein PBX1) (Homeobox protein PRL)	PBX1	HUMAN		1	40	1165		0	P41778	Pre-B-cell leukemia transcription factor 1 (Homeobox protein PBX1)	Pbx1	MOUSE	1	40	343.701	0	0.489225
Q7Z333	Q7Z333	Probable helicase senataxin (EC 3.6.4.-) (Amyotrophic lateral sclerosis 4 protein) (SEN1 homolog) (Senataxin)	SETX	HUMAN	5	49	1038;1056;1063;109;1109;1132;1158;1357;1374;1411;1415;1518;1590;1602;1625;1647;1653;1673;1680;1823;1957;1999;2058;220;2349;339;506;556;598;613;621;629;659;675;678;690;757;78;790;827;833;857;865;870;894;908;964;990;995	1100.73	3	7	A2AKX3	Probable helicase senataxin (EC 3.6.4.-) (Amyotrophic lateral sclerosis 4 protein homolog) (SEN1 homolog)	Setx	MOUSE	5	1051;1088;1325;859;901	372.042	2	0.488783
P14921	P14921	Protein C-ets-1 (p54)	ETS1	HUMAN		2	15;227	734.358		2	P27577	Protein C-ets-1 (p54)	Ets1	MOUSE	2	15;227	537.641	2	0.488535
Q14683	Q14683	Structural maintenance of chromosomes protein 1A (SMC protein 1A) (SMC-1-alpha) (SMC-1A) (Sb1.8)	SMC1A	HUMAN	7	11	1000;1026;1037;1196;146;177;294;345;373;763;918	1015.8	1	4	Q9CU62	Structural maintenance of chromosomes protein 1A (SMC protein 1A) (SMC-1-alpha) (SMC-1A) (Chromosome segregation protein SmcB) (Sb1.8)	Smc1a	MOUSE	2	1000;373	407.678	1	0.487182
Q6P1R3	Q6P1R3	Myb/SANT-like DNA-binding domain-containing protein 2	MSANTD2	HUMAN	2	2	268;343	1073.24	1	1	Q6NZR2	Myb/SANT-like DNA-binding domain-containing protein 2	Msantd2	MOUSE	1	268	380.961	1	0.486796
Q9UEY8	Q9UEY8	Gamma-adducin (Adducin-like protein 70)	ADD3	HUMAN	1	3	470;476;484	1280.13	1	2	Q9QYB5	Gamma-adducin (Adducin-like protein 70)	Add3	MOUSE	1	484	286.027	1	0.486141
O75150	O75150	E3 ubiquitin-protein ligase BRE1B (BRE1-B) (EC 2.3.2.27) (95 kDa retinoblastoma-associated protein) (RBP95) (RING finger protein 40) (RING-type E3 ubiquitin transferase BRE1B)	RNF40	HUMAN	4	15	27;271;420;50;547;578;579;611;748;801;818;830;847;874;940	1313.64	4	6	Q3U319	E3 ubiquitin-protein ligase BRE1B (BRE1-B) (EC 2.3.2.27) (RING finger protein 40) (RING-type E3 ubiquitin transferase BRE1B)	Rnf40	MOUSE	1	578	270.721	1	0.486072
Q4FZB7	Q4FZB7	Histone-lysine N-methyltransferase KMT5B (EC 2.1.1.43) (Lysine N-methyltransferase 5B) (Lysine-specific methyltransferase 5B) (Suppressor of variegation 4-20 homolog 1) (Su(var)4-20 homolog 1) (Suv4-20h1)	KMT5B	HUMAN	1	1	555	921.634	1	1	Q3U8K7	Histone-lysine N-methyltransferase KMT5B (EC 2.1.1.43) (Lysine-specific methyltransferase 5B) (Suppressor of variegation 4-20 homolog 1) (Su(var)4-20 homolog 1) (Suv4-20h1)	Kmt5b	MOUSE	1	556	444.409	1	0.483845
Q7Z6E9	Q7Z6E9	E3 ubiquitin-protein ligase RBBP6 (EC 2.3.2.27) (Proliferation potential-related protein) (Protein P2P-R) (RING-type E3 ubiquitin transferase RBBP6) (Retinoblastoma-binding Q protein 1) (RBQ-1) (Retinoblastoma-binding protein 6) (p53-associated cellular protein of testis)	RBBP6	HUMAN	5	6	1106;1169;1334;232;435;970	979.632	2	3	P97868	E3 ubiquitin-protein ligase RBBP6 (EC 2.3.2.27) (Proliferation potential-related protein) (Protein P2P-R) (RING-type E3 ubiquitin transferase RBBP6) (Retinoblastoma-binding protein 6) (p53-associated cellular protein of testis)	Rbbp6	MOUSE	2	1081;1335	415.191	1	0.482198
Q9H4W6	Q9H4W6	Transcription factor COE3 (Early B-cell factor 3) (EBF-3) (Olf-1/EBF-like 2) (O/E-2) (OE-2)	EBF3	HUMAN	1	1	16	1044.06	1	1	Q6NXL3	Transcription factor COE3 (Early B-cell factor 3) (EBF-3) (Olf-1/EBF-like 2) (O/E-2) (OE-2)	Ebf3	MOUSE	1	16	384.483	1	0.481351
Q5H9M0	Q5H9M0	PWWP domain-containing protein MUM1L1 (Mutated melanoma-associated antigen 1-like protein 1) (MUM1-like protein 1)	MUM1L1	HUMAN	7	7	168;185;225;232;252;255;56	1176.81	3	3	Q4VA55	PWWP domain-containing protein MUM1L1 (Mutated melanoma-associated antigen 1-like protein 1) (MUM1-like protein 1)	Mum1l1	MOUSE	1	241	323.216	1	0.480731
Q9H8E8	Q9H8E8	Cysteine-rich protein 2-binding protein (CSRP2-binding protein) (ADA2A-containing complex subunit 2) (ATAC2) (CRP2-binding partner) (CRP2BP) (Lysine acetyltransferase 14)	KAT14	HUMAN	5	6	225;411;420;446;454;564	1284.4	1	1	Q8CID0	Cysteine-rich protein 2-binding protein (CSRP2-binding protein) (ADA2A-containing complex subunit 2) (ATAC2) (CRP2-binding partner) (CRP2BP) (Lysine acetyltransferase 14)	Kat14	MOUSE	1	408	273.841	1	0.480387
O76021	O76021	Ribosomal L1 domain-containing protein 1 (CATX-11) (Cellular senescence-inhibited gene protein) (Protein PBK1)	RSL1D1	HUMAN	4	6	188;254;29;356;435;461	1078.74	2	2	Q8BVY0	Ribosomal L1 domain-containing protein 1	Rsl1d1	MOUSE	1	119	366.75	0	0.480221
Q12824	Q12824	SWI/SNF-related matrix-associated actin-dependent regulator of chromatin subfamily B member 1 (BRG1-associated factor 47) (BAF47) (Integrase interactor 1 protein) (SNF5 homolog) (hSNF5)	SMARCB1	HUMAN	3	6	106;108;124;126;16;161	959.363	0	0	Q9Z0H3	SWI/SNF-related matrix-associated actin-dependent regulator of chromatin subfamily B member 1 (BRG1-associated factor 47) (BAF47) (Integrase interactor 1 protein) (SNF5 homolog) (mSNF5)	Smarcb1	MOUSE	1	161	420.396	0	0.479964
Q96HC4	Q96HC4	PDZ and LIM domain protein 5 (Enigma homolog) (Enigma-like PDZ and LIM domains protein)	PDLIM5	HUMAN	1	1	89	1025.95	1	1	D9J303	PDZ and LIM domain protein 5 (Enigma homolog) (Enigma-like PDZ and LIM domains protein)	Pdlim5	MOUSE	1	89	389.953	1	0.479815
P19793	P19793	Retinoic acid receptor RXR-alpha (Nuclear receptor subfamily 2 group B member 1) (Retinoid X receptor alpha)	RXRA	HUMAN	1	2	108;245	640.238	0	1	Q6LC96	Retinoic acid receptor RXR-alpha (Nuclear receptor subfamily 2 group B member 1) (Retinoid X receptor alpha)	Rxra	MOUSE	2	85;95	564.525	0	0.479683
P27816	P27816	Microtubule-associated protein 4 (MAP-4)	MAP4	HUMAN	2	2	553;838	1234.04	2	2	P27546	Microtubule-associated protein 4 (MAP-4)	Map4	MOUSE	2	557;811	295.241	1	0.479588
Q08050	Q08050	Forkhead box protein M1 (Forkhead-related protein FKHL16) (Hepatocyte nuclear factor 3 forkhead homolog 11) (HFH-11) (HNF-3/fork-head homolog 11) (M-phase phosphoprotein 2) (MPM-2 reactive phosphoprotein 2) (Transcription factor Trident) (Winged-helix factor from INS-1 cells)	FOXM1	HUMAN	1	7	201;218;356;440;460;478;495	1112.31	1	7	Q6P1H7	Forkhead box protein M1 (Forkhead homolog 16) (Winged-helix transcription factor Trident)	Foxm1	MOUSE	1	459	347.661	1	0.478045
Q9UJX5	Q9UJX5	Anaphase-promoting complex subunit 4 (APC4) (Cyclosome subunit 4)	ANAPC4	HUMAN	2	3	480;772;798	1376.89	2	3	Q91W96	Anaphase-promoting complex subunit 4 (APC4) (Cyclosome subunit 4)	Anapc4	MOUSE	1	797	226.908	1	0.477572
Q9UJQ4	Q9UJQ4	Sal-like protein 4 (Zinc finger protein 797) (Zinc finger protein SALL4)	SALL4	HUMAN	9	9	146;156;175;290;316;372;436;475;838	1413.48	2	2	Q8BX22	Sal-like protein 4 (Zinc finger protein SALL4)	Sall4	MOUSE	1	151	208.699	1	0.47666
P51610	P51610	HCF C-terminal chain 1;HCF C-terminal chain 2;HCF C-terminal chain 3;HCF C-terminal chain 4;HCF C-terminal chain 5;HCF C-terminal chain 6];HCF N-terminal chain 2;HCF N-terminal chain 3;HCF N-terminal chain 4;HCF N-terminal chain 5;HCF N-terminal chain 6;Host cell factor 1 (HCF) (HCF-1) (C1 factor) (CFF) (VCAF) (VP16 accessory protein) [Cleaved into: HCF N-terminal chain 1	HCFC1	HUMAN	2	9	1794;1898;2011;282;665;690;723;813;820	1079.25	0	0	Q61191	Host cell factor 1 (HCF) (HCF-1) (C1 factor) [Cleaved into: HCF N-terminal chain 1;HCF N-terminal chain 2;HCF N-terminal chain 3;HCF N-terminal chain 4;HCF N-terminal chain 5;HCF N-terminal chain 6;HCF C-terminal chain 1;HCF C-terminal chain 2;HCF C-terminal chain 3;HCF C-terminal chain 4;HCF C-terminal chain 5;HCF C-terminal chain 6]	Hcfc1	MOUSE	3	282;665;820	360.03	0	0.476577
Q96C00	Q96C00	Zinc finger and BTB domain-containing protein 9	ZBTB9	HUMAN	5	5	286;293;307;311;372	1536.02	3	3	Q8CDC7	Zinc finger and BTB domain-containing protein 9	Zbtb9	MOUSE	1	307	152.101	1	0.476065
Q15029	Q15029	116 kDa U5 small nuclear ribonucleoprotein component (Elongation factor Tu GTP-binding domain-containing protein 2) (SNU114 homolog) (hSNU114) (U5 snRNP-specific protein, 116 kDa) (U5-116 kDa)	EFTUD2	HUMAN	3	4	359;448;64;95	920.799	0	1	O08810	116 kDa U5 small nuclear ribonucleoprotein component (Elongation factor Tu GTP-binding domain-containing protein 2) (U5 snRNP-specific protein, 116 kDa) (U5-116 kDa)	Eftud2	MOUSE	2	358;94	429.904	0	0.475491
P83916	P83916	Chromobox protein homolog 1 (HP1Hsbeta) (Heterochromatin protein 1 homolog beta) (HP1 beta) (Heterochromatin protein p25) (M31) (Modifier 1 protein) (p25beta)	CBX1	HUMAN	4	4	150;33;72;99	1334.35	0	0	P83917	Chromobox protein homolog 1 (Heterochromatin protein 1 homolog beta) (HP1 beta) (Heterochromatin protein p25) (M31) (Modifier 1 protein)	Cbx1	MOUSE	1	150	241.386	0	0.474877
P11142	P11142	Heat shock cognate 71 kDa protein (Heat shock 70 kDa protein 8) (Lipopolysaccharide-associated protein 1) (LAP-1) (LPS-associated protein 1)	HSPA8	HUMAN	3	6	112;251;257;345;601;88	896.637	0	0	P63017	Heat shock cognate 71 kDa protein (Heat shock 70 kDa protein 8)	Hspa8	MOUSE	4	251;257;345;601	437.557	0	0.47364
Q02447	Q02447	Transcription factor Sp3 (SPR-2)	SP3	HUMAN	2	2	551;9	1015.47	2	2	O70494	Transcription factor Sp3	Sp3	MOUSE	3	122;553;9	381.941	3	0.472653
O94776	O94776	Metastasis-associated protein MTA2 (Metastasis-associated 1-like 1) (MTA1-L1 protein) (p53 target protein in deacetylase complex)	MTA2	HUMAN	3	4	492;531;639;71	1028.73	1	1	Q9R190	Metastasis-associated protein MTA2 (Metastasis-associated 1-like 1)	Mta2	MOUSE	3	41;531;639	375.459	0	0.472387
P51692	P51692;P42229	Signal transducer and activator of transcription 5B	STAT5B	HUMAN		12	242;343;380;384;516;527;681;694;701;705;[P42229]696;700	696.81		2	P42232	Signal transducer and activator of transcription 5B	Stat5b	MOUSE	2	242;384	525.724	1	0.472296
O75113	O75113	NEDD4-binding protein 1 (N4BP1)	N4BP1	HUMAN	2	4	183;448;452;555	1112.42	1	2	Q6A037	NEDD4-binding protein 1 (N4BP1)	N4bp1	MOUSE	1	469	337.204	1	0.472205
Q14690	Q14690	Protein RRP5 homolog (NF-kappa-B-binding protein) (NFBP) (Programmed cell death protein 11)	PDCD11	HUMAN	4	43	1000;1008;1029;1047;1081;1102;1144;1196;1226;1239;1309;1322;1375;1416;1445;1508;1519;1564;1703;1706;173;1781;185;1865;21;219;234;245;403;412;418;464;491;504;529;540;571;603;619;631;764;782;924	1250.05	2	7	Q6NS46	Protein RRP5 homolog (Apoptosis-linked gene 4 protein) (Programmed cell death protein 11)	Pdcd11	MOUSE	1	1424	274.686	1	0.472125
P61221	P61221	ATP-binding cassette sub-family E member 1 (2'-5'-oligoadenylate-binding protein) (HuHP68) (RNase L inhibitor) (Ribonuclease 4 inhibitor) (RNS4I)	ABCE1	HUMAN	1	2	165;195	1129.45	0	0	P61222	ATP-binding cassette sub-family E member 1 (RNase L inhibitor) (Ribonuclease 4 inhibitor) (RNS4I)	Abce1	MOUSE	1	165	328.666	0	0.471744
O00231	O00231	26S proteasome non-ATPase regulatory subunit 11 (26S proteasome regulatory subunit RPN6) (26S proteasome regulatory subunit S9) (26S proteasome regulatory subunit p44.5)	PSMD11	HUMAN	1	2	274;82	993.025	0	0	Q8BG32	26S proteasome non-ATPase regulatory subunit 11 (26S proteasome regulatory subunit RPN6) (26S proteasome regulatory subunit S9) (26S proteasome regulatory subunit p44.5)	Psmd11	MOUSE	1	274	389.165	0	0.470998
Q9UBB5	Q9UBB5	Methyl-CpG-binding domain protein 2 (Demethylase) (DMTase) (Methyl-CpG-binding protein MBD2)	MBD2	HUMAN	1	1	253	968.601	0	0	Q9Z2E1	Methyl-CpG-binding domain protein 2 (Methyl-CpG-binding protein MBD2)	Mbd2	MOUSE	1	256	400.04	0	0.470889
Q7Z5J4	Q7Z5J4	Retinoic acid-induced protein 1	RAI1	HUMAN	9	9	1328;1417;1425;1500;811;819;901;911;950	1358.18	6	6	Q61818	Retinoic acid-induced protein 1	Rai1	MOUSE	1	802	223.375	1	0.47083
O95292	O95292	Vesicle-associated membrane protein-associated protein B/C (VAMP-B/VAMP-C) (VAMP-associated protein B/C) (VAP-B/VAP-C)	VAPB	HUMAN	2	2	147;3	1114.15	2	2	Q8BH80	Vesicle-associated membrane protein-associated protein B (VAMP-B) (VAMP-associated protein B) (VAP-B) (VAMP-associated protein 33b)	Vapb	MOUSE	1	147	330.934	1	0.469126
Q2TAL8	Q2TAL8	Glutamine-rich protein 1	QRICH1	HUMAN	1	14	28;353;360;369;474;489;612;637;649;662;672;682;704;712	1138.57	1	2	Q8BUN3	Glutamine-rich protein 1	Qrich1	MOUSE	1	354	319.233	1	0.468771
P50914	P50914	60S ribosomal protein L14 (CAG-ISL 7) (Large ribosomal subunit protein eL14)	RPL14	HUMAN	1	3	124;63;85	776.357	0	1	Q9CR57	60S ribosomal protein L14	Rpl14	MOUSE	2	147;63	482.893	0	0.468491
Q8NB78	Q8NB78	Lysine-specific histone demethylase 1B (EC 1.-.-.-) (Flavin-containing amine oxidase domain-containing protein 1) (Lysine-specific histone demethylase 2)	KDM1B	HUMAN	1	6	144;178;250;414;518;649	1060.84	1	3	Q8CIG3	Lysine-specific histone demethylase 1B (EC 1.-.-.-) (Flavin-containing amine oxidase domain-containing protein 1) (Lysine-specific histone demethylase 2)	Kdm1b	MOUSE	1	384	353.401	0	0.468175
Q5VUG0	Q5VUG0	Scm-like with four MBT domains protein 2 (Scm-like with 4 MBT domains protein 2)	SFMBT2	HUMAN	1	2	410;808	1004.22	1	1	Q3UH07	Scm-like with four MBT domains protein 2	Sfmbt2	MOUSE	1	851	378.569	1	0.4679
Q13887	Q13887	Krueppel-like factor 5 (Basic transcription element-binding protein 2) (BTE-binding protein 2) (Colon krueppel-like factor) (GC-box-binding protein 2) (Intestinal-enriched krueppel-like factor) (Transcription factor BTEB2)	KLF5	HUMAN	1	3	162;209;31	1024.35	1	2	Q9Z0Z7	Krueppel-like factor 5 (Basic transcription element-binding protein 2) (BTE-binding protein 2) (Intestinal-enriched krueppel-like factor) (Transcription factor BTEB2)	Klf5	MOUSE	2	151;202	368.516	2	0.467377
Q4VB86	Q4VB86	Protein 4.1 (P4.1) (4.1R) (Band 4.1) (EPB4.1)	EPB41	HUMAN	1	1	505	1024.5	1	1	P48193	Protein 4.1 (P4.1) (4.1R) (Band 4.1)	Epb41	MOUSE	1	741	367.779	1	0.467002
Q9NXX6	Q9NXX6	Non-structural maintenance of chromosomes element 4 homolog A (NS4EA) (Non-SMC element 4 homolog A)	NSMCE4A	HUMAN	1	3	109;230;382	1087.66	0	0	G3XA30	MCG1618, isoform CRA_c (NSE4 homolog A, SMC5-SMC6 complex component)	Nsmce4a	MOUSE	1	250	338.52	0	0.466646
O14770	O14770	Homeobox protein Meis2 (Meis1-related protein 1)	MEIS2	HUMAN	1	1	128	1114.01	0	0	Q3TYM2	Homeobox protein Meis2 (Meis1-related protein 1)	Meis2	MOUSE	1	127	326.545	0	0.466626
Q9NQV5	Q9NQV5;H3BSZ2	PR domain-containing protein 11 (EC 2.1.1.-)	PRDM11	HUMAN	4	4	172;205;58;[H3BSZ2]144	1109.04	1	1	A2AGX3	PR domain-containing protein 11 (EC 2.1.1.-)	Prdm11	MOUSE	1	24	327.631	1	0.465973
O14776	O14776	Transcription elongation regulator 1 (TATA box-binding protein-associated factor 2S) (Transcription factor CA150)	TCERG1	HUMAN	2	8	1000;474;503;507;586;608;640;841	1344.41	2	3	Q8CGF7	Transcription elongation regulator 1 (Formin-binding protein 28) (FBP 28) (TATA box-binding protein-associated factor 2S) (Transcription factor CA150) (p144)	Tcerg1	MOUSE	1	505	220.197	1	0.465545
O14686	O14686	Histone-lysine N-methyltransferase 2D (Lysine N-methyltransferase 2D) (EC 2.1.1.43) (ALL1-related protein) (Myeloid/lymphoid or mixed-lineage leukemia protein 2)	KMT2D	HUMAN	5	9	1665;3121;3565;4066;4416;4432;4556;4756;4880	957.875	4	6	Q6PDK2	Histone-lysine N-methyltransferase 2D (Lysine N-methyltransferase 2D) (EC 2.1.1.43) (ALL1-related protein) (Myeloid/lymphoid or mixed-lineage leukemia protein 2)	Kmt2d	MOUSE	4	1621;3111;4439;4467	394.448	3	0.465023
Q9H6Z4	Q9H6Z4	Ran-binding protein 3 (RanBP3)	RANBP3	HUMAN	2	2	120;9	1054.33	1	1	Q9CT10	Ran-binding protein 3 (RanBP3)	Ranbp3	MOUSE	1	9	350.168	0	0.464704
P55347	P55347	Homeobox protein PKNOX1 (Homeobox protein PREP-1) (PBX/knotted homeobox 1)	PKNOX1	HUMAN	1	1	25	1099.57	1	1	O70477	Homeobox protein PKNOX1 (PBX/knotted homeobox 1)	Pknox1	MOUSE	1	25	326.809	1	0.463101
O00541	O00541	Pescadillo homolog	PES1	HUMAN	1	9	108;259;26;275;508;517;521;8;98	1057.22	1	3	Q5SQ20	Pescadillo homolog	Pes1	MOUSE	1	517	345.984	1	0.463091
P62241	P62241	40S ribosomal protein S8 (Small ribosomal subunit protein eS8)	RPS8	HUMAN	2	4	128;139;157;170	1067.92	0	0	P62242	40S ribosomal protein S8	Rps8	MOUSE	2	170;193	340.795	0	0.462901
Q969V6	Q969V6;W0Z7M9	MKL/myocardin-like protein 1 (Megakaryoblastic leukemia 1 protein) (Megakaryocytic acute leukemia protein) (Myocardin-related transcription factor A) (MRTF-A)	MKL1	HUMAN	3	4	576;624;722;[W0Z7M9]20	916.82	2	3	Q8K4J6	MKL/myocardin-like protein 1 (Basic SAP coiled-coil transcription activator) (Megakaryoblastic leukemia 1 protein homolog) (Myocardin-related transcription factor A) (MRTF-A)	Mkl1	MOUSE	2	609;657	408.109	2	0.462247
Q60FE5	Q60FE5	Filamin-A (FLN-A) (Actin-binding protein 280) (ABP-280) (Alpha-filamin) (Endothelial actin-binding protein) (Filamin-1) (Non-muscle filamin)	FLNA	HUMAN	1	1	272	1103.63	0	0	Q8BTM8	Filamin-A (FLN-A) (Actin-binding protein 280) (ABP-280) (Alpha-filamin) (Endothelial actin-binding protein) (Filamin-1) (Non-muscle filamin)	Flna	MOUSE	1	299	323.196	0	0.462108
Q460N5	Q460N5	Poly [ADP-ribose] polymerase 14 (PARP-14) (EC 2.4.2.30) (ADP-ribosyltransferase diphtheria toxin-like 8) (ARTD8) (B aggressive lymphoma protein 2)	PARP14	HUMAN		2	1384;1385	1070.59		1	Q2EMV9	Poly [ADP-ribose] polymerase 14 (PARP-14) (EC 2.4.2.30) (ADP-ribosyltransferase diphtheria toxin-like 8) (ARTD8) (Collaborator of STAT6) (CoaSt6)	Parp14	MOUSE	1	446	336.843	0	0.461362
P20700	P20700	Lamin-B1	LMNB1	HUMAN	10	10	123;145;222;241;261;271;312;379;457;532	1074.18	4	4	P14733	Lamin-B1	Lmnb1	MOUSE	4	146;242;272;458	335.198	1	0.461351
Q15911	Q15911	Zinc finger homeobox protein 3 (AT motif-binding factor 1) (AT-binding transcription factor 1) (Alpha-fetoprotein enhancer-binding protein) (Zinc finger homeodomain protein 3) (ZFH-3)	ZFHX3	HUMAN	4	5	1218;1594;2451;2806;2866	1268.18	2	3	Q61329	Zinc finger homeobox protein 3 (AT motif-binding factor 1) (AT-binding transcription factor 1) (Alpha-fetoprotein enhancer-binding protein) (Zinc finger homeodomain protein 3) (ZFH-3)	Zfhx3	MOUSE	1	2815	244.053	1	0.459544
Q92576	Q92576	PHD finger protein 3	PHF3	HUMAN	5	5	317;395;656;831;964	1005.54	4	4	B2RQG2	PHD finger protein 3	Phf3	MOUSE	1	676	362.535	1	0.459236
Q7Z3B3	Q7Z3B3	KAT8 regulatory NSL complex subunit 1 (MLL1/MLL complex subunit KANSL1) (MSL1 homolog 1) (hMSL1v1) (NSL complex protein NSL1) (Non-specific lethal 1 homolog)	KANSL1	HUMAN	1	5	202;262;331;503;767	1092.92	1	2	Q80TG1	KAT8 regulatory NSL complex subunit 1 (NSL complex protein NSL1) (Non-specific lethal 1 homolog)	Kansl1	MOUSE	1	262	322.672	1	0.459089
Q9BRR0	Q9BRR0	Zinc finger protein with KRAB and SCAN domains 3 (Zinc finger and SCAN domain-containing protein 13) (Zinc finger protein 306) (Zinc finger protein 309) (Zinc finger protein 47 homolog) (Zf47) (Zfp-47)	ZKSCAN3	HUMAN	2	2	171;215	1148.3	2	2	Q91VW9	Zinc finger protein with KRAB and SCAN domains 3 (SCAN-KRAB-zinc finger protein) (Zinc finger protein 306) (Zinc finger protein 307) (Zinc finger protein 47 homolog) (Zf47) (Zfp-47)	Zkscan3	MOUSE	3	176;214;272	297.427	3	0.459006
Q15910	Q15910	Histone-lysine N-methyltransferase EZH2 (EC 2.1.1.43) (ENX-1) (Enhancer of zeste homolog 2) (Lysine N-methyltransferase 6)	EZH2	HUMAN	2	3	318;634;683	1246.72	1	1	Q6AXH7	Histone-lysine N-methyltransferase EZH2 (EC 2.1.1.43) (ENX-1) (Enhancer of zeste homolog 2)	Ezh2	MOUSE	1	630	250.383	1	0.457637
Q8WUB8	Q8WUB8;Q8WUB8-2;S5FZ81	PHD finger protein 10 (BRG1-associated factor 45a) (BAF45a) (XAP135)	PHF10	HUMAN	4	8	178;190;239;249;29;385;[Q8WUB8-2]106;[S5FZ81]371	1250.46	2	2	Q9D8M7	PHD finger protein 10 (BRG1-associated factor 45a) (BAF45a)	Phf10	MOUSE	1	189	247.962	1	0.457231
Q08211	Q08211	ATP-dependent RNA helicase A (RHA) (EC 3.6.4.13) (DEAH box protein 9) (Leukophysin) (LKP) (Nuclear DNA helicase II) (NDH II)	DHX9	HUMAN	4	14	1011;1024;1037;1073;120;152;314;365;5;697;737;755;76;857	1133.87	3	4	O70133	ATP-dependent RNA helicase A (RHA) (EC 3.6.4.13) (DEAH box protein 9) (mHEL-5) (Nuclear DNA helicase II) (NDH II)	Dhx9	MOUSE	2	121;76	299.844	2	0.456693
Q9Y6X8	Q9Y6X8	Zinc fingers and homeoboxes protein 2 (Alpha-fetoprotein regulator 1) (AFP regulator 1) (Regulator of AFP) (Zinc finger and homeodomain protein 2)	ZHX2	HUMAN	2	5	201;202;266;455;64	799.58	0	1	Q8C0C0	Zinc fingers and homeoboxes protein 2 (Alpha-fetoprotein regulator 1) (AFP regulator 1) (Regulator of AFP) (Zinc finger and homeodomain protein 2)	Zhx2	MOUSE	2	455;64	450.843	0	0.45641
Q8IUE6	Q8IUE6	Histone H2A type 2-B	HIST2H2AB	HUMAN	1	2	120;128	887.666	1	1	Q64522	Histone H2A type 2-B (H2a-613A)	Hist2h2ab	MOUSE	1	120	408.939	1	0.455297
O60264	O60264	SWI/SNF-related matrix-associated actin-dependent regulator of chromatin subfamily A member 5 (SWI/SNF-related matrix-associated actin-dependent regulator of chromatin A5) (EC 3.6.4.-) (Sucrose nonfermenting protein 2 homolog) (hSNF2H)	SMARCA5	HUMAN	15	25	1018;112;129;132;160;176;238;314;440;484;644;665;694;71;722;724;735;758;767;814;819;83;834;836;929	1303.9	3	4	Q91ZW3	SWI/SNF-related matrix-associated actin-dependent regulator of chromatin subfamily A member 5 (EC 3.6.4.-) (Sucrose nonfermenting protein 2 homolog) (mSnf2h)	Smarca5	MOUSE	3	175;766;835	219.47	0	0.454833
P49790	P49790	Nuclear pore complex protein Nup153 (153 kDa nucleoporin) (Nucleoporin Nup153)	NUP153	HUMAN	2	2	228;326	798.599	0	0	E9Q3G8	Nucleoporin 153	Nup153	MOUSE	2	327;354	447.749	1	0.454424
Q9H165	Q9H165;Q9H165-6	B-cell lymphoma/leukemia 11A (BCL-11A) (B-cell CLL/lymphoma 11A) (COUP-TF-interacting protein 1) (Ecotropic viral integration site 9 protein homolog) (EVI-9) (Zinc finger protein 856)	BCL11A	HUMAN	10	10	123;130;164;437;464;620;833;93;94;[Q9H165-6]123	1338.86	4	4	Q5STS9	B-cell lymphoma/leukemia 11A (BCL-11A) (B-cell CLL/lymphoma 11A) (COUP-TF-interacting protein 1) (Ecotropic viral integration site 9 protein) (EVI-9)	Bcl11a	MOUSE	1	123	201.825	1	0.453821
P04637	P04637	Cellular tumor antigen p53 (Antigen NY-CO-13) (Phosphoprotein p53) (Tumor suppressor p53)	TP53	HUMAN	14	15	120;132;139;24;292;305;319;320;321;357;370;373;381;382;386	1782.8	2	2									0.453468
O00470	O00470	Homeobox protein Meis1	MEIS1	HUMAN	1	1	126	1189.7	0	0	Q60954	Homeobox protein Meis1 (Myeloid ecotropic viral integration site 1)	Meis1	MOUSE	1	126	268.701	0	0.453415
P17861-2	P17861-2	X-box-binding protein 1 (XBP-1) (Tax-responsive element-binding protein 5) (TREB-5) [Cleaved into: X-box-binding protein 1, cytoplasmic form;X-box-binding protein 1, luminal form]	XBP1	HUMAN	1	6	111;151;16;262;302;92	1225.91	1	1	O35426-2	X-box-binding protein 1 (XBP-1) (Tax-responsive element-binding protein 5) (TREB-5) [Cleaved into: X-box-binding protein 1, cytoplasmic form;X-box-binding protein 1, luminal form]	Xbp1	MOUSE	1	297	251.89	1	0.453191
Q14966	Q14966	Zinc finger protein 638 (Cutaneous T-cell lymphoma-associated antigen se33-1) (CTCL-associated antigen se33-1) (Nuclear protein 220) (Zinc finger matrin-like protein)	ZNF638	HUMAN	8	14	130;1330;1378;1410;1488;1676;1791;1820;1840;196;389;395;740;825	1203.73	5	5	Q61464	Zinc finger protein 638 (Nuclear protein 220) (Zinc finger matrin-like protein)	Znf638	MOUSE	2	1359;1493	259.698	0	0.45193
Q14997	Q14997	Proteasome activator complex subunit 4 (Proteasome activator PA200)	PSME4	HUMAN	1	1	1124	700.805	0	0	Q5SSW2	Proteasome activator complex subunit 4 (Proteasome activator PA200) (Protein TEMO)	Psme4	MOUSE	1	1124	486.853	0	0.451496
Q8IYH5	Q8IYH5	ZZ-type zinc finger-containing protein 3	ZZZ3	HUMAN	5	5	276;612;647;708;742	1224.26	2	2	Q6KAQ7	ZZ-type zinc finger-containing protein 3	Zzz3	MOUSE	1	881	249.475	1	0.451416
O43298	O43298	Zinc finger and BTB domain-containing protein 43 (Zinc finger and BTB domain-containing protein 22B) (Zinc finger protein 297B) (ZnF-x)	ZBTB43	HUMAN	2	3	133;247;458	900.293	1	2	Q9DAI4	Zinc finger and BTB domain-containing protein 43 (Zinc finger protein 297B)	Zbtb43	MOUSE	3	133;338;358	396.284	2	0.451407
P45973	P45973	Chromobox protein homolog 5 (Antigen p25) (Heterochromatin protein 1 homolog alpha) (HP1 alpha)	CBX5	HUMAN	5	5	102;154;32;84;91	1142.89	1	1	Q61686	Chromobox protein homolog 5 (Heterochromatin protein 1 homolog alpha) (HP1 alpha)	Cbx5	MOUSE	1	154	285.687	0	0.451042
O15417	O15417	Trinucleotide repeat-containing gene 18 protein (Long CAG trinucleotide repeat-containing gene 79 protein)	TNRC18	HUMAN	2	7	1058;1159;1258;509;620;652;974	781.289	2	3	Q80WC3	Trinucleotide repeat-containing gene 18 protein (Zinc finger protein 469)	Tnrc18	MOUSE	3	1057;1085;1184	446.462	2	0.449298
Q6N043	Q6N043	Zinc finger protein 280D (Suppressor of hairy wing homolog 4) (Zinc finger protein 634)	ZNF280D	HUMAN	4	4	275;54;740;976	1167.8	2	2	Q68FE8	Zinc finger protein 280D (Suppressor of hairy wing homolog 4)	Znf280d	MOUSE	1	66	270.889	0	0.449072
Q6P2Q9	Q6P2Q9	Pre-mRNA-processing-splicing factor 8 (220 kDa U5 snRNP-specific protein) (PRP8 homolog) (Splicing factor Prp8) (p220)	PRPF8	HUMAN	6	15	1306;1732;1831;1866;1898;1958;267;278;29;366;442;525;528;702;93	966.477	1	2	Q99PV0	Pre-mRNA-processing-splicing factor 8 (Splicing factor Prp8)	Prpf8	MOUSE	2	2070;366	360.201	1	0.44799
P06748	P06748	Nucleophosmin (NPM) (Nucleolar phosphoprotein B23) (Nucleolar protein NO38) (Numatrin)	NPM1	HUMAN	7	20	103;134;141;150;189;202;215;223;229;24;248;250;257;263;267;273;292;32;54;73	1218.59	1	2	Q5SQB0	Nucleophosmin (NPM) (Nucleolar phosphoprotein B23) (Nucleolar protein NO38) (Numatrin)	Npm1	MOUSE	2	134;188	245.597	0	0.447796
P15880	P15880	40S ribosomal protein S2 (40S ribosomal protein S4) (Protein LLRep3) (Small ribosomal subunit protein uS5)	RPS2	HUMAN	1	9	103;108;212;257;263;275;65;71;76	1094.82	0	1	P25444	40S ribosomal protein S2 (40S ribosomal protein S4) (Protein LLRep3)	Rps2	MOUSE	1	275	301.208	0	0.447526
Q8WUZ0	Q8WUZ0	B-cell CLL/lymphoma 7 protein family member C	BCL7C	HUMAN	1	1	165	1227.52	1	1	O08664	B-cell CLL/lymphoma 7 protein family member C (B-cell chronic lymphocytic leukemia/lymphoma 7C protein)	Bcl7c	MOUSE	1	165	237.83	1	0.44571
Q8NC51	Q8NC51	Plasminogen activator inhibitor 1 RNA-binding protein (PAI1 RNA-binding protein 1) (PAI-RBP1) (SERPINE1 mRNA-binding protein 1)	SERBP1	HUMAN	5	5	102;211;228;281;68	1268.07	4	4	Q3UMP4	Plasminogen activator inhibitor 1 RNA-binding protein (PAI1 RNA-binding protein 1) (PAI-RBP1) (SERPINE1 mRNA-binding protein 1)	Serbp1	MOUSE	1	102	218.267	1	0.445042
Q9NS91	Q9NS91	E3 ubiquitin-protein ligase RAD18 (EC 2.3.2.27) (Postreplication repair protein RAD18) (hHR18) (hRAD18) (RING finger protein 73) (RING-type E3 ubiquitin transferase RAD18)	RAD18	HUMAN	5	25	102;110;115;127;151;156;161;168;170;186;197;230;245;271;276;318;328;347;363;370;376;383;406;462;57	1370.68	1	1	Q9QXK2	E3 ubiquitin-protein ligase RAD18 (EC 2.3.2.27) (Postreplication repair protein RAD18) (mRAD18Sc) (RING-type E3 ubiquitin transferase RAD18)	Rad18	MOUSE	1	328	171.127	0	0.444687
P13056	P13056	Nuclear receptor subfamily 2 group C member 1 (Orphan nuclear receptor TR2) (Testicular receptor 2)	NR2C1	HUMAN	2	4	153;250;56;588	974.568	2	2	Q505F1	Nuclear receptor subfamily 2 group C member 1 (Orphan nuclear receptor TR2) (Testicular receptor 2) (mTR2)	Nr2c1	MOUSE	2	238;575	350.087	2	0.444371
Q9UIF9	Q9UIF9	Bromodomain adjacent to zinc finger domain protein 2A (Transcription termination factor I-interacting protein 5) (TTF-I-interacting protein 5) (Tip5) (hWALp3)	BAZ2A	HUMAN	4	9	1172;1206;1676;1709;1901;695;720;866;921	1013.89	2	3	Q91YE5	Bromodomain adjacent to zinc finger domain protein 2A (Transcription termination factor I-interacting protein 5) (TTF-I-interacting protein 5) (Tip5)	Baz2a	MOUSE	1	1163	332.188	1	0.444328
Q8IWA0	Q8IWA0	WD repeat-containing protein 75 (U3 small nucleolar RNA-associated protein 17 homolog)	WDR75	HUMAN	8	11	123;133;145;426;427;484;622;671;676;682;701	1123.73	0	0	Q3U821	WD repeat-containing protein 75 (U3 small nucleolar RNA-associated protein 17 homolog)	Wdr75	MOUSE	3	426;670;681	280.582	0	0.443304
Q15022	Q15022	Polycomb protein SUZ12 (Chromatin precipitated E2F target 9 protein) (ChET 9 protein) (Joined to JAZF1 protein) (Suppressor of zeste 12 protein homolog)	SUZ12	HUMAN	6	6	223;390;395;403;72;75	1194.18	1	1	Q80U70	Polycomb protein Suz12 (Suppressor of zeste 12 protein homolog)	Suz12	MOUSE	2	225;74	248.481	0	0.443207
Q07955	Q07955	Serine/arginine-rich splicing factor 1 (Alternative-splicing factor 1) (ASF-1) (Splicing factor, arginine/serine-rich 1) (pre-mRNA-splicing factor SF2, P33 subunit)	SRSF1	HUMAN	2	2	174;38	1052.21	0	0	Q6PDM2	Serine/arginine-rich splicing factor 1 (ASF/SF2) (Pre-mRNA-splicing factor SRp30a) (Splicing factor, arginine/serine-rich 1)	Srsf1	MOUSE	1	174	312.629	0	0.443098
Q92794	Q92794	Histone acetyltransferase KAT6A (EC 2.3.1.48) (MOZ, YBF2/SAS3, SAS2 and TIP60 protein 3) (MYST-3) (Monocytic leukemia zinc finger protein) (Runt-related transcription factor-binding protein 2) (Zinc finger protein 220)	KAT6A	HUMAN	4	5	1276;1342;463;834;885	1370.92	3	3	Q8BZ21	Histone acetyltransferase KAT6A (EC 2.3.1.48) (MOZ, YBF2/SAS3, SAS2 and TIP60 protein 3) (MYST-3) (Monocytic leukemia zinc finger homolog) (Monocytic leukemia zinc finger protein)	Kat6a	MOUSE	1	1404	165.037	1	0.441331
P78364	P78364	Polyhomeotic-like protein 1 (hPH1) (Early development regulatory protein 1)	PHC1	HUMAN	3	8	337;633;662;723;730;763;799;987	1250.49	0	1	Q3V116	Polyhomeotic-like protein 1 (mPH1) (Early development regulatory protein 1) (RAE-28)	Phc1	MOUSE	1	677	218.672	0	0.440799
Q92620	Q92620	Pre-mRNA-splicing factor ATP-dependent RNA helicase PRP16 (EC 3.6.4.13) (ATP-dependent RNA helicase DHX38) (DEAH box protein 38)	DHX38	HUMAN		5	425;474;482;483;504	834.045		2	Q80X98	DEAH (Asp-Glu-Ala-His) box polypeptide 38 (Putative uncharacterized protein)	Dhx38	MOUSE	1	28	405.828	0	0.439912
O94913	O94913	Pre-mRNA cleavage complex 2 protein Pcf11 (Pre-mRNA cleavage complex II protein Pcf11)	PCF11	HUMAN	4	11	1419;148;1511;1524;1546;164;196;582;638;654;70	1185.3	3	3	G3X9Z4	Cleavage and polyadenylation factor subunit homolog (S. cerevisiae) (PCF11 cleavage and polyadenylation factor subunit)	Pcf11	MOUSE	1	1544	245.379	1	0.439207
Q9H334	Q9H334	Forkhead box protein P1 (Mac-1-regulated forkhead) (MFH)	FOXP1	HUMAN	3	5	287;372;377;548;636	1028.96	2	2	P58462	Forkhead box protein P1 (Forkhead-related transcription factor 1)	Foxp1	MOUSE	3	315;405;664	315.13	2	0.438588
Q9UK61	Q9UK61	Protein TASOR (CTCL tumor antigen se89-1) (Retinoblastoma-associated protein RAP140) (Transgene activation suppressor protein)	FAM208A	HUMAN	3	11	110;258;274;335;450;586;628;649;678;832;872	1070.62	1	2	Q69ZR9	Protein TASOR (Transgene activation suppressor protein)	Fam208a	MOUSE	1	244	296.102	0	0.438503
Q8N9N5	Q8N9N5;Q8N9N5-2	Protein BANP (BEN domain-containing protein 1) (Btg3-associated nuclear protein) (Scaffold/matrix-associated region-1-binding protein)	BANP	HUMAN	3	5	133;165;308;87;[Q8N9N5-2]134	1152.29	1	1	Q8VBU8	Protein BANP (Btg3-associated nuclear protein) (Scaffold/matrix-associated region-1-binding protein)	Banp	MOUSE	1	141	257.846	1	0.437807
Q9NUW8	Q9NUW8	Tyrosyl-DNA phosphodiesterase 1 (Tyr-DNA phosphodiesterase 1) (EC 3.1.4.-)	TDP1	HUMAN		14	139;160;222;243;27;311;367;410;417;432;495;558;596;64	1226.08		1	Q8BJ37	Tyrosyl-DNA phosphodiesterase 1 (Tyr-DNA phosphodiesterase 1) (EC 3.1.4.-) (Protein expressed in male leptotene and zygotene spermatocytes 501) (MLZ-501)	Tdp1	MOUSE	1	176	224.357	0	0.437782
Q13330	Q13330	Metastasis-associated protein MTA1	MTA1	HUMAN	5	6	182;352;361;462;549;554	1181.58	0	0	Q8K4B0	Metastasis-associated protein MTA1	Mta1	MOUSE	1	352	243.406	0	0.437153
Q9UKN8	Q9UKN8	General transcription factor 3C polypeptide 4 (EC 2.3.1.48) (TF3C-delta) (Transcription factor IIIC 90 kDa subunit) (TFIIIC 90 kDa subunit) (TFIIIC90) (Transcription factor IIIC subunit delta)	GTF3C4	HUMAN	5	12	119;156;33;348;446;551;564;598;605;629;633;668	1024.99	0	1	Q8BMQ2	General transcription factor 3C polypeptide 4 (EC 2.3.1.48) (TF3C-delta) (Transcription factor IIIC 90 kDa subunit) (TFIIIC 90 kDa subunit) (TFIIIC90) (Transcription factor IIIC subunit delta)	Gtf3c4	MOUSE	1	12	314.169	0	0.437037
Q13523	Q13523	Serine/threonine-protein kinase PRP4 homolog (EC 2.7.11.1) (PRP4 kinase) (PRP4 pre-mRNA-processing factor 4 homolog)	PRPF4B	HUMAN	1	1	117	980.904	1	1	Q61136	Serine/threonine-protein kinase PRP4 homolog (EC 2.7.11.1) (PRP4 pre-mRNA-processing factor 4 homolog) (Pre-mRNA protein kinase)	Prpf4b	MOUSE	1	118	333.758	1	0.436819
Q8NCY6	Q8NCY6	Myb/SANT-like DNA-binding domain-containing protein 4 (Myb/SANT-like DNA-binding domain containing 4 with coiled-coils)	MSANTD4	HUMAN	2	2	142;273	932.646	1	1	Q91YU3	Myb/SANT-like DNA-binding domain-containing protein 4	Msantd4	MOUSE	2	142;273	353.457	1	0.435599
Q12968	Q12968	Nuclear factor of activated T-cells, cytoplasmic 3 (NF-ATc3) (NFATc3) (NFATx) (T-cell transcription factor NFAT4) (NF-AT4)	NFATC3	HUMAN		1	703	690.514		1	Q3UZ64	Nuclear factor of activated T-cells, cytoplasmic 3 (NF-ATc3) (NFATc3) (NFATx) (T-cell transcription factor NFAT4) (NF-AT4)	Nfatc3	MOUSE	1	704	463.016	1	0.4355
Q6NUN9	Q6NUN9	Zinc finger protein 746 (Parkin-interacting substrate) (PARIS)	ZNF746	HUMAN	2	3	141;189;286	995.799	2	3	Q3U133	Zinc finger protein 746	Znf746	MOUSE	2	189;287	324.506	2	0.435415
Q9UHX1	Q9UHX1;Q9UHX1-5	Poly(U)-binding-splicing factor PUF60 (60 kDa poly(U)-binding-splicing factor) (FUSE-binding protein-interacting repressor) (FBP-interacting repressor) (Ro-binding protein 1) (RoBP1) (Siah-binding protein 1) (Siah-BP1)	PUF60	HUMAN	4	4	419;43;458;[Q9UHX1-5]14	1347.89	4	4	Q3UEB3	Poly(U)-binding-splicing factor PUF60 (60 kDa poly(U)-binding-splicing factor)	Puf60	MOUSE	1	463	163.295	1	0.434493
P46013	P46013;P46013-2	Proliferation marker protein Ki-67 (Antigen identified by monoclonal antibody Ki-67) (Antigen KI-67) (Antigen Ki67)	MKI67	HUMAN	14	90	1004;1022;1035;1043;1087;1093;1130;114;1165;1172;1178;1188;1197;1208;1245;1307;1319;1330;1337;136;1409;145;1460;150;1549;1561;1572;160;1651;1681;1703;172;1734;1805;1895;1927;2009;204;2067;219;2280;239;2398;245;2492;2500;2613;263;2734;274;2852;295;2967;3217;331;346;360;379;404;414;421;458;466;50;502;528;537;548;552;560;587;600;608;678;697;721;745;749;760;764;818;850;857;886;892;906;933;939;957;[P4…	1388.95	10	18	E9PVX6	Proliferation marker protein Ki-67 (Antigen identified by monoclonal antibody Ki-67 homolog) (Antigen KI-67 homolog) (Antigen Ki67 homolog)	Mki67	MOUSE	2	1495;1820	144.496	1	0.434386
P49750	P49750	YLP motif-containing protein 1 (Nuclear protein ZAP3) (ZAP113)	YLPM1	HUMAN	9	10	1401;1457;1686;1829;1833;331;699;716;788;858	1365.21	6	7	Q9R0I7	YLP motif-containing protein 1 (Nuclear protein ZAP3)	Ylpm1	MOUSE	1	1159	152.776	0	0.432997
Q5VUA4	Q5VUA4	Zinc finger protein 318 (Endocrine regulatory protein)	ZNF318	HUMAN	2	19	1209;1264;1297;1408;1418;1782;1824;1850;1854;1976;2007;2140;281;444;469;536;547;578;707	1117.14	2	7	Q99PP2	Zinc finger protein 318 (Testicular zinc finger protein) (Fragment)	Znf318	MOUSE	2	1109;434	263.899	2	0.432265
Q13422	Q13422	DNA-binding protein Ikaros (Ikaros family zinc finger protein 1) (Lymphoid transcription factor LyF-1)	IKZF1	HUMAN		1	241	580.218		1	G5E8H3	DNA-binding protein Ikaros (Ikaros family zinc finger protein 1) (Lymphoid transcription factor LyF-1)	Ikzf1	MOUSE	7	240;254;374;425;48;58;[Q5SWT9]78	502.285	4	0.429485
P45378	P45378	Troponin T, fast skeletal muscle (TnTf) (Beta-TnTF) (Fast skeletal muscle troponin T) (fTnT)	TNNT3	HUMAN		1	186	928.912		0	Q9QZ47-7	Troponin T, fast skeletal muscle (TnTf) (Fast skeletal muscle troponin T) (fTnT)	Tnnt3	MOUSE	3	141;34;43	342.538	0	0.428522
P42766	P42766	60S ribosomal protein L35 (Large ribosomal subunit protein uL29)	RPL35	HUMAN	3	3	25;35;43	887.669	1	1	Q6ZWV7	60S ribosomal protein L35	Rpl35	MOUSE	1	35	358.747	0	0.427128
P62280	P62280	40S ribosomal protein S11 (Small ribosomal subunit protein uS17)	RPS11	HUMAN	2	12	107;12;136;144;157;21;30;32;38;45;48;59	1069.75	0	0	P62281	40S ribosomal protein S11	Rps11	MOUSE	1	45	275.598	0	0.426775
Q6PJP8	Q6PJP8	DNA cross-link repair 1A protein (SNM1 homolog A) (hSNM1) (hSNM1A)	DCLRE1A	HUMAN	17	18	202;236;247;361;417;427;429;467;488;497;508;517;533;536;543;573;668;969	1675.43	0	0									0.426158
O15015	O15015	Zinc finger protein 646	ZNF646	HUMAN	7	7	1135;1157;1168;1178;534;557;796	1672.08	5	5									0.425307
Q6UN15	Q6UN15;Q6UN15-3	Pre-mRNA 3'-end-processing factor FIP1 (hFip1) (FIP1-like 1 protein) (Factor interacting with PAP) (Rearranged in hypereosinophilia)	FIP1L1	HUMAN	3	4	104;123;254;[Q6UN15-3]195	1296.93	1	1	Q9D824	Pre-mRNA 3'-end-processing factor FIP1 (FIP1-like 1 protein)	Fip1l1	MOUSE	2	122;230	163.289	1	0.421529
Q9NVU0	Q9NVU0	DNA-directed RNA polymerase III subunit RPC5 (RNA polymerase III subunit C5) (DNA-directed RNA polymerase III 80 kDa polypeptide)	POLR3E	HUMAN	1	5	171;260;498;635;682	960.667	1	2	Q9CZT4	DNA-directed RNA polymerase III subunit RPC5 (RNA polymerase III subunit 5) (RNA polymerase III subunit C5) (Sex-lethal interactor homolog)	Polr3e	MOUSE	1	498	314.55	1	0.420891
Q00613	Q00613	Heat shock factor protein 1 (HSF 1) (Heat shock transcription factor 1) (HSTF 1)	HSF1	HUMAN	3	6	126;131;208;224;298;91	1013.92	3	3	P38532	Heat shock factor protein 1 (HSF 1) (Heat shock transcription factor 1) (HSTF 1)	Hsf1	MOUSE	2	298;91	290.1	2	0.420713
Q9HAZ2	Q9HAZ2	PR domain zinc finger protein 16 (PR domain-containing protein 16) (Transcription factor MEL1) (MDS1/EVI1-like gene 1)	PRDM16	HUMAN	3	13	1114;146;155;211;269;293;546;578;648;752;783;832;857	1216.94	1	4	A2A934	PR domain zinc finger protein 16 (PR domain-containing protein 16) (Transcription factor MEL1) (MDS1/EVI1-like gene 1)	Prdm16	MOUSE	1	270	197.518	1	0.420393
P61247	P61247	40S ribosomal protein S3a (Small ribosomal subunit protein eS1) (v-fos transformation effector protein) (Fte-1)	RPS3A	HUMAN	5	5	199;249;34;56;94	1152.97	1	1	P97351	40S ribosomal protein S3a (Protein TU-11)	Rps3a	MOUSE	2	249;34	226.246	1	0.420246
Q8N1H7	Q8N1H7	Protein SIX6OS1 (Six6 opposite strand transcript 1)	SIX6OS1	HUMAN	1	2	243;251	913.568	0	0	Q9CTN5	Protein SIX6OS1 (Six6 opposite strand transcript 1 homolog)	Six6os1	MOUSE	1	128	334.187	0	0.419932
Q9UL03	Q9UL03	Integrator complex subunit 6 (Int6) (DBI-1) (Protein DDX26) (Protein deleted in cancer 1) (DICE1)	INTS6	HUMAN	1	3	275;537;695	1076.91	0	0	Q6PCM2	Integrator complex subunit 6 (Int6) (DBI-1) (Protein DDX26)	Ints6	MOUSE	1	275	259.207	0	0.419398
P68133	P68133	Actin, alpha skeletal muscle (Alpha-actin-1)	ACTA1	HUMAN	2	2	115;70	889.295	0	0	P68134	Actin, alpha skeletal muscle (Alpha-actin-1)	Acta1	MOUSE	6	115;317;328;330;52;70	344.096	0	0.419319
P49716	P49716	CCAAT/enhancer-binding protein delta (C/EBP delta) (Nuclear factor NF-IL6-beta) (NF-IL6-beta)	CEBPD	HUMAN	1	1	120	542.527	1	1	Q00322	CCAAT/enhancer-binding protein delta (C/EBP delta) (C/EBP-related protein 3)	Cebpd	MOUSE	1	120	500.296	1	0.418781
P51608	P51608	Methyl-CpG-binding protein 2 (MeCp-2 protein) (MeCp2)	MECP2	HUMAN	1	1	414	930.703	1	1	Q9Z2D6	Methyl-CpG-binding protein 2 (MeCp-2 protein) (MeCp2)	Mecp2	MOUSE	1	412	324.023	1	0.418586
Q96KR1	Q96KR1	Zinc finger RNA-binding protein (hZFR) (M-phase phosphoprotein homolog)	ZFR	HUMAN	4	6	158;363;509;527;541;623	1228.96	0	0	O88532	Zinc finger RNA-binding protein	Zfr	MOUSE	1	541	187.849	0	0.418025
Q8N257	Q8N257	Histone H2B type 3-B (H2B type 12)	HIST3H2BB	HUMAN	3	3	109;117;12	1641.79	0	0									0.417602
Q92769	Q92769	Histone deacetylase 2 (HD2) (EC 3.5.1.98)	HDAC2	HUMAN	2	5	243;280;452;462;481	1078.45	2	2	P70288	Histone deacetylase 2 (HD2) (EC 3.5.1.98) (YY1 transcription factor-binding protein)	Hdac2	MOUSE	2	481;90	255.105	1	0.417487
Q9H0U9	Q9H0U9	Testis-specific Y-encoded-like protein 1 (TSPY-like protein 1)	TSPYL1	HUMAN		1	156	755.866		0	O88852	Testis-specific Y-encoded-like protein 1 (TSPY-like protein 1)	Tspyl1	MOUSE	1	109	401.271	1	0.417469
O75030	O75030;O75030-2	Microphthalmia-associated transcription factor (Class E basic helix-loop-helix protein 32) (bHLHe32)	MITF	HUMAN	2	2	423;[O75030-2]302	1016.43	1	1	Q08874	Microphthalmia-associated transcription factor	Mitf	MOUSE	1	423	281.511	1	0.416532
P42285	P42285	Superkiller viralicidic activity 2-like 2 (EC 3.6.4.13) (ATP-dependent RNA helicase DOB1) (ATP-dependent RNA helicase SKIV2L2) (TRAMP-like complex helicase)	SKIV2L2	HUMAN	2	5	126;408;437;51;79	879.025	0	0	Q9CZU3	Superkiller viralicidic activity 2-like 2 (EC 3.6.4.13) (ATP-dependent helicase SKIV2L2) (TRAMP-like complex helicase)	Skiv2l2	MOUSE	1	49	342.674	0	0.415909
P31269	P31269	Homeobox protein Hox-A9 (Homeobox protein Hox-1G)	HOXA9	HUMAN	1	1	133	922.96	1	1	P09631	Homeobox protein Hox-A9 (Homeobox protein Hox-1.7)	Hoxa9	MOUSE	1	132	322.521	1	0.415773
P17535	P17535	Transcription factor jun-D	JUND	HUMAN	1	1	240	1189.61	1	1	P15066	Transcription factor jun-D	Jund	MOUSE	1	234	200.315	1	0.415011
A6H8Y1	A6H8Y1	Transcription factor TFIIIB component B'' homolog (Transcription factor IIIB 150) (TFIIIB150) (Transcription factor-like nuclear regulator)	BDP1	HUMAN	2	3	1218;208;224	1097.1	1	1	Q571C7	Transcription factor TFIIIB component B'' homolog (Transcription factor IIIB 150) (TFIIIB150) (Transcription factor-like nuclear regulator)	Bdp1	MOUSE	1	2005	240.427	1	0.413992
P62805	P62805	Histone H4	HIST1H4A	HUMAN	2	2	78;92	820.638	0	0	P62806	Histone H4	Hist1h4a	MOUSE	3	6;78;92	365.1	0	0.413644
O15550	O15550	Lysine-specific demethylase 6A (EC 1.14.11.-) (Histone demethylase UTX) (Ubiquitously-transcribed TPR protein on the X chromosome) (Ubiquitously-transcribed X chromosome tetratricopeptide repeat protein)	KDM6A	HUMAN	3	3	1034;412;86	1172.07	1	1	O70546	Lysine-specific demethylase 6A (EC 1.14.11.-) (Histone demethylase UTX) (Ubiquitously transcribed TPR protein on the X chromosome) (Ubiquitously transcribed X chromosome tetratricopeptide repeat protein)	Kdm6a	MOUSE	1	1034	205.017	0	0.413188
P17022	P17022	Zinc finger protein 18 (Heart development-specific gene 1 protein) (Zinc finger protein 535) (Zinc finger protein KOX11) (Zinc finger protein with KRAB and SCAN domains 6)	ZNF18	HUMAN	2	2	17;183	1054.46	2	2	Q810A1	Zinc finger protein 18 (Zinc finger protein 535) (Zinc finger protein with KRAB and SCAN domains 6)	Znf18	MOUSE	1	189	257.875	1	0.412941
Q9P0M6	Q9P0M6	Core histone macro-H2A.2 (Histone macroH2A2) (mH2A2)	H2AFY2	HUMAN	3	3	123;189;246	1079.3	1	1	Q8CCK0	Core histone macro-H2A.2 (Histone macroH2A2) (mH2A2)	H2afy2	MOUSE	1	189	246.052	0	0.412622
Q96CK0	Q96CK0	Zinc finger protein 653 (67 kDa zinc finger protein) (Zinc finger protein Zip67)	ZNF653	HUMAN	1	1	399	869.41	1	1	Q6YND2	Zinc finger protein 653 (67 kDa zinc finger protein) (Zinc finger protein Zip67)	Znf653	MOUSE	1	397	339.188	1	0.411507
Q16821	Q16821	Protein phosphatase 1 regulatory subunit 3A (Protein phosphatase 1 glycogen-associated regulatory subunit) (Protein phosphatase type-1 glycogen targeting subunit) (RG1)	PPP1R3A	HUMAN	2	2	724;734	1017.38	1	1	Q99MR9	Protein phosphatase 1 regulatory subunit 3A (Protein phosphatase 1 glycogen-associated regulatory subunit) (Protein phosphatase type-1 glycogen targeting subunit) (RG1)	Ppp1r3a	MOUSE	1	951	270.891	0	0.410812
Q9P2E9	Q9P2E9	Ribosome-binding protein 1 (180 kDa ribosome receptor homolog) (RRp) (ES/130-related protein) (Ribosome receptor protein)	RRBP1	HUMAN	1	1	559	644.466	1	1	Q99PL5	Ribosome-binding protein 1 (Ribosome receptor protein) (RRp) (mRRp)	Rrbp1	MOUSE	3	148;210;752	439.891	3	0.410809
P18077	P18077	60S ribosomal protein L35a (Cell growth-inhibiting gene 33 protein) (Large ribosomal subunit protein eL33)	RPL35A	HUMAN	1	4	29;63;66;8	895.959	0	1	O55142	60S ribosomal protein L35a	Rpl35a	MOUSE	1	63	325.75	0	0.410718
Q6PL18	Q6PL18	ATPase family AAA domain-containing protein 2 (EC 3.6.1.3) (AAA nuclear coregulator cancer-associated protein) (ANCCA)	ATAD2	HUMAN	8	15	1026;1037;1090;1117;1128;1146;1148;1178;1197;1236;125;1378;406;456;766	1126.11	2	4	Q8CDM1	ATPase family AAA domain-containing protein 2 (EC 3.6.1.3)	Atad2	MOUSE	1	797	220.421	0	0.410145
Q96L73	Q96L73	Histone-lysine N-methyltransferase, H3 lysine-36 and H4 lysine-20 specific (EC 2.1.1.43) (Androgen receptor coactivator 267 kDa protein) (Androgen receptor-associated protein of 267 kDa) (H3-K36-HMTase) (H4-K20-HMTase) (Lysine N-methyltransferase 3B) (Nuclear receptor-binding SET domain-containing protein 1) (NR-binding SET domain-containing protein)	NSD1	HUMAN	3	26	1055;127;1339;1463;1613;1964;2249;2482;2531;2545;2616;2672;320;448;477;528;618;717;754;769;813;837;858;883;886;906	1086.04	1	5	O88491	Histone-lysine N-methyltransferase, H3 lysine-36 and H4 lysine-20 specific (EC 2.1.1.43) (H3-K36-HMTase) (H4-K20-HMTase) (Nuclear receptor-binding SET domain-containing protein 1) (NR-binding SET domain-containing protein)	Nsd1	MOUSE	1	1237	238.308	1	0.409992
Q9UID6	Q9UID6	Zinc finger protein 639 (Zinc finger protein ANC_2H01) (Zinc finger protein ZASC1)	ZNF639	HUMAN		1	76	818.946		0	Q99KZ6	Zinc finger protein 639 (Zinc finger protein ZASC1)	Znf639	MOUSE	2	205;226	355.824	1	0.408008
P10412	P10412	Histone H1.4 (Histone H1b) (Histone H1s-4)	HIST1H1E	HUMAN	2	3	17;46;97	554.616	0	0	P43274	Histone H1.4 (H1 VAR.2) (H1e)	Hist1h1e	MOUSE	3	17;46;52	473.527	0	0.406832
Q9NYP9	Q9NYP9	Protein Mis18-alpha (FAPP1-associated protein 1)	MIS18A	HUMAN		3	190;225;232	821.652		0	Q9CZJ6	Protein Mis18-alpha	Mis18a	MOUSE	1	44	352.227	0	0.406677
Q9H0G5	Q9H0G5	Nuclear speckle splicing regulatory protein 1 (Coiled-coil domain-containing protein 55) (Nuclear speckle-related protein 70) (NSrp70)	NSRP1	HUMAN	1	1	239	540.033	1	1	Q5NCR9	Nuclear speckle splicing regulatory protein 1 (Coiled-coil domain-containing protein 55) (Nuclear speckle-related protein 70) (NSrp70)	Nsrp1	MOUSE	1	209	477.852	1	0.40555
P84243	P84243	Histone H3;Histone H3.3	H3F3A	HUMAN	1	1	38	973.669	0	0	P84244	Histone H3 (Fragment);Histone H3.3	H3f3a	MOUSE	3	116;38;57	277.388	0	0.403341
P38919	P38919	Eukaryotic initiation factor 4A-III (eIF-4A-III) (eIF4A-III) (EC 3.6.4.13) (ATP-dependent RNA helicase DDX48) (ATP-dependent RNA helicase eIF4A-3) (DEAD box protein 48) (Eukaryotic initiation factor 4A-like NUK-34) (Eukaryotic translation initiation factor 4A isoform 3) (Nuclear matrix protein 265) (NMP 265) (hNMP 265) [Cleaved into: Eukaryotic initiation factor 4A-III, N-terminally processed]	EIF4A3	HUMAN	3	6	15;19;242;314;60;70	1002.48	1	1	Q91VC3	Eukaryotic initiation factor 4A-III (eIF-4A-III) (eIF4A-III) (EC 3.6.4.13) (ATP-dependent RNA helicase DDX48) (ATP-dependent RNA helicase eIF4A-3) (DEAD box protein 48) (Eukaryotic translation initiation factor 4A isoform 3) [Cleaved into: Eukaryotic initiation factor 4A-III, N-terminally processed]	Eif4a3	MOUSE	1	19	264.157	1	0.403245
Q9NYV4	Q9NYV4	Cyclin-dependent kinase 12 (EC 2.7.11.22) (EC 2.7.11.23) (Cdc2-related kinase, arginine/serine-rich) (CrkRS) (Cell division cycle 2-related protein kinase 7) (CDC2-related protein kinase 7) (Cell division protein kinase 12) (hCDK12)	CDK12	HUMAN	1	2	509;861	941.56	1	1	Q14AX6	Cyclin-dependent kinase 12 (EC 2.7.11.22) (EC 2.7.11.23) (Cdc2-related kinase, arginine/serine-rich) (CrkRS) (Cell division cycle 2-related protein kinase 7) (CDC2-related protein kinase 7) (Cell division protein kinase 12)	Cdk12	MOUSE	1	428	290.848	1	0.402728
Q9H2X6	Q9H2X6	Homeodomain-interacting protein kinase 2 (hHIPk2) (EC 2.7.11.1)	HIPK2	HUMAN	1	3	32;953;973	863.85	1	1	Q9QZR5	Homeodomain-interacting protein kinase 2 (EC 2.7.11.1) (Nuclear body-associated kinase 1) (Sialophorin tail-associated nuclear serine/threonine-protein kinase)	Hipk2	MOUSE	1	32	325.585	1	0.402458
Q13029	Q13029	PR domain zinc finger protein 2 (EC 2.1.1.43) (GATA-3-binding protein G3B) (Lysine N-methyltransferase 8) (MTB-ZF) (MTE-binding protein) (PR domain-containing protein 2) (Retinoblastoma protein-interacting zinc finger protein) (Zinc finger protein RIZ)	PRDM2	HUMAN	7	7	1257;1523;215;626;651;713;866	743.282	2	2	A2A7B5	PR domain-containing 2, with ZNF domain (Putative uncharacterized protein) (Fragment)	Prdm2	MOUSE	6	1106;1139;209;621;709;861	379.924	2	0.402288
Q9Y265	Q9Y265	RuvB-like 1 (EC 3.6.4.12) (49 kDa TATA box-binding protein-interacting protein) (49 kDa TBP-interacting protein) (54 kDa erythrocyte cytosolic protein) (ECP-54) (INO80 complex subunit H) (Nuclear matrix protein 238) (NMP 238) (Pontin 52) (TIP49a) (TIP60-associated protein 54-alpha) (TAP54-alpha)	RUVBL1	HUMAN	3	4	2;225;265;427	1207.11	1	1	P60122	RuvB-like 1 (EC 3.6.4.12) (49 kDa TATA box-binding protein-interacting protein) (49 kDa TBP-interacting protein) (DNA helicase p50) (Pontin 52) (TIP49a)	Ruvbl1	MOUSE	1	225	169.373	0	0.402098
Q53GI4	Q53GI4	Transcriptional enhancer factor TEF-3 (TEA domain family member 4) (TEAD-4) (Transcription factor 13-like 1) (Transcription factor RTEF-1)	TEAD4	HUMAN	1	2	178;65	1055.11	0	0	Q62296	Transcriptional enhancer factor TEF-3 (ETF-related factor 2) (ETFR-2) (TEA domain family member 4) (TEAD-4) (TEF-1-related factor 1) (TEF-1-related factor FR-19) (RTEF-1)	Tead4	MOUSE	1	171	237.503	0	0.401672
P48444	P48444	Coatomer subunit delta (Archain) (Delta-coat protein) (Delta-COP)	ARCN1	HUMAN	1	2	243;323	970.151	1	1	Q5XJY5	Coatomer subunit delta (Archain) (Delta-coat protein) (Delta-COP)	Arcn1	MOUSE	1	243	274.846	1	0.40102
Q9HBD4	Q9HBD4	Transcription activator BRG1 (EC 3.6.4.-) (ATP-dependent helicase SMARCA4) (BRG1-associated factor 190A) (BAF190A) (Mitotic growth and transcription activator) (Protein BRG-1) (Protein brahma homolog 1) (SNF2-beta) (SWI/SNF-related matrix-associated actin-dependent regulator of chromatin subfamily A member 4)	SMARCA4	HUMAN	4	4	1227;1349;471;711	1098.34	0	0	Q3TKT4	Transcription activator BRG1 (EC 3.6.4.-) (ATP-dependent helicase SMARCA4) (BRG1-associated factor 190A) (BAF190A) (Protein brahma homolog 1) (SNF2-beta) (SWI/SNF-related matrix-associated actin-dependent regulator of chromatin subfamily A member 4)	Smarca4	MOUSE	1	711	216.331	0	0.400784
P12270	P12270	Nucleoprotein TPR (Megator) (NPC-associated intranuclear protein) (Translocated promoter region protein)	TPR	HUMAN	4	4	1670;215;387;713	738.433	0	0	Q7M739	Nucleoprotein TPR (NPC-associated intranuclear protein) (Translocated promoter region and nuclear basket protein)	Tpr	MOUSE	6	1347;1449;1489;1666;215;925	378.967	0	0.400517
P49336	P49336	Cyclin-dependent kinase 8 (EC 2.7.11.22) (EC 2.7.11.23) (Cell division protein kinase 8) (Mediator complex subunit CDK8) (Mediator of RNA polymerase II transcription subunit CDK8) (Protein kinase K35)	CDK8	HUMAN		1	355	859.462		1	Q8R3L8	Cyclin-dependent kinase 8 (EC 2.7.11.22) (EC 2.7.11.23) (Cell division protein kinase 8) (Mediator complex subunit CDK8) (Mediator of RNA polymerase II transcription subunit CDK8)	Cdk8	MOUSE	1	355	323.919	1	0.400407
Q8NFD5	Q8NFD5	AT-rich interactive domain-containing protein 1B (ARID domain-containing protein 1B) (BRG1-associated factor 250b) (BAF250B) (BRG1-binding protein hELD/OSA1) (Osa homolog 2) (hOsa2) (p250R)	ARID1B	HUMAN	3	5	1010;1057;1198;1566;1747	1035.89	0	0	E9Q4N6	AT-rich interactive domain 1B (SWI-like)	Arid1b	MOUSE	1	483	243.417	0	0.400101
Q15652	Q15652	Probable JmjC domain-containing histone demethylation protein 2C (EC 1.14.11.-) (Jumonji domain-containing protein 1C) (Thyroid receptor-interacting protein 8) (TR-interacting protein 8) (TRIP-8)	JMJD1C	HUMAN	2	14	1038;1661;1900;1981;1999;2037;2076;2132;2136;2296;396;536;637;976	1085.03	2	6	Q69ZK6	Probable JmjC domain-containing histone demethylation protein 2C (EC 1.14.11.-) (Jumonji domain-containing protein 1C)	Jmjd1c	MOUSE	1	1847	219.718	0	0.399299
P23246	P23246	Splicing factor, proline- and glutamine-rich (100 kDa DNA-pairing protein) (hPOMp100) (DNA-binding p52/p100 complex, 100 kDa subunit) (Polypyrimidine tract-binding protein-associated-splicing factor) (PSF) (PTB-associated-splicing factor)	SFPQ	HUMAN	1	4	279;338;502;518	783.458	1	2	Q8VIJ6	Splicing factor, proline- and glutamine-rich (DNA-binding p52/p100 complex, 100 kDa subunit) (Polypyrimidine tract-binding protein-associated-splicing factor) (PSF) (PTB-associated-splicing factor)	Sfpq	MOUSE	1	330	356.04	1	0.399102
Q8IXY8-3	Q8IXY8-3	Peptidyl-prolyl cis-trans isomerase-like 6 (PPIase) (EC 5.2.1.8) (Cyclophilin-like protein PPIL6) (Rotamase PPIL6)	PPIL6	HUMAN	1	1	48	878.197	1	1	Q9D6D8	Peptidyl-prolyl cis-trans isomerase-like 6 (PPIase) (EC 5.2.1.8) (Cyclophilin-like protein PPIL6) (Rotamase PPIL6)	Ppil6	MOUSE	1	10	312.683	0	0.398866
P49368	P49368	T-complex protein 1 subunit gamma (TCP-1-gamma) (CCT-gamma) (hTRiC5)	CCT3	HUMAN		4	15;203;354;491	1267.27		1	P80318	T-complex protein 1 subunit gamma (TCP-1-gamma) (CCT-gamma) (Matricin) (mTRiC-P5)	Cct3	MOUSE	1	44	135.781	0	0.398546
Q9BTC0	Q9BTC0	Death-inducer obliterator 1 (DIO-1) (hDido1) (Death-associated transcription factor 1) (DATF-1)	DIDO1	HUMAN	1	4	216;247;515;879	673.98	1	4	Q8C9B9	Death-inducer obliterator 1 (DIO-1) (Death-associated transcription factor 1) (DATF-1)	Dido1	MOUSE	1	213	404.401	1	0.398398
O75131	O75131	Copine-3 (Copine III)	CPNE3	HUMAN	1	2	211;235	958.719	1	1	Q8BT60	Copine-3 (Copine III)	Cpne3	MOUSE	2	192;211	275.041	1	0.398221
Q9UIG0	Q9UIG0	Tyrosine-protein kinase BAZ1B (EC 2.7.10.2) (Bromodomain adjacent to zinc finger domain protein 1B) (Williams syndrome transcription factor) (Williams-Beuren syndrome chromosomal region 10 protein) (Williams-Beuren syndrome chromosomal region 9 protein) (hWALp2)	BAZ1B	HUMAN	13	18	1089;1107;1129;1144;1318;225;231;297;335;343;352;371;483;576;63;785;822;826	1564.07	3	3									0.397833
Q99700	Q99700	Ataxin-2 (Spinocerebellar ataxia type 2 protein) (Trinucleotide repeat-containing gene 13 protein)	ATXN2	HUMAN	2	2	893;896	1037.23	1	1	O70305	Ataxin-2 (Spinocerebellar ataxia type 2 protein homolog)	Atxn2	MOUSE	1	864	238.006	1	0.397406
Q7Z7K6	Q7Z7K6	Centromere protein V (CENP-V) (Nuclear protein p30) (Proline-rich protein 6)	CENPV	HUMAN	2	5	134;196;210;217;270	1012.09	0	0	Q9CXS4	Centromere protein V (CENP-V) (Proline-rich protein 6)	Cenpv	MOUSE	2	173;187	249.247	0	0.397319
Q5JX02	Q5JX02	Centromere protein I (CENP-I) (FSH primary response protein 1) (Follicle-stimulating hormone primary response protein) (Interphase centromere complex protein 19) (Leucine-rich primary response protein 1)	CENPI	HUMAN	1	1	33	920.806	0	0	Q8K1K4	Centromere protein I (CENP-I) (FSH primary response protein 1) (Follicle-stimulating hormone primary response protein)	Cenpi	MOUSE	1	740	290.337	1	0.397163
											P43277	Histone H1.3 (H1 VAR.4) (H1d)	Hist1h1d	MOUSE	10	107;118;161;17;26;47;53;65;91;98	706.691	0	0.396622
P35998	P35998	26S proteasome regulatory subunit 7 (26S proteasome AAA-ATPase subunit RPT1) (Proteasome 26S subunit ATPase 2) (Protein MSS1)	PSMC2	HUMAN	1	9	156;169;181;222;34;340;422;46;84	827.599	0	1	Q8BVQ9	26S proteasome regulatory subunit 7 (26S proteasome AAA-ATPase subunit RPT1) (Proteasome 26S subunit ATPase 2) (Protein MSS1)	Psmc2	MOUSE	1	158	331.113	0	0.39634
Q9H7L9	Q9H7L9	Sin3 histone deacetylase corepressor complex component SDS3 (45 kDa Sin3-associated polypeptide) (Suppressor of defective silencing 3 protein homolog)	SUDS3	HUMAN	2	2	178;69	1013.6	0	0	Q8BR65	Sin3 histone deacetylase corepressor complex component SDS3 (Suppressor of defective silencing 3 protein homolog)	Suds3	MOUSE	1	178	246.436	0	0.396126
Q5T3I4	Q5T3I4	NAD(P)H-hydrate epimerase (EC 5.1.99.6) (Apolipoprotein A-I-binding protein) (AI-BP) (NAD(P)HX epimerase) (YjeF N-terminal domain-containing protein 1) (YjeF_N1)	NAXE	HUMAN		1	148	508.789		0	Q8K4Z3	NAD(P)H-hydrate epimerase (EC 5.1.99.6) (Apolipoprotein A-I-binding protein) (AI-BP) (NAD(P)HX epimerase)	Naxe	MOUSE	1	142	474.058	0	0.395474
Q92585	Q92585	Mastermind-like protein 1 (Mam-1)	MAML1	HUMAN	1	4	217;268;299;73	806.561	1	2	Q6T264	Mastermind-like protein 1 (Mam-1)	Maml1	MOUSE	1	224	338.446	1	0.395104
Q9Y6X2	Q9Y6X2	E3 SUMO-protein ligase PIAS3 (EC 6.3.2.-) (Protein inhibitor of activated STAT protein 3)	PIAS3	HUMAN	4	13	130;218;230;307;361;40;442;46;466;482;56;58;68	1054.25	0	0	O54714	E3 SUMO-protein ligase PIAS3 (EC 6.3.2.-) (Protein inhibitor of activated STAT protein 3)	Pias3	MOUSE	1	230	225.409	0	0.394665
Q8NCF5	Q8NCF5	NFATC2-interacting protein (45 kDa NF-AT-interacting protein) (45 kDa NFAT-interacting protein) (Nuclear factor of activated T-cells, cytoplasmic 2-interacting protein)	NFATC2IP	HUMAN	1	4	129;131;145;388	844.212	0	0	O09130	NFATC2-interacting protein (45 kDa NF-AT-interacting protein) (45 kDa NFAT-interacting protein) (Nuclear factor of activated T-cells, cytoplasmic 2-interacting protein)	Nfatc2ip	MOUSE	1	74	318.486	1	0.393478
O95718	O95718	Steroid hormone receptor ERR2 (ERR beta-2) (Estrogen receptor-like 2) (Estrogen-related receptor beta) (ERR-beta) (Nuclear receptor subfamily 3 group B member 2)	ESRRB	HUMAN	2	2	17;90	1214.64	2	2	Q61539	Steroid hormone receptor ERR2 (Estrogen receptor-like 2) (Estrogen-related receptor beta) (ERR-beta) (Nuclear receptor subfamily 3 group B member 2)	Esrrb	MOUSE	1	17	150.407	1	0.393368
O15446	O15446	DNA-directed RNA polymerase I subunit RPA34 (A34.5) (Antisense to ERCC-1 protein) (ASE-1) (CD3-epsilon-associated protein) (CAST) (CD3E-associated protein) (RNA polymerase I-associated factor PAF49)	CD3EAP	HUMAN	3	3	270;314;355	1544.74	2	2									0.392916
Q8NDX5	Q8NDX5	Polyhomeotic-like protein 3 (Early development regulatory protein 3) (Homolog of polyhomeotic 3) (hPH3)	PHC3	HUMAN	2	5	256;268;732;756;966	1195.34	0	0	Q8CHP6	Polyhomeotic-like protein 3	Phc3	MOUSE	1	964	157.32	0	0.392339
Q15061	Q15061	WD repeat-containing protein 43 (U3 small nucleolar RNA-associated protein 5 homolog)	WDR43	HUMAN	6	6	281;309;384;402;416;75	1080.9	2	2	Q6ZQL4	WD repeat-containing protein 43	Wdr43	MOUSE	1	326	208.39	0	0.391893
Q9UKJ3	Q9UKJ3	G patch domain-containing protein 8	GPATCH8	HUMAN	1	5	1319;1322;1338;311;381	909.023	1	2	A2A6A1	G patch domain-containing protein 8	Gpatch8	MOUSE	1	311	286.172	1	0.391828
P08758	P08758	Annexin A5 (Anchorin CII) (Annexin V) (Annexin-5) (Calphobindin I) (CBP-I) (Endonexin II) (Lipocortin V) (Placental anticoagulant protein 4) (PP4) (Placental anticoagulant protein I) (PAP-I) (Thromboplastin inhibitor) (Vascular anticoagulant-alpha) (VAC-alpha)	ANXA5	HUMAN	1	5	108;193;29;310;86	890.239	0	0	P48036	Annexin A5 (Anchorin CII) (Annexin V) (Annexin-5) (Calphobindin I) (CBP-I) (Endonexin II) (Lipocortin V) (Placental anticoagulant protein 4) (PP4) (Placental anticoagulant protein I) (PAP-I) (Thromboplastin inhibitor) (Vascular anticoagulant-alpha) (VAC-alpha)	Anxa5	MOUSE	2	27;84	292.711	0	0.39072
Q9Y4X4	Q9Y4X4	Krueppel-like factor 12 (Transcriptional repressor AP-2rep)	KLF12	HUMAN	1	2	32;62	674.819	1	2	O35738	Krueppel-like factor 12 (Transcriptional repressor AP-2rep)	Klf12	MOUSE	1	62	388.651	1	0.389771
Q9Y6V0	Q9Y6V0	Protein piccolo (Aczonin)	PCLO	HUMAN	1	1	3342	956.087	0	0	Q9QYX7	Protein piccolo (Aczonin) (Brain-derived HLMN protein) (Multidomain presynaptic cytomatrix protein)	Pclo	MOUSE	1	3340	260.591	0	0.389442
O75643	O75643	U5 small nuclear ribonucleoprotein 200 kDa helicase (EC 3.6.4.13) (Activating signal cointegrator 1 complex subunit 3-like 1) (BRR2 homolog) (U5 snRNP-specific 200 kDa protein) (U5-200KD)	SNRNP200	HUMAN	4	4	14;1404;1595;46	1033.57	1	1	Q6P4T2	U5 small nuclear ribonucleoprotein 200 kDa helicase (EC 3.6.4.13) (BRR2 homolog) (U5 snRNP-specific 200 kDa protein) (U5-200KD)	Snrnp200	MOUSE	1	1404	223.855	0	0.388533
Q8WVM7	Q8WVM7;Q68DW7	Cohesin subunit SA-1 (SCC3 homolog 1) (Stromal antigen 1)	STAG1	HUMAN	2	3	1161;32;[Q68DW7]332	935.885	1	1	Q9D3E6	Cohesin subunit SA-1 (SCC3 homolog 1) (Stromal antigen 1)	Stag1	MOUSE	2	1161;32	267.821	1	0.388361
Q52LR7	Q52LR7	Enhancer of polycomb homolog 2 (EPC-like)	EPC2	HUMAN	3	4	135;195;324;362	1156.57	1	2	Q8C0I4	Enhancer of polycomb homolog 2 (EPC-like)	Epc2	MOUSE	1	362	166.802	0	0.387798
Q15257	Q15257	Serine/threonine-protein phosphatase 2A activator (EC 5.2.1.8) (PP2A, subunit B', PR53 isoform) (Phosphotyrosyl phosphatase activator) (PTPA) (Serine/threonine-protein phosphatase 2A regulatory subunit 4) (Serine/threonine-protein phosphatase 2A regulatory subunit B')	PTPA	HUMAN		3	27;28;345	918.524		2	P58389	Serine/threonine-protein phosphatase 2A activator (EC 5.2.1.8) (PP2A, subunit B', PR53 isoform) (Phosphotyrosyl phosphatase activator) (PTPA) (Serine/threonine-protein phosphatase 2A regulatory subunit 4) (Serine/threonine-protein phosphatase 2A regulatory subunit B')	Ptpa	MOUSE	1	310	273.918	0	0.387367
Q08945	Q08945	FACT complex subunit SSRP1 (Chromatin-specific transcription elongation factor 80 kDa subunit) (Facilitates chromatin transcription complex 80 kDa subunit) (FACT 80 kDa subunit) (FACTp80) (Facilitates chromatin transcription complex subunit SSRP1) (Recombination signal sequence recognition protein 1) (Structure-specific recognition protein 1) (hSSRP1) (T160)	SSRP1	HUMAN	4	9	105;15;228;296;325;426;431;457;640	1125.86	1	1	Q08943	FACT complex subunit SSRP1 (Facilitates chromatin transcription complex subunit SSRP1) (Recombination signal sequence recognition protein 1) (Structure-specific recognition protein 1) (T160)	Ssrp1	MOUSE	1	325	179.631	0	0.387187
Q9Y5B6	Q9Y5B6	PAX3- and PAX7-binding protein 1 (GC-rich sequence DNA-binding factor 1)	PAXBP1	HUMAN	1	7	149;197;377;504;727;824;834	1044.86	1	1	P58501	PAX3- and PAX7-binding protein 1 (PAX3/7BP) (GC-rich sequence DNA-binding factor 1)	Paxbp1	MOUSE	1	151	216.024	1	0.387009
Q15459	Q15459	Splicing factor 3A subunit 1 (SF3a120) (Spliceosome-associated protein 114) (SAP 114)	SF3A1	HUMAN	10	11	105;115;131;144;37;467;486;487;499;542;686	1043.58	1	1	Q8K4Z5	Splicing factor 3A subunit 1 (SF3a120)	Sf3a1	MOUSE	3	131;37;497	216.332	0	0.386856
O43660	O43660;O43660-2	Pleiotropic regulator 1	PLRG1	HUMAN	2	6	113;135;173;47;80;[O43660-2]104	1152.27	0	0	Q922V4	Pleiotropic regulator 1	Plrg1	MOUSE	1	113	165.547	0	0.386
Q92783	Q92783	Signal transducing adapter molecule 1 (STAM-1)	STAM	HUMAN	1	1	276	976.7	1	1	P70297	Signal transducing adapter molecule 1 (STAM-1)	Stam	MOUSE	1	276	244.282	1	0.385532
P04406	P04406	Glyceraldehyde-3-phosphate dehydrogenase (GAPDH) (EC 1.2.1.12) (Peptidyl-cysteine S-nitrosylase GAPDH) (EC 2.6.99.-)	GAPDH	HUMAN	5	7	117;145;162;194;215;227;61	709.652	0	1	P16858	Glyceraldehyde-3-phosphate dehydrogenase (GAPDH) (EC 1.2.1.12) (Peptidyl-cysteine S-nitrosylase GAPDH) (EC 2.6.99.-)	Gapdh	MOUSE	8	115;143;160;192;213;217;225;70	364.755	0	0.38522
Q8WXE1	Q8WXE1	ATR-interacting protein (ATM and Rad3-related-interacting protein)	ATRIP	HUMAN	2	2	234;289	1064.68	2	2	Q8BMG1	ATR-interacting protein (ATM and Rad3-related-interacting protein)	Atrip	MOUSE	1	291	202.728	0	0.384588
Q5QJE6	Q5QJE6	Deoxynucleotidyltransferase terminal-interacting protein 2 (Estrogen receptor-binding protein) (LPTS-interacting protein 2) (LPTS-RP2) (Terminal deoxynucleotidyltransferase-interacting factor 2) (TdIF2) (TdT-interacting factor 2)	DNTTIP2	HUMAN	2	15	10;159;220;227;257;290;316;345;379;425;510;527;589;626;649	972.091	0	1	Q8R2M2	Deoxynucleotidyltransferase terminal-interacting protein 2	Dnttip2	MOUSE	2	428;509	242.747	1	0.383498
Q96L91	Q96L91	E1A-binding protein p400 (EC 3.6.4.-) (CAG repeat protein 32) (Domino homolog) (hDomino) (Trinucleotide repeat-containing gene 12 protein) (p400 kDa SWI2/SNF2-related protein)	EP400	HUMAN	2	2	2078;2342	850.461	1	1	Q8CHI8	E1A-binding protein p400 (EC 3.6.4.-) (Domino homolog) (mDomino) (p400 kDa SWI2/SNF2-related protein)	Ep400	MOUSE	1	1994	297.217	1	0.383131
P00441	P00441	Superoxide dismutase [Cu-Zn] (EC 1.15.1.1) (Superoxide dismutase 1) (hSod1)	SOD1	HUMAN	1	1	137	727.091	0	0	P08228	Superoxide dismutase [Cu-Zn] (EC 1.15.1.1)	Sod1	MOUSE	3	137;4;92	352.877	0	0.38299
P60900	P60900	Proteasome subunit alpha type-6 (EC 3.4.25.1) (27 kDa prosomal protein) (PROS-27) (p27K) (Macropain iota chain) (Multicatalytic endopeptidase complex iota chain) (Proteasome iota chain)	PSMA6	HUMAN	2	2	171;45	888.354	0	0	Q9QUM9	Proteasome subunit alpha type-6 (EC 3.4.25.1) (Macropain iota chain) (Multicatalytic endopeptidase complex iota chain) (Proteasome iota chain)	Psma6	MOUSE	1	171	277.712	0	0.381823
Q8N6T7	Q8N6T7	NAD-dependent protein deacetylase sirtuin-6 (EC 3.5.1.-) (Regulatory protein SIR2 homolog 6) (SIR2-like protein 6)	SIRT6	HUMAN		4	160;17;296;316	530.456		2	Q3UKP1	NAD-dependent protein deacetylase sirtuin-6 (EC 3.5.1.-) (Regulatory protein SIR2 homolog 6) (SIR2-like protein 6)	Sirt6	MOUSE	2	256;288	438.444	2	0.380998
P42166	P42166;P42167	Lamina-associated polypeptide 2, isoforms beta/gamma (Thymopoietin, isoforms beta/gamma) (TP beta/gamma) (Thymopoietin-related peptide isoforms beta/gamma) (TPRP isoforms beta/gamma) [Cleaved into: Thymopoietin (TP) (Splenin);Thymopentin (TP5)]	TMPO	HUMAN	6	20	13;17;269;281;315;334;358;410;416;478;519;535;637;674;685;[P42167]213;368;389;393;401	1140.5	2	2	Q61029	Lamina-associated polypeptide 2, isoforms beta/delta/epsilon/gamma (Thymopoietin isoforms beta/delta/epsilon/gamma) (TP beta/delta/epsilon/gamma)	Tmpo	MOUSE	1	302	160.925	0	0.380413
O43151	O43151	Methylcytosine dioxygenase TET3 (EC 1.14.11.n2)	TET3	HUMAN		5	1071;1084;1262;1426;1462	904.82		4	Q8BG87	Methylcytosine dioxygenase TET3 (EC 1.14.11.n2)	Tet3	MOUSE	2	1092;1270	266.209	2	0.379555
Q9HCI6	Q9HCI6	E3 SUMO-protein ligase KIAA1586 (EC 6.3.2.-)	KIAA1586	HUMAN	8	20	119;126;140;173;224;237;248;258;399;456;460;467;573;67;680;692;753;787;82;85	1492.15	0	2									0.37954
Q6FI13	Q6FI13	Histone H2A type 2-A (Histone H2A.2) (Histone H2A/o)	HIST2H2AA3	HUMAN	6	6	119;120;126;6;76;96	1490.67	1	1									0.379164
Q13435	Q13435	Splicing factor 3B subunit 2 (Pre-mRNA-splicing factor SF3b 145 kDa subunit) (SF3b145) (SF3b150) (Spliceosome-associated protein 145) (SAP 145)	SF3B2	HUMAN	8	13	10;198;320;519;563;570;595;672;680;697;790;843;857	1003.38	4	4	Q3UJB0	Putative uncharacterized protein (Splicing factor 3b, subunit 2)	Sf3b2	MOUSE	1	826	220.133	1	0.378766
											P05977	Myosin light chain 1/3, skeletal muscle isoform (MLC1/MLC3) (MLC1F/MLC3F) (Myosin light chain alkali 1/2) (Myosin light chain A1/A2)	Myl1	MOUSE	9	100;183;26;28;38;63;8;87;9	674.48	2	0.378544
Q14738	Q14738	Serine/threonine-protein phosphatase 2A 56 kDa regulatory subunit delta isoform (PP2A B subunit isoform B'-delta) (PP2A B subunit isoform B56-delta) (PP2A B subunit isoform PR61-delta) (PP2A B subunit isoform R5-delta)	PPP2R5D	HUMAN		3	489;548;82	1035.53		2	Q91V89	Protein phosphatase 2, regulatory subunit B (B56), delta isoform (Protein phosphatase 2, regulatory subunit B (B56), delta isoform, isoform CRA_b) (Protein phosphatase 2, regulatory subunit B', delta) (Protein phosphatase 2A B56delta regulatory subunit) (Putative uncharacterized protein)	Ppp2r5d	MOUSE	1	74	202.194	1	0.376874
Q9NSC2	Q9NSC2	Sal-like protein 1 (Spalt-like transcription factor 1) (Zinc finger protein 794) (Zinc finger protein SALL1) (Zinc finger protein Spalt-1) (HSal1) (Sal-1)	SALL1	HUMAN	10	11	1086;1319;427;439;545;592;671;673;690;947;982	967.202	1	1	Q6P5E3	Sal-like protein 1 (Zinc finger protein Spalt-3) (Sal-3) (mSal-3)	Sall1	MOUSE	1	1085	232.69	1	0.37661
P20585	P20585	DNA mismatch repair protein Msh3 (hMSH3) (Divergent upstream protein) (DUP) (Mismatch repair protein 1) (MRP1)	MSH3	HUMAN	9	10	122;165;178;187;215;316;336;349;484;557	1479.43	0	0									0.376305
Q8N2W9	Q8N2W9	E3 SUMO-protein ligase PIAS4 (EC 2.3.2.27) (PIASy) (Protein inhibitor of activated STAT protein 4) (Protein inhibitor of activated STAT protein gamma) (PIAS-gamma) (RING-type E3 ubiquitin transferase PIAS4)	PIAS4	HUMAN		16	114;128;135;147;158;231;294;300;306;35;360;504;56;68;69;9	1002.33		2	Q9JM05	E3 SUMO-protein ligase PIAS4 (EC 2.3.2.27) (PIASy) (Protein inhibitor of activated STAT protein 4) (Protein inhibitor of activated STAT protein gamma) (PIAS-gamma) (RING-type E3 ubiquitin transferase PIAS4)	Pias4	MOUSE	1	69	215.579	0	0.375942
Q7L7L0	Q7L7L0	Histone H2A type 3	HIST3H2A	HUMAN	1	1	120	1475.7	1	1									0.375356
P62191	P62191	26S proteasome regulatory subunit 4 (P26s4) (26S proteasome AAA-ATPase subunit RPT2) (Proteasome 26S subunit ATPase 1)	PSMC1	HUMAN	2	8	175;198;217;232;24;350;396;430	1071.78	2	4	P62192	26S proteasome regulatory subunit 4 (P26s4) (26S proteasome AAA-ATPase subunit RPT2) (Proteasome 26S subunit ATPase 1)	Psmc1	MOUSE	1	24	183.014	1	0.375331
Q15428	Q15428	Splicing factor 3A subunit 2 (SF3a66) (Spliceosome-associated protein 62) (SAP 62)	SF3A2	HUMAN	1	1	10	656.282	0	0	Q62203	Splicing factor 3A subunit 2 (SF3a66) (Spliceosome-associated protein 62) (SAP 62)	Sf3a2	MOUSE	1	10	368.168	0	0.373561
Q6P2D0	Q6P2D0	Zinc finger protein 1 homolog (Zfp-1) (Zinc finger protein 475)	ZFP1	HUMAN	3	3	105;145;74	1467.86	1	1									0.373362
Q8TDN6	Q8TDN6	Ribosome biogenesis protein BRX1 homolog (Brix domain-containing protein 2)	BRIX1	HUMAN	4	4	160;314;322;326	1466.95	1	1									0.373129
P47914	P47914	60S ribosomal protein L29 (Cell surface heparin-binding protein HIP) (Large ribosomal subunit protein eL29)	RPL29	HUMAN	3	3	134;149;156	611.705	0	0	Q5M8M8	60S ribosomal protein L29	Rpl29	MOUSE	2	145;151	387.175	0	0.37289
Q14980	Q14980	Nuclear mitotic apparatus protein 1 (Nuclear matrix protein-22) (NMP-22) (Nuclear mitotic apparatus protein) (NuMA protein) (SP-H antigen)	NUMA1	HUMAN	3	5	1643;1699;1740;1766;1935	949.321	1	1	E9Q7G0	Nuclear mitotic apparatus protein 1 (Nuclear mitotic apparatus protein) (NuMA protein)	Numa1	MOUSE	2	1748;47	233.151	1	0.372321
Q13111	Q13111	Chromatin assembly factor 1 subunit A (CAF-1 subunit A) (Chromatin assembly factor I p150 subunit) (CAF-I 150 kDa subunit) (CAF-I p150) (hp150)	CHAF1A	HUMAN	17	25	135;162;168;182;234;236;254;304;459;467;47;510;513;544;64;658;674;685;702;724;795;850;870;872;884	1463.13	1	1									0.372157
P19484	P19484	Transcription factor EB (Class E basic helix-loop-helix protein 35) (bHLHe35)	TFEB	HUMAN	1	1	347	646.669	1	1	Q3UKG7	Transcription factor EB	Tfeb	MOUSE	1	405	368.645	1	0.371383
Q8N5C6	Q8N5C6	S1 RNA-binding domain-containing protein 1	SRBD1	HUMAN	5	13	134;166;167;182;185;342;357;404;551;671;819;84;955	1459.7	5	6									0.371286
Q15047	Q15047	Histone-lysine N-methyltransferase SETDB1 (EC 2.1.1.43) (ERG-associated protein with SET domain) (ESET) (Histone H3-K9 methyltransferase 4) (H3-K9-HMTase 4) (Lysine N-methyltransferase 1E) (SET domain bifurcated 1)	SETDB1	HUMAN	6	14	1032;1038;1050;1069;1149;182;228;239;349;355;402;715;978;980	1458.14	3	3									0.370889
Q9BZK7	Q9BZK7	F-box-like/WD repeat-containing protein TBL1XR1 (Nuclear receptor corepressor/HDAC3 complex subunit TBLR1) (TBL1-related protein 1) (Transducin beta-like 1X-related protein 1)	TBL1XR1	HUMAN	1	1	277	991.078	0	0	Q8BHJ5	F-box-like/WD repeat-containing protein TBL1XR1 (Nuclear receptor corepressor/HDAC3 complex subunit TBLR1) (TBL1-related protein 1) (Transducin beta-like 1X-related protein 1)	Tbl1xr1	MOUSE	2	102;277	210.761	0	0.370376
Q92922	Q92922	SWI/SNF complex subunit SMARCC1 (BRG1-associated factor 155) (BAF155) (SWI/SNF complex 155 kDa subunit) (SWI/SNF-related matrix-associated actin-dependent regulator of chromatin subfamily C member 1)	SMARCC1	HUMAN	11	13	359;387;401;421;592;615;750;780;792;796;829;839;856	1092.15	5	6	Q3UNN4	SWI/SNF complex subunit SMARCC1 (BRG1-associated factor 155) (SWI/SNF complex 155 kDa subunit) (SWI/SNF-related matrix-associated actin-dependent regulator of chromatin subfamily C member 1) (SWI3-related protein) (BAF155)	Smarcc1	MOUSE	1	400	162.919	0	0.369233
Q9NX24	Q9NX24	H/ACA ribonucleoprotein complex subunit 2 (Nucleolar protein family A member 2) (snoRNP protein NHP2)	NHP2	HUMAN	2	4	111;130;3;5	1449.06	0	0									0.36858
Q5W0J0	Q5W0J0	Ras-related protein Rab-18	RAB18	HUMAN	2	2	138;97	1448.61	0	0									0.368464
Q9P2K5	Q9P2K5	Myelin expression factor 2 (MEF-2) (MyEF-2) (MST156)	MYEF2	HUMAN	1	3	149;174;53	959.746	1	2	Q8C854	Myelin expression factor 2 (MEF-2) (MyEF-2)	Myef2	MOUSE	1	165	221.476	0	0.36842
Q5T0B9	Q5T0B9	Zinc finger protein 362	ZNF362	HUMAN	1	1	198	1446.5	1	1									0.367928
Q8TD17	Q8TD17	Zinc finger protein 398 (Zinc finger DNA-binding protein p52/p71)	ZNF398	HUMAN	2	3	234;265;299	1445.34	2	2									0.367634
O95073	O95073	Fibrinogen silencer-binding protein	FSBP	HUMAN	2	2	161;94	771.673	0	0	Q8BKE5	Fibrinogen silencer-binding protein	Fsbp	MOUSE	1	94	305.222	0	0.367583
Q9Y5B9	Q9Y5B9	FACT complex subunit SPT16 (Chromatin-specific transcription elongation factor 140 kDa subunit) (FACT 140 kDa subunit) (FACTp140) (Facilitates chromatin transcription complex subunit SPT16) (hSPT16)	SUPT16H	HUMAN	3	22	422;426;433;444;497;504;513;534;606;626;647;661;663;732;753;786;79;80;867;883;892;904	1079.54	2	5	Q920B9	FACT complex subunit SPT16 (Chromatin-specific transcription elongation factor 140 kDa subunit) (FACT 140 kDa subunit) (FACTp140) (Facilitates chromatin transcription complex subunit SPT16)	Supt16h	MOUSE	1	422	162.547	0	0.365817
Q15365	Q15365	Poly(rC)-binding protein 1 (Alpha-CP1) (Heterogeneous nuclear ribonucleoprotein E1) (hnRNP E1) (Nucleic acid-binding protein SUB2.3)	PCBP1	HUMAN	2	4	115;237;268;351	895.957	0	0	P60335	Poly(rC)-binding protein 1 (Alpha-CP1) (Heterogeneous nuclear ribonucleoprotein E1) (hnRNP E1)	Pcbp1	MOUSE	2	115;31	245.72	0	0.365801
O76003	O76003	Glutaredoxin-3 (PKC-interacting cousin of thioredoxin) (PICOT) (PKC-theta-interacting protein) (PKCq-interacting protein) (Thioredoxin-like protein 2)	GLRX3	HUMAN		10	139;151;217;231;234;245;308;322;67;92	999.516		3	Q9CQM9	Glutaredoxin-3 (PKC-interacting cousin of thioredoxin) (PICOT) (PKC-theta-interacting protein) (PKCq-interacting protein) (Thioredoxin-like protein 2)	Glrx3	MOUSE	1	69	198.108	1	0.36542
Q5T5J6	Q5T5J6	Transcriptional protein SWT1	SWT1	HUMAN		1	408	389.22		0	Q9DBQ9	Transcriptional protein SWT1	Swt1	MOUSE	1	252	473.7	0	0.36486
P41162	P41162	ETS translocation variant 3 (ETS domain transcriptional repressor PE1) (PE-1) (Mitogenic Ets transcriptional suppressor)	ETV3	HUMAN		5	10;188;381;388;419	483.243		3	Q8R4Z4	ETS translocation variant 3 (ETS domain transcriptional repressor PE1) (PE-1) (Mitogenic Ets transcriptional suppressor)	Etv3	MOUSE	2	188;381	430.97	2	0.364793
Q93009	Q93009	Ubiquitin carboxyl-terminal hydrolase 7 (EC 3.4.19.12) (Deubiquitinating enzyme 7) (Herpesvirus-associated ubiquitin-specific protease) (Ubiquitin thioesterase 7) (Ubiquitin-specific-processing protease 7)	USP7	HUMAN	2	4	739;770;869;882	1047.44	0	0	Q6A4J8	Ubiquitin carboxyl-terminal hydrolase 7 (EC 3.4.19.12) (Deubiquitinating enzyme 7) (Herpesvirus-associated ubiquitin-specific protease) (mHAUSP) (Ubiquitin thioesterase 7) (Ubiquitin-specific-processing protease 7)	Usp7	MOUSE	1	870	173.916	0	0.364032
Q9Y462	Q9Y462	Zinc finger protein 711 (Zinc finger protein 6)	ZNF711	HUMAN	5	5	224;235;250;296;563	1430.98	2	2									0.36398
Q99590	Q99590	Protein SCAF11 (CTD-associated SR protein 11) (Renal carcinoma antigen NY-REN-40) (SC35-interacting protein 1) (SR-related and CTD-associated factor 11) (SRSF2-interacting protein) (Serine/arginine-rich splicing factor 2-interacting protein) (Splicing factor, arginine/serine-rich 2-interacting protein) (Splicing regulatory protein 129) (SRrp129)	SCAF11	HUMAN	7	8	1178;493;538;596;601;610;676;766	1428.8	4	5									0.363426
P05556	P05556	Integrin beta-1 (Fibronectin receptor subunit beta) (Glycoprotein IIa) (GPIIA) (VLA-4 subunit beta) (CD antigen CD29)	ITGB1	HUMAN	1	1	794	1005.72	1	1	P09055	Integrin beta-1 (Fibronectin receptor subunit beta) (VLA-4 subunit beta) (CD antigen CD29)	Itgb1	MOUSE	1	794	189.618	1	0.362234
O60502	O60502	Protein O-GlcNAcase (OGA) (EC 3.2.1.169) (Beta-N-acetylglucosaminidase) (EC 3.2.1.-) (Beta-N-acetylhexosaminidase) (Beta-hexosaminidase) (Meningioma-expressed antigen 5) (N-acetyl-beta-D-glucosaminidase) (N-acetyl-beta-glucosaminidase) (Nuclear cytoplasmic O-GlcNAcase and acetyltransferase) (NCOAT)	MGEA5	HUMAN		10	253;269;453;471;510;535;723;730;844;901	973.51		4	Q9EQQ9	Protein O-GlcNAcase (OGA) (EC 3.2.1.169) (Beta-N-acetylhexosaminidase) (Beta-hexosaminidase) (Bifunctional protein NCOAT) (Meningioma-expressed antigen 5) (N-acetyl-beta-D-glucosaminidase) (EC 3.2.1.52) (N-acetyl-beta-glucosaminidase)	Mgea5	MOUSE	1	253	204.09	0	0.362163
Q9NPF5	Q9NPF5	DNA methyltransferase 1-associated protein 1 (DNMAP1) (DNMT1-associated protein 1)	DMAP1	HUMAN	2	3	214;27;66	930.053	0	0	Q9JI44	DNA methyltransferase 1-associated protein 1 (DNMAP1) (DNMT1-associated protein 1) (MAT1-mediated transcriptional repressor)	Dmap1	MOUSE	1	27	223.251	0	0.361863
Q9H6T0	Q9H6T0;Q9H6T0-2	Epithelial splicing regulatory protein 2 (RNA-binding motif protein 35B) (RNA-binding protein 35B)	ESRP2	HUMAN		4	224;229;722;[Q9H6T0-2]239	535.827		1	Q8K0G8	Epithelial splicing regulatory protein 2 (RNA-binding motif protein 35B) (RNA-binding protein 35B)	Esrp2	MOUSE	1	224	401.804	1	0.361799
O75152	O75152	Zinc finger CCCH domain-containing protein 11A	ZC3H11A	HUMAN	3	28	114;124;140;178;205;215;221;231;310;359;381;472;478;540;553;595;60;619;635;650;654;659;684;699;712;753;77;99	1421.81	2	5									0.361648
Q96BA8	Q96BA8	Cyclic AMP-responsive element-binding protein 3-like protein 1 (cAMP-responsive element-binding protein 3-like protein 1) (Old astrocyte specifically-induced substance) (OASIS) [Cleaved into: Processed cyclic AMP-responsive element-binding protein 3-like protein 1]	CREB3L1	HUMAN	1	2	104;129	663.468	1	2	Q9Z125	Cyclic AMP-responsive element-binding protein 3-like protein 1 (cAMP-responsive element-binding protein 3-like protein 1) (Old astrocyte specifically-induced substance) (OASIS) [Cleaved into: Processed cyclic AMP-responsive element-binding protein 3-like protein 1 (Oasis N-terminal fragment) (OA-N)]	Creb3l1	MOUSE	1	129	343.132	1	0.361337
Q9UIF8	Q9UIF8	Bromodomain adjacent to zinc finger domain protein 2B (hWALp4)	BAZ2B	HUMAN	2	2	1425;1842	1043.02	1	1	A2AUY4	Bromodomain adjacent to zinc finger domain, 2B	Baz2b	MOUSE	1	1342	170.745	1	0.361129
P0C1Z6	P0C1Z6	TCF3 fusion partner (INO80 complex subunit F) (Protein FB1)	TFPT	HUMAN	1	1	216	1418.18	1	1									0.360725
O15060	O15060	Zinc finger and BTB domain-containing protein 39	ZBTB39	HUMAN	5	10	183;187;208;257;341;350;439;581;583;6	1015.27	2	2	Q6PDK0	Zinc finger and BTB domain containing 39 (Zinc finger and BTB domain-containing 39)	Zbtb39	MOUSE	1	207	182.256	1	0.360531
Q04724	Q04724	Transducin-like enhancer protein 1 (E(Sp1) homolog) (Enhancer of split groucho-like protein 1) (ESG1)	TLE1	HUMAN		5	19;30;44;567;752	823.748		3	Q5SQA2	Transducin-like enhancer protein 1 (Groucho-related protein 1) (Grg-1)	Tle1	MOUSE	1	314	268.315	0	0.360115
P26599	P26599	Polypyrimidine tract-binding protein 1 (PTB) (57 kDa RNA-binding protein PPTB-1) (Heterogeneous nuclear ribonucleoprotein I) (hnRNP I)	PTBP1	HUMAN	3	13	13;218;259;266;374;398;402;410;471;482;485;492;84	956.42	0	0	Q8BGJ5	Polypyrimidine tract-binding protein 1 (PTB) (Heterogeneous nuclear ribonucleoprotein I) (hnRNP I)	Ptbp1	MOUSE	1	13	208.077	0	0.360054
											O35368	Interferon-activable protein 203 (Ifi-203) (Interferon-inducible protein p203)	Ifi203	MOUSE	2	161;162	641.158	2	0.359843
											P01647	Ig kappa chain V-V region HP 124E1	P01647	MOUSE	1	92	640.404	0	0.35942
Q96RE7	Q96RE7	Nucleus accumbens-associated protein 1 (NAC-1) (BTB/POZ domain-containing protein 14B)	NACC1	HUMAN	1	6	167;318;358;452;483;498	667.741	1	4	Q7TSZ8	Nucleus accumbens-associated protein 1 (NAC-1) (BTB/POZ domain-containing protein 14B)	Nacc1	MOUSE	2	167;485	337.669	2	0.359358
P38432	P38432	Coilin (p80-coilin)	COIL	HUMAN	6	7	127;151;281;444;458;459;496	1211.91	1	1	Q5SU73	Coilin (p80-coilin)	Coil	MOUSE	1	151	88.58	0	0.357972
P23497	P23497	Nuclear autoantigen Sp-100 (Nuclear dot-associated Sp100 protein) (Speckled 100 kDa)	SP100	HUMAN	5	6	151;241;297;306;366;594	914.903	4	4	Q8C405	Nuclear autoantigen Sp-100 (Nuclear dot-associated Sp100 protein) (Speckled 100 kDa)	Sp100	MOUSE	2	244;301	221.644	0	0.357108
Q9P2G3	Q9P2G3	Kelch-like protein 14 (Protein interactor of Torsin-1A) (Printor) (Protein interactor of torsinA)	KLHL14	HUMAN	1	1	501	994.928	0	0	Q69ZK5	Kelch-like protein 14 (Protein interactor of Torsin-1A) (Printor) (Protein interactor of torsinA)	Klhl14	MOUSE	1	531	185.045	0	0.356922
P02545	P02545	Prelamin-A/C [Cleaved into: Lamin-A/C (70 kDa lamin) (Renal carcinoma antigen NY-REN-32)]	LMNA	HUMAN	8	8	208;233;260;311;378;417;470;97	890.597	1	1	P48678	Prelamin-A/C [Cleaved into: Lamin-A/C]	Lmna	MOUSE	1	311	232.006	0	0.356741
Q9UBC3-2	Q9UBC3-2	DNA (cytosine-5)-methyltransferase 3B (Dnmt3b) (EC 2.1.1.37) (DNA methyltransferase HsaIIIB) (DNA MTase HsaIIIB) (M.HsaIIIB)	DNMT3B	HUMAN	4	16	221;232;268;276;341;349;358;377;380;408;577;597;603;613;614;89	1398.12	1	1									0.355623
Q96JN0-3	Q96JN0-3;Q96JN0	Ligand-dependent corepressor (LCoR) (Mblk1-related protein 2)	LCOR	HUMAN	11	13	1290;345;374;391;488;528;543;570;969;976;[Q96JN0]232;254;414	1398.09	3	3									0.355614
O60341	O60341	Lysine-specific histone demethylase 1A (EC 1.-.-.-) (BRAF35-HDAC complex protein BHC110) (Flavin-containing amine oxidase domain-containing protein 2)	KDM1A	HUMAN	2	10	117;372;442;469;481;492;503;550;631;647	1035.32	0	2	Q6ZQ88	Lysine-specific histone demethylase 1A (EC 1.-.-.-) (BRAF35-HDAC complex protein BHC110) (Flavin-containing amine oxidase domain-containing protein 2)	Kdm1a	MOUSE	1	470	162.807	0	0.354716
Q8WUQ7	Q8WUQ7	Cactin (Renal carcinoma antigen NY-REN-24)	CACTIN	HUMAN	2	2	469;484	881.336	2	2	Q9CS00	Cactin	Cactin	MOUSE	1	491	231.933	1	0.354344
Q4VC05	Q4VC05	B-cell CLL/lymphoma 7 protein family member A	BCL7A	HUMAN	3	3	106;199;70	1389.8	2	2									0.353506
P62807	P62807	Histone H2B type 1-C/E/F/G/I (Histone H2B.1 A) (Histone H2B.a) (H2B/a) (Histone H2B.g) (H2B/g) (Histone H2B.h) (H2B/h) (Histone H2B.k) (H2B/k) (Histone H2B.l) (H2B/l)	HIST1H2BC	HUMAN	8	8	109;117;12;121;21;44;58;6	1389.21	0	0									0.353356
A0A140TA74	A0A140TA74;A0A140TA70	Sal-like protein 3 (Zinc finger protein 796) (Zinc finger protein SALL3) (hSALL3)	SALL3	HUMAN	10	10	406;512;591;640;816;930;953;986;[A0A140TA70]1062;663	1388.39	5	5									0.353147
P55265	P55265	Double-stranded RNA-specific adenosine deaminase (DRADA) (EC 3.5.4.37) (136 kDa double-stranded RNA-binding protein) (p136) (Interferon-inducible protein 4) (IFI-4) (K88DSRBP)	ADAR	HUMAN	9	15	1003;1219;384;408;418;580;595;665;678;712;715;763;798;875;944	1385.63	4	5									0.352445
P28347	P28347	Transcriptional enhancer factor TEF-1 (NTEF-1) (Protein GT-IIC) (TEA domain family member 1) (TEAD-1) (Transcription factor 13) (TCF-13)	TEAD1	HUMAN		2	173;331	532.639		0	Q6PAQ8	Transcriptional enhancer factor TEF-1 (NTEF-1) (Protein GT-IIC) (TEA domain family member 1) (TEAD-1) (Transcription factor 13) (TCF-13)	Tead1	MOUSE	1	158	386.58	0	0.352444
Q9C091	Q9C091	GREB1-like protein	GREB1L	HUMAN	3	3	1183;1408;1660	1380.64	2	2									0.351176
Q5JSL0	Q5JSL0	High mobility group nucleosome-binding domain-containing protein 5 (Nucleosome-binding protein 1)	HMGN5	HUMAN	3	3	101;124;67	1378.79	3	3									0.350707
Q96N64	Q96N64	PWWP domain-containing protein 2A	PWWP2A	HUMAN	4	4	208;212;232;261	1378.34	2	2									0.350591
O00422	O00422;X6RAL5	Histone deacetylase complex subunit SAP18 (18 kDa Sin3-associated polypeptide) (2HOR0202) (Cell growth-inhibiting gene 38 protein) (Sin3-associated polypeptide p18)	SAP18	HUMAN	3	7	104;126;13;14;18;[X6RAL5]19;32	1006.78	2	2	O55128	Histone deacetylase complex subunit SAP18 (18 kDa Sin3-associated polypeptide) (Sin3-associated polypeptide p18)	Sap18	MOUSE	1	13	168.257	1	0.350515
Q9BVP2	Q9BVP2	Guanine nucleotide-binding protein-like 3 (E2-induced gene 3 protein) (Novel nucleolar protein 47) (NNP47) (Nucleolar GTP-binding protein 3) (Nucleostemin)	GNL3	HUMAN	3	16	114;171;172;185;196;237;242;253;267;275;332;434;444;467;91;99	1373.09	1	4									0.349257
P62937	P62937	Peptidyl-prolyl cis-trans isomerase A (PPIase A) (EC 5.2.1.8) (Cyclophilin A) (Cyclosporin A-binding protein) (Rotamase A) [Cleaved into: Peptidyl-prolyl cis-trans isomerase A, N-terminally processed]	PPIA	HUMAN	3	8	118;131;133;44;49;76;82;91	914.957	1	2	P17742	Peptidyl-prolyl cis-trans isomerase A (PPIase A) (EC 5.2.1.8) (Cyclophilin A) (Cyclosporin A-binding protein) (Rotamase A) (SP18) [Cleaved into: Peptidyl-prolyl cis-trans isomerase A, N-terminally processed]	Ppia	MOUSE	2	118;91	207.189	1	0.349009
Q9Y223	Q9Y223	Bifunctional UDP-N-acetylglucosamine 2-epimerase/N-acetylmannosamine kinase (UDP-GlcNAc-2-epimerase/ManAc kinase) [Includes: UDP-N-acetylglucosamine 2-epimerase (hydrolyzing) (EC 3.2.1.183) (UDP-GlcNAc-2-epimerase) (Uridine diphosphate-N-acetylglucosamine-2-epimerase);N-acetylmannosamine kinase (EC 2.7.1.60) (ManAc kinase)]	GNE	HUMAN	1	2	433;618	821.569	0	1	Q3UW64	Bifunctional UDP-N-acetylglucosamine 2-epimerase/N-acetylmannosamine kinase (UDP-GlcNAc-2-epimerase/ManAc kinase) [Includes: UDP-N-acetylglucosamine 2-epimerase (hydrolyzing) (EC 3.2.1.183) (UDP-GlcNAc-2-epimerase) (Uridine diphosphate-N-acetylglucosamine-2-epimerase);N-acetylmannosamine kinase (EC 2.7.1.60) (ManAc kinase)]	Gne	MOUSE	1	464	248.905	0	0.348667
Q9ULJ6	Q9ULJ6	Zinc finger MIZ domain-containing protein 1 (PIAS-like protein Zimp10) (Retinoic acid-induced protein 17)	ZMIZ1	HUMAN		1	834	851.163		0	Q6P1E1	Zinc finger MIZ domain-containing protein 1 (PIAS-like protein Zimp10) (Retinoic acid-induced protein 17)	Zmiz1	MOUSE	1	552	234.134	0	0.347905
Q68E01	Q68E01	Integrator complex subunit 3 (Int3) (SOSS complex subunit A) (Sensor of single-strand DNA complex subunit A) (SOSS-A) (Sensor of ssDNA subunit A)	INTS3	HUMAN	3	4	508;549;558;986	1367.49	2	2									0.347832
Q9NXR8	Q9NXR8	Inhibitor of growth protein 3 (p47ING3)	ING3	HUMAN	2	4	165;167;66;79	1365.01	1	1									0.347201
Q9UMX0	Q9UMX0	Ubiquilin-1 (Protein linking IAP with cytoskeleton 1) (PLIC-1) (hPLIC-1)	UBQLN1	HUMAN	2	2	35;47	1092.16	1	1	Q8R317	Ubiquilin-1 (Protein linking IAP with cytoskeleton 1) (PLIC-1)	Ubqln1	MOUSE	1	26	122.387	0	0.346487
Q9Y623	Q9Y623	Myosin-4 (Myosin heavy chain 2b) (MyHC-2b) (Myosin heavy chain 4) (Myosin heavy chain IIb) (MyHC-IIb) (Myosin heavy chain, skeletal muscle, fetal)	MYH4	HUMAN	1	1	880	337.513	0	0	Q5SX39	Myosin-4 (Myosin heavy chain 2b) (MyHC-2b) (Myosin heavy chain 4)	Myh4	MOUSE	36	1001;1026;1110;1169;1244;1251;1266;1309;1330;1396;1422;1507;1573;1795;1835;1899;1923;1934;206;214;237;366;386;400;416;545;573;618;638;644;727;73;748;761;851;943	463.414	3	0.345935
Q9H582	Q9H582	Zinc finger protein 644 (Zinc finger motif enhancer-binding protein 2) (Zep-2)	ZNF644	HUMAN	17	31	1031;1050;1088;1157;1165;1176;1222;213;263;346;388;39;553;589;641;645;662;676;707;712;718;720;743;762;763;795;835;843;894;896;948	1355.1	9	9									0.34468
Q96RL1	Q96RL1	BRCA1-A complex subunit RAP80 (Receptor-associated protein 80) (Retinoid X receptor-interacting protein 110) (Ubiquitin interaction motif-containing protein 1)	UIMC1	HUMAN	12	22	112;146;166;188;20;215;232;245;308;31;318;345;358;382;387;587;607;635;642;697;75;90	1353.96	3	3									0.34439
O75191	O75191	Xylulose kinase (Xylulokinase) (EC 2.7.1.17)	XYLB	HUMAN		1	522	442.092		1	Q3TNA1	Xylulose kinase (Xylulokinase) (EC 2.7.1.17)	Xylb	MOUSE	1	352	410.876	0	0.343049
B1APH0	B1APH0	Zinc finger protein basonuclin-2	BNC2	HUMAN	5	5	16;329;349;574;61	1348.64	4	4									0.343036
Q9H040	Q9H040	SprT-like domain-containing protein Spartan (DNA damage protein targeting VCP) (DVC1) (Protein with SprT-like domain at the N terminus) (Spartan)	SPRTN	HUMAN	3	14	211;213;227;239;241;256;271;280;303;384;423;435;482;484	1345.46	2	3									0.342229
O14529	O14529	Homeobox protein cut-like 2 (Homeobox protein cux-2)	CUX2	HUMAN	3	5	1124;1132;1299;1329;390	1344.3	3	4									0.341934
P12956	P12956	X-ray repair cross-complementing protein 6 (EC 3.6.4.-) (EC 4.2.99.-) (5'-deoxyribose-5-phosphate lyase Ku70) (5'-dRP lyase Ku70) (70 kDa subunit of Ku antigen) (ATP-dependent DNA helicase 2 subunit 1) (ATP-dependent DNA helicase II 70 kDa subunit) (CTC box-binding factor 75 kDa subunit) (CTC75) (CTCBF) (DNA repair protein XRCC6) (Lupus Ku autoantigen protein p70) (Ku70) (Thyroid-lupus autoantige…	XRCC6	HUMAN	3	23	100;114;123;287;297;299;317;331;338;351;357;424;451;461;510;516;526;539;556;565;570;575;9	1343.64	2	4									0.341766
											I7HFT9	Histone H1t (Testicular H1 histone)	Hist1h1t	MOUSE	4	100;20;67;93	608.344	0	0.341426
Q92833	Q92833	Protein Jumonji (Jumonji/ARID domain-containing protein 2)	JARID2	HUMAN		1	798	688.476		1	Q62315	Protein Jumonji (Jumonji/ARID domain-containing protein 2)	Jarid2	MOUSE	1	196	295.354	0	0.340883
Q9H3P2	Q9H3P2	Negative elongation factor A (NELF-A) (Wolf-Hirschhorn syndrome candidate 2 protein)	NELFA	HUMAN	1	9	127;161;190;215;285;288;429;456;522	856.394	0	1	Q8BG30	Negative elongation factor A (NELF-A) (Wolf-Hirschhorn syndrome candidate 2 homolog) (mWHSC2)	Nelfa	MOUSE	1	288	219.248	1	0.340881
Q71U36	Q71U36;P68363	Tubulin alpha-1A chain (Alpha-tubulin 3) (Tubulin B-alpha-1) (Tubulin alpha-3 chain) [Cleaved into: Detyrosinated tubulin alpha-1A chain]	TUBA1A	HUMAN	6	7	304;336;352;370;60;96;[P68363]336	754.935	0	0	P68369	Tubulin alpha-1A chain (Alpha-tubulin 1) (Alpha-tubulin isotype M-alpha-1) (Tubulin alpha-1 chain) [Cleaved into: Detyrosinated tubulin alpha-1A chain]	Tuba1a	MOUSE	3	304;336;370	263.424	0	0.339867
Q93079	Q93079	Histone H2B type 1-H (Histone H2B.j) (H2B/j)	HIST1H2BH	HUMAN	1	1	6	1335.5	0	0									0.339694
											P10853	Histone H2B type 1-F/J/L (H2B 291A);Histone H2B type 3-A	Hist1h2bf	MOUSE	4	109;117;6;[Q9D2U9]109	604.782	0	0.339427
P78316	P78316	Nucleolar protein 14 (Nucleolar complex protein 14)	NOP14	HUMAN	1	12	100;199;220;226;238;265;273;337;405;772;834;848	1132.97	0	2	Q8R3N1	Nucleolar protein 14 (Nucleolar complex protein 14)	Nop14	MOUSE	1	116	90.1601	0	0.338781
Q9NS56	Q9NS56	E3 ubiquitin-protein ligase Topors (EC 2.3.2.27) (RING-type E3 ubiquitin transferase Topors) (SUMO1-protein E3 ligase Topors) (Topoisomerase I-binding RING finger protein) (Topoisomerase I-binding arginine/serine-rich protein) (Tumor suppressor p53-binding protein 3) (p53-binding protein 3) (p53BP3)	TOPORS	HUMAN	8	11	102;557;73;76;760;819;83;837;88;921;950	1140.66	1	1	Q80Z37	E3 ubiquitin-protein ligase Topors (EC 2.3.2.27) (RING-type E3 ubiquitin transferase Topors) (SUMO1-protein E3 ligase Topors) (Topoisomerase I-binding RING finger protein) (Topoisomerase I-binding arginine/serine-rich protein) (Tumor suppressor p53-binding protein 3) (p53-binding protein 3) (p53BP3)	Topors	MOUSE	1	89	85.6093	0	0.338182
P62826	P62826	GTP-binding nuclear protein Ran (Androgen receptor-associated protein 24) (GTPase Ran) (Ras-like protein TC4) (Ras-related nuclear protein)	RAN	HUMAN	2	3	123;152;38	724.125	0	0	P62827	GTP-binding nuclear protein Ran (GTPase Ran) (Ras-like protein TC4) (Ras-related nuclear protein)	Ran	MOUSE	1	152	274.07	0	0.338006
											P01942	Hemoglobin subunit alpha (Alpha-globin) (Hemoglobin alpha chain)	Hba	MOUSE	6	100;128;140;17;41;57	602.024	0	0.337879
Q9UIH9	Q9UIH9	Krueppel-like factor 15 (Kidney-enriched krueppel-like factor)	KLF15	HUMAN		1	229	391.105		1	Q9EPW2	Krueppel-like factor 15 (Cardiovascular Krueppel-like factor)	Klf15	MOUSE	1	228	424.316	1	0.337623
Q7Z6I8	Q7Z6I8	UPF0461 protein C5orf24	C5orf24	HUMAN	6	6	146;17;184;41;49;75	1326.7	1	1									0.337456
Q8N264	Q8N264;Q8N264-5	Rho GTPase-activating protein 24 (Filamin-A-associated RhoGAP) (FilGAP) (RAC1- and CDC42-specific GTPase-activating protein of 72 kDa) (RC-GAP72) (Rho-type GTPase-activating protein 24) (RhoGAP of 73 kDa) (Sarcoma antigen NY-SAR-88) (p73RhoGAP)	ARHGAP24	HUMAN	2	3	282;667;[Q8N264-5]43	1325.23	0	0									0.337083
Q8IY92	Q8IY92	Structure-specific endonuclease subunit SLX4 (BTB/POZ domain-containing protein 12)	SLX4	HUMAN	7	14	1112;1144;1179;1180;1375;1538;1575;1576;1635;291;341;835;863;902	993.956	2	3	Q6P1D7	Structure-specific endonuclease subunit SLX4 (BTB/POZ domain-containing protein 12)	Slx4	MOUSE	1	1078	149.432	0	0.336688
Q9BSI4	Q9BSI4	TERF1-interacting nuclear factor 2 (TRF1-interacting nuclear protein 2)	TINF2	HUMAN	3	4	302;306;341;353	1322.45	2	2									0.336375
Q9UN79	Q9UN79	Transcription factor SOX-13 (Islet cell antigen 12) (SRY (Sex determining region Y)-box 13) (Type 1 diabetes autoantigen ICA12)	SOX13	HUMAN		2	139;25	488.235		1	Q04891	Transcription factor SOX-13 (SRY (Sex determining region Y)-box 13) (mSox13)	Sox13	MOUSE	1	25	377.986	1	0.336327
Q9BUA3	Q9BUA3	Uncharacterized protein C11orf84	C11orf84	HUMAN	2	5	18;220;374;4;48	1320.35	2	3									0.335841
Q15788	Q15788	Nuclear receptor coactivator 1 (NCoA-1) (EC 2.3.1.48) (Class E basic helix-loop-helix protein 74) (bHLHe74) (Protein Hin-2) (RIP160) (Renal carcinoma antigen NY-REN-52) (Steroid receptor coactivator 1) (SRC-1)	NCOA1	HUMAN		4	800;846;903;943	544.625		4	P70365	Nuclear receptor coactivator 1 (NCoA-1) (EC 2.3.1.48) (Nuclear receptor coactivator protein 1) (mNRC-1) (Steroid receptor coactivator 1) (SRC-1)	Ncoa1	MOUSE	2	806;852	350.902	2	0.335469
Q9Y6X9	Q9Y6X9	MORC family CW-type zinc finger protein 2 (Zinc finger CW-type coiled-coil domain protein 1)	MORC2	HUMAN	3	5	580;652;767;932;948	1315.83	1	1									0.334691
Q96ST3	Q96ST3	Paired amphipathic helix protein Sin3a (Histone deacetylase complex subunit Sin3a) (Transcriptional corepressor Sin3a)	SIN3A	HUMAN	6	14	1271;367;391;457;525;535;563;569;601;686;702;747;852;865	1310.54	0	1									0.333345
P46087	P46087	Probable 28S rRNA (cytosine(4447)-C(5))-methyltransferase (EC 2.1.1.-) (Nucleolar protein 1) (Nucleolar protein 2 homolog) (Proliferating-cell nucleolar antigen p120) (Proliferation-associated nucleolar protein p120)	NOP2	HUMAN	2	3	202;615;757	1309.88	2	2									0.333179
Q9NRX1	Q9NRX1	RNA-binding protein PNO1	PNO1	HUMAN	1	3	132;72;89	755.058	1	1	Q9CPS7	RNA-binding protein PNO1	Pno1	MOUSE	1	68	250.4	1	0.332589
Q53HL2	Q53HL2	Borealin (Cell division cycle-associated protein 8) (Dasra-B) (hDasra-B) (Pluripotent embryonic stem cell-related gene 3 protein)	CDCA8	HUMAN	1	4	109;183;225;98	856.43	0	0	Q8BHX3	Borealin (Cell division cycle-associated protein 8) (MESrg)	Cdca8	MOUSE	2	124;192	204.244	1	0.33247
Q99459	Q99459	Cell division cycle 5-like protein (Cdc5-like protein) (Pombe cdc5-related protein)	CDC5L	HUMAN	3	3	135;219;487	1306.66	0	0									0.332358
O15062	O15062	Zinc finger and BTB domain-containing protein 5	ZBTB5	HUMAN		2	330;404	508.981		1	Q7TQG0	Zinc finger and BTB domain-containing protein 5 (Transcription factor ZNF-POZ)	Zbtb5	MOUSE	1	325	359.956	1	0.331484
Q9H972	Q9H972	Uncharacterized protein C14orf93	C14orf93	HUMAN	2	3	104;345;533	1300.57	1	2									0.33081
O15212	O15212	Prefoldin subunit 6 (Protein Ke2)	PFDN6	HUMAN	1	2	44;66	1299.75	1	2									0.330601
P54132	P54132	Bloom syndrome protein (EC 3.6.4.12) (DNA helicase, RecQ-like type 2) (RecQ2) (RecQ protein-like 3)	BLM	HUMAN	5	36	105;1082;1125;116;1186;1199;129;1372;138;1395;1411;167;185;195;205;225;285;339;344;347;451;476;484;498;514;531;578;588;604;640;653;755;769;839;87;91	1299.33	0	4									0.330496
O00257	O00257	E3 SUMO-protein ligase CBX4 (EC 6.3.2.-) (Chromobox protein homolog 4) (Polycomb 2 homolog) (Pc2) (hPc2)	CBX4	HUMAN	1	9	114;178;205;212;223;278;280;426;494	913.326	1	1	O55187	E3 SUMO-protein ligase CBX4 (EC 6.3.2.-) (Chromobox protein homolog 4) (Polycomb 2 homolog) (Pc2) (mPc2)	Cbx4	MOUSE	1	490	174.453	1	0.330221
Q8NA56	Q8NA56	Tetratricopeptide repeat protein 29 (TPR repeat protein 29) (Protein TBPP2A) (Testis development protein NYD-SP14)	TTC29	HUMAN	1	1	472	1297.84	1	1									0.330115
Q9P0U3	Q9P0U3	Sentrin-specific protease 1 (EC 3.4.22.68) (Sentrin/SUMO-specific protease SENP1)	SENP1	HUMAN	3	3	322;396;500	979.676	0	0	P59110	Sentrin-specific protease 1 (EC 3.4.22.68) (SUMO-1 protease 2) (SuPr-2) (Sentrin/SUMO-specific protease SENP1)	Senp1	MOUSE	1	318	143.957	0	0.329982
Q92618	Q92618	Zinc finger protein 516	ZNF516	HUMAN	3	3	1043;643;681	1297.18	2	2									0.329949
P36578	P36578	60S ribosomal protein L4 (60S ribosomal protein L1) (Large ribosomal subunit protein uL4)	RPL4	HUMAN	1	8	14;172;20;283;29;353;368;374	845.624	0	1	Q9D8E6	60S ribosomal protein L4	Rpl4	MOUSE	1	364	204.14	1	0.329662
Q969J2	Q969J2	Zinc finger protein with KRAB and SCAN domains 4 (P373c6.1) (Zinc finger protein 307) (Zinc finger protein 427)	ZKSCAN4	HUMAN	3	4	178;222;249;26	1292.96	3	4									0.328875
Q2M1K9	Q2M1K9	Zinc finger protein 423 (Olf1/EBF-associated zinc finger protein) (hOAZ) (Smad- and Olf-interacting zinc finger protein)	ZNF423	HUMAN	3	3	1128;640;748	844.951	1	1	Q80TS5	Zinc finger protein 423 (Early B-cell factor-associated zinc finger protein) (Olf1/EBF-associated zinc finger protein) (Smad- and Olf-interacting zinc finger protein)	Znf423	MOUSE	2	1136;13	201.019	2	0.327739
P49419	P49419	Alpha-aminoadipic semialdehyde dehydrogenase (Alpha-AASA dehydrogenase) (EC 1.2.1.31) (Aldehyde dehydrogenase family 7 member A1) (EC 1.2.1.3) (Antiquitin-1) (Betaine aldehyde dehydrogenase) (EC 1.2.1.8) (Delta1-piperideine-6-carboxylate dehydrogenase) (P6c dehydrogenase)	ALDH7A1	HUMAN	1	2	109;537	710.822	0	0	Q9DBF1	Alpha-aminoadipic semialdehyde dehydrogenase (Alpha-AASA dehydrogenase) (EC 1.2.1.31) (Aldehyde dehydrogenase family 7 member A1) (EC 1.2.1.3) (Antiquitin-1) (Betaine aldehyde dehydrogenase) (EC 1.2.1.8) (Delta1-piperideine-6-carboxylate dehydrogenase) (P6c dehydrogenase)	Aldh7a1	MOUSE	2	109;97	261.714	0	0.327687
P09211	P09211	Glutathione S-transferase P (EC 2.5.1.18) (GST class-pi) (GSTP1-1)	GSTP1	HUMAN		2	121;128	629.554		0	P19157	Glutathione S-transferase P 1 (Gst P1) (EC 2.5.1.18) (GST YF-YF) (GST class-pi) (GST-piB) (Preadipocyte growth factor)	Gstp1	MOUSE	3	121;128;209	298.454	0	0.327636
P19338	P19338	Nucleolin (Protein C23)	NCL	HUMAN	4	18	116;124;228;295;297;324;362;370;377;403;437;513;545;572;577;589;610;639	1281.8	1	4									0.326037
Q8NCP5	Q8NCP5	Zinc finger and BTB domain-containing protein 44 (BTB/POZ domain-containing protein 15) (Zinc finger protein 851)	ZBTB44	HUMAN	2	2	290;4	813.767	1	1	Q8R0A2	Zinc finger and BTB domain-containing protein 44 (BTB/POZ domain-containing protein 15)	Zbtb44	MOUSE	2	276;290	212.073	1	0.326012
Q5BKZ1	Q5BKZ1	DBIRD complex subunit ZNF326 (Zinc finger protein 326) (Zinc finger protein interacting with mRNPs and DBC1)	ZNF326	HUMAN	3	7	254;383;401;426;442;459;467	1277.48	2	3									0.324936
Q8NCT3	Q8NCT3	Uncharacterized protein KIAA0895	KIAA0895	HUMAN		1	86	333.973		0	Q7TQE7-2	Uncharacterized protein KIAA0895	Kiaa0895	MOUSE	1	7	427.057	0	0.324629
Q8NG31	Q8NG31	Kinetochore scaffold 1 (ALL1-fused gene from chromosome 15q14 protein) (AF15q14) (Bub-linking kinetochore protein) (Blinkin) (Cancer susceptibility candidate gene 5 protein) (Cancer/testis antigen 29) (CT29) (Kinetochore-null protein 1) (Protein CASC5) (Protein D40/AF15q14)	KNL1	HUMAN	1	51	1007;1064;1131;1165;1214;1256;1281;1295;1351;1355;1441;1495;1515;1530;1534;1556;1584;1762;1778;1838;189;202;2060;2067;2089;2106;213;2214;238;288;393;467;487;514;526;557;570;589;726;737;749;757;764;777;810;830;846;861;883;895;953	1276.03	1	5									0.324568
Q6PKG0	Q6PKG0	La-related protein 1 (La ribonucleoprotein domain family member 1)	LARP1	HUMAN	2	2	311;703	1275.88	2	2									0.324529
Q96CB8	Q96CB8	Integrator complex subunit 12 (Int12) (PHD finger protein 22)	INTS12	HUMAN	2	13	117;122;15;225;229;242;254;309;320;329;341;347;68	1274.49	2	3									0.324176
Q9HCK0	Q9HCK0	Zinc finger and BTB domain-containing protein 26 (Zinc finger protein 481) (Zinc finger protein Bioref)	ZBTB26	HUMAN	2	2	136;184	1274.45	1	1									0.324167
P49756	P49756	RNA-binding protein 25 (Arg/Glu/Asp-rich protein of 120 kDa) (RED120) (Protein S164) (RNA-binding motif protein 25) (RNA-binding region-containing protein 7)	RBM25	HUMAN	5	5	261;273;578;697;722	671.72	2	2	B2RY56	RNA-binding protein 25 (RNA-binding motif protein 25)	Rbm25	MOUSE	3	260;692;721	271.97	1	0.323498
A8MTY0	A8MTY0	Zinc finger protein 724	ZNF724	HUMAN	1	1	199	1270.68	1	1									0.323207
P15923	P15923;P15923-2	Transcription factor E2-alpha (Class B basic helix-loop-helix protein 21) (bHLHb21) (Immunoglobulin enhancer-binding factor E12/E47) (Immunoglobulin transcription factor 1) (Kappa-E2-binding factor) (Transcription factor 3) (TCF-3) (Transcription factor ITF-1)	TCF3	HUMAN	2	3	498;502;[P15923-2]540	592.29	1	1	P15806	Transcription factor E2-alpha (Immunoglobulin enhancer-binding factor E12/E47) (Transcription factor 3) (TCF-3) (Transcription factor A1)	Tcf3	MOUSE	1	496	307.077	1	0.322997
O95149	O95149	Snurportin-1 (RNA U transporter 1)	SNUPN	HUMAN	1	5	228;298;345;81;92	1267.07	0	0									0.32229
Q9Y4B4	Q9Y4B4	Helicase ARIP4 (EC 3.6.4.12) (Androgen receptor-interacting protein 4) (RAD54-like protein 2)	RAD54L2	HUMAN	4	27	1014;1126;1257;127;1467;272;362;381;414;426;450;469;574;620;634;663;682;873;881;901;912;923;926;936;943;956;976	1266.57	0	2									0.322163
B1ANS9	B1ANS9	WD repeat-containing protein 64	WDR64	HUMAN	1	1	763	1266.37	0	0									0.322112
P61978	P61978	Heterogeneous nuclear ribonucleoprotein K (hnRNP K) (Transformation up-regulated nuclear protein) (TUNP)	HNRNPK	HUMAN	4	9	139;163;168;179;21;34;405;422;60	833.999	0	0	P61979	Heterogeneous nuclear ribonucleoprotein K (hnRNP K)	Hnrnpk	MOUSE	2	198;60	195.583	0	0.321903
P04075	P04075	Fructose-bisphosphate aldolase A (EC 4.1.2.13) (Lung cancer antigen NY-LU-1) (Muscle-type aldolase)	ALDOA	HUMAN	3	8	108;13;208;230;28;322;330;342	697.562	0	1	P05064	Fructose-bisphosphate aldolase A (EC 4.1.2.13) (Aldolase 1) (Muscle-type aldolase)	Aldoa	MOUSE	3	13;342;42	256.896	1	0.32161
O15042	O15042	U2 snRNP-associated SURP motif-containing protein (140 kDa Ser/Arg-rich domain protein) (U2-associated protein SR140)	U2SURP	HUMAN	6	16	145;168;188;208;212;392;410;585;617;685;730;748;760;822;829;88	1264.38	3	4									0.321605
Q9Y4Z0	Q9Y4Z0	U6 snRNA-associated Sm-like protein LSm4 (Glycine-rich protein) (GRP)	LSM4	HUMAN	1	1	80	1263.76	1	1									0.321446
O00567	O00567	Nucleolar protein 56 (Nucleolar protein 5A)	NOP56	HUMAN	5	8	143;240;422;452;505;540;564;90	1263.12	2	2									0.321285
Q03188	Q03188	Centromere protein C (CENP-C) (Centromere autoantigen C) (Centromere protein C 1) (CENP-C 1) (Interphase centromere complex protein 7)	CENPC	HUMAN	16	19	166;180;202;205;212;217;230;260;356;399;45;507;534;593;655;677;698;807;880	1261.52	3	4									0.320877
O43390	O43390	Heterogeneous nuclear ribonucleoprotein R (hnRNP R)	HNRNPR	HUMAN	3	5	13;171;366;389;584	929.068	1	2	Q8VHM5	Heterogeneous nuclear ribonucleoprotein R	Hnrnpr	MOUSE	1	13	150.161	1	0.320592
Q8WWH5	Q8WWH5	Probable tRNA pseudouridine synthase 1 (EC 5.4.99.-)	TRUB1	HUMAN		10	147;15;157;176;204;223;279;318;321;340	1258.94		2									0.320222
Q15233	Q15233	Non-POU domain-containing octamer-binding protein (NonO protein) (54 kDa nuclear RNA- and DNA-binding protein) (55 kDa nuclear protein) (DNA-binding p52/p100 complex, 52 kDa subunit) (NMT55) (p54(nrb)) (p54nrb)	NONO	HUMAN	7	23	107;109;11;126;18;198;203;239;243;249;272;279;290;295;338;371;467;5;60;64;92;96;99	1258.15	0	2									0.32002
											E9QA68	Zinc finger protein 362	Zfp362	MOUSE	1	183	568.745	1	0.319202
Q149N8	Q149N8	E3 ubiquitin-protein ligase SHPRH (EC 2.3.2.27) (EC 3.6.4.-) (RING-type E3 ubiquitin transferase SHPRH) (SNF2, histone-linker, PHD and RING finger domain-containing helicase)	SHPRH	HUMAN	9	17	1176;1256;1263;1406;1511;1562;1677;199;406;420;423;434;500;515;672;81;85	1253.79	2	4									0.318912
P13010	P13010	X-ray repair cross-complementing protein 5 (EC 3.6.4.-) (86 kDa subunit of Ku antigen) (ATP-dependent DNA helicase 2 subunit 2) (ATP-dependent DNA helicase II 80 kDa subunit) (CTC box-binding factor 85 kDa subunit) (CTC85) (CTCBF) (DNA repair protein XRCC5) (Ku80) (Ku86) (Lupus Ku autoantigen protein p86) (Nuclear factor IV) (Thyroid-lupus autoantigen) (TLAA) (X-ray repair complementing defective…	XRCC5	HUMAN	5	19	155;195;202;291;307;325;332;338;443;465;532;534;543;544;545;566;568;606;660	1252.98	1	1									0.318706
Q6PJT7	Q6PJT7	Zinc finger CCCH domain-containing protein 14 (Mammalian suppressor of tau pathology-2) (MSUT-2) (Renal carcinoma antigen NY-REN-37)	ZC3H14	HUMAN	6	8	139;160;175;198;357;413;593;84	920.366	2	3	Q8BJ05	Zinc finger CCCH domain-containing protein 14	Zc3h14	MOUSE	1	84	149.83	0	0.318193
Q06830	Q06830	Peroxiredoxin-1 (EC 1.11.1.15) (Natural killer cell-enhancing factor A) (NKEF-A) (Proliferation-associated gene protein) (PAG) (Thioredoxin peroxidase 2) (Thioredoxin-dependent peroxide reductase 2)	PRDX1	HUMAN	3	4	16;178;68;93	662.281	0	0	P35700	Peroxiredoxin-1 (EC 1.11.1.15) (Macrophage 23 kDa stress protein) (Osteoblast-specific factor 3) (OSF-3) (Thioredoxin peroxidase 2) (Thioredoxin-dependent peroxide reductase 2)	Prdx1	MOUSE	3	68;7;93	266.274	0	0.317899
Q96JM7	Q96JM7	Lethal(3)malignant brain tumor-like protein 3 (H-l(3)mbt-like protein 3) (L(3)mbt-like protein 3) (MBT-1)	L3MBTL3	HUMAN	2	14	113;153;184;197;249;336;356;376;570;637;692;704;731;770	1248.22	1	5									0.317493
Q99728	Q99728	BRCA1-associated RING domain protein 1 (BARD-1) (EC 2.3.2.27) (RING-type E3 ubiquitin transferase BARD1)	BARD1	HUMAN	3	6	170;217;232;438;540;548	1244.58	1	2									0.31657
Q9NW13	Q9NW13	RNA-binding protein 28 (RNA-binding motif protein 28)	RBM28	HUMAN	1	7	260;391;406;42;653;705;99	1243.29	1	3									0.316239
Q9NYB0	Q9NYB0	Telomeric repeat-binding factor 2-interacting protein 1 (TERF2-interacting telomeric protein 1) (TRF2-interacting telomeric protein 1) (Dopamine receptor-interacting protein 5) (Repressor/activator protein 1 homolog) (RAP1 homolog) (hRap1)	TERF2IP	HUMAN	4	4	208;212;240;372	1242.82	2	2									0.316122
P22670	P22670	MHC class II regulatory factor RFX1 (Enhancer factor C) (EF-C) (Regulatory factor X 1) (RFX) (Transcription factor RFX1)	RFX1	HUMAN	2	2	545;72	664.781	1	1	P48377	MHC class II regulatory factor RFX1 (Regulatory factor X 1) (Transcription factor RFX1)	Rfx1	MOUSE	1	530	261.558	1	0.315888
O60934	O60934	Nibrin (Cell cycle regulatory protein p95) (Nijmegen breakage syndrome protein 1)	NBN	HUMAN	3	8	173;334;351;571;582;613;69;698	1240.33	1	3									0.315488
P42568	P42568	Protein AF-9 (ALL1-fused gene from chromosome 9 protein) (Myeloid/lymphoid or mixed-lineage leukemia translocated to chromosome 3 protein) (YEATS domain-containing protein 3)	MLLT3	HUMAN	1	1	339	1240.12	1	1									0.315435
P38398	P38398	Breast cancer type 1 susceptibility protein (EC 2.3.2.27) (RING finger protein 53) (RING-type E3 ubiquitin transferase BRCA1)	BRCA1	HUMAN	5	15	109;1110;1160;1171;1601;339;443;50;519;583;701;711;731;906;918	1238.3	4	6									0.314971
O94903	O94903	Pyridoxal phosphate homeostasis protein (PLP homeostasis protein) (Proline synthase co-transcribed bacterial homolog protein)	PROSC	HUMAN	1	2	266;81	821.861	0	0	Q9Z2Y8	Pyridoxal phosphate homeostasis protein (PLP homeostasis protein) (Proline synthase co-transcribed bacterial homolog protein)	Prosc	MOUSE	1	81	187.851	0	0.314476
O60506	O60506	Heterogeneous nuclear ribonucleoprotein Q (hnRNP Q) (Glycine- and tyrosine-rich RNA-binding protein) (GRY-RBP) (NS1-associated protein 1) (Synaptotagmin-binding, cytoplasmic RNA-interacting protein)	SYNCRIP	HUMAN	2	2	576;607	947.964	1	1	Q7TMK9	Heterogeneous nuclear ribonucleoprotein Q (hnRNP Q) (Glycine- and tyrosine-rich RNA-binding protein) (GRY-RBP) (NS1-associated protein 1) (Synaptotagmin-binding, cytoplasmic RNA-interacting protein) (pp68)	Syncrip	MOUSE	1	607	130.252	1	0.314225
Q96BV0	Q96BV0	Zinc finger protein 775	ZNF775	HUMAN	2	2	19;533	1234.54	2	2									0.314015
P55072	P55072	Transitional endoplasmic reticulum ATPase (TER ATPase) (EC 3.6.4.6) (15S Mg(2+)-ATPase p97 subunit) (Valosin-containing protein) (VCP)	VCP	HUMAN	1	3	18;190;8	752.97	0	1	Q01853	Transitional endoplasmic reticulum ATPase (TER ATPase) (EC 3.6.4.6) (15S Mg(2+)-ATPase p97 subunit) (Valosin-containing protein) (VCP)	Vcp	MOUSE	3	236;524;615	217.568	0	0.313632
P43246	P43246	DNA mismatch repair protein Msh2 (hMSH2) (MutS protein homolog 2)	MSH2	HUMAN	7	18	249;347;393;430;491;509;537;555;567;6;65;661;73;82;838;845;872;890	1232.88	1	2									0.313592
Q9UJK0	Q9UJK0	Ribosome biogenesis protein TSR3 homolog	TSR3	HUMAN	1	1	226	1232.5	0	0									0.313497
O60765	O60765	Zinc finger protein 354A (Transcription factor 17) (TCF-17) (Zinc finger protein eZNF)	ZNF354A	HUMAN	2	2	139;188	1232.31	1	1									0.313446
Q9NVD3	Q9NVD3	SET domain-containing protein 4 (EC 2.1.1.-)	SETD4	HUMAN		1	153	522.154		0	P58467	SET domain-containing protein 4 (EC 2.1.1.-)	Setd4	MOUSE	1	372	321.722	0	0.313377
P39023	P39023	60S ribosomal protein L3 (HIV-1 TAR RNA-binding protein B) (TARBP-B) (Large ribosomal subunit protein uL3)	RPL3	HUMAN	2	11	224;229;238;286;300;312;334;386;39;393;399	1230.98	1	1									0.31311
P52292	P52292	Importin subunit alpha-1 (Karyopherin subunit alpha-2) (RAG cohort protein 1) (SRP1-alpha)	KPNA2	HUMAN		11	102;108;123;18;348;353;388;472;486;494;83	1230.93		1									0.313098
P26641	P26641	Elongation factor 1-gamma (EF-1-gamma) (eEF-1B gamma)	EEF1G	HUMAN	2	3	253;275;285	827.298	0	0	Q9D8N0	Elongation factor 1-gamma (EF-1-gamma) (eEF-1B gamma)	Eef1g	MOUSE	1	285	182.861	0	0.313058
Q12800	Q12800	Alpha-globin transcription factor CP2 (SAA3 enhancer factor) (Transcription factor LSF)	TFCP2	HUMAN	1	4	490;50;63;80	1230.42	1	2									0.312967
Q96QE3	Q96QE3	ATPase family AAA domain-containing protein 5 (Chromosome fragility-associated gene 1 protein)	ATAD5	HUMAN	2	14	1074;111;1172;1242;127;1623;176;230;237;278;394;445;578;908	1229.98	1	3									0.312854
P35658	P35658	Nuclear pore complex protein Nup214 (214 kDa nucleoporin) (Nucleoporin Nup214) (Protein CAN)	NUP214	HUMAN	1	1	203	530.263	0	0	Q80U93	Nuclear pore complex protein Nup214 (214 kDa nucleoporin) (Nucleoporin Nup214)	Nup214	MOUSE	3	1010;1548;203	316.792	2	0.312672
Q6P1J9	Q6P1J9	Parafibromin (Cell division cycle protein 73 homolog) (Hyperparathyroidism 2 protein)	CDC73	HUMAN	5	16	125;137;16;161;181;198;209;247;257;283;301;308;321;331;34;37	1228.9	1	1									0.312581
Q14687	Q14687;A0A1B0GUL3	Genetic suppressor element 1	GSE1	HUMAN		3	624;707;[A0A1B0GUL3]334	685.641		1	Q3U3C9	Genetic suppressor element 1	Gse1	MOUSE	2	623;[M0QWG1]274	246.001	2	0.312464
Q9BYW2	Q9BYW2	Histone-lysine N-methyltransferase SETD2 (EC 2.1.1.43) (HIF-1) (Huntingtin yeast partner B) (Huntingtin-interacting protein 1) (HIP-1) (Huntingtin-interacting protein B) (Lysine N-methyltransferase 3A) (SET domain-containing protein 2) (hSET2) (p231HBP)	SETD2	HUMAN	3	7	1232;1819;1937;31;637;776;832	1225.73	1	3									0.311774
Q8WUA2	Q8WUA2	Peptidyl-prolyl cis-trans isomerase-like 4 (PPIase) (EC 5.2.1.8) (Cyclophilin-like protein PPIL4) (Rotamase PPIL4)	PPIL4	HUMAN	2	7	201;212;218;236;321;352;375	1225.66	1	1									0.311755
Q6W2J9	Q6W2J9	BCL-6 corepressor (BCoR)	BCOR	HUMAN	7	31	1045;1098;1104;1256;1260;1276;1294;1349;1356;1366;1413;1417;1721;290;319;460;523;607;739;742;786;795;823;839;872;889;916;922;941;953;978	1225.65	2	3									0.311752
O15226	O15226	NF-kappa-B-repressing factor (NFkB-repressing factor) (Protein ITBA4) (Transcription factor NRF)	NKRF	HUMAN	2	20	124;183;196;211;222;25;335;361;407;411;420;509;513;523;546;561;583;600;674;68	1223.74	2	2									0.311268
Q13601	Q13601	KRR1 small subunit processome component homolog (HIV-1 Rev-binding protein 2) (KRR-R motif-containing protein 1) (Rev-interacting protein 1) (Rip-1)	KRR1	HUMAN	3	7	15;24;340;357;369;47;66	1223.14	2	3									0.311114
P61604	P61604	10 kDa heat shock protein, mitochondrial (Hsp10) (10 kDa chaperonin) (Chaperonin 10) (CPN10) (Early-pregnancy factor) (EPF)	HSPE1	HUMAN	1	2	70;80	497.716	0	0	Q64433	10 kDa heat shock protein, mitochondrial (Hsp10) (10 kDa chaperonin) (Chaperonin 10) (CPN10)	Hspe1	MOUSE	3	40;54;8	328.621	0	0.311033
											P70696	Histone H2B type 1-A (Histone H2B, testis) (Testis-specific histone H2B)	Hist1h2ba	MOUSE	1	7	553.455	0	0.310621
P08708	P08708	40S ribosomal protein S17 (Small ribosomal subunit protein eS17)	RPS17	HUMAN	2	3	103;129;72	1221.14	0	0									0.310607
Q68DK7	Q68DK7	Male-specific lethal 1 homolog (MSL-1) (Male-specific lethal 1-like 1) (MSL1-like 1) (Male-specific lethal-1 homolog 1)	MSL1	HUMAN	3	4	204;301;365;542	1220.14	2	2									0.310352
Q6IQ21	Q6IQ21	Zinc finger protein 770	ZNF770	HUMAN	3	3	568;581;683	1220.04	2	2									0.310328
Q8NDZ2	Q8NDZ2	SUMO-interacting motif-containing protein 1	SIMC1	HUMAN	1	12	401;410;460;543;615;619;643;73;801;804;806;867	1219.32	0	0									0.310144
Q9BYV9	Q9BYV9	Transcription regulator protein BACH2 (BTB and CNC homolog 2)	BACH2	HUMAN	6	6	202;276;312;421;580;614	694.677	4	4	P97303	Transcription regulator protein BACH2 (BTB and CNC homolog 2)	Bach2	MOUSE	2	579;613	237.736	1	0.310123
Q8WYB5	Q8WYB5	Histone acetyltransferase KAT6B (EC 2.3.1.48) (Histone acetyltransferase MOZ2) (MOZ, YBF2/SAS3, SAS2 and TIP60 protein 4) (MYST-4) (Monocytic leukemia zinc finger protein-related factor)	KAT6B	HUMAN	3	3	659;673;706	1219.08	2	2									0.310083
P28370	P28370	Probable global transcription activator SNF2L1 (EC 3.6.4.-) (ATP-dependent helicase SMARCA1) (Nucleosome-remodeling factor subunit SNF2L) (SWI/SNF-related matrix-associated actin-dependent regulator of chromatin subfamily A member 1)	SMARCA1	HUMAN	6	8	132;135;382;662;67;728;750;782	1215.02	3	4									0.309049
Q9H869	Q9H869	YY1-associated protein 1 (Hepatocellular carcinoma susceptibility protein) (Hepatocellular carcinoma-associated protein 2)	YY1AP1	HUMAN	1	7	305;432;437;704;720;750;782	1213.89	1	5									0.308761
P17096	P17096	High mobility group protein HMG-I/HMG-Y (HMG-I(Y)) (High mobility group AT-hook protein 1) (High mobility group protein A1) (High mobility group protein R)	HMGA1	HUMAN	2	2	15;7	674.962	1	1	P17095	High mobility group protein HMG-I/HMG-Y (HMG-I(Y)) (High mobility group AT-hook protein 1) (High mobility group protein A1)	Hmga1	MOUSE	1	15	244.013	1	0.308631
O00148	O00148	ATP-dependent RNA helicase DDX39A (EC 3.6.4.13) (DEAD box protein 39) (Nuclear RNA helicase URH49)	DDX39A	HUMAN	3	6	154;240;255;267;31;35	1213.31	0	0									0.308616
Q12788	Q12788	Transducin beta-like protein 3 (WD repeat-containing protein SAZD)	TBL3	HUMAN	2	8	12;20;407;433;447;453;593;804	1209.83	0	1									0.307729
O75717	O75717	WD repeat and HMG-box DNA-binding protein 1 (Acidic nucleoplasmic DNA-binding protein 1) (And-1)	WDHD1	HUMAN	3	10	1120;1127;197;200;351;390;397;798;840;876	1209.68	3	3									0.307693
Q03936	Q03936	Zinc finger protein 92 (Zinc finger protein HTF12)	ZNF92	HUMAN	4	4	143;283;311;538	1209.01	1	1									0.30752
Q8N8R7	Q8N8R7	ARL14 effector protein (ARF7 effector protein)	ARL14EP	HUMAN	2	11	104;114;118;147;169;172;177;19;191;73;83	1208.16	1	1									0.307305
P13682	P13682	Zinc finger protein 35 (Zinc finger protein HF.10)	ZNF35	HUMAN	3	3	125;189;20	1208.05	3	3									0.307278
Q8N0Y2	Q8N0Y2	Zinc finger protein 444 (Endothelial zinc finger protein 2) (EZF-2) (Zinc finger and SCAN domain-containing protein 17)	ZNF444	HUMAN	3	3	157;190;8	1207.65	2	2									0.307175
P58876	P58876	Histone H2B type 1-D (HIRA-interacting protein 2) (Histone H2B.1 B) (Histone H2B.b) (H2B/b)	HIST1H2BD	HUMAN	1	1	6	1207.61	0	0									0.307166
P46736	P46736;P46736-2	Lys-63-specific deubiquitinase BRCC36 (EC 3.4.19.-) (BRCA1-A complex subunit BRCC36) (BRCA1/BRCA2-containing complex subunit 3) (BRCA1/BRCA2-containing complex subunit 36) (BRISC complex subunit BRCC36)	BRCC3	HUMAN	3	4	164;226;51;[P46736-2]180	1207.33	0	0									0.307093
P06899	P06899;Q99877	Histone H2B type 1-J (Histone H2B.1) (Histone H2B.r) (H2B/r)	HIST1H2BJ	HUMAN	5	5	109;117;47;[Q99877]12;6	1206.37	0	0									0.30685
											Q8C9M8	Zfp446 protein (Zinc finger protein 446)	Zfp446	MOUSE	1	269	546.468	1	0.306699
Q15027	Q15027	Arf-GAP with coiled-coil, ANK repeat and PH domain-containing protein 1 (Centaurin-beta-1) (Cnt-b1)	ACAP1	HUMAN	1	1	495	1205.43	0	0									0.306609
P55263	P55263	Adenosine kinase (AK) (EC 2.7.1.20) (Adenosine 5'-phosphotransferase)	ADK	HUMAN		4	14;162;256;9	662.464		2	P55264	Adenosine kinase (AK) (EC 2.7.1.20) (Adenosine 5'-phosphotransferase)	Adk	MOUSE	2	13;161	246.064	2	0.306603
Q15054	Q15054	DNA polymerase delta subunit 3 (DNA polymerase delta subunit C) (DNA polymerase delta subunit p66) (DNA polymerase delta subunit p68)	POLD3	HUMAN	2	11	123;131;153;199;231;241;258;261;274;282;433	1204.23	2	2									0.306305
P17980	P17980	26S proteasome regulatory subunit 6A (26S proteasome AAA-ATPase subunit RPT5) (Proteasome 26S subunit ATPase 3) (Proteasome subunit P50) (Tat-binding protein 1) (TBP-1)	PSMC3	HUMAN	1	4	209;245;35;432	1203.86	0	0									0.306211
Q99598	Q99598	Translin-associated protein X (Translin-associated factor X)	TSNAX	HUMAN	1	4	252;279;40;93	1201.47	1	2									0.305603
P05388	P05388	60S acidic ribosomal protein P0 (60S ribosomal protein L10E) (Large ribosomal subunit protein uL10)	RPLP0	HUMAN	1	2	297;301	918.674	1	2	P14869	60S acidic ribosomal protein P0 (60S ribosomal protein L10E)	Rplp0	MOUSE	1	297	126.787	1	0.304829
P63241	P63241	Eukaryotic translation initiation factor 5A-1 (eIF-5A-1) (eIF-5A1) (Eukaryotic initiation factor 5A isoform 1) (eIF-5A) (Rev-binding factor) (eIF-4D)	EIF5A	HUMAN	3	6	121;27;34;39;67;85	929.68	0	0	P63242	Eukaryotic translation initiation factor 5A-1 (eIF-5A-1) (eIF-5A1) (Eukaryotic initiation factor 5A isoform 1) (eIF-5A) (eIF-4D)	Eif5a	MOUSE	1	34	121.482	0	0.304652
Q9C0G6	Q9C0G6	Dynein heavy chain 6, axonemal (Axonemal beta dynein heavy chain 6) (Ciliary dynein heavy chain 6)	DNAH6	HUMAN	2	2	2708;2710	1197.17	0	0									0.304509
P61254	P61254	60S ribosomal protein L26 (Large ribosomal subunit protein uL24)	RPL26	HUMAN	1	6	110;136;142;2;63;69	1197.12	1	1									0.304497
Q96G25	Q96G25	Mediator of RNA polymerase II transcription subunit 8 (Activator-recruited cofactor 32 kDa component) (ARC32) (Mediator complex subunit 8)	MED8	HUMAN		1	112	522.033		0	Q9DAY7	Mediator of RNA polymerase II transcription subunit 8 (Activator-recruited cofactor 32 kDa component) (ARC32) (Mediator complex subunit 8)	Med8	MOUSE	1	128	305.529	0	0.304258
P40925	P40925	Malate dehydrogenase, cytoplasmic (EC 1.1.1.37) (Cytosolic malate dehydrogenase) (Diiodophenylpyruvate reductase) (EC 1.1.1.96)	MDH1	HUMAN		3	142;149;220	583		1	P14152	Malate dehydrogenase, cytoplasmic (EC 1.1.1.37) (Cytosolic malate dehydrogenase)	Mdh1	MOUSE	2	125;142	277.877	0	0.304246
Q9Y2I7	Q9Y2I7	1-phosphatidylinositol 3-phosphate 5-kinase (Phosphatidylinositol 3-phosphate 5-kinase) (EC 2.7.1.150) (FYVE finger-containing phosphoinositide kinase) (PIKfyve) (Phosphatidylinositol 3-phosphate 5-kinase type III) (PIPkin-III) (Type III PIP kinase)	PIKFYVE	HUMAN	1	1	1931	895.261	0	0	Q9Z1T6	1-phosphatidylinositol 3-phosphate 5-kinase (Phosphatidylinositol 3-phosphate 5-kinase) (EC 2.7.1.150) (FYVE finger-containing phosphoinositide kinase) (PIKfyve) (Phosphatidylinositol 3-phosphate 5-kinase type III) (PIPkin-III) (Type III PIP kinase) (p235)	Pikfyve	MOUSE	1	1930	135.921	0	0.304001
P10244	P10244	Myb-related protein B (B-Myb) (Myb-like protein 2)	MYBL2	HUMAN	3	18	104;194;197;236;275;442;447;462;482;509;523;533;546;596;604;625;639;648	1194.38	1	3									0.3038
O60216	O60216	Double-strand-break repair protein rad21 homolog (hHR21) (Nuclear matrix protein 1) (NXP-1) (SCC1 homolog)	RAD21	HUMAN	4	4	232;371;418;48	1194.3	0	0									0.303779
P15622	P15622	Zinc finger protein 250 (Zinc finger protein 647)	ZNF250	HUMAN	4	4	125;136;148;162	1193.91	1	1									0.303681
P07199	P07199	Major centromere autoantigen B (Centromere protein B) (CENP-B)	CENPB	HUMAN	3	7	13;246;249;266;276;58;584	1193.24	0	0									0.303509
Q9H410	Q9H410	Kinetochore-associated protein DSN1 homolog	DSN1	HUMAN	1	16	108;13;157;167;176;190;217;237;253;271;276;283;315;322;338;76	1193.13	1	1									0.303482
Q99708	Q99708	DNA endonuclease RBBP8 (EC 3.1.-.-) (CtBP-interacting protein) (CtIP) (Retinoblastoma-binding protein 8) (RBBP-8) (Retinoblastoma-interacting protein and myosin-like) (RIM) (Sporulation in the absence of SPO11 protein 2 homolog) (SAE2)	RBBP8	HUMAN	6	9	360;449;572;578;585;604;613;62;782	1188.94	2	2									0.302416
P04818	P04818	Thymidylate synthase (TS) (TSase) (EC 2.1.1.45)	TYMS	HUMAN	1	5	284;287;292;308;47	1188.05	1	3									0.30219
Q9HCK8	Q9HCK8	Chromodomain-helicase-DNA-binding protein 8 (CHD-8) (EC 3.6.4.12) (ATP-dependent helicase CHD8) (Helicase with SNF2 domain 1)	CHD8	HUMAN	3	34	1013;1020;1044;1074;1279;1300;1324;1376;1391;1517;1539;158;1697;1766;199;2007;2025;2062;2241;2249;2256;2262;2320;2394;270;328;420;443;512;532;542;609;654;764	1186.48	2	10									0.301791
P68104	P68104	Elongation factor 1-alpha 1 (EF-1-alpha-1) (Elongation factor Tu) (EF-Tu) (Eukaryotic elongation factor 1 A-1) (eEF1A-1) (Leukocyte receptor cluster member 7)	EEF1A1	HUMAN	4	7	146;290;30;313;392;408;439	631.785	0	0	P10126	Elongation factor 1-alpha 1 (EF-1-alpha-1) (Elongation factor Tu) (EF-Tu) (Eukaryotic elongation factor 1 A-1) (eEF1A-1)	Eef1a1	MOUSE	5	146;165;20;30;439	251.075	0	0.301613
											Q9CPQ9	Fructose-bisphosphate aldolase (EC 4.1.2.13)	Aldoart1	MOUSE	2	108;28	537.383	0	0.3016
P33176	P33176	Kinesin-1 heavy chain (Conventional kinesin heavy chain) (Ubiquitous kinesin heavy chain) (UKHC)	KIF5B	HUMAN	1	1	213	693.204	1	1	Q61768	Kinesin-1 heavy chain (Conventional kinesin heavy chain) (Ubiquitous kinesin heavy chain) (UKHC)	Kif5b	MOUSE	1	213	223.109	1	0.301539
O00267	O00267	Transcription elongation factor SPT5 (hSPT5) (DRB sensitivity-inducing factor 160 kDa subunit) (DSIF p160) (DRB sensitivity-inducing factor large subunit) (DSIF large subunit) (Tat-cotransactivator 1 protein) (Tat-CT1 protein)	SUPT5H	HUMAN	5	9	102;1037;143;147;175;213;306;328;453	1184.88	1	2									0.301384
P40938	P40938	Replication factor C subunit 3 (Activator 1 38 kDa subunit) (A1 38 kDa subunit) (Activator 1 subunit 3) (Replication factor C 38 kDa subunit) (RF-C 38 kDa subunit) (RFC38)	RFC3	HUMAN	2	3	201;80;81	1184.75	1	2									0.30135
Q9BVV6	Q9BVV6	Protein TALPID3	KIAA0586	HUMAN	1	3	284;4;483	1184.6	0	1									0.301312
P18847	P18847	Cyclic AMP-dependent transcription factor ATF-3 (cAMP-dependent transcription factor ATF-3) (Activating transcription factor 3)	ATF3	HUMAN	2	3	175;42;78	1183.82	2	2									0.301113
O95625	O95625	Zinc finger and BTB domain-containing protein 11	ZBTB11	HUMAN	1	9	1043;177;195;246;30;314;493;760;792	1183.29	1	3									0.300979
Q15398	Q15398	Disks large-associated protein 5 (DAP-5) (Discs large homolog 7) (Disks large-associated protein DLG7) (Hepatoma up-regulated protein) (HURP)	DLGAP5	HUMAN	1	7	139;347;378;529;563;711;785	1182.65	1	3									0.300817
Q12906	Q12906;Q12906-7	Interleukin enhancer-binding factor 3 (Double-stranded RNA-binding protein 76) (DRBP76) (M-phase phosphoprotein 4) (MPP4) (Nuclear factor associated with dsRNA) (NFAR) (Nuclear factor of activated T-cells 90 kDa) (NF-AT-90) (Translational control protein 80) (TCP80)	ILF3	HUMAN	6	6	346;348;489;74;806;[Q12906-7]519	1181.2	1	1									0.300447
O94880	O94880	PHD finger protein 14	PHF14	HUMAN	5	5	653;77;861;863;98	1179.08	3	3									0.299909
Q6PCB5	Q6PCB5	Round spermatid basic protein 1-like protein	RSBN1L	HUMAN	2	2	223;763	1177.33	2	2									0.299464
Q8WYK2	Q8WYK2	Jun dimerization protein 2	JDP2	HUMAN	1	1	65	1174.88	1	1									0.29884
Q9NYH9	Q9NYH9	U3 small nucleolar RNA-associated protein 6 homolog (Hepatocellular carcinoma-associated antigen 66) (Multiple hat domains protein)	UTP6	HUMAN	2	7	295;318;340;462;575;588;81	1174.84	1	1									0.298829
Q5QNW6	Q5QNW6	Histone H2B type 2-F	HIST2H2BF	HUMAN	1	1	21	1173.97	0	0									0.298608
P28066	P28066	Proteasome subunit alpha type-5 (EC 3.4.25.1) (Macropain zeta chain) (Multicatalytic endopeptidase complex zeta chain) (Proteasome zeta chain)	PSMA5	HUMAN	1	8	149;187;196;203;209;231;239;66	1173.5	1	1									0.298488
O75478	O75478	Transcriptional adapter 2-alpha (Transcriptional adapter 2-like) (ADA2-like protein)	TADA2A	HUMAN	1	1	132	1172.98	0	0									0.298356
Q14781	Q14781	Chromobox protein homolog 2	CBX2	HUMAN	2	14	146;153;157;199;215;283;291;296;307;320;362;427;432;60	1171.67	1	3									0.298023
F8VZX2	F8VZX2;Q15366;Q15366-7	Poly(rC)-binding protein 2 (Alpha-CP2) (Heterogeneous nuclear ribonucleoprotein E2) (hnRNP E2)	PCBP2	HUMAN	5	13	115;121;176;185;231;265;278;31;[Q15366]185;245;276;[Q15366-7]181;210	1171.12	0	0									0.297883
Q09472	Q09472	Histone acetyltransferase p300 (p300 HAT) (EC 2.3.1.48) (E1A-associated protein p300)	EP300	HUMAN	6	8	1006;1020;1024;1050;1336;292;423;981	1170.19	5	5									0.297646
Q9Y5Q9	Q9Y5Q9	General transcription factor 3C polypeptide 3 (Transcription factor IIIC 102 kDa subunit) (TFIIIC 102 kDa subunit) (TFIIIC102) (Transcription factor IIIC subunit gamma) (TF3C-gamma)	GTF3C3	HUMAN	4	11	234;245;360;371;41;481;508;534;610;63;84	1169.93	1	1									0.29758
Q6ZU67	Q6ZU67	BEN domain-containing protein 4 (Coiled-coil domain-containing protein 4)	BEND4	HUMAN	1	2	202;385	1169.72	1	1									0.297527
Q9UKM9	Q9UKM9	RNA-binding protein Raly (Autoantigen p542) (Heterogeneous nuclear ribonucleoprotein C-like 2) (hnRNP core protein C-like 2) (hnRNP associated with lethal yellow protein homolog)	RALY	HUMAN	3	5	165;179;191;216;4	1169.5	0	1									0.297472
Q13127	Q13127	RE1-silencing transcription factor (Neural-restrictive silencer factor) (X2 box repressor)	REST	HUMAN	2	2	445;762	1168.96	2	2									0.297334
Q9NV56	Q9NV56	MRG/MORF4L-binding protein (MRG-binding protein) (Up-regulated in colon cancer 4) (Urcc4)	MRGBP	HUMAN	1	1	127	1167.9	1	1									0.297064
Q92995	Q92995	Ubiquitin carboxyl-terminal hydrolase 13 (EC 3.4.19.12) (Deubiquitinating enzyme 13) (Isopeptidase T-3) (ISOT-3) (Ubiquitin thioesterase 13) (Ubiquitin-specific-processing protease 13)	USP13	HUMAN	1	3	401;405;414	1167.72	1	2									0.297019
E9PRS5	E9PRS5	Radixin	RDX	HUMAN		2	3;8	1166.93		0									0.296819
Q96HA1	Q96HA1	Nuclear envelope pore membrane protein POM 121 (Nuclear envelope pore membrane protein POM 121A) (Nucleoporin Nup121) (Pore membrane protein of 121 kDa)	POM121	HUMAN	2	2	541;656	1166.74	0	0									0.296769
Q9H0E3	Q9H0E3	Histone deacetylase complex subunit SAP130 (130 kDa Sin3-associated polypeptide) (Sin3-associated polypeptide p130)	SAP130	HUMAN	2	5	785;864;869;923;937	1166.48	2	3									0.296703
Q9H8H0	Q9H8H0	Nucleolar protein 11	NOL11	HUMAN	4	7	247;252;284;332;399;52;573	1165.35	0	1									0.296415
Q9NVI1	Q9NVI1	Fanconi anemia group I protein (Protein FACI)	FANCI	HUMAN	6	21	1012;1105;1107;1199;1229;1230;1248;140;148;157;16;39;4;402;420;534;646;715;902;926;939	1164.67	1	4									0.296244
Q15742	Q15742	NGFI-A-binding protein 2 (EGR-1-binding protein 2) (Melanoma-associated delayed early response protein) (Protein MADER)	NAB2	HUMAN		4	161;269;379;517	382.411		2	Q61127	NGFI-A-binding protein 2 (EGR-1-binding protein 2)	Nab2	MOUSE	2	379;517	354.378	2	0.29616
P10275	P10275	Androgen receptor (Dihydrotestosterone receptor) (Nuclear receptor subfamily 3 group C member 4)	AR	HUMAN	1	1	301	866.962	0	0	P19091	Androgen receptor (Dihydrotestosterone receptor) (Nuclear receptor subfamily 3 group C member 4)	Ar	MOUSE	1	500	134.387	1	0.295942
Q6P0N0	Q6P0N0	Mis18-binding protein 1 (Kinetochore-associated protein KNL-2 homolog) (HsKNL-2) (P243)	MIS18BP1	HUMAN	4	30	1020;1034;1077;1093;1108;126;167;171;203;211;262;379;534;54;557;587;612;647;65;676;688;694;7;727;742;753;850;899;96;99	1163.09	1	4									0.29584
Q96FJ2	Q96FJ2	Dynein light chain 2, cytoplasmic (8 kDa dynein light chain b) (DLC8b) (Dynein light chain LC8-type 2)	DYNLL2	HUMAN		2	43;44	762.961		1	Q9D0M5	Dynein light chain 2, cytoplasmic (8 kDa dynein light chain b) (DLC8) (DLC8b) (Dynein light chain LC8-type 2)	Dynll2	MOUSE	1	43	180.979	1	0.295638
Q9UPW6	Q9UPW6	DNA-binding protein SATB2 (Special AT-rich sequence-binding protein 2)	SATB2	HUMAN	6	6	161;233;24;30;350;464	1159.87	3	3									0.295021
O95977	O95977	Sphingosine 1-phosphate receptor 4 (S1P receptor 4) (S1P4) (Endothelial differentiation G-protein coupled receptor 6) (Sphingosine 1-phosphate receptor Edg-6) (S1P receptor Edg-6)	S1PR4	HUMAN	1	1	202	1159.63	0	0									0.294962
											O08900	Zinc finger protein Aiolos (Ikaros family zinc finger protein 3)	Ikzf3	MOUSE	3	100;244;73	525.298	3	0.294818
Q6NSI4	Q6NSI4	Uncharacterized protein CXorf57	CXorf57	HUMAN	1	13	176;217;305;348;483;492;499;518;524;548;624;709;728	1158.99	0	3									0.294798
Q9BSC4	Q9BSC4	Nucleolar protein 10	NOL10	HUMAN		7	456;464;474;486;605;623;74	775.505		1	Q5RJG1	Nucleolar protein 10	Nol10	MOUSE	1	530	173.695	1	0.29474
Q99996	Q99996	A-kinase anchor protein 9 (AKAP-9) (A-kinase anchor protein 350 kDa) (AKAP 350) (hgAKAP 350) (A-kinase anchor protein 450 kDa) (AKAP 450) (AKAP 120-like protein) (Centrosome- and Golgi-localized PKN-associated protein) (CG-NAP) (Protein hyperion) (Protein kinase A-anchoring protein 9) (PRKA9) (Protein yotiao)	AKAP9	HUMAN	1	2	2101;2107	1157.34	1	1									0.294379
K7ELQ4	K7ELQ4	Cyclic AMP-dependent transcription factor ATF-7 (cAMP-dependent transcription factor ATF-7) (Activating transcription factor 7) (Transcription factor ATF-A)	ATF7	HUMAN	2	2	107;88	1156.9	1	1									0.294267
O15350	O15350	Tumor protein p73 (p53-like transcription factor) (p53-related protein)	TP73	HUMAN	1	6	157;164;331;345;416;627	1154.17	1	1									0.293573
											Q05AH6	Uncharacterized protein C11orf84 homolog	Q05AH6	MOUSE	2	19;350	522.494	1	0.293244
O00311	O00311	Cell division cycle 7-related protein kinase (CDC7-related kinase) (HsCdc7) (huCdc7) (EC 2.7.11.1)	CDC7	HUMAN		20	179;207;212;227;235;244;253;257;268;306;331;36;42;474;492;496;570;59;86;90	1152.59		2									0.293169
P52701	P52701	DNA mismatch repair protein Msh6 (hMSH6) (G/T mismatch-binding protein) (GTBP) (GTMBP) (MutS protein homolog 6) (MutS-alpha 160 kDa subunit) (p160)	MSH6	HUMAN	5	29	1014;1101;1291;1296;13;1315;1352;1358;169;22;324;334;374;412;476;479;519;537;610;660;676;692;775;804;824;833;888;930;99	1151.85	0	4									0.292981
Q7L590	Q7L590	Protein MCM10 homolog (HsMCM10)	MCM10	HUMAN	1	24	139;313;344;360;362;482;493;511;520;534;550;554;627;650;665;675;695;71;762;763;815;840;854;869	1151.63	1	3									0.292927
Q9UHQ9	Q9UHQ9	NADH-cytochrome b5 reductase 1 (b5R.1) (EC 1.6.2.2) (Humb5R2) (NAD(P)H:quinone oxidoreductase type 3 polypeptide A2)	CYB5R1	HUMAN		1	158	1150.93		0									0.292748
O75182	O75182	Paired amphipathic helix protein Sin3b (Histone deacetylase complex subunit Sin3b) (Transcriptional corepressor Sin3b)	SIN3B	HUMAN	2	4	117;141;150;256	1148.03	0	1									0.292011
Q9BVJ6	Q9BVJ6	U3 small nucleolar RNA-associated protein 14 homolog A (Antigen NY-CO-16) (Serologically defined colon cancer antigen 16)	UTP14A	HUMAN	3	10	150;163;194;273;298;449;519;640;733;84	1147.92	1	3									0.291984
Q96B01	Q96B01	RAD51-associated protein 1 (RAD51-interacting protein)	RAD51AP1	HUMAN	1	1	269	1147.76	1	1									0.291943
Q9ULD5	Q9ULD5	Zinc finger protein 777	ZNF777	HUMAN	1	1	452	1146.82	1	1									0.291702
P60896	P60896	26S proteasome complex subunit SEM1 (26S proteasome complex subunit DSS1) (Deleted in split hand/split foot protein 1) (Split hand/foot deleted protein 1) (Split hand/foot malformation type 1 protein)	SEM1	HUMAN	1	1	66	1146.45	1	1									0.291609
P62701	P62701	40S ribosomal protein S4, X isoform (SCR10) (Single copy abundant mRNA protein) (Small ribosomal subunit protein eS4)	RPS4X	HUMAN	2	10	120;134;168;22;230;233;259;37;71;94	1146.21	0	0									0.291547
											D3YZT1	Uncharacterized protein	Gm4969	MOUSE	3	114;162;46	518.51	1	0.291008
Q8N163	Q8N163	Cell cycle and apoptosis regulator protein 2 (Cell division cycle and apoptosis regulator protein 2) (DBIRD complex subunit KIAA1967) (Deleted in breast cancer gene 1 protein) (DBC-1) (DBC.1) (NET35) (p30 DBC)	CCAR2	HUMAN	6	11	112;585;591;599;616;623;634;667;800;916;97	1144.04	4	5									0.290996
Q5H9F3	Q5H9F3;Q5H9F3-3	BCL-6 corepressor-like protein 1 (BCoR-L1) (BCoR-like protein 1)	BCORL1	HUMAN	3	10	1005;1050;1092;1187;1388;747;783;964;975;[Q5H9F3-3]1449	1143.67	2	5									0.2909
Q9UL40	Q9UL40	Zinc finger protein 346 (Just another zinc finger protein)	ZNF346	HUMAN	2	2	114;287	1143.63	1	1									0.290892
Q01826	Q01826	DNA-binding protein SATB1 (Special AT-rich sequence-binding protein 1)	SATB1	HUMAN	2	2	58;744	1142.97	1	1									0.290724
Q9UMN6	Q9UMN6	Histone-lysine N-methyltransferase 2B (Lysine N-methyltransferase 2B) (EC 2.1.1.43) (Myeloid/lymphoid or mixed-lineage leukemia protein 4) (Trithorax homolog 2) (WW domain-binding protein 7) (WBP-7)	KMT2B	HUMAN	2	4	2185;2196;249;716	772.475	2	2	O08550	Histone-lysine N-methyltransferase 2B (Lysine N-methyltransferase 2B) (EC 2.1.1.43) (Myeloid/lymphoid or mixed-lineage leukemia protein 4 homolog) (Trithorax homolog 2) (WW domain-binding protein 7) (WBP-7)	Kmt2b	MOUSE	1	250	167.715	1	0.290613
P23396	P23396	40S ribosomal protein S3 (EC 4.2.99.18) (Small ribosomal subunit protein uS3)	RPS3	HUMAN	2	6	141;214;227;230;7;90	1140.01	2	2									0.289971
Q68DD2	Q68DD2	Cytosolic phospholipase A2 zeta (cPLA2-zeta) (EC 3.1.1.4) (Phospholipase A2 group IVF)	PLA2G4F	HUMAN	1	1	751	1139.78	1	1									0.289912
Q9Y3B9	Q9Y3B9	RRP15-like protein (Ribosomal RNA-processing protein 15)	RRP15	HUMAN	2	2	108;239	1139.56	1	1									0.289857
Q9NXL9	Q9NXL9	DNA helicase MCM9 (hMCM9) (EC 3.6.4.12) (Mini-chromosome maintenance deficient domain-containing protein 1) (Minichromosome maintenance 9)	MCM9	HUMAN	2	3	221;911;919	1138.82	0	0									0.289667
Q15648	Q15648	Mediator of RNA polymerase II transcription subunit 1 (Activator-recruited cofactor 205 kDa component) (ARC205) (Mediator complex subunit 1) (Peroxisome proliferator-activated receptor-binding protein) (PBP) (PPAR-binding protein) (Thyroid hormone receptor-associated protein complex 220 kDa component) (Trap220) (Thyroid receptor-interacting protein 2) (TR-interacting protein 2) (TRIP-2) (Vitamin …	MED1	HUMAN		2	15;168	432.401		0	Q925J9	Mediator of RNA polymerase II transcription subunit 1 (Mediator complex subunit 1) (Peroxisome proliferator-activated receptor-binding protein) (PBP) (PPAR-binding protein) (Thyroid hormone receptor-associated protein complex 220 kDa component) (Trap220) (Thyroid receptor-interacting protein 2) (TR-interacting protein 2) (TRIP-2)	Med1	MOUSE	1	15	320.093	0	0.289633
Q8N7H5	Q8N7H5	RNA polymerase II-associated factor 1 homolog (hPAF1) (Pancreatic differentiation protein 2)	PAF1	HUMAN	2	7	106;133;150;160;196;269;352	1137.98	1	2									0.289454
P62424	P62424	60S ribosomal protein L7a (Large ribosomal subunit protein eL8) (PLA-X polypeptide) (Surfeit locus protein 3)	RPL7A	HUMAN	4	9	185;20;245;252;26;37;48;75;97	758.44	0	1	P12970	60S ribosomal protein L7a (Surfeit locus protein 3)	Rpl7a	MOUSE	1	75	171.996	0	0.289446
Q6IA86	Q6IA86	Elongator complex protein 2 (ELP2) (SHINC-2) (STAT3-interacting protein 1) (StIP1)	ELP2	HUMAN		2	442;587	417.327		0	Q91WG4	Elongator complex protein 2 (ELP2) (STAT3-interacting protein 1) (StIP1)	Elp2	MOUSE	1	587	326.292	0	0.289278
Q9Y2C5	Q9Y2C5	Probable small intestine urate exporter (Solute carrier family 17 member 4)	SLC17A4	HUMAN	1	1	490	1136.37	0	0									0.289045
											Q9QXD6	Fructose-1,6-bisphosphatase 1 (FBPase 1) (EC 3.1.3.11) (D-fructose-1,6-bisphosphate 1-phosphohydrolase 1) (Fructose-1,6-bisphosphatase isozyme 3) (FBPase 3) (Liver FBPase)	Fbp1	MOUSE	3	291;314;43	514.974	0	0.289023
O75715	O75715	Epididymal secretory glutathione peroxidase (EC 1.11.1.9) (Epididymis-specific glutathione peroxidase-like protein) (EGLP) (Glutathione peroxidase 5) (GPx-5) (GSHPx-5)	GPX5	HUMAN	1	1	90	1136.19	0	0									0.288999
Q15006	Q15006	ER membrane protein complex subunit 2 (Tetratricopeptide repeat protein 35) (TPR repeat protein 35)	EMC2	HUMAN	2	2	248;250	1136.03	0	0									0.288958
Q13573	Q13573	SNW domain-containing protein 1 (Nuclear protein SkiP) (Nuclear receptor coactivator NCoA-62) (Ski-interacting protein)	SNW1	HUMAN	3	4	258;416;452;468	1135.14	0	0									0.288731
Q9UKL3	Q9UKL3	CASP8-associated protein 2 (FLICE-associated huge protein)	CASP8AP2	HUMAN	2	15	1230;1350;1557;1574;1582;1593;1657;1778;1787;1808;1809;1813;1895;1949;785	1133.09	2	4									0.288211
Q01538	Q01538	Myelin transcription factor 1 (MyT1) (Myelin transcription factor I) (MyTI) (PLPB1) (Proteolipid protein-binding protein)	MYT1	HUMAN	4	4	1005;388;774;940	1132.22	2	2									0.287988
Q9BZ95	Q9BZ95	Histone-lysine N-methyltransferase NSD3 (EC 2.1.1.43) (Nuclear SET domain-containing protein 3) (Protein whistle) (WHSC1-like 1 isoform 9 with methyltransferase activity to lysine) (Wolf-Hirschhorn syndrome candidate 1-like protein 1) (WHSC1-like protein 1)	NSD3	HUMAN	5	13	1151;1215;127;146;218;237;245;467;494;502;527;554;613	1130.47	3	4									0.287543
Q9Y450	Q9Y450;Q9Y450-2	HBS1-like protein (ERFS)	HBS1L	HUMAN	2	2	497;[Q9Y450-2]470	1130.1	1	1									0.287449
O75554	O75554	WW domain-binding protein 4 (WBP-4) (Formin-binding protein 21) (WW domain-containing-binding protein 4)	WBP4	HUMAN	1	1	301	1128.63	1	1									0.287076
Q07020	Q07020	60S ribosomal protein L18 (Large ribosomal subunit protein eL18)	RPL18	HUMAN	1	5	132;144;154;164;78	1128.44	0	0									0.287027
P51513	P51513	RNA-binding protein Nova-1 (Neuro-oncological ventral antigen 1) (Onconeural ventral antigen 1) (Paraneoplastic Ri antigen) (Ventral neuron-specific protein 1)	NOVA1	HUMAN	1	1	132	1128.36	1	1									0.287006
P07195	P07195	L-lactate dehydrogenase B chain (LDH-B) (EC 1.1.1.27) (LDH heart subunit) (LDH-H) (Renal carcinoma antigen NY-REN-46)	LDHB	HUMAN	1	7	156;233;279;308;318;7;77	707.037	0	0	P16125	L-lactate dehydrogenase B chain (LDH-B) (EC 1.1.1.27) (LDH heart subunit) (LDH-H)	Ldhb	MOUSE	2	279;77	190.864	0	0.28696
Q8NF99	Q8NF99	Zinc finger protein 397 (Zinc finger and SCAN domain-containing protein 15) (Zinc finger protein 47)	ZNF397	HUMAN	8	8	171;184;195;202;233;25;251;55	1128.13	1	1									0.286949
Q76L83	Q76L83	Putative Polycomb group protein ASXL2 (Additional sex combs-like protein 2)	ASXL2	HUMAN		3	1196;1232;432	355.315		3	Q8BZ32	Putative Polycomb group protein ASXL2 (Additional sex combs-like protein 2)	Asxl2	MOUSE	1	1136	350.059	1	0.286844
											G3UZV2	Interferon-activated gene 206	Ifi206	MOUSE	1	243	511.07	1	0.286832
Q12789	Q12789	General transcription factor 3C polypeptide 1 (TF3C-alpha) (TFIIIC box B-binding subunit) (Transcription factor IIIC 220 kDa subunit) (TFIIIC 220 kDa subunit) (TFIIIC220) (Transcription factor IIIC subunit alpha)	GTF3C1	HUMAN	5	17	1084;1090;130;1368;1636;203;340;355;507;529;597;646;724;766;770;833;997	1127.53	1	2									0.286795
A6NFI3	A6NFI3	Zinc finger protein 316	ZNF316	HUMAN	1	1	955	1127.42	1	1									0.286767
Q8WV22	Q8WV22	Non-structural maintenance of chromosomes element 1 homolog (Non-SMC element 1 homolog) (EC 6.3.2.-)	NSMCE1	HUMAN	1	3	144;157;241	1126.61	0	0									0.286563
P06733	P06733	Alpha-enolase (EC 4.2.1.11) (2-phospho-D-glycerate hydro-lyase) (C-myc promoter-binding protein) (Enolase 1) (MBP-1) (MPB-1) (Non-neural enolase) (NNE) (Phosphopyruvate hydratase) (Plasminogen-binding protein)	ENO1	HUMAN	5	12	126;221;228;262;326;335;420;64;71;80;89;92	750.602	0	0	P17182	Alpha-enolase (EC 4.2.1.11) (2-phospho-D-glycerate hydro-lyase) (Enolase 1) (Non-neural enolase) (NNE)	Eno1	MOUSE	2	326;71	169.522	0	0.286064
Q13459	Q13459	Unconventional myosin-IXb (Unconventional myosin-9b)	MYO9B	HUMAN	1	1	1974	1123.99	1	1									0.285895
Q8WUU4	Q8WUU4	Zinc finger protein 296 (ZFP296) (Zinc finger protein 342)	ZNF296	HUMAN	1	1	35	1121.78	1	1									0.285333
Q9Y6K1	Q9Y6K1	DNA (cytosine-5)-methyltransferase 3A (Dnmt3a) (EC 2.1.1.37) (DNA methyltransferase HsaIIIA) (DNA MTase HsaIIIA) (M.HsaIIIA)	DNMT3A	HUMAN	9	13	154;162;219;238;276;382;397;404;420;429;468;621;841	1121.58	2	2									0.285283
Q9Y4W2	Q9Y4W2	Ribosomal biogenesis protein LAS1L (Protein LAS1 homolog)	LAS1L	HUMAN	2	9	139;226;247;295;540;565;569;572;691	1121.4	2	3									0.285237
Q86XA9	Q86XA9	HEAT repeat-containing protein 5A	HEATR5A	HUMAN	2	2	1908;1910	1120.02	1	1									0.284885
Q9NRZ9	Q9NRZ9;A0A0B4J1V9	Lymphoid-specific helicase (EC 3.6.4.-) (Proliferation-associated SNF2-like protein) (SWI/SNF2-related matrix-associated actin-dependent regulator of chromatin subfamily A member 6)	HELLS	HUMAN	1	24	122;144;152;196;204;311;463;47;474;475;509;520;530;559;569;589;600;753;763;785;817;824;85;[A0A0B4J1V9]499	1119.64	0	4									0.28479
Q9NZM4	Q9NZM4	BRD4-interacting chromatin-remodeling complex-associated protein (Glioma tumor suppressor candidate region gene 1 protein)	BICRA	HUMAN	1	1	1313	1118.52	1	1									0.284505
Q9NVQ4	Q9NVQ4	Fas apoptotic inhibitory molecule 1	FAIM	HUMAN	1	1	126	1118.25	1	1									0.284435
Q96MW5	Q96MW5	Conserved oligomeric Golgi complex subunit 8 (COG complex subunit 8) (Component of oligomeric Golgi complex 8)	COG8	HUMAN		1	558	1118.06		1									0.284386
P51991	P51991	Heterogeneous nuclear ribonucleoprotein A3 (hnRNP A3)	HNRNPA3	HUMAN	2	6	134;151;347;36;4;99	1117.41	1	1									0.284221
Q9UMY1	Q9UMY1	Nucleolar protein 7 (Nucleolar protein of 27 kDa)	NOL7	HUMAN	2	2	131;162	1116.92	0	0									0.284097
P21127	P21127;J3QR29;J3QR44	Cyclin-dependent kinase 11B (EC 2.7.11.22) (Cell division cycle 2-like protein kinase 1) (CLK-1) (Cell division protein kinase 11B) (Galactosyltransferase-associated protein kinase p58/GTA) (PITSLRE serine/threonine-protein kinase CDC2L1) (p58 CLK-1)	CDK11B	HUMAN	1	21	424;456;467;491;5;531;564;577;641;649;660;672;673;686;719;741;748;771;794;[J3QR29]219;[J3QR44]266	1116.85	1	5									0.284081
Q01658	Q01658	Protein Dr1 (Down-regulator of transcription 1) (Negative cofactor 2-beta) (NC2-beta) (TATA-binding protein-associated phosphoprotein)	DR1	HUMAN	1	1	103	1116.81	0	0									0.284068
P17844	P17844	Probable ATP-dependent RNA helicase DDX5 (EC 3.6.4.13) (DEAD box protein 5) (RNA helicase p68)	DDX5	HUMAN	1	15	207;264;284;343;351;388;391;411;437;451;470;523;53;56;91	840.008	1	1	Q8BTS0	Probable ATP-dependent RNA helicase DDX5 (EC 3.6.4.13) (DEAD box RNA helicase DEAD1) (mDEAD1) (DEAD box protein 5) (RNA helicase p68)	Ddx5	MOUSE	1	391	125.386	0	0.284034
Q92830	Q92830	Histone acetyltransferase KAT2A (EC 2.3.1.48) (General control of amino acid synthesis protein 5-like 2) (Histone acetyltransferase GCN5) (HsGCN5) (Lysine acetyltransferase 2A) (STAF97)	KAT2A	HUMAN	1	4	228;717;738;745	1116.17	0	0									0.283907
Q5SZG2	Q5SZG2	GA-binding protein subunit beta-2 (GABP subunit beta-2) (GABPB-2)	GABPB2	HUMAN	1	2	285;291	1114.96	1	1									0.283599
P61313	P61313	60S ribosomal protein L15 (Large ribosomal subunit protein eL15)	RPL15	HUMAN	2	5	153;5;77;83;93	1114.69	0	0									0.28353
Q53H47	Q53H47	Histone-lysine N-methyltransferase SETMAR (SET domain and mariner transposase fusion protein) (Metnase) [Includes: Histone-lysine N-methyltransferase (EC 2.1.1.43);Transposon Hsmar1 transposase (EC 3.1.-.-)]	SETMAR	HUMAN	1	1	20	1114.1	1	1									0.283379
Q96BD5	Q96BD5	PHD finger protein 21A (BHC80a) (BRAF35-HDAC complex protein BHC80)	PHF21A	HUMAN	2	11	132;185;25;342;391;411;539;577;65;71;83	1113.95	2	3									0.283342
O75937	O75937	DnaJ homolog subfamily C member 8 (Splicing protein spf31)	DNAJC8	HUMAN	1	4	146;159;248;98	1113.63	1	1									0.283259
Q9H6E5	Q9H6E5	Speckle targeted PIP5K1A-regulated poly(A) polymerase (Star-PAP) (EC 2.7.7.19) (RNA-binding motif protein 21) (RNA-binding protein 21) (U6 snRNA-specific terminal uridylyltransferase 1) (U6-TUTase) (EC 2.7.7.52)	TUT1	HUMAN		3	331;334;662	617.902		2	Q8R3F9	Speckle targeted PIP5K1A-regulated poly(A) polymerase (Star-PAP) (EC 2.7.7.19) (RNA-binding motif protein 21) (RNA-binding protein 21) (U6 snRNA-specific terminal uridylyltransferase 1) (U6-TUTase) (EC 2.7.7.52)	Tut1	MOUSE	1	237	223.338	0	0.282514
Q5SVZ6	Q5SVZ6	Zinc finger MYM-type protein 1	ZMYM1	HUMAN	14	28	106;1140;12;140;146;176;2;204;209;25;268;273;281;284;298;313;315;338;339;425;471;472;545;671;922;929;93;98	1110.39	2	4									0.282437
Q9H4L7	Q9H4L7	SWI/SNF-related matrix-associated actin-dependent regulator of chromatin subfamily A containing DEAD/H box 1 (EC 3.6.4.12) (ATP-dependent helicase 1) (hHEL1)	SMARCAD1	HUMAN	2	17	1021;158;161;179;209;258;290;321;414;430;471;498;502;724;746;84;996	1109.77	0	3									0.282279
O60287	O60287	Nucleolar pre-ribosomal-associated protein 1 (Nucleolar protein 254 kDa) (URB1 ribosome biogenesis 1 homolog)	URB1	HUMAN		3	387;395;585	405.009		0	Q571H0	Nucleolar pre-ribosomal-associated protein 1 (URB1 ribosome biogenesis 1 homolog)	Urb1	MOUSE	1	1333	319.26	0	0.282198
Q16777	Q16777	Histone H2A type 2-C (Histone H2A-GL101) (Histone H2A/q)	HIST2H2AC	HUMAN	1	1	120	1109.42	1	1									0.282189
Q9P016	Q9P016	Thymocyte nuclear protein 1 (Thymocyte protein Thy28)	THYN1	HUMAN		4	24;34;60;74	1109.23		3									0.28214
P06493	P06493	Cyclin-dependent kinase 1 (CDK1) (EC 2.7.11.22) (EC 2.7.11.23) (Cell division control protein 2 homolog) (Cell division protein kinase 1) (p34 protein kinase)	CDK1	HUMAN	1	12	20;24;243;245;254;266;279;295;33;34;6;9	1108.75	0	1									0.282018
Q13112	Q13112	Chromatin assembly factor 1 subunit B (CAF-1 subunit B) (Chromatin assembly factor I p60 subunit) (CAF-I 60 kDa subunit) (CAF-I p60) (M-phase phosphoprotein 7)	CHAF1B	HUMAN	5	8	116;211;385;457;467;506;543;99	1108.33	0	0									0.281912
Q8TBE0	Q8TBE0	Bromo adjacent homology domain-containing 1 protein (BAH domain-containing protein 1)	BAHD1	HUMAN		1	325	490.392		1	Q497V6	Bromo adjacent homology domain-containing 1 protein (BAH domain-containing protein 1)	Bahd1	MOUSE	1	318	279.79	1	0.281764
Q9Y2D9	Q9Y2D9	Zinc finger protein 652	ZNF652	HUMAN	1	1	52	1107.41	1	1									0.281679
Q5VYV7	Q5VYV7	Protein SLX4IP (SLX4-interacting protein)	SLX4IP	HUMAN	2	3	239;329;347	1106.87	1	1									0.281542
Q9UDV7	Q9UDV7	Zinc finger protein 282 (HTLV-I U5RE-binding protein 1) (HUB-1)	ZNF282	HUMAN	2	4	245;293;331;369	1106.44	2	3									0.281431
P59510	P59510	A disintegrin and metalloproteinase with thrombospondin motifs 20 (ADAM-TS 20) (ADAM-TS20) (ADAMTS-20) (EC 3.4.24.-)	ADAMTS20	HUMAN	1	1	366	1106.44	0	0									0.281431
Q96JS3	Q96JS3	PiggyBac transposable element-derived protein 1 (Cerebral protein 4)	PGBD1	HUMAN	2	3	218;396;413	1106.32	2	2									0.281402
Q8TE76	Q8TE76;Q8TE76-3	MORC family CW-type zinc finger protein 4 (Zinc finger CW-type coiled-coil domain protein 2) (Zinc finger CW-type domain protein 4)	MORC4	HUMAN	2	20	297;342;352;371;376;420;441;484;492;494;510;551;563;683;699;723;792;843;872;[Q8TE76-3]872	1106.23	1	4									0.281377
P18858	P18858	DNA ligase 1 (EC 6.5.1.1) (DNA ligase I) (Polydeoxyribonucleotide synthase [ATP] 1)	LIG1	HUMAN	2	9	192;208;240;244;286;541;585;609;630	1105.8	2	4									0.281268
Q9NW08	Q9NW08	DNA-directed RNA polymerase III subunit RPC2 (RNA polymerase III subunit C2) (EC 2.7.7.6) (C128) (DNA-directed RNA polymerase III 127.6 kDa polypeptide) (DNA-directed RNA polymerase III subunit B)	POLR3B	HUMAN	1	2	1127;968	1105.73	0	0									0.281251
P24522	P24522	Growth arrest and DNA damage-inducible protein GADD45 alpha (DNA damage-inducible transcript 1 protein) (DDIT-1)	GADD45A	HUMAN		2	12;29	1105.42		1									0.281172
Q02241	Q02241	Kinesin-like protein KIF23 (Kinesin-like protein 5) (Mitotic kinesin-like protein 1)	KIF23	HUMAN	1	9	586;599;624;662;741;823;874;882;899	1105.41	1	3									0.281169
Q06136	Q06136	3-ketodihydrosphingosine reductase (KDS reductase) (EC 1.1.1.102) (3-dehydrosphinganine reductase) (Follicular variant translocation protein 1) (FVT-1) (Short chain dehydrogenase/reductase family 35C member 1)	KDSR	HUMAN	1	1	106	1104.6	0	0									0.280964
O75475	O75475	PC4 and SFRS1-interacting protein (CLL-associated antigen KW-7) (Dense fine speckles 70 kDa protein) (DFS 70) (Lens epithelium-derived growth factor) (Transcriptional coactivator p75/p52)	PSIP1	HUMAN		1	113	478.078		0	Q99JF8	PC4 and SFRS1-interacting protein (Lens epithelium-derived growth factor) (mLEDGF)	Psip1	MOUSE	6	100;113;174;200;315;399	283.924	1	0.280952
P14866	P14866	Heterogeneous nuclear ribonucleoprotein L (hnRNP L)	HNRNPL	HUMAN	2	17	248;264;269;277;302;411;416;418;448;455;493;533;538;552;568;62;97	1104.14	0	2									0.280845
P68371	P68371	Tubulin beta-4B chain (Tubulin beta-2 chain) (Tubulin beta-2C chain)	TUBB4B	HUMAN	2	3	174;216;350	669.078	0	0	P68372	Tubulin beta-4B chain (Tubulin beta-2C chain)	Tubb4b	MOUSE	1	154	196.496	0	0.280466
Q92917	Q92917	G patch domain and KOW motifs-containing protein (G patch domain-containing protein 5) (Protein MOS2 homolog) (Protein T54)	GPKOW	HUMAN	1	3	416;46;5	1101.76	0	1									0.280241
Q9BWF3	Q9BWF3	RNA-binding protein 4 (Lark homolog) (hLark) (RNA-binding motif protein 4) (RNA-binding motif protein 4a)	RBM4	HUMAN	2	8	27;3;35;59;71;79;92;97	1101.58	0	1									0.280196
Q9UM11	Q9UM11	Fizzy-related protein homolog (Fzr) (CDC20-like protein 1) (Cdh1/Hct1 homolog) (hCDH1)	FZR1	HUMAN		3	125;336;96	1101.2		1									0.280098
Q9C0D4	Q9C0D4	Zinc finger protein 518B	ZNF518B	HUMAN	2	8	414;558;564;581;594;678;809;912	1100.14	1	1									0.279829
D3YTG3	D3YTG3	Target of Nesh-SH3 (Tarsh) (ABI gene family member 3-binding protein) (Nesh-binding protein) (NeshBP)	ABI3BP	HUMAN	1	1	1114	1099.42	0	0									0.279645
Q8N4H5	Q8N4H5	Mitochondrial import receptor subunit TOM5 homolog	TOMM5	HUMAN	1	1	10	1097.85	0	0									0.279248
Q5VWG9	Q5VWG9	Transcription initiation factor TFIID subunit 3 (140 kDa TATA box-binding protein-associated factor) (TBP-associated factor 3) (Transcription initiation factor TFIID 140 kDa subunit) (TAF(II)140) (TAF140) (TAFII-140) (TAFII140)	TAF3	HUMAN	2	3	287;581;746	1097.69	2	2									0.279206
Q96JM2	Q96JM2;Q96JM2-2	Zinc finger protein 462	ZNF462	HUMAN	7	13	1006;120;1243;1698;1946;20;2004;2104;2462;63;631;986;[Q96JM2-2]849	1097.08	2	4									0.279051
Q8NBZ0	Q8NBZ0	INO80 complex subunit E (Coiled-coil domain-containing protein 95)	INO80E	HUMAN	1	1	159	1096.53	1	1									0.278911
P34949	P34949;H3BNY8	Mannose-6-phosphate isomerase (EC 5.3.1.8) (Phosphohexomutase) (Phosphomannose isomerase) (PMI)	MPI	HUMAN		7	135;203;207;301;349;69;[H3BNY8]44	665.041		3	Q924M7	Mannose-6-phosphate isomerase (EC 5.3.1.8) (Phosphohexomutase) (Phosphomannose isomerase) (PMI)	Mpi	MOUSE	1	20	195.088	0	0.278649
Q01831	Q01831	DNA repair protein complementing XP-C cells (Xeroderma pigmentosum group C-complementing protein) (p125)	XPC	HUMAN	5	7	161;367;41;560;620;81;89	1095.46	3	3									0.278638
Q7L4I2	Q7L4I2	Arginine/serine-rich coiled-coil protein 2	RSRC2	HUMAN	1	2	37;375	1095.29	0	1									0.278597
											F6RGI3	Uncharacterized protein	Gm340	MOUSE	2	620;667	496.316	1	0.278552
Q9P215	Q9P215	Pogo transposable element with KRAB domain	POGK	HUMAN	1	1	13	1094.32	1	1									0.278349
P30307	P30307	M-phase inducer phosphatase 3 (EC 3.1.3.48) (Dual specificity phosphatase Cdc25C)	CDC25C	HUMAN		4	164;175;205;303	1094.28		0									0.278339
											Q8CGP5	Histone H2A type 1-F	Hist1h2af	MOUSE	1	120	495.465	1	0.278074
P30041	P30041	Peroxiredoxin-6 (EC 1.11.1.15) (1-Cys peroxiredoxin) (1-Cys PRX) (24 kDa protein) (Acidic calcium-independent phospholipase A2) (aiPLA2) (EC 3.1.1.-) (Antioxidant protein 2) (Liver 2D page spot 40) (Non-selenium glutathione peroxidase) (NSGPx) (EC 1.11.1.9) (Red blood cells page spot 12)	PRDX6	HUMAN	1	1	182	667.312	0	0	Q6GT24	Peroxiredoxin-6 (EC 1.11.1.15) (1-Cys peroxiredoxin) (1-Cys PRX) (Acidic calcium-independent phospholipase A2) (aiPLA2) (EC 3.1.1.-) (Antioxidant protein 2) (Non-selenium glutathione peroxidase) (NSGPx) (EC 1.11.1.9)	Prdx6	MOUSE	2	183;67	192.943	1	0.278023
O43313	O43313	ATM interactor (ATM/ATR-substrate CHK2-interacting zinc finger protein) (ASCIZ) (Zinc finger protein 822)	ATMIN	HUMAN	1	1	266	1092.58	1	1									0.277905
Q99665	Q99665	Interleukin-12 receptor subunit beta-2 (IL-12 receptor subunit beta-2) (IL-12R subunit beta-2) (IL-12R-beta-2) (IL-12RB2)	IL12RB2	HUMAN	1	1	534	1092.29	0	0									0.277832
Q96T88	Q96T88	E3 ubiquitin-protein ligase UHRF1 (EC 2.3.2.27) (Inverted CCAAT box-binding protein of 90 kDa) (Nuclear protein 95) (Nuclear zinc finger protein Np95) (HuNp95) (hNp95) (RING finger protein 106) (RING-type E3 ubiquitin transferase UHRF1) (Transcription factor ICBP90) (Ubiquitin-like PHD and RING finger domain-containing protein 1) (hUHRF1) (Ubiquitin-like-containing PHD and RING finger domains pro…	UHRF1	HUMAN	1	16	106;136;162;187;279;385;500;525;531;546;600;626;668;670;692;84	1091.1	1	3									0.27753
P00966	P00966	Argininosuccinate synthase (EC 6.3.4.5) (Citrulline--aspartate ligase)	ASS1	HUMAN		1	228	233.423		0	P16460	Argininosuccinate synthase (EC 6.3.4.5) (Citrulline--aspartate ligase)	Ass1	MOUSE	9	121;165;176;199;209;215;340;400;41	388.522	0	0.277427
P54274	P54274	Telomeric repeat-binding factor 1 (NIMA-interacting protein 2) (TTAGGG repeat-binding factor 1) (Telomeric protein Pin2/TRF1)	TERF1	HUMAN	1	1	325	1090.69	0	0									0.277426
P23945	P23945	Follicle-stimulating hormone receptor (FSH-R) (Follitropin receptor)	FSHR	HUMAN	1	1	104	1090.24	0	0									0.27731
Q96MX3	Q96MX3	Zinc finger protein 48 (Zinc finger protein 553)	ZNF48	HUMAN	2	2	52;610	1089.58	2	2									0.277144
P17482	P17482	Homeobox protein Hox-B9 (Homeobox protein Hox-2.5) (Homeobox protein Hox-2E)	HOXB9	HUMAN	1	3	117;130;159	1089.39	1	1									0.277095
Q3L8U1	Q3L8U1	Chromodomain-helicase-DNA-binding protein 9 (CHD-9) (EC 3.6.4.12) (ATP-dependent helicase CHD9) (Chromatin-related mesenchymal modulator) (CReMM) (Chromatin-remodeling factor CHROM1) (Kismet homolog 2) (PPAR-alpha-interacting complex protein 320 kDa) (Peroxisomal proliferator-activated receptor A-interacting complex 320 kDa protein)	CHD9	HUMAN	4	16	1093;1123;1156;1350;1588;1712;1738;1745;1827;2048;2074;2299;2604;2843;702;820	1089.25	1	6									0.277058
P30532	P30532	Neuronal acetylcholine receptor subunit alpha-5	CHRNA5	HUMAN	1	1	100	1088.96	1	1									0.276985
Q13148	Q13148;K7EN94	TAR DNA-binding protein 43 (TDP-43)	TARDBP	HUMAN	1	15	102;114;136;137;145;160;176;181;192;408;79;84;95;97;[K7EN94]265	1088.45	0	0									0.276855
Q96K17	Q96K17	Transcription factor BTF3 homolog 4 (Basic transcription factor 3-like 4)	BTF3L4	HUMAN	1	1	5	1088.05	0	0									0.276755
Q96RF0-2	Q96RF0-2	Sorting nexin-18 (SH3 and PX domain-containing protein 3B) (Sorting nexin-associated Golgi protein 1)	SNX18	HUMAN	1	1	545	1087.61	0	0									0.276642
P51587	P51587	Breast cancer type 2 susceptibility protein (Fanconi anemia group D1 protein)	BRCA2	HUMAN	4	22	1026;1274;1323;1381;1413;1453;1614;1777;1783;2131;2196;2244;2339;2472;2570;2577;374;454;467;530;730;956	1087.06	3	8									0.276501
Q0VDD8	Q0VDD8;Q0VDD8-4	Dynein heavy chain 14, axonemal (Axonemal beta dynein heavy chain 14) (Ciliary dynein heavy chain 14)	DNAH14	HUMAN		11	216;234;244;247;266;279;284;309;312;[Q0VDD8-4]102;93	1086.85		2									0.276448
P09884	P09884	DNA polymerase alpha catalytic subunit (EC 2.7.7.7) (DNA polymerase alpha catalytic subunit p180)	POLA1	HUMAN	2	6	1071;1316;284;395;469;515	1086.2	2	4									0.276284
Q15916	Q15916	Zinc finger and BTB domain-containing protein 6 (Zinc finger protein 482) (Zinc finger protein with interaction domain)	ZBTB6	HUMAN	1	7	102;134;151;179;198;201;392	1085.87	1	2									0.276199
Q16531	Q16531	DNA damage-binding protein 1 (DDB p127 subunit) (DNA damage-binding protein a) (DDBa) (Damage-specific DNA-binding protein 1) (HBV X-associated protein 1) (XAP-1) (UV-damaged DNA-binding factor) (UV-damaged DNA-binding protein 1) (UV-DDB 1) (XPE-binding factor) (XPE-BF) (Xeroderma pigmentosum group E-complementing protein) (XPCe)	DDB1	HUMAN	2	3	1121;70;867	600.515	1	2	Q3U1J4	DNA damage-binding protein 1 (DDB p127 subunit) (Damage-specific DNA-binding protein 1) (UV-damaged DNA-binding factor)	Ddb1	MOUSE	1	867	219.72	0	0.276061
O75486	O75486	Transcription initiation protein SPT3 homolog (SPT3-like protein)	SUPT3H	HUMAN	4	4	194;205;214;245	1084.87	1	1									0.275945
Q1ED39	Q1ED39	Lysine-rich nucleolar protein 1 (Protein FAM191A) (Testis-specific gene 118 protein)	KNOP1	HUMAN	2	2	249;353	1083.75	1	1									0.275661
Q9H3R5	Q9H3R5	Centromere protein H (CENP-H) (Interphase centromere complex protein 35)	CENPH	HUMAN	1	2	67;81	1083.29	0	1									0.275543
P25205	P25205	DNA replication licensing factor MCM3 (EC 3.6.4.12) (DNA polymerase alpha holoenzyme-associated protein P1) (P1-MCM3) (RLF subunit beta) (p102)	MCM3	HUMAN	3	7	152;177;207;248;35;732;736	1082.51	2	2									0.275344
O43300	O43300	Leucine-rich repeat transmembrane neuronal protein 2 (Leucine-rich repeat neuronal 2 protein)	LRRTM2	HUMAN	1	1	158	1080.77	0	0									0.274903
P00352	P00352	Retinal dehydrogenase 1 (RALDH 1) (RalDH1) (EC 1.2.1.-) (EC 1.2.1.36) (ALDH-E1) (ALHDII) (Aldehyde dehydrogenase family 1 member A1) (Aldehyde dehydrogenase, cytosolic)	ALDH1A1	HUMAN		1	495	468.66		0	P24549	Retinal dehydrogenase 1 (RALDH 1) (RalDH1) (EC 1.2.1.-) (EC 1.2.1.36) (ALDH-E1) (ALHDII) (Aldehyde dehydrogenase family 1 member A1) (Aldehyde dehydrogenase, cytosolic)	Aldh1a1	MOUSE	6	22;252;329;37;378;435	276.32	0	0.274289
Q68CY6	Q68CY6	Putative uncharacterized protein DKFZp686D2168 (Zinc finger protein 2)	DKFZp686D2168	HUMAN	2	2	16;44	1078.22	2	2									0.274254
P10071	P10071	Transcriptional activator GLI3 (GLI3 form of 190 kDa) (GLI3-190) (GLI3 full length protein) (GLI3FL) [Cleaved into: Transcriptional repressor GLI3R (GLI3 C-terminally truncated form) (GLI3 form of 83 kDa) (GLI3-83)]	GLI3	HUMAN	3	6	438;462;471;555;685;87	1075.32	3	4									0.273515
Q13315	Q13315	Serine-protein kinase ATM (EC 2.7.11.1) (Ataxia telangiectasia mutated) (A-T mutated)	ATM	HUMAN	2	2	2418;2456	1074.67	0	0									0.27335
Q92782	Q92782	Zinc finger protein neuro-d4 (BRG1-associated factor 45B) (BAF45B) (D4, zinc and double PHD fingers family 1)	DPF1	HUMAN	3	3	133;156;160	1074.49	3	3									0.273305
O96006	O96006	Zinc finger BED domain-containing protein 1 (Putative Ac-like transposable element) (dREF homolog)	ZBED1	HUMAN	1	1	519	1074.4	0	0									0.273282
Q9BWT1	Q9BWT1	Cell division cycle-associated protein 7 (Protein JPO1)	CDCA7	HUMAN	1	1	364	1073.8	1	1									0.273129
P24928	P24928	DNA-directed RNA polymerase II subunit RPB1 (RNA polymerase II subunit B1) (EC 2.7.7.6) (DNA-directed RNA polymerase II subunit A) (DNA-directed RNA polymerase III largest subunit) (RNA-directed RNA polymerase II subunit RPB1) (EC 2.7.7.48)	POLR2A	HUMAN	4	17	1125;1268;163;1866;1873;308;42;445;581;627;707;767;778;796;866;910;914	1073.7	0	1									0.273104
P18848	P18848	Cyclic AMP-dependent transcription factor ATF-4 (cAMP-dependent transcription factor ATF-4) (Activating transcription factor 4) (Cyclic AMP-responsive element-binding protein 2) (CREB-2) (cAMP-responsive element-binding protein 2) (DNA-binding protein TAXREB67) (Tax-responsive enhancer element-binding protein 67) (TaxREB67)	ATF4	HUMAN	4	9	150;194;209;259;267;311;55;75;88	1073.4	1	1									0.273027
A6NE01	A6NE01	Protein FAM186A	FAM186A	HUMAN		2	871;874	1072.99		1									0.272923
Q15532	Q15532	Protein SSXT (Protein SYT) (Synovial sarcoma translocated to X chromosome protein)	SS18	HUMAN	1	1	23	580.545	0	0	Q8BKL1	Protein SSXT (Protein SYT) (Synovial sarcoma-associated Ss18-alpha)	Ss18	MOUSE	1	13	223.089	1	0.272872
Q6ZRS2	Q6ZRS2	Helicase SRCAP (EC 3.6.4.-) (Domino homolog 2) (Snf2-related CBP activator)	SRCAP	HUMAN	5	5	1003;2202;2261;597;827	1072.69	2	2									0.272847
P53680	P53680	AP-2 complex subunit sigma (Adaptor protein complex AP-2 subunit sigma) (Adaptor-related protein complex 2 subunit sigma) (Clathrin assembly protein 2 sigma small chain) (Clathrin coat assembly protein AP17) (Clathrin coat-associated protein AP17) (HA2 17 kDa subunit) (Plasma membrane adaptor AP-2 17 kDa protein) (Sigma2-adaptin)	AP2S1	HUMAN		3	133;18;45	1072.22		0									0.272728
Q8NF64	Q8NF64	Zinc finger MIZ domain-containing protein 2 (PIAS-like protein Zimp7)	ZMIZ2	HUMAN		2	101;394	318.479		0	Q8CIE2	Zinc finger MIZ domain-containing protein 2 (PIAS-like protein Zimp7)	Zmiz2	MOUSE	1	402	341.586	0	0.272719
P18754	P18754	Regulator of chromosome condensation (Cell cycle regulatory protein) (Chromosome condensation protein 1)	RCC1	HUMAN	1	11	114;160;161;176;24;294;314;335;416;59;84	1072.14	1	1									0.272706
Q6ZMT4	Q6ZMT4	Lysine-specific demethylase 7A (EC 1.14.11.-) (JmjC domain-containing histone demethylation protein 1D) (Lysine-specific demethylase 7)	KDM7A	HUMAN	2	4	588;619;697;721	1070.72	2	4									0.272345
A2RU30	A2RU30	Protein TESPA1 (Thymocyte-expressed positive selection-associated protein 1)	TESPA1	HUMAN	1	1	60	1070.49	1	1									0.272288
											Q3V124	EP300-interacting inhibitor of differentiation 3 (EID-3) (EID-1-like inhibitor of differentiation 3) (Non-structural maintenance of chromosomes element 4 homolog B) (NS4EB) (Non-SMC element 4 homolog B)	Eid3	MOUSE	2	237;29	484.908	2	0.272149
P51149	P51149	Ras-related protein Rab-7a	RAB7A	HUMAN		2	126;175	1069.88		1									0.272133
Q9NR30	Q9NR30	Nucleolar RNA helicase 2 (EC 3.6.4.13) (DEAD box protein 21) (Gu-alpha) (Nucleolar RNA helicase Gu) (Nucleolar RNA helicase II) (RH II/Gu)	DDX21	HUMAN	8	17	113;116;18;184;19;199;202;236;256;320;40;461;555;573;61;676;779	1069.81	2	4									0.272115
Q5MIZ7	Q5MIZ7	Serine/threonine-protein phosphatase 4 regulatory subunit 3B (SMEK homolog 2)	PPP4R3B	HUMAN	1	6	173;55;569;673;726;736	1069.56	0	1									0.272052
O95757	O95757	Heat shock 70 kDa protein 4L (Heat shock 70-related protein APG-1) (Osmotic stress protein 94)	HSPA4L	HUMAN	2	2	519;523	671.486	1	1	P48722	Heat shock 70 kDa protein 4L (Heat shock 70-related protein APG-1) (Osmotic stress protein 94)	Hspa4l	MOUSE	2	518;527	180.23	1	0.27195
O75145	O75145	Liprin-alpha-3 (Protein tyrosine phosphatase receptor type f polypeptide-interacting protein alpha-3) (PTPRF-interacting protein alpha-3)	PPFIA3	HUMAN		1	624	1068.93		0									0.27189
Q4UJ75	Q4UJ75	Ankyrin repeat domain-containing protein 20A4	ANKRD20A4	HUMAN	2	2	431;803	1068.37	1	1									0.271748
Q9NXE8	Q9NXE8	Pre-mRNA-splicing factor CWC25 homolog (Coiled-coil domain-containing protein 49) (Spliceosome-associated protein homolog CWC25)	CWC25	HUMAN	1	2	391;64	1068	1	1									0.271654
Q9NX70	Q9NX70	Mediator of RNA polymerase II transcription subunit 29 (Intersex-like protein) (Mediator complex subunit 29)	MED29	HUMAN		1	146	217.197		0	Q9DB91	Mediator of RNA polymerase II transcription subunit 29 (Intersex-like protein) (Mediator complex subunit 29)	Med29	MOUSE	1	145	385.563	0	0.271638
Q9HCM1	Q9HCM1	Uncharacterized protein KIAA1551	KIAA1551	HUMAN	2	20	1136;1588;216;233;275;299;371;398;442;523;550;576;630;658;707;714;777;793;815;830	1066.34	1	2									0.271232
Q9BTF0	Q9BTF0	THUMP domain-containing protein 2	THUMPD2	HUMAN		5	134;136;148;154;168	1064.1		3									0.270662
P28476	P28476	Gamma-aminobutyric acid receptor subunit rho-2 (GABA(A) receptor subunit rho-2) (GABA(C) receptor)	GABRR2	HUMAN	1	1	144	1063.98	0	0									0.270632
P55198	P55198	Protein AF-17 (ALL1-fused gene from chromosome 17 protein)	MLLT6	HUMAN	1	1	360	1063.34	1	1									0.270468
Q8WUD4	Q8WUD4	Coiled-coil domain-containing protein 12	CCDC12	HUMAN	1	3	111;85;94	1062.8	1	1									0.270332
A0A087WWY8	A0A087WWY8	Cilia- and flagella-associated protein 99	CFAP99	HUMAN	1	1	43	1062.66	0	0									0.270295
Q69YN2	Q69YN2	CWF19-like protein 1 (C19L1)	CWF19L1	HUMAN		7	159;175;247;256;277;4;515	1062.55		0									0.270269
Q9BSD3	Q9BSD3	RAD9, HUS1, RAD1-interacting nuclear orphan protein 1 (RAD9, RAD1, HUS1-interacting nuclear orphan protein)	RHNO1	HUMAN	1	1	166	1062.42	1	1									0.270236
Q07001	Q07001	Acetylcholine receptor subunit delta	CHRND	HUMAN	1	1	67	1062.33	0	0									0.270212
C9J813	C9J813	Caldesmon (CDM)	CALD1	HUMAN	2	3	170;209;390	1061.76	2	2									0.270066
Q8WWN8	Q8WWN8	Arf-GAP with Rho-GAP domain, ANK repeat and PH domain-containing protein 3 (Centaurin-delta-3) (Cnt-d3)	ARAP3	HUMAN		1	1109	1061.68		0									0.270046
Q9Y3A4	Q9Y3A4	Ribosomal RNA-processing protein 7 homolog A (Gastric cancer antigen Zg14)	RRP7A	HUMAN		9	106;111;149;183;190;192;265;29;33	1061.22		1									0.269929
P62508	P62508	Estrogen-related receptor gamma (ERR gamma-2) (Estrogen receptor-related protein 3) (Nuclear receptor subfamily 3 group B member 3)	ESRRG	HUMAN	3	3	115;40;439	719.796	3	3	P62509	Estrogen-related receptor gamma (Estrogen receptor-related protein 3) (Nuclear receptor subfamily 3 group B member 3)	Esrrg	MOUSE	1	439	154.627	1	0.269869
Q9BUQ8	Q9BUQ8	Probable ATP-dependent RNA helicase DDX23 (EC 3.6.4.13) (100 kDa U5 snRNP-specific protein) (DEAD box protein 23) (PRP28 homolog) (U5-100kD)	DDX23	HUMAN	3	3	138;412;686	1060.78	0	0									0.269817
A0A087WVP2	A0A087WVP2	FERM domain-containing protein 5	FRMD5	HUMAN	1	1	16	1060.06	1	1									0.269634
Q9UPN3	Q9UPN3	Microtubule-actin cross-linking factor 1, isoforms 1/2/3/5 (620 kDa actin-binding protein) (ABP620) (Actin cross-linking family protein 7) (Macrophin-1) (Trabeculin-alpha)	MACF1	HUMAN		3	1069;4499;4504	1059.66		1									0.269533
Q03164	Q03164	Histone-lysine N-methyltransferase 2A (Lysine N-methyltransferase 2A) (EC 2.1.1.43) (ALL-1) (CXXC-type zinc finger protein 7) (Myeloid/lymphoid or mixed-lineage leukemia) (Myeloid/lymphoid or mixed-lineage leukemia protein 1) (Trithorax-like protein) (Zinc finger protein HRX) [Cleaved into: MLL cleavage product N320 (N-terminal cleavage product of 320 kDa) (p320);MLL cleavage product C180 (C-term…	KMT2A	HUMAN	3	5	2461;2528;3219;3287;3804	1059.61	2	2									0.26952
Q8NEA6	Q8NEA6	Zinc finger protein GLIS3 (GLI-similar 3) (Zinc finger protein 515)	GLIS3	HUMAN		1	470	348.697		0	Q0GE24	Zinc finger protein GLIS3 (GLI-similar 3)	Glis3	MOUSE	1	430	321.654	1	0.269218
Q5T7W0	Q5T7W0	Zinc finger protein 618	ZNF618	HUMAN	3	5	239;437;439;63;81	1058.18	1	3									0.269157
P51523	P51523	Zinc finger protein 84 (Zinc finger protein HPF2)	ZNF84	HUMAN	2	2	112;169	1057.92	1	1									0.26909
Q5T8P6	Q5T8P6;Q5T8P6-3	RNA-binding protein 26 (CTCL tumor antigen se70-2) (RNA-binding motif protein 26)	RBM26	HUMAN	1	5	41;533;633;94;[Q5T8P6-3]630	1057.05	1	2									0.268869
Q9NPA8	Q9NPA8	Transcription and mRNA export factor ENY2 (Enhancer of yellow 2 transcription factor homolog)	ENY2	HUMAN	1	1	74	1056.98	0	0									0.26885
Q9HAW4	Q9HAW4	Claspin (hClaspin)	CLSPN	HUMAN	2	4	1232;1292;403;729	1056.55	1	2									0.268741
Q9BQ69	Q9BQ69	O-acetyl-ADP-ribose deacetylase MACROD1 (EC 3.2.2.-) (EC 3.5.1.-) (MACRO domain-containing protein 1) (Protein LRP16) ([Protein ADP-ribosylglutamate] hydrolase)	MACROD1	HUMAN		1	138	333.987		1	Q922B1	O-acetyl-ADP-ribose deacetylase MACROD1 (EC 3.2.2.-) (EC 3.5.1.-) (MACRO domain-containing protein 1) (Protein LRP16) ([Protein ADP-ribosylglutamate] hydrolase)	Macrod1	MOUSE	1	136	327.445	1	0.268727
Q8IXT5	Q8IXT5	RNA-binding protein 12B (RNA-binding motif protein 12B)	RBM12B	HUMAN	1	7	114;200;345;389;447;449;928	1056.47	1	2									0.268721
											Q6NV66	Zinc finger protein 646	Zfp646	MOUSE	5	1127;1138;1148;312;526	478.705	5	0.268668
Q9NZJ5	Q9NZJ5	Eukaryotic translation initiation factor 2-alpha kinase 3 (EC 2.7.11.1) (PRKR-like endoplasmic reticulum kinase) (Pancreatic eIF2-alpha kinase) (HsPEK)	EIF2AK3	HUMAN	1	1	293	1056.17	0	0									0.268644
Q9BXW9	Q9BXW9	Fanconi anemia group D2 protein (Protein FACD2)	FANCD2	HUMAN	6	10	1248;13;133;1390;1400;165;322;34;366;889	1056.11	0	1									0.26863
Q8N448	Q8N448	Ligand of Numb protein X 2 (Numb-binding protein 2) (PDZ domain-containing RING finger protein 1)	LNX2	HUMAN		1	134	1055.47		0									0.268466
Q5JTV8	Q5JTV8	Torsin-1A-interacting protein 1 (Lamin-associated protein 1B) (LAP1B)	TOR1AIP1	HUMAN	1	1	308	1055.14	1	1									0.268382
P14618	P14618	Pyruvate kinase PKM (EC 2.7.1.40) (Cytosolic thyroid hormone-binding protein) (CTHBP) (Opa-interacting protein 3) (OIP-3) (Pyruvate kinase 2/3) (Pyruvate kinase muscle isozyme) (Thyroid hormone-binding protein 1) (THBP1) (Tumor M2-PK) (p58)	PKM	HUMAN	1	2	270;322	599.36	0	1	P52480	Pyruvate kinase PKM (EC 2.7.1.40) (Pyruvate kinase muscle isozyme)	Pkm	MOUSE	2	207;3	206.38	0	0.26828
Q8TBP0	Q8TBP0	TBC1 domain family member 16	TBC1D16	HUMAN	1	1	353	1054.18	0	0									0.268139
Q6P4R8	Q6P4R8	Nuclear factor related to kappa-B-binding protein (DNA-binding protein R kappa-B) (INO80 complex subunit G)	NFRKB	HUMAN	3	10	1025;1043;1049;1083;1293;327;469;488;931;965	1054.15	2	2									0.268132
Q7Z7F0	Q7Z7F0	UPF0469 protein KIAA0907	KIAA0907	HUMAN	1	1	532	1053.36	1	1									0.26793
Q6VMQ6	Q6VMQ6	Activating transcription factor 7-interacting protein 1 (ATF-interacting protein) (ATF-IP) (ATF7-interacting protein) (ATFa-associated modulator) (hAM) (MBD1-containing chromatin-associated factor 1) (P621)	ATF7IP	HUMAN	1	11	1215;1220;33;419;454;470;480;530;594;597;938	1052.14	1	5									0.267619
											Q8BZ89	Zinc finger protein 322 (Zinc finger protein 322A)	Znf322	MOUSE	2	200;205	476.395	0	0.267371
P11586	P11586	C-1-tetrahydrofolate synthase, cytoplasmic (C1-THF synthase) [Cleaved into: C-1-tetrahydrofolate synthase, cytoplasmic, N-terminally processed] [Includes: Methylenetetrahydrofolate dehydrogenase (EC 1.5.1.5);Formyltetrahydrofolate synthetase (EC 6.3.4.3)];Methenyltetrahydrofolate cyclohydrolase (EC 3.5.4.9)	MTHFD1	HUMAN		2	302;848	427.278		1	Q922D8	C-1-tetrahydrofolate synthase, cytoplasmic (C1-THF synthase) [Cleaved into: C-1-tetrahydrofolate synthase, cytoplasmic, N-terminally processed] [Includes: Methylenetetrahydrofolate dehydrogenase (EC 1.5.1.5);Methenyltetrahydrofolate cyclohydrolase (EC 3.5.4.9);Formyltetrahydrofolate synthetase (EC 6.3.4.3)]	Mthfd1	MOUSE	2	10;721	282.472	0	0.267216
Q9Y2H0	Q9Y2H0	Disks large-associated protein 4 (DAP-4) (PSD-95/SAP90-binding protein 4) (SAP90/PSD-95-associated protein 4) (SAPAP-4)	DLGAP4	HUMAN		1	170	1050.3		0									0.267152
P17097	P17097	Zinc finger protein 7 (Zinc finger protein HF.16) (Zinc finger protein KOX4)	ZNF7	HUMAN	1	1	101	1050.17	1	1									0.267119
											Q8CGW4	Transcription factor SOX-30	Sox30	MOUSE	3	242;326;336	475.9	2	0.267094
Q14247	Q14247	Src substrate cortactin (Amplaxin) (Oncogene EMS1)	CTTN	HUMAN	1	1	144	1049.45	1	1									0.266936
											Q5DTT8	Paraneoplastic antigen-like protein 5	Pnma5	MOUSE	8	133;137;148;158;255;411;479;504	475.52	1	0.266881
Q9GZL7	Q9GZL7	Ribosome biogenesis protein WDR12 (WD repeat-containing protein 12)	WDR12	HUMAN	1	2	376;39	1047.63	0	0									0.266474
Q99496	Q99496	E3 ubiquitin-protein ligase RING2 (EC 2.3.2.27) (Huntingtin-interacting protein 2-interacting protein 3) (HIP2-interacting protein 3) (Protein DinG) (RING finger protein 1B) (RING1b) (RING finger protein 2) (RING finger protein BAP-1) (RING-type E3 ubiquitin transferase RING2)	RNF2	HUMAN	1	5	133;149;249;323;333	1047.55	0	0									0.266453
Q96JH7	Q96JH7	Deubiquitinating protein VCIP135 (EC 3.4.19.12) (Valosin-containing protein p97/p47 complex-interacting protein 1) (Valosin-containing protein p97/p47 complex-interacting protein p135) (VCP/p47 complex-interacting 135-kDa protein)	VCPIP1	HUMAN		8	1015;1066;362;368;390;691;711;870	1047.36		5									0.266403
Q9P0J0	Q9P0J0	NADH dehydrogenase [ubiquinone] 1 alpha subcomplex subunit 13 (Cell death regulatory protein GRIM-19) (Complex I-B16.6) (CI-B16.6) (Gene associated with retinoic and interferon-induced mortality 19 protein) (GRIM-19) (Gene associated with retinoic and IFN-induced mortality 19 protein) (NADH-ubiquinone oxidoreductase B16.6 subunit)	NDUFA13	HUMAN	1	1	5	1046.84	0	0									0.266273
O95260-2	O95260-2	Arginyl-tRNA--protein transferase 1 (Arginyltransferase 1) (R-transferase 1) (EC 2.3.2.8) (Arginine-tRNA--protein transferase 1)	ATE1	HUMAN		6	133;148;160;269;312;64	1045.98		3									0.266052
Q8IX01	Q8IX01	SURP and G-patch domain-containing protein 2 (Arginine/serine-rich-splicing factor 14) (Splicing factor, arginine/serine-rich 14)	SUGP2	HUMAN	1	12	181;228;238;243;254;264;297;394;545;546;563;650	1044.86	0	3									0.265769
Q9UEE9	Q9UEE9	Craniofacial development protein 1 (Bucentaur)	CFDP1	HUMAN	2	2	150;252	1044.77	2	2									0.265745
											P12710	Fatty acid-binding protein, liver (14 kDa selenium-binding protein) (Fatty acid-binding protein 1) (Liver-type fatty acid-binding protein) (L-FABP)	Fabp1	MOUSE	5	20;36;57;78;99	473.485	0	0.265738
Q9Y467	Q9Y467	Sal-like protein 2 (Zinc finger protein 795) (Zinc finger protein SALL2) (Zinc finger protein Spalt-2) (Sal-2) (hSal2)	SALL2	HUMAN	1	4	246;297;515;591	1044.62	0	0									0.265708
Q96G28	Q96G28	Cilia- and flagella-associated protein 36 (Coiled-coil domain-containing protein 104)	CFAP36	HUMAN		3	184;230;336	592.442		3	Q8C6E0	Cilia- and flagella-associated protein 36 (Coiled-coil domain-containing protein 104)	Cfap36	MOUSE	1	230	204.728	1	0.265594
Q86WJ1	Q86WJ1	Chromodomain-helicase-DNA-binding protein 1-like (EC 3.6.4.12) (Amplified in liver cancer protein 1)	CHD1L	HUMAN		14	263;273;310;320;348;486;505;546;569;578;590;600;616;718	1043.84		2									0.265509
Q13123	Q13123	Protein Red (Cytokine IK) (IK factor) (Protein RER)	IK	HUMAN	5	9	151;173;205;331;427;501;509;54;553	1042.21	0	1									0.265094
A6NDG6	A6NDG6	Glycerol-3-phosphate phosphatase (G3PP) (EC 3.1.3.21) (Aspartate-based ubiquitous Mg(2+)-dependent phosphatase) (AUM) (EC 3.1.3.48) (Phosphoglycolate phosphatase) (PGP)	PGP	HUMAN		2	183;290	728.41		0	Q8CHP8	Glycerol-3-phosphate phosphatase (G3PP) (EC 3.1.3.21) (Aspartate-based ubiquitous Mg(2+)-dependent phosphatase) (AUM) (EC 3.1.3.48) (Phosphoglycolate phosphatase) (PGP)	Pgp	MOUSE	1	72	142.156	0	0.26506
O94906	O94906	Pre-mRNA-processing factor 6 (Androgen receptor N-terminal domain-transactivating protein 1) (ANT-1) (PRP6 homolog) (U5 snRNP-associated 102 kDa protein) (U5-102 kDa protein)	PRPF6	HUMAN		19	125;137;178;189;324;334;341;472;606;683;715;722;737;738;775;793;802;917;938	1041.44		5									0.264899
Q99848	Q99848	Probable rRNA-processing protein EBP2 (EBNA1-binding protein 2) (Nucleolar protein p40)	EBNA1BP2	HUMAN	1	1	218	1040.11	0	0									0.26456
P58317	P58317	Zinc finger protein 121 (Zinc finger protein 20)	ZNF121	HUMAN	2	2	119;366	1038.61	0	0									0.264178
Q709F0	Q709F0	Acyl-CoA dehydrogenase family member 11 (ACAD-11) (EC 1.3.99.-)	ACAD11	HUMAN		1	185	510.999		0	Q80XL6	Acyl-CoA dehydrogenase family member 11 (ACAD-11) (EC 1.3.99.-)	Acad11	MOUSE	1	183	238.995	0	0.26411
P06132	P06132	Uroporphyrinogen decarboxylase (UPD) (URO-D) (EC 4.1.1.37)	UROD	HUMAN		1	297	331.298		0	P70697	Uroporphyrinogen decarboxylase (UPD) (URO-D) (EC 4.1.1.37)	Urod	MOUSE	1	250	320.36	0	0.264066
Q01167	Q01167	Forkhead box protein K2 (Cellular transcription factor ILF-1) (FOXK1) (Interleukin enhancer-binding factor 1)	FOXK2	HUMAN	1	8	161;164;258;300;328;341;527;633	1038.06	1	4									0.264038
O15054	O15054	Lysine-specific demethylase 6B (EC 1.14.11.-) (JmjC domain-containing protein 3) (Jumonji domain-containing protein 3) (Lysine demethylase 6B)	KDM6B	HUMAN	1	2	1109;770	1037.8	1	1									0.263971
P26358	P26358	DNA (cytosine-5)-methyltransferase 1 (Dnmt1) (EC 2.1.1.37) (CXXC-type zinc finger protein 9) (DNA methyltransferase HsaI) (DNA MTase HsaI) (M.HsaI) (MCMT)	DNMT1	HUMAN	5	11	1135;1214;148;1609;194;259;281;697;739;891;975	1037.17	5	5									0.263812
Q9BZH6	Q9BZH6	WD repeat-containing protein 11 (Bromodomain and WD repeat-containing protein 2) (WD repeat-containing protein 15)	WDR11	HUMAN	1	3	1218;214;421	1036.71	1	1									0.263696
Q5VTE6	Q5VTE6	Protein angel homolog 2	ANGEL2	HUMAN	1	7	132;157;365;368;416;419;430	1036.12	1	2									0.263546
P53999	P53999	Activated RNA polymerase II transcriptional coactivator p15 (Positive cofactor 4) (PC4) (SUB1 homolog) (p14)	SUB1	HUMAN		5	101;114;126;53;97	1036.11		0									0.263542
Q3KNV8	Q3KNV8;Q3KNV8-2	Polycomb group RING finger protein 3 (RING finger protein 3A)	PCGF3	HUMAN	1	4	109;238;99;[Q3KNV8-2]5	1035.94	0	1									0.263499
P17028	P17028	Zinc finger protein 24 (Retinoic acid suppression protein A) (RSG-A) (Zinc finger and SCAN domain-containing protein 3) (Zinc finger protein 191) (Zinc finger protein KOX17)	ZNF24	HUMAN	2	5	147;203;22;27;367	1035.57	2	3									0.263406
P63244	P63244	Receptor of activated protein C kinase 1 (Cell proliferation-inducing gene 21 protein) (Guanine nucleotide-binding protein subunit beta-2-like 1) (Guanine nucleotide-binding protein subunit beta-like protein 12.3) (Human lung cancer oncogene 7 protein) (HLC-7) (Receptor for activated C kinase) (Small ribosomal subunit protein RACK1) [Cleaved into: Receptor of activated protein C kinase 1, N-termi…	RACK1	HUMAN	1	11	12;130;139;175;183;185;212;225;264;271;280	1035.49	1	2									0.263385
P07900	P07900	Heat shock protein HSP 90-alpha (Heat shock 86 kDa) (HSP 86) (HSP86) (Lipopolysaccharide-associated protein 2) (LAP-2) (LPS-associated protein 2) (Renal carcinoma antigen NY-REN-38)	HSP90AA1	HUMAN	2	4	112;224;478;84	465.753	0	0	P07901	Heat shock protein HSP 90-alpha (Heat shock 86 kDa) (HSP 86) (HSP86) (Tumor-specific transplantation 86 kDa antigen) (TSTA)	Hsp90aa1	MOUSE	7	100;112;479;535;547;632;84	257.865	0	0.263192
Q14596	Q14596	Next to BRCA1 gene 1 protein (Cell migration-inducing gene 19 protein) (Membrane component chromosome 17 surface marker 2) (Neighbor of BRCA1 gene 1 protein) (Protein 1A1-3B)	NBR1	HUMAN	3	4	109;47;515;629	1034.7	2	2									0.263183
Q5JYC3	Q5JYC3	Uncharacterized protein C20orf96	C20orf96	HUMAN		3	138;165;202	1034.16		2									0.263046
Q01484	Q01484	Ankyrin-2 (ANK-2) (Ankyrin-B) (Brain ankyrin) (Non-erythroid ankyrin)	ANK2	HUMAN	1	1	1980	1033.93	1	1									0.262988
P61960	P61960	Ubiquitin-fold modifier 1	UFM1	HUMAN		1	19	1033.37		0									0.262847
Q969F1	Q969F1	General transcription factor 3C polypeptide 6 (Transcription factor IIIC 35 kDa subunit) (TFIIIC 35 kDa subunit) (TFIIIC35) (Transcription factor IIIC subunit 6)	GTF3C6	HUMAN	1	5	113;114;129;182;90	1033.09	0	1									0.262774
Q96GM5	Q96GM5	SWI/SNF-related matrix-associated actin-dependent regulator of chromatin subfamily D member 1 (60 kDa BRG-1/Brm-associated factor subunit A) (BRG1-associated factor 60A) (BAF60A) (SWI/SNF complex 60 kDa subunit)	SMARCD1	HUMAN	1	1	101	1032.01	0	0									0.262499
Q96SI1	Q96SI1	BTB/POZ domain-containing protein KCTD15 (Potassium channel tetramerization domain-containing protein 15)	KCTD15	HUMAN	1	1	278	1030.62	1	1									0.262146
O95049	O95049	Tight junction protein ZO-3 (Tight junction protein 3) (Zona occludens protein 3) (Zonula occludens protein 3)	TJP3	HUMAN	1	1	660	1030.62	0	0									0.262146
											Q3V3Q4	Pyrin domain-containing protein 3 (Interferon-activable protein 204-like) (Ifi-204-like)	Pydc3	MOUSE	1	100	466.619	1	0.261885
P17275	P17275	Transcription factor jun-B	JUNB	HUMAN	2	2	240;343	1029.59	1	1									0.261884
Q8IU81	Q8IU81	Interferon regulatory factor 2-binding protein 1 (IRF-2-binding protein 1) (IRF-2BP1) (Probable E3 ubiquitin-protein ligase IRF2BP1) (EC 2.3.2.27) (Probable RING-type E3 ubiquitin transferase IRF2BP1)	IRF2BP1	HUMAN		8	200;227;247;248;314;394;427;73	1027.39		0									0.261323
Q6ZRI6	Q6ZRI6	Uncharacterized protein C15orf39	C15orf39	HUMAN	1	17	103;131;152;182;201;358;439;449;546;562;569;57;589;598;619;620;975	1027.15	1	4									0.261264
P55010	P55010	Eukaryotic translation initiation factor 5 (eIF-5)	EIF5	HUMAN	1	1	413	1026.42	1	1									0.261077
Q9NYQ6	Q9NYQ6	Cadherin EGF LAG seven-pass G-type receptor 1 (Cadherin family member 9) (Flamingo homolog 2) (hFmi2)	CELSR1	HUMAN	1	2	2118;2469	1026.23	0	0									0.261029
O43474	O43474	Krueppel-like factor 4 (Epithelial zinc finger protein EZF) (Gut-enriched krueppel-like factor)	KLF4	HUMAN		1	278	501.015		1	Q60793	Krueppel-like factor 4 (Epithelial zinc finger protein EZF) (Gut-enriched krueppel-like factor)	Klf4	MOUSE	1	275	237.72	1	0.260855
Q9UHA3	Q9UHA3	Probable ribosome biogenesis protein RLP24 (Ribosomal L24 domain-containing protein 1) (Ribosomal protein L24-like)	RSL24D1	HUMAN		2	128;148	1025.46		0									0.260834
Q9BRT6	Q9BRT6	Protein LLP homolog (Protein LAPS18-like)	LLPH	HUMAN	1	1	67	1025.24	1	1									0.260777
P52756	P52756	RNA-binding protein 5 (Protein G15) (Putative tumor suppressor LUCA15) (RNA-binding motif protein 5) (Renal carcinoma antigen NY-REN-9)	RBM5	HUMAN		6	181;189;559;589;765;98	1024.8		1									0.260667
Q96AJ1	Q96AJ1	Clusterin-associated protein 1 (Qilin)	CLUAP1	HUMAN		1	247	393.729		1	Q8R3P7	Clusterin-associated protein 1	Cluap1	MOUSE	1	76	285.903	0	0.260608
P50548	P50548	ETS domain-containing transcription factor ERF (Ets2 repressor factor) (PE-2)	ERF	HUMAN	1	4	465;481;58;71	1023.96	1	1									0.260451
P62877	P62877	E3 ubiquitin-protein ligase RBX1 (EC 6.3.2.-) (Protein ZYP) (RING finger protein 75) (RING-box protein 1) (Rbx1) (Regulator of cullins 1) [Cleaved into: E3 ubiquitin-protein ligase RBX1, N-terminally processed]	RBX1	HUMAN	1	1	105	1023.93	0	0									0.260444
Q9H0C8	Q9H0C8	Integrin-linked kinase-associated serine/threonine phosphatase 2C (ILKAP) (EC 3.1.3.16)	ILKAP	HUMAN	1	5	108;204;24;71;99	1023.06	1	1									0.260222
Q5TA45	Q5TA45	Integrator complex subunit 11 (Int11) (EC 3.1.27.-) (Cleavage and polyadenylation-specific factor 3-like protein) (CPSF3-like protein) (Protein related to CPSF subunits of 68 kDa) (RC-68)	INTS11	HUMAN	1	5	115;289;369;462;475	1022.7	1	3									0.260133
P53677	P53677	AP-3 complex subunit mu-2 (Adaptor-related protein complex 3 subunit mu-2) (Clathrin assembly protein assembly protein complex 3 mu-2 medium chain) (Clathrin coat assembly protein AP47 homolog 2) (Clathrin coat-associated protein AP47 homolog 2) (Golgi adaptor AP-1 47 kDa protein homolog 2) (HA1 47 kDa subunit homolog 2) (Mu3B-adaptin) (P47B)	AP3M2	HUMAN	1	4	135;316;366;388	1022.12	0	0									0.259985
P41970	P41970	ETS domain-containing protein Elk-3 (ETS-related protein ERP) (ETS-related protein NET) (Serum response factor accessory protein 2) (SAP-2) (SRF accessory protein 2)	ELK3	HUMAN		2	113;92	1022.12		0									0.259983
Q9UN36	Q9UN36	Protein NDRG2 (N-myc downstream-regulated gene 2 protein) (Protein Syld709613)	NDRG2	HUMAN		1	13	579.466		0	Q9QYG0	Protein NDRG2 (N-myc downstream-regulated gene 2 protein) (Protein Ndr2)	Ndrg2	MOUSE	1	13	200.495	0	0.259917
Q9NQT5	Q9NQT5	Exosome complex component RRP40 (Exosome component 3) (Ribosomal RNA-processing protein 40) (p10)	EXOSC3	HUMAN	1	1	151	1021.84	0	0									0.259914
Q9GZR7	Q9GZR7	ATP-dependent RNA helicase DDX24 (EC 3.6.4.13) (DEAD box protein 24)	DDX24	HUMAN	2	5	290;352;370;624;825	1021.27	1	3									0.259769
Q14764	Q14764	Major vault protein (MVP) (Lung resistance-related protein)	MVP	HUMAN	1	1	444	1020.5	0	0									0.259571
P04049	P04049	RAF proto-oncogene serine/threonine-protein kinase (EC 2.7.11.1) (Proto-oncogene c-RAF) (cRaf) (Raf-1)	RAF1	HUMAN		1	470	309.806		0	Q99N57	RAF proto-oncogene serine/threonine-protein kinase (EC 2.7.11.1) (Proto-oncogene c-RAF) (cRaf) (Raf-1)	Raf1	MOUSE	1	9	321.904	0	0.259466
Q8WXA9	Q8WXA9	Splicing regulatory glutamine/lysine-rich protein 1 (Serine/arginine-rich-splicing regulatory protein 86) (SRrp86) (Splicing factor, arginine/serine-rich 12) (Splicing regulatory protein 508) (SRrp508)	SREK1	HUMAN	1	1	504	1019.83	1	1									0.259402
Q5FWF5	Q5FWF5	N-acetyltransferase ESCO1 (EC 2.3.1.-) (CTF7 homolog 1) (Establishment factor-like protein 1) (EFO1p) (hEFO1) (Establishment of cohesion 1 homolog 1) (ECO1 homolog 1) (ESO1 homolog 1)	ESCO1	HUMAN	1	1	340	1018.64	1	1									0.259098
P18615	P18615	Negative elongation factor E (NELF-E) (RNA-binding protein RD)	NELFE	HUMAN	1	2	355;78	1018.48	1	1									0.259059
O95433	O95433	Activator of 90 kDa heat shock protein ATPase homolog 1 (AHA1) (p38)	AHSA1	HUMAN	1	2	137;182	1017.89	1	2									0.258908
Q7Z5K2	Q7Z5K2	Wings apart-like protein homolog (Friend of EBNA2 protein) (WAPL cohesin release factor)	WAPL	HUMAN	2	6	1095;168;205;425;63;911	1017.36	1	4									0.258773
Q9Y2Z0	Q9Y2Z0	Protein SGT1 homolog (Protein 40-6-3) (Sgt1) (Suppressor of G2 allele of SKP1 homolog)	SUGT1	HUMAN	2	2	274;295	1017.22	1	1									0.258739
Q96BD8	Q96BD8	Spindle and kinetochore-associated protein 1	SKA1	HUMAN	1	2	117;206	1016.71	1	1									0.258609
P41208	P41208	Centrin-2 (Caltractin isoform 1)	CETN2	HUMAN	1	1	22	1016.71	1	1									0.258608
											Q9JJL0	Testis-specific gene A8 protein (Haploid-specific alanine-rich acidic protein located on chromosome X) (Halap-x)	Tsga8	MOUSE	1	14	460.761	0	0.258597
Q86UG4	Q86UG4	Solute carrier organic anion transporter family member 6A1 (Cancer/testis antigen 48) (CT48) (Gonad-specific transporter) (GST) (Organic anion-transporting polypeptide 6A1) (Organic anion-transporting polypeptide I) (OATP-I) (Solute carrier family 21 member 19)	SLCO6A1	HUMAN		1	636	1016.56		0									0.25857
Q9BY77	Q9BY77	Polymerase delta-interacting protein 3 (46 kDa DNA polymerase delta interaction protein) (p46) (S6K1 Aly/REF-like target) (SKAR)	POLDIP3	HUMAN	5	5	144;218;260;372;418	1016.32	2	2									0.25851
Q9BXY0	Q9BXY0	Protein MAK16 homolog (NNP78) (Protein RBM13)	MAK16	HUMAN	1	3	151;164;55	1015.98	1	1									0.258422
A6NM11	A6NM11	Leucine-rich repeat-containing protein 37A2	LRRC37A2	HUMAN	1	1	1565	1015.37	0	0									0.258267
P62841	P62841	40S ribosomal protein S15 (RIG protein) (Small ribosomal subunit protein uS19)	RPS15	HUMAN	1	4	108;124;145;72	631.519	1	2	P62843	40S ribosomal protein S15 (RIG protein)	Rps15	MOUSE	1	108	173.615	1	0.258071
Q15051	Q15051	IQ calmodulin-binding motif-containing protein 1 (Nephrocystin-5) (p53 and DNA damage-regulated IQ motif protein) (PIQ)	IQCB1	HUMAN	1	1	293	1013.21	0	0									0.257718
P12755	P12755	Ski oncogene (Proto-oncogene c-Ski)	SKI	HUMAN	2	5	179;200;201;335;428	1012.39	1	1									0.257509
Q9BQ75	Q9BQ75	Protein CMSS1 (Cms1 ribosomal small subunit homolog)	CMSS1	HUMAN	1	3	221;61;84	1012.14	1	1									0.257445
Q9NWH9	Q9NWH9	SAFB-like transcription modulator (Modulator of estrogen-induced transcription)	SLTM	HUMAN	2	2	369;500	1011.97	1	1									0.257403
Q6N021	Q6N021	Methylcytosine dioxygenase TET2 (EC 1.14.11.n2)	TET2	HUMAN	1	6	1008;1055;1950;603;780;982	1011.75	1	5									0.257346
Q9UHV7	Q9UHV7	Mediator of RNA polymerase II transcription subunit 13 (Activator-recruited cofactor 250 kDa component) (ARC250) (Mediator complex subunit 13) (Thyroid hormone receptor-associated protein 1) (Thyroid hormone receptor-associated protein complex 240 kDa component) (Trap240) (Vitamin D3 receptor-interacting protein complex component DRIP250) (DRIP250)	MED13	HUMAN		1	1700	503.852		1	Q5SWW4	Mediator of RNA polymerase II transcription subunit 13 (Thyroid hormone receptor-associated protein 1) (Thyroid hormone receptor-associated protein complex 240 kDa component) (Trap240)	Med13	MOUSE	1	1249	230.11	0	0.257305
Q9H9F9	Q9H9F9	Actin-related protein 5 (hARP5) (Sarcoma antigen NY-SAR-16)	ACTR5	HUMAN	1	5	283;390;504;560;581	1011.14	0	1									0.257192
P35398	P35398	Nuclear receptor ROR-alpha (Nuclear receptor RZR-alpha) (Nuclear receptor subfamily 1 group F member 1) (RAR-related orphan receptor A) (Retinoid-related orphan receptor-alpha)	RORA	HUMAN		1	469	481.877		0	P51448	Nuclear receptor ROR-alpha (Nuclear receptor RZR-alpha) (Nuclear receptor subfamily 1 group F member 1) (RAR-related orphan receptor A) (Retinoid-related orphan receptor-alpha)	Rora	MOUSE	1	240	239.811	1	0.257161
Q63HK5	Q63HK5	Teashirt homolog 3 (Zinc finger protein 537)	TSHZ3	HUMAN	1	9	423;441;471;484;486;488;517;696;94	1010.77	1	2									0.257097
Q96PK6	Q96PK6	RNA-binding protein 14 (Paraspeckle protein 2) (PSP2) (RNA-binding motif protein 14) (RRM-containing coactivator activator/modulator) (Synaptotagmin-interacting protein) (SYT-interacting protein)	RBM14	HUMAN	2	8	121;126;135;140;149;153;2;600	1009.48	0	0									0.256769
P39748	P39748	Flap endonuclease 1 (FEN-1) (EC 3.1.-.-) (DNase IV) (Flap structure-specific endonuclease 1) (Maturation factor 1) (MF1) (hFEN-1)	FEN1	HUMAN	1	13	109;125;142;168;171;24;267;277;297;308;314;345;8	1009.42	0	0									0.256753
Q9H981	Q9H981	Actin-related protein 8 (hArp8) (INO80 complex subunit N)	ACTR8	HUMAN	1	11	120;225;385;404;431;437;443;447;498;507;558	1009.38	0	1									0.256745
Q8NHM5	Q8NHM5	Lysine-specific demethylase 2B (EC 1.14.11.27) (CXXC-type zinc finger protein 2) (F-box and leucine-rich repeat protein 10) (F-box protein FBL10) (F-box/LRR-repeat protein 10) (JmjC domain-containing histone demethylation protein 1B) (Jumonji domain-containing EMSY-interactor methyltransferase motif protein) (Protein JEMMA) (Protein-containing CXXC domain 2) ([Histone-H3]-lysine-36 demethylase 1B)	KDM2B	HUMAN	2	6	531;703;738;884;890;974	1009.25	2	2									0.25671
Q8NFU7	Q8NFU7	Methylcytosine dioxygenase TET1 (EC 1.14.11.n2) (CXXC-type zinc finger protein 6) (Leukemia-associated protein with a CXXC domain) (Ten-eleven translocation 1 gene protein)	TET1	HUMAN	1	11	1099;1212;1243;1269;1408;1712;1813;200;291;668;697	1008.56	1	6									0.256535
Q96FZ2	Q96FZ2	Embryonic stem cell-specific 5-hydroxymethylcytosine-binding protein (ES cell-specific 5hmC-binding protein) (Putative peptidase SRAPD1) (EC 3.4.-.-) (SRAP domain-containing protein 1)	HMCES	HUMAN	2	14	148;225;239;275;297;302;306;321;339;349;37;44;83;89	1007.7	2	5									0.256316
Q13501	Q13501	Sequestosome-1 (EBI3-associated protein of 60 kDa) (EBIAP) (p60) (Phosphotyrosine-independent ligand for the Lck SH2 domain of 62 kDa) (Ubiquitin-binding protein p62)	SQSTM1	HUMAN	5	5	264;281;295;313;435	1006.98	0	0									0.256133
Q8NEY8	Q8NEY8	Periphilin-1 (CDC7 expression repressor) (CR) (Gastric cancer antigen Ga50)	PPHLN1	HUMAN	2	2	235;453	1006.7	1	1									0.256061
Q8N8K9	Q8N8K9	Uncharacterized protein KIAA1958	KIAA1958	HUMAN	5	8	202;204;237;251;398;466;626;649	1005.62	1	1									0.255787
											G3UVV3	MCG1556, isoform CRA_b (Zinc finger protein 407)	Zfp407	MOUSE	1	1356	455.348	1	0.255559
P60174	P60174	Triosephosphate isomerase (TIM) (EC 5.3.1.1) (Triose-phosphate isomerase)	TPI1	HUMAN	1	2	179;275	1003.62	0	1									0.255279
P07476	P07476	Involucrin	IVL	HUMAN		2	174;344	1003.31		0									0.2552
P35749	P35749	Myosin-11 (Myosin heavy chain 11) (Myosin heavy chain, smooth muscle isoform) (SMMHC)	MYH11	HUMAN	1	1	1852	1003.18	0	0									0.255167
Q7Z353	Q7Z353	Highly divergent homeobox	HDX	HUMAN	1	4	124;135;581;613	1003.02	1	1									0.255127
Q86WN1	Q86WN1	F-BAR and double SH3 domains protein 1	FCHSD1	HUMAN		1	408	1002.01		0									0.254868
Q8WY36	Q8WY36	HMG box transcription factor BBX (Bobby sox homolog) (HMG box-containing protein 2)	BBX	HUMAN		7	188;311;385;402;573;688;696	1001.91		4									0.254844
Q8TDU5	Q8TDU5	Putative vomeronasal receptor-like protein 4 (G-protein coupled receptor GPCR23) (hGPCR23)	VN1R17P	HUMAN		1	13	1001.86		0									0.254831
P10768	P10768	S-formylglutathione hydrolase (FGH) (EC 3.1.2.12) (Esterase D) (Methylumbelliferyl-acetate deacetylase) (EC 3.1.1.56)	ESD	HUMAN	2	7	10;167;185;186;209;247;91	701.341	0	1	Q9R0P3	S-formylglutathione hydrolase (FGH) (EC 3.1.2.12) (Esterase 10) (Esterase D) (Sid 478)	Esd	MOUSE	1	165	136.09	0	0.25477
P49910	P49910	Zinc finger protein 165 (Cancer/testis antigen 53) (CT53) (LD65) (Zinc finger and SCAN domain-containing protein 7)	ZNF165	HUMAN	2	2	195;23	1001.14	2	2									0.254648
Q7Z589	Q7Z589	BRCA2-interacting transcriptional repressor EMSY	EMSY	HUMAN		31	1003;1015;1028;1057;1066;1127;1173;1206;200;387;402;451;553;575;583;587;597;610;620;632;639;650;655;663;710;788;790;794;913;950;953	999.96		3									0.254348
Q9UFB7	Q9UFB7	Zinc finger and BTB domain-containing protein 47 (Zinc finger protein 651)	ZBTB47	HUMAN	1	1	190	999.755	1	1									0.254295
P05114	P05114	Non-histone chromosomal protein HMG-14 (High mobility group nucleosome-binding domain-containing protein 1)	HMGN1	HUMAN	1	1	82	999.216	1	1									0.254158
P35251	P35251	Replication factor C subunit 1 (Activator 1 140 kDa subunit) (A1 140 kDa subunit) (Activator 1 large subunit) (Activator 1 subunit 1) (DNA-binding protein PO-GA) (Replication factor C 140 kDa subunit) (RF-C 140 kDa subunit) (RFC140) (Replication factor C large subunit)	RFC1	HUMAN	3	3	498;499;580	998.816	2	2									0.254057
P78332	P78332	RNA-binding protein 6 (Lung cancer antigen NY-LU-12) (Protein G16) (RNA-binding motif protein 6) (RNA-binding protein DEF-3)	RBM6	HUMAN	1	9	386;453;469;569;717;731;741;831;834	998.699	0	3									0.254027
Q02224	Q02224	Centromere-associated protein E (Centromere protein E) (CENP-E) (Kinesin-7) (Kinesin-related protein CENPE)	CENPE	HUMAN	2	2	1731;373	998.426	0	0									0.253957
Q9BYG3	Q9BYG3	MKI67 FHA domain-interacting nucleolar phosphoprotein (Nucleolar phosphoprotein Nopp34) (Nucleolar protein interacting with the FHA domain of pKI-67) (hNIFK)	NIFK	HUMAN	2	4	139;192;264;271	998.163	1	2									0.253891
P47897	P47897	Glutamine--tRNA ligase (EC 6.1.1.18) (Glutaminyl-tRNA synthetase) (GlnRS)	QARS	HUMAN	1	4	180;601;620;769	997.953	1	2									0.253837
											Q8C0Q2	Zinc fingers and homeoboxes protein 3 (Triple homeobox protein 1) (Zinc finger and homeodomain protein 3)	Zhx3	MOUSE	2	213;676	452.277	1	0.253835
Q13772	Q13772	Nuclear receptor coactivator 4 (NCoA-4) (Androgen receptor coactivator 70 kDa protein) (70 kDa AR-activator) (70 kDa androgen receptor coactivator) (Androgen receptor-associated protein of 70 kDa) (Ret-activating protein ELE1)	NCOA4	HUMAN		1	191	997.766		0									0.25379
P25789	P25789	Proteasome subunit alpha type-4 (EC 3.4.25.1) (Macropain subunit C9) (Multicatalytic endopeptidase complex subunit C9) (Proteasome component C9) (Proteasome subunit L)	PSMA4	HUMAN		11	118;160;176;187;195;205;210;222;238;239;64	710.652		2	Q9R1P0	Proteasome subunit alpha type-4 (EC 3.4.25.1) (Macropain subunit C9) (Multicatalytic endopeptidase complex subunit C9) (Proteasome component C9) (Proteasome subunit L)	Psma4	MOUSE	1	195	130.112	0	0.253784
Q8NFI4	Q8NFI4	Putative protein FAM10A5 (Suppression of tumorigenicity 13 pseudogene 5)	ST13P5	HUMAN	1	1	50	997.73	1	1									0.25378
Q4ZG55	Q4ZG55	Protein GREB1 (Gene regulated in breast cancer 1 protein)	GREB1	HUMAN	1	2	1433;1802	997.687	1	1									0.253769
P22087	P22087	rRNA 2'-O-methyltransferase fibrillarin (EC 2.1.1.-) (34 kDa nucleolar scleroderma antigen) (Histone-glutamine methyltransferase)	FBL	HUMAN		10	102;109;131;143;158;284;285;292;318;84	996.799		1									0.253544
P62249	P62249	40S ribosomal protein S16 (Small ribosomal subunit protein uS9)	RPS16	HUMAN		7	17;26;33;4;50;60;98	995.321		0									0.253168
P43487	P43487	Ran-specific GTPase-activating protein (Ran-binding protein 1) (RanBP1)	RANBP1	HUMAN	1	2	190;39	994.315	1	1									0.252912
P49916	P49916	DNA ligase 3 (EC 6.5.1.1) (DNA ligase III) (Polydeoxyribonucleotide synthase [ATP] 3)	LIG3	HUMAN		13	114;174;213;225;389;537;728;778;791;817;858;868;898	994.041		1									0.252842
P37802	P37802	Transgelin-2 (Epididymis tissue protein Li 7e) (SM22-alpha homolog)	TAGLN2	HUMAN	1	2	171;79	636.225	0	0	Q9WVA4	Transgelin-2 (SM22-beta)	Tagln2	MOUSE	1	171	162.073	0	0.25279
Q8WWY3	Q8WWY3	U4/U6 small nuclear ribonucleoprotein Prp31 (Pre-mRNA-processing factor 31) (Serologically defined breast cancer antigen NY-BR-99) (U4/U6 snRNP 61 kDa protein) (Protein 61K) (hPrp31)	PRPF31	HUMAN		13	120;243;298;315;321;327;338;341;401;417;430;438;471	992.673		1									0.252494
Q9NSI6	Q9NSI6	Bromodomain and WD repeat-containing protein 1 (WD repeat-containing protein 9)	BRWD1	HUMAN	1	2	1783;2057	992.376	1	1									0.252419
Q66K89	Q66K89	Transcription factor E4F1 (EC 2.3.2.27) (E4F transcription factor 1) (Putative E3 ubiquitin-protein ligase E4F1) (RING-type E3 ubiquitin transferase E4F1) (Transcription factor E4F) (p120E4F) (p50E4F)	E4F1	HUMAN		3	202;289;545	992.284		0									0.252395
P14373	P14373	Zinc finger protein RFP (EC 2.3.2.27) (RING finger protein 76) (RING-type E3 ubiquitin transferase TRIM27) (Ret finger protein) (Tripartite motif-containing protein 27)	TRIM27	HUMAN		3	140;276;382	992.273		0									0.252392
Q16666	Q16666;Q16666-3	Gamma-interferon-inducible protein 16 (Ifi-16) (Interferon-inducible myeloid differentiation transcriptional activator)	IFI16	HUMAN	2	9	116;500;55;561;674;683;762;767;[Q16666-3]449	992.229	1	4									0.252381
Q9NU22	Q9NU22	Midasin (MIDAS-containing protein)	MDN1	HUMAN	4	5	5208;5233;607;616;790	991.717	3	4									0.252251
Q99607	Q99607	ETS-related transcription factor Elf-4 (E74-like factor 4) (Myeloid Elf-1-like factor)	ELF4	HUMAN		3	352;390;657	500.944		1	Q9Z2U4	ETS-related transcription factor Elf-4 (E74-like factor 4) (Myeloid Elf-1-like factor)	Elf4	MOUSE	1	649	222.408	1	0.252243
P01100	P01100	Proto-oncogene c-Fos (Cellular oncogene fos) (G0/G1 switch regulatory protein 7)	FOS	HUMAN	2	2	128;265	991.596	2	2									0.25222
P15336	P15336	Cyclic AMP-dependent transcription factor ATF-2 (cAMP-dependent transcription factor ATF-2) (EC 2.3.1.48) (Activating transcription factor 2) (Cyclic AMP-responsive element-binding protein 2) (CREB-2) (cAMP-responsive element-binding protein 2) (HB16) (Histone acetyltransferase ATF2) (cAMP response element-binding protein CRE-BP1)	ATF2	HUMAN	1	2	122;23	990.731	0	1									0.252
Q9BRD0	Q9BRD0	BUD13 homolog	BUD13	HUMAN	1	2	65;68	990.618	1	2									0.251971
Q9NZJ0	Q9NZJ0	Denticleless protein homolog (DDB1- and CUL4-associated factor 2) (Lethal(2) denticleless protein homolog) (Retinoic acid-regulated nuclear matrix-associated protein)	DTL	HUMAN	1	11	128;137;175;271;375;397;402;470;523;529;660	990.426	0	0									0.251923
P33991	P33991	DNA replication licensing factor MCM4 (EC 3.6.4.12) (CDC21 homolog) (P1-CDC21)	MCM4	HUMAN	2	8	149;179;439;477;478;490;627;752	989.473	0	2									0.25168
Q9Y2R4	Q9Y2R4	Probable ATP-dependent RNA helicase DDX52 (EC 3.6.4.13) (ATP-dependent RNA helicase ROK1-like) (DEAD box protein 52)	DDX52	HUMAN		6	126;131;171;270;511;521	989.356		1									0.25165
Q9UNP9	Q9UNP9	Peptidyl-prolyl cis-trans isomerase E (PPIase E) (EC 5.2.1.8) (Cyclophilin E) (Cyclophilin-33) (Rotamase E)	PPIE	HUMAN	1	9	114;123;134;135;20;261;284;5;88	989.227	1	2									0.251618
P17987	P17987	T-complex protein 1 subunit alpha (TCP-1-alpha) (CCT-alpha)	TCP1	HUMAN	1	3	199;233;499	660.753	0	0	P11983	T-complex protein 1 subunit alpha (TCP-1-alpha) (CCT-alpha) (Tailless complex polypeptide 1A) (TCP-1-A) (Tailless complex polypeptide 1B) (TCP-1-B)	Tcp1	MOUSE	1	233	148.569	0	0.25145
Q9NX38	Q9NX38	Protein Simiate (Protein FAM206A)	FAM206A	HUMAN	2	3	172;84;86	988.354	0	0									0.251396
Q9NY12	Q9NY12	H/ACA ribonucleoprotein complex subunit 1 (Nucleolar protein family A member 1) (snoRNP protein GAR1)	GAR1	HUMAN	1	3	107;134;94	988.168	0	0									0.251348
Q9BY15	Q9BY15	Adhesion G protein-coupled receptor E3 (EGF-like module receptor 3) (EGF-like module-containing mucin-like hormone receptor-like 3)	ADGRE3	HUMAN	1	1	208	987.586	0	0									0.2512
Q9HCE3	Q9HCE3	Zinc finger protein 532	ZNF532	HUMAN	8	8	1144;1249;202;469;516;546;683;980	986.742	2	2									0.250986
Q5JSJ4	Q5JSJ4	Integrator complex subunit 6-like (Protein DDX26B)	INTS6L	HUMAN	6	7	279;454;610;663;681;726;732	986.694	1	1									0.250973
Q9ULX3	Q9ULX3	RNA-binding protein NOB1 (Phosphorylation regulatory protein HP-10) (Protein ART-4)	NOB1	HUMAN		3	104;315;333	986.268		1									0.250865
P40926	P40926	Malate dehydrogenase, mitochondrial (EC 1.1.1.37)	MDH2	HUMAN	1	5	203;215;239;296;324	572.015	0	0	P08249	Malate dehydrogenase, mitochondrial (EC 1.1.1.37)	Mdh2	MOUSE	2	203;215	187.686	0	0.250833
P43307	P43307	Translocon-associated protein subunit alpha (TRAP-alpha) (Signal sequence receptor subunit alpha) (SSR-alpha)	SSR1	HUMAN	1	2	240;91	985.859	1	2									0.250761
O14646	O14646;A0A087WVF4	Chromodomain-helicase-DNA-binding protein 1 (CHD-1) (EC 3.6.4.12) (ATP-dependent helicase CHD1)	CHD1	HUMAN	2	13	1020;1041;1287;1296;243;364;634;88;945;962;978;[A0A087WVF4]108;92	985.669	2	3									0.250713
P01106	P01106	Myc proto-oncogene protein (Class E basic helix-loop-helix protein 39) (bHLHe39) (Proto-oncogene c-Myc) (Transcription factor p64)	MYC	HUMAN		12	148;157;275;289;298;317;323;389;392;398;412;52	985.423		1									0.25065
Q9BSY9	Q9BSY9	Desumoylating isopeptidase 2 (DeSI-2) (EC 3.4.-.-) (PPPDE peptidase domain-containing protein 1) (Protein FAM152A)	DESI2	HUMAN		1	193	985.047		0									0.250554
Q9UI36	Q9UI36	Dachshund homolog 1 (Dach1)	DACH1	HUMAN	1	1	350	984.888	1	1									0.250514
P61353	P61353	60S ribosomal protein L27 (Large ribosomal subunit protein eL27)	RPL27	HUMAN	1	2	107;73	984.64	0	0									0.250451
Q12899	Q12899	Tripartite motif-containing protein 26 (Acid finger protein) (AFP) (RING finger protein 95) (Zinc finger protein 173)	TRIM26	HUMAN	1	1	212	984.616	1	1									0.250445
P09651	P09651;Q32P51	Heterogeneous nuclear ribonucleoprotein A1 (hnRNP A1) (Helix-destabilizing protein) (Single-strand RNA-binding protein) (hnRNP core protein A1) [Cleaved into: Heterogeneous nuclear ribonucleoprotein A1, N-terminally processed]	HNRNPA1	HUMAN	6	11	105;113;145;15;3;329;350;78;8;87;[Q32P51]3	984.218	1	1									0.250344
Q9UNW9	Q9UNW9	RNA-binding protein Nova-2 (Astrocytic NOVA1-like RNA-binding protein) (Neuro-oncological ventral antigen 2)	NOVA2	HUMAN	2	5	112;169;490;50;60	984.18	1	2									0.250334
Q9Y546	Q9Y546	Leucine-rich repeat-containing protein 42	LRRC42	HUMAN		11	127;209;220;271;290;294;302;349;362;379;393	983.989		2									0.250285
Q96AP0	Q96AP0	Adrenocortical dysplasia protein homolog (POT1 and TIN2-interacting protein)	ACD	HUMAN	1	1	467	983.842	0	0									0.250248
Q9BQ39	Q9BQ39	ATP-dependent RNA helicase DDX50 (EC 3.6.4.13) (DEAD box protein 50) (Gu-beta) (Nucleolar protein Gu2)	DDX50	HUMAN	1	10	135;150;153;166;175;213;313;335;412;611	983.825	0	0									0.250244
P10070	P10070	Zinc finger protein GLI2 (GLI family zinc finger protein 2) (Tax helper protein)	GLI2	HUMAN	2	2	378;647	983.627	2	2									0.250193
O76036	O76036	Natural cytotoxicity triggering receptor 1 (Lymphocyte antigen 94 homolog) (NK cell-activating receptor) (Natural killer cell p46-related protein) (NK-p46) (NKp46) (hNKp46) (CD antigen CD335)	NCR1	HUMAN		1	139	983.403		0									0.250136
Q9ULE0	Q9ULE0	Protein WWC3	WWC3	HUMAN	1	1	886	983.221	0	0									0.25009
O94888	O94888	UBX domain-containing protein 7	UBXN7	HUMAN	1	2	14;84	982.944	1	1									0.250019
Q9BXF3	Q9BXF3	Cat eye syndrome critical region protein 2	CECR2	HUMAN	1	4	346;354;811;983	982.565	0	2									0.249923
P52732	P52732	Kinesin-like protein KIF11 (Kinesin-like protein 1) (Kinesin-like spindle protein HKSP) (Kinesin-related motor protein Eg5) (Thyroid receptor-interacting protein 5) (TR-interacting protein 5) (TRIP-5)	KIF11	HUMAN	1	1	477	982.116	1	1									0.249809
Q15831	Q15831	Serine/threonine-protein kinase STK11 (EC 2.7.11.1) (Liver kinase B1) (LKB1) (hLKB1) (Renal carcinoma antigen NY-REN-19)	STK11	HUMAN	1	1	178	981.326	0	0									0.249608
Q8WUF8	Q8WUF8	Protein FAM172A	FAM172A	HUMAN		2	208;412	980.966		1									0.249516
Q6DKI1	Q6DKI1	60S ribosomal protein L7-like 1 (Large ribosomal subunit protein uL30-like 1)	RPL7L1	HUMAN	1	6	122;129;18;27;32;8	980.892	0	0									0.249498
P48378	P48378	DNA-binding protein RFX2 (Regulatory factor X 2)	RFX2	HUMAN	1	1	710	696.463	1	1	P48379	DNA-binding protein RFX2 (Regulatory factor X 2)	Rfx2	MOUSE	1	227	128.811	1	0.249445
Q16543	Q16543	Hsp90 co-chaperone Cdc37 (Hsp90 chaperone protein kinase-targeting subunit) (p50Cdc37) [Cleaved into: Hsp90 co-chaperone Cdc37, N-terminally processed]	CDC37	HUMAN	2	2	132;135	979.762	2	2									0.24921
Q8NFC6	Q8NFC6	Biorientation of chromosomes in cell division protein 1-like 1	BOD1L1	HUMAN	5	5	1637;178;2598;2671;677	978.979	3	3									0.249011
Q6ZU65	Q6ZU65	Ubinuclein-2	UBN2	HUMAN	1	17	1028;1078;1148;272;330;333;544;557;647;694;706;796;812;842;866;949;957	977.062	0	0									0.248523
Q9BTT0	Q9BTT0;H0YCE2	Acidic leucine-rich nuclear phosphoprotein 32 family member E (LANP-like protein) (LANP-L)	ANP32E	HUMAN		9	101;113;256;6;65;68;86;99;[H0YCE2]59	976.646		2									0.248417
Q5T1V6	Q5T1V6	Probable ATP-dependent RNA helicase DDX59 (EC 3.6.4.13) (DEAD box protein 59) (Zinc finger HIT domain-containing protein 5)	DDX59	HUMAN		2	26;441	976.621		0									0.248411
O43395	O43395	U4/U6 small nuclear ribonucleoprotein Prp3 (Pre-mRNA-splicing factor 3) (hPrp3) (U4/U6 snRNP 90 kDa protein)	PRPF3	HUMAN	3	5	139;289;376;625;649	976.388	2	2									0.248352
											P27889	Hepatocyte nuclear factor 1-beta (HNF-1-beta) (HNF-1B) (Homeoprotein LFB3) (Transcription factor 2) (TCF-2)	Hnf1b	MOUSE	2	42;59	442.419	1	0.248302
Q14181	Q14181	DNA polymerase alpha subunit B (DNA polymerase alpha 70 kDa subunit)	POLA2	HUMAN		8	134;207;223;232;236;268;313;451	976.037		2									0.248263
O75534	O75534	Cold shock domain-containing protein E1 (N-ras upstream gene protein) (Protein UNR)	CSDE1	HUMAN		2	295;91	976.028		1									0.24826
Q9H7Z6	Q9H7Z6	Histone acetyltransferase KAT8 (EC 2.3.1.48) (Lysine acetyltransferase 8) (MOZ, YBF2/SAS3, SAS2 and TIP60 protein 1) (MYST-1) (hMOF)	KAT8	HUMAN		12	125;137;154;175;221;238;243;257;351;420;427;444	975.395		0									0.248099
Q9NQS7	Q9NQS7	Inner centromere protein	INCENP	HUMAN	1	3	256;327;454	975.203	1	1									0.248051
P63167	P63167	Dynein light chain 1, cytoplasmic (8 kDa dynein light chain) (DLC8) (Dynein light chain LC8-type 1) (Protein inhibitor of neuronal nitric oxide synthase) (PIN)	DYNLL1	HUMAN	1	5	31;43;49;5;9	975.037	0	1									0.248008
Q5JPI3	Q5JPI3	Uncharacterized protein C3orf38	C3orf38	HUMAN	2	3	116;128;292	975.014	2	2									0.248002
Q96N46	Q96N46	Tetratricopeptide repeat protein 14 (TPR repeat protein 14)	TTC14	HUMAN	3	3	194;202;723	974.882	1	1									0.247969
Q13151	Q13151	Heterogeneous nuclear ribonucleoprotein A0 (hnRNP A0)	HNRNPA0	HUMAN	1	8	106;126;133;138;159;171;176;80	974.109	1	1									0.247772
											Q6GSS7	Histone H2A type 2-A (H2a-614) (H2a-615) (Histone H2A.2)	Hist2h2aa1	MOUSE	3	126;6;96	441.296	0	0.247672
											Q99J87	Probable ATP-dependent RNA helicase DHX58 (EC 3.6.4.13) (Probable ATP-dependent helicase LGP2) (Protein D11Lgp2) (RIG-I-like receptor 3) (RLR-3) (RIG-I-like receptor Lgp2) (RLR)	Dhx58	MOUSE	1	505	441.284	0	0.247666
Q06546	Q06546	GA-binding protein alpha chain (GABP subunit alpha) (Nuclear respiratory factor 2 subunit alpha) (Transcription factor E4TF1-60)	GABPA	HUMAN		9	285;3;349;359;424;428;452;52;53	972.886		1									0.247461
Q86V93	Q86V93	LOC100128510 protein (Zinc finger protein 75A) (Zinc finger protein 75a, isoform CRA_d)	LOC100128510	HUMAN	1	1	45	972.271	0	0									0.247305
P46821	P46821	MAP1 light chain LC1];Microtubule-associated protein 1B (MAP-1B) [Cleaved into: MAP1B heavy chain	MAP1B	HUMAN		1	639	972.17		1									0.247279
Q9Y5E7	Q9Y5E7	Protocadherin beta-2 (PCDH-beta-2)	PCDHB2	HUMAN	1	1	308	971.927	0	0									0.247217
Q9NVF7	Q9NVF7	F-box only protein 28	FBXO28	HUMAN		1	108	971.242		1									0.247043
P28340	P28340;M0QZB4	DNA polymerase delta catalytic subunit (EC 2.7.7.7) (EC 3.1.11.-) (DNA polymerase subunit delta p125)	POLD1	HUMAN	1	16	439;486;574;648;653;676;694;710;730;738;806;897;931;938;998;[M0QZB4]163	971.229	1	2									0.24704
											Q9R1Y5	Hypermethylated in cancer 1 protein (Hic-1)	Hic1	MOUSE	4	296;333;663;696	440.146	2	0.247027
Q8IZU3	Q8IZU3	Synaptonemal complex protein 3 (SCP-3)	SYCP3	HUMAN		1	97	970.657		0									0.246894
Q9UJA5	Q9UJA5	tRNA (adenine(58)-N(1))-methyltransferase non-catalytic subunit TRM6 (tRNA(m1A58)-methyltransferase subunit TRM6) (tRNA(m1A58)MTase subunit TRM6)	TRMT6	HUMAN		3	120;273;29	970.327		2									0.24681
Q96LW1	Q96LW1	Zinc finger protein 354B	ZNF354B	HUMAN	4	4	150;175;346;61	970.231	0	0									0.246786
Q8NCN4	Q8NCN4	E3 ubiquitin-protein ligase RNF169 (EC 2.3.2.27) (RING finger protein 169) (RING-type E3 ubiquitin transferase RNF169)	RNF169	HUMAN	3	11	202;220;222;236;286;362;449;511;519;569;588	970.16	1	3									0.246768
Q9H7E2	Q9H7E2	Tudor domain-containing protein 3	TDRD3	HUMAN	1	2	185;470	970.135	1	2									0.246761
A0A0A6YYA4	A0A0A6YYA4	Coiled-coil domain-containing protein 7 (Protein BIOT2)	CCDC7	HUMAN	1	1	224	970.013	0	0									0.24673
P10809	P10809	60 kDa heat shock protein, mitochondrial (EC 3.6.4.9) (60 kDa chaperonin) (Chaperonin 60) (CPN60) (Heat shock protein 60) (HSP-60) (Hsp60) (HuCHA60) (Mitochondrial matrix protein P1) (P60 lymphocyte protein)	HSPD1	HUMAN	1	2	233;554	517.332	0	0	P63038	60 kDa heat shock protein, mitochondrial (EC 3.6.4.9) (60 kDa chaperonin) (Chaperonin 60) (CPN60) (HSP-65) (Heat shock protein 60) (HSP-60) (Hsp60) (Mitochondrial matrix protein P1)	Hspd1	MOUSE	2	233;72	204.434	0	0.246324
Q8IY81	Q8IY81	pre-rRNA processing protein FTSJ3 (EC 2.1.1.-) (2'-O-ribose RNA methyltransferase SPB1 homolog) (Protein ftsJ homolog 3) (Putative rRNA methyltransferase 3)	FTSJ3	HUMAN	3	11	237;357;376;502;518;567;579;593;659;678;804	968.382	2	4									0.246316
Q13347	Q13347	Eukaryotic translation initiation factor 3 subunit I (eIF3i) (Eukaryotic translation initiation factor 3 subunit 2) (TGF-beta receptor-interacting protein 1) (TRIP-1) (eIF-3-beta) (eIF3 p36)	EIF3I	HUMAN		12	141;148;17;176;2;208;213;224;264;298;65;85	967.1		1									0.245989
Q8TAZ6	Q8TAZ6	CKLF-like MARVEL transmembrane domain-containing protein 2 (Chemokine-like factor superfamily member 2)	CMTM2	HUMAN	1	1	4	966.748	0	0									0.2459
O14497	O14497;H0Y488	AT-rich interactive domain-containing protein 1A (ARID domain-containing protein 1A) (B120) (BRG1-associated factor 250) (BAF250) (BRG1-associated factor 250a) (BAF250A) (Osa homolog 1) (hOSA1) (SWI-like protein) (SWI/SNF complex protein p270) (SWI/SNF-related, matrix-associated, actin-dependent regulator of chromatin subfamily F member 1) (hELD)	ARID1A	HUMAN	2	4	1021;1938;1953;[H0Y488]778	966.47	0	0									0.245829
Q7Z5L2	Q7Z5L2	Coiled-coil domain-containing protein R3HCC1L (Growth inhibition and differentiation-related protein 88) (Putative mitochondrial space protein 32.1) (R3H and coiled-coil domain-containing protein 1-like)	R3HCC1L	HUMAN	1	3	107;114;529	966.394	0	1									0.24581
Q99460	Q99460	26S proteasome non-ATPase regulatory subunit 1 (26S proteasome regulatory subunit RPN2) (26S proteasome regulatory subunit S1) (26S proteasome subunit p112)	PSMD1	HUMAN	2	7	302;310;319;466;853;868;934	966.297	2	3									0.245785
Q9HC77	Q9HC77	Centromere protein J (CENP-J) (Centrosomal P4.1-associated protein) (LAG-3-associated protein) (LYST-interacting protein 1)	CENPJ	HUMAN		1	790	965.662		0									0.245624
P17480	P17480	Nucleolar transcription factor 1 (Autoantigen NOR-90) (Upstream-binding factor 1) (UBF-1)	UBTF	HUMAN		19	114;132;144;169;17;200;266;279;299;317;333;35;378;384;408;421;470;577;594	965.635		1									0.245617
Q96LX8	Q96LX8	Zinc finger protein 597	ZNF597	HUMAN	2	2	104;300	964.488	0	0									0.245325
Q9Y5Z7	Q9Y5Z7	Host cell factor 2 (HCF-2) (C2 factor)	HCFC2	HUMAN	4	5	437;530;542;553;671	964.061	4	4									0.245216
O95478	O95478	Ribosome biogenesis protein NSA2 homolog (Hairy cell leukemia protein 1) (TGF-beta-inducible nuclear protein 1)	NSA2	HUMAN	1	3	107;189;80	964.058	0	0									0.245216
P04792	P04792	Heat shock protein beta-1 (HspB1) (28 kDa heat shock protein) (Estrogen-regulated 24 kDa protein) (Heat shock 27 kDa protein) (HSP 27) (Stress-responsive protein 27) (SRP27)	HSPB1	HUMAN	1	4	123;171;198;205	963.63	0	1									0.245107
P0DJD0	P0DJD0	RANBP2-like and GRIP domain-containing protein 1 (Ran-binding protein 2-like 6) (RanBP2-like 6) (RanBP2L6)	RGPD1	HUMAN	2	2	1580;1621	963.323	1	1									0.245029
Q9H2K8	Q9H2K8	Serine/threonine-protein kinase TAO3 (EC 2.7.11.1) (Cutaneous T-cell lymphoma-associated antigen HD-CL-09) (CTCL-associated antigen HD-CL-09) (Dendritic cell-derived protein kinase) (JNK/SAPK-inhibitory kinase) (Jun kinase-inhibitory kinase) (Kinase from chicken homolog A) (hKFC-A) (Thousand and one amino acid protein 3)	TAOK3	HUMAN		1	669	962.363		0									0.244785
Q9NQ66	Q9NQ66	1-phosphatidylinositol 4,5-bisphosphate phosphodiesterase beta-1 (EC 3.1.4.11) (PLC-154) (Phosphoinositide phospholipase C-beta-1) (Phospholipase C-I) (PLC-I) (Phospholipase C-beta-1) (PLC-beta-1)	PLCB1	HUMAN	1	1	24	961.861	0	0									0.244657
Q969E8	Q969E8	Pre-rRNA-processing protein TSR2 homolog	TSR2	HUMAN	1	1	175	961.603	1	1									0.244591
Q9Y4C8	Q9Y4C8	Probable RNA-binding protein 19 (RNA-binding motif protein 19)	RBM19	HUMAN	1	5	112;198;481;767;866	961.385	0	1									0.244536
Q9HBT7	Q9HBT7	Zinc finger protein 287 (Zinc finger protein with KRAB and SCAN domains 13)	ZNF287	HUMAN	1	1	258	960.651	1	1									0.244349
O00287	O00287	Regulatory factor X-associated protein (RFX-associated protein) (RFX DNA-binding complex 36 kDa subunit)	RFXAP	HUMAN	1	1	198	960.488	1	1									0.244308
Q99547	Q99547	M-phase phosphoprotein 6	MPHOSPH6	HUMAN	2	3	17;37;96	959.781	1	1									0.244128
Q562R1	Q562R1	Beta-actin-like protein 2 (Kappa-actin)	ACTBL2	HUMAN		2	285;329	608.52		0	Q8BFZ3	Beta-actin-like protein 2 (Kappa-actin)	Actbl2	MOUSE	1	329	159.123	0	0.244088
Q8IYW5	Q8IYW5	E3 ubiquitin-protein ligase RNF168 (hRNF168) (EC 2.3.2.27) (RING finger protein 168) (RING-type E3 ubiquitin transferase RNF168)	RNF168	HUMAN	1	4	126;210;232;37	959.216	1	1									0.243984
Q8IWE2	Q8IWE2	Protein NOXP20 (Nervous system overexpressed protein 20) (Protein FAM114A1)	FAM114A1	HUMAN	2	2	409;423	958.042	0	0									0.243685
Q96HR8	Q96HR8	H/ACA ribonucleoprotein complex non-core subunit NAF1 (hNAF1)	NAF1	HUMAN	2	4	270;280;290;338	957.475	1	1									0.243541
Q8IWZ8	Q8IWZ8	SURP and G-patch domain-containing protein 1 (RNA-binding protein RBP) (Splicing factor 4)	SUGP1	HUMAN		2	427;95	957.249		0									0.243484
P00374	P00374	Dihydrofolate reductase (EC 1.5.1.3)	DHFR	HUMAN	1	10	109;158;174;179;19;47;55;64;81;99	957.164	1	1									0.243462
P14138	P14138	Endothelin-3 (ET-3) (Preproendothelin-3) (PPET3)	EDN3	HUMAN		1	188	956.943		0									0.243406
P11055	P11055	Myosin-3 (Muscle embryonic myosin heavy chain) (Myosin heavy chain 3) (Myosin heavy chain, fast skeletal muscle, embryonic) (SMHCE)	MYH3	HUMAN		1	1576	441.218		0	P13541	Myosin-3 (Myosin heavy chain 3)	Myh3	MOUSE	1	758	233.492	0	0.243272
Q99986	Q99986	Serine/threonine-protein kinase VRK1 (EC 2.7.11.1) (Vaccinia-related kinase 1)	VRK1	HUMAN	1	19	112;16;188;211;275;288;301;307;314;329;338;34;350;366;38;5;71;85;92	955.973	1	3									0.243159
O94953	O94953	Lysine-specific demethylase 4B (EC 1.14.11.-) (JmjC domain-containing histone demethylation protein 3B) (Jumonji domain-containing protein 2B)	KDM4B	HUMAN		9	1032;1056;14;252;409;521;588;602;672	955.949		1									0.243153
Q13416	Q13416	Origin recognition complex subunit 2	ORC2	HUMAN	1	6	126;210;224;52;572;7	955.833	0	2									0.243123
Q8WU03	Q8WU03	Glycine N-acyltransferase-like protein 2 (EC 2.3.1.13) (Acyl-CoA:glycine N-acyltransferase-like protein 2)	GLYATL2	HUMAN		1	19	955.161		0									0.242953
Q8NF91	Q8NF91	Nesprin-1 (Enaptin) (KASH domain-containing protein 1) (KASH1) (Myocyte nuclear envelope protein 1) (Myne-1) (Nuclear envelope spectrin repeat protein 1) (Synaptic nuclear envelope protein 1) (Syne-1)	SYNE1	HUMAN	3	4	3001;3745;3746;6494	954.913	0	0									0.24289
Q8TEV9	Q8TEV9	Guanine nucleotide exchange protein SMCR8 (Smith-Magenis syndrome chromosomal region candidate gene 8 protein)	SMCR8	HUMAN		1	428	954.293		1									0.242732
											Q8K2W9	Uncharacterized protein C14orf93 homolog	Q8K2W9	MOUSE	3	104;247;533	432.439	1	0.242701
Q13075	Q13075	Baculoviral IAP repeat-containing protein 1 (Neuronal apoptosis inhibitory protein)	NAIP	HUMAN		1	6	953.74		0									0.242591
Q05516	Q05516	Zinc finger and BTB domain-containing protein 16 (Promyelocytic leukemia zinc finger protein) (Zinc finger protein 145) (Zinc finger protein PLZF)	ZBTB16	HUMAN		1	242	653.319		1	Q3UQ17	MCG3834 (Putative uncharacterized protein) (Zinc finger and BTB domain containing 16) (Zinc finger and BTB domain-containing 16)	Zbtb16	MOUSE	1	396	136.114	1	0.242569
P05204	P05204	Non-histone chromosomal protein HMG-17 (High mobility group nucleosome-binding domain-containing protein 2)	HMGN2	HUMAN	1	1	36	953.152	1	1									0.242442
Q93100	Q93100	Phosphorylase b kinase regulatory subunit beta (Phosphorylase kinase subunit beta)	PHKB	HUMAN	1	2	351;599	952.834	0	0									0.242361
Q9BX63	Q9BX63	Fanconi anemia group J protein (Protein FACJ) (EC 3.6.4.13) (ATP-dependent RNA helicase BRIP1) (BRCA1-associated C-terminal helicase 1) (BRCA1-interacting protein C-terminal helicase 1) (BRCA1-interacting protein 1)	BRIP1	HUMAN	1	7	1037;1186;159;234;510;79;940	952.737	1	4									0.242336
Q9Y2L8	Q9Y2L8	Zinc finger protein with KRAB and SCAN domains 5 (Zinc finger protein 95 homolog) (Zfp-95)	ZKSCAN5	HUMAN	1	3	177;303;317	952.575	0	0									0.242295
Q4W5G0	Q4W5G0	Tigger transposable element-derived protein 2	TIGD2	HUMAN		1	30	952.356		0									0.242239
Q9Y2J2	Q9Y2J2	Band 4.1-like protein 3 (4.1B) (Differentially expressed in adenocarcinoma of the lung protein 1) (DAL-1) [Cleaved into: Band 4.1-like protein 3, N-terminally processed]	EPB41L3	HUMAN	2	2	952;967	952.21	2	2									0.242202
Q9H8M2	Q9H8M2	Bromodomain-containing protein 9 (Rhabdomyosarcoma antigen MU-RMS-40.8)	BRD9	HUMAN	1	2	362;373	952.105	1	1									0.242175
Q96GD4	Q96GD4	Aurora kinase B (EC 2.7.11.1) (Aurora 1) (Aurora- and IPL1-like midbody-associated protein 1) (AIM-1) (Aurora/IPL1-related kinase 2) (ARK-2) (Aurora-related kinase 2) (STK-1) (Serine/threonine-protein kinase 12) (Serine/threonine-protein kinase 5) (Serine/threonine-protein kinase aurora-B)	AURKB	HUMAN	1	6	168;202;211;231;56;87	951.972	1	2									0.242141
Q2KHR3	Q2KHR3	Glutamine and serine-rich protein 1	QSER1	HUMAN		24	1058;1083;1146;1244;1316;1493;1583;1633;1654;1665;1687;1695;1711;281;559;631;658;674;677;795;803;824;887;957	951.861		6									0.242113
Q96FF9	Q96FF9	Sororin (Cell division cycle-associated protein 5) (p35)	CDCA5	HUMAN	1	2	187;197	951.392	0	0									0.241994
											P37242	Thyroid hormone receptor beta (Nuclear receptor subfamily 1 group A member 2) (c-erbA-2) (c-erbA-beta)	Thrb	MOUSE	2	263;50	430.899	1	0.241837
Q5T621	Q5T621	Alcohol dehydrogenase [NADP(+)] (EC 1.1.1.2) (Aldehyde reductase) (Aldo-keto reductase family 1 member A1)	AKR1A1	HUMAN		2	23;80	456.444		1	Q9JII6	Alcohol dehydrogenase [NADP(+)] (EC 1.1.1.2) (Aldehyde reductase) (Aldo-keto reductase family 1 member A1)	Akr1a1	MOUSE	3	153;157;23	223.946	1	0.241787
Q9HD64	Q9HD64	X antigen family member 1 (XAGE-1) (Cancer/testis antigen 12.1) (CT12.1) (G antigen family D member 2)	XAGE1A	HUMAN	1	2	12;65	949.854	1	1									0.241603
O60281	O60281	Zinc finger protein 292	ZNF292	HUMAN	3	14	1055;1722;1948;2166;2305;2355;2563;2689;490;629;663;674;901;953	949.662	2	4									0.241554
Q53EL6	Q53EL6	Programmed cell death protein 4 (Neoplastic transformation inhibitor protein) (Nuclear antigen H731-like) (Protein 197/15a)	PDCD4	HUMAN	1	3	115;139;465	949.654	0	1									0.241552
Q9GZR2	Q9GZR2	RNA exonuclease 4 (EC 3.1.-.-) (Exonuclease XPMC2) (Prevents mitotic catastrophe 2 protein homolog) (hPMC2)	REXO4	HUMAN	1	3	115;302;398	949.079	1	2									0.241406
P06737	P06737	Glycogen phosphorylase, liver form (EC 2.4.1.1)	PYGL	HUMAN		5	206;30;557;597;834	358.726		1	Q9ET01	Glycogen phosphorylase, liver form (EC 2.4.1.1)	Pygl	MOUSE	1	597	267.495	0	0.241373
A9YTQ3	A9YTQ3	Aryl hydrocarbon receptor repressor (AhR repressor) (AhRR) (Class E basic helix-loop-helix protein 77) (bHLHe77)	AHRR	HUMAN	1	1	660	948.636	1	1									0.241293
Q9HAP2	Q9HAP2	MLX-interacting protein (Class E basic helix-loop-helix protein 36) (bHLHe36) (Transcriptional activator MondoA)	MLXIP	HUMAN		1	562	948.216		1									0.241186
Q13618	Q13618	Cullin-3 (CUL-3)	CUL3	HUMAN	1	4	568;638;673;762	689.814	1	1	Q9JLV5	Cullin-3 (CUL-3)	Cul3	MOUSE	1	568	116.783	1	0.241003
Q99755	Q99755	Phosphatidylinositol 4-phosphate 5-kinase type-1 alpha (PIP5K1-alpha) (PtdIns(4)P-5-kinase 1 alpha) (EC 2.7.1.68) (68 kDa type I phosphatidylinositol 4-phosphate 5-kinase alpha) (Phosphatidylinositol 4-phosphate 5-kinase type I alpha) (PIP5KIalpha)	PIP5K1A	HUMAN	1	1	498	947.344	1	1									0.240964
P57071	P57071	PR domain zinc finger protein 15 (EC 2.1.1.-) (PR domain-containing protein 15) (Zinc finger protein 298)	PRDM15	HUMAN	1	3	461;642;883	947.323	1	2									0.240959
Q9UKZ1	Q9UKZ1	CCR4-NOT transcription complex subunit 11	CNOT11	HUMAN		4	237;335;507;510	947.313		0									0.240956
Q9BRU9	Q9BRU9	rRNA-processing protein UTP23 homolog	UTP23	HUMAN	1	1	179	947.057	1	1									0.240891
Q14592	Q14592	Zinc finger protein 460 (Zinc finger protein 272) (Zinc finger protein HZF8)	ZNF460	HUMAN	1	2	172;194	946.587	1	1									0.240772
Q6ZW49	Q6ZW49	PAX-interacting protein 1 (PAX transactivation activation domain-interacting protein)	PAXIP1	HUMAN	1	3	1001;835;860	946.563	0	0									0.240766
Q08J23	Q08J23	tRNA (cytosine(34)-C(5))-methyltransferase (EC 2.1.1.203) (Myc-induced SUN domain-containing protein) (Misu) (NOL1/NOP2/Sun domain family member 2) (Substrate of AIM1/Aurora kinase B) (tRNA (cytosine-5-)-methyltransferase) (tRNA methyltransferase 4 homolog) (hTrm4)	NSUN2	HUMAN	1	25	100;111;144;179;190;219;28;356;365;43;445;46;464;470;497;516;535;565;640;650;654;660;683;692;711	945.954	1	5									0.240611
Q76FK4	Q76FK4	Nucleolar protein 8 (Nucleolar protein Nop132)	NOL8	HUMAN	1	5	1024;1057;518;604;703	944.901	1	4									0.240343
Q8WUA4	Q8WUA4	General transcription factor 3C polypeptide 2 (TF3C-beta) (Transcription factor IIIC 110 kDa subunit) (TFIIIC 110 kDa subunit) (TFIIIC110) (Transcription factor IIIC subunit beta)	GTF3C2	HUMAN	1	3	155;226;489	944.709	0	0									0.240294
Q9H1K1	Q9H1K1	Iron-sulfur cluster assembly enzyme ISCU, mitochondrial (NifU-like N-terminal domain-containing protein) (NifU-like protein)	ISCU	HUMAN	1	1	74	944.647	0	0									0.240278
Q14807	Q14807	Kinesin-like protein KIF22 (Kinesin-like DNA-binding protein) (Kinesin-like protein 4)	KIF22	HUMAN		15	213;292;387;400;425;431;465;478;495;500;504;524;528;571;650	944.604		3									0.240267
Q14207	Q14207	Protein NPAT (Nuclear protein of the ataxia telangiectasia mutated locus) (Nuclear protein of the ATM locus) (p220)	NPAT	HUMAN	1	9	1024;1039;1116;1119;1149;1231;1371;437;667	944.216	0	6									0.240169
Q92896	Q92896	Golgi apparatus protein 1 (CFR-1) (Cysteine-rich fibroblast growth factor receptor) (E-selectin ligand 1) (ESL-1) (Golgi sialoglycoprotein MG-160)	GLG1	HUMAN	1	1	923	944.213	0	0									0.240168
Q16600	Q16600	Zinc finger protein 239 (Zinc finger protein HOK-2) (Zinc finger protein MOK-2)	ZNF239	HUMAN	1	1	108	944.042	1	1									0.240125
P07737	P07737	Profilin-1 (Epididymis tissue protein Li 184a) (Profilin I)	PFN1	HUMAN	4	5	105;108;126;54;91	566.731	0	0	P62962	Profilin-1 (Profilin I)	Pfn1	MOUSE	1	54	170.923	0	0.240081
											Q6XVG2	Cytochrome P450 2C54 (EC 1.14.14.1) (CYPIIC54)	Cyp2c54	MOUSE	1	105	427.7	0	0.240042
Q9UER7	Q9UER7	Death domain-associated protein 6 (Daxx) (hDaxx) (ETS1-associated protein 1) (EAP1) (Fas death domain-associated protein)	DAXX	HUMAN		12	135;277;385;494;512;524;56;60;637;65;662;721	943.669		2									0.24003
O95696	O95696	Bromodomain-containing protein 1 (BR140-like protein) (Bromodomain and PHD finger-containing protein 2)	BRD1	HUMAN	2	2	554;594	943.534	1	1									0.239995
Q13426	Q13426	DNA repair protein XRCC4 (X-ray repair cross-complementing protein 4)	XRCC4	HUMAN	1	2	210;285	943.259	1	1									0.239925
Q3MHD2	Q3MHD2	Protein LSM12 homolog	LSM12	HUMAN		4	154;177;189;98	943.154		0									0.239899
Q02962	Q02962	Paired box protein Pax-2	PAX2	HUMAN	1	1	284	942.051	1	1									0.239618
P63261	P63261	Actin, cytoplasmic 2 (Gamma-actin) [Cleaved into: Actin, cytoplasmic 2, N-terminally processed]	ACTG1	HUMAN	5	7	113;215;284;315;326;328;373	941.065	0	0									0.239367
O14981	O14981	TATA-binding protein-associated factor 172 (EC 3.6.4.-) (ATP-dependent helicase BTAF1) (B-TFIID transcription factor-associated 170 kDa subunit) (TAF(II)170) (TBP-associated factor 172) (TAF-172)	BTAF1	HUMAN		11	1252;1257;1559;1563;1594;1849;248;34;705;744;918	940.927		1									0.239332
Q16560	Q16560	U11/U12 small nuclear ribonucleoprotein 35 kDa protein (U11/U12 snRNP 35 kDa protein) (U11/U12-35K) (Protein HM-1) (U1 snRNP-binding protein homolog)	SNRNP35	HUMAN	1	1	172	940.74	0	0									0.239285
Q9NQW6	Q9NQW6	Anillin	ANLN	HUMAN	1	6	1092;254;413;428;706;717	940.411	1	3									0.239201
P83731	P83731	60S ribosomal protein L24 (60S ribosomal protein L30) (Large ribosomal subunit protein eL24)	RPL24	HUMAN	3	7	12;131;2;27;35;69;97	940.247	0	3									0.239159
Q9Y5N6	Q9Y5N6	Origin recognition complex subunit 6	ORC6	HUMAN		8	119;150;168;210;214;224;248;70	939.87		2									0.239063
Q12962	Q12962	Transcription initiation factor TFIID subunit 10 (STAF28) (Transcription initiation factor TFIID 30 kDa subunit) (TAF(II)30) (TAFII-30) (TAFII30)	TAF10	HUMAN	1	1	108	937.904	0	0									0.238563
O15381	O15381	Nuclear valosin-containing protein-like (NVLp) (Nuclear VCP-like protein)	NVL	HUMAN	1	8	156;163;208;251;263;628;633;73	937.372	0	1									0.238428
Q9UJ78	Q9UJ78	Zinc finger MYM-type protein 5 (Zinc finger protein 198-like 1) (Zinc finger protein 237)	ZMYM5	HUMAN		7	134;147;261;297;532;604;88	937.108		2									0.238361
O43447	O43447	Peptidyl-prolyl cis-trans isomerase H (PPIase H) (EC 5.2.1.8) (Rotamase H) (Small nuclear ribonucleoprotein particle-specific cyclophilin H) (CypH) (U-snRNP-associated cyclophilin SnuCyp-20) (USA-CYP)	PPIH	HUMAN		5	101;153;164;166;61	936.825		1									0.238289
Q8ND90	Q8ND90	Paraneoplastic antigen Ma1 (37 kDa neuronal protein) (Neuron- and testis-specific protein 1)	PNMA1	HUMAN		2	249;260	936.467		0									0.238198
Q5T760	Q5T760	Serine/arginine-rich splicing factor 11 (Arginine-rich 54 kDa nuclear protein) (p54) (Splicing factor, arginine/serine-rich 11)	SRSF11	HUMAN	1	1	211	936.342	0	0									0.238166
Q03701	Q03701	CCAAT/enhancer-binding protein zeta (CCAAT-box-binding transcription factor) (CBF) (CCAAT-binding factor)	CEBPZ	HUMAN	1	8	228;381;390;5;659;674;675;802	935.871	1	3									0.238046
											E9QA22	Putative uncharacterized protein (Zinc finger protein 644) (Fragment)	Zfp644	MOUSE	3	347;39;892	423.891	3	0.237904
Q2YD98	Q2YD98	UV-stimulated scaffold protein A	UVSSA	HUMAN	1	1	158	935.175	1	1									0.237869
Q99814	Q99814	Endothelial PAS domain-containing protein 1 (EPAS-1) (Basic-helix-loop-helix-PAS protein MOP2) (Class E basic helix-loop-helix protein 73) (bHLHe73) (HIF-1-alpha-like factor) (HLF) (Hypoxia-inducible factor 2-alpha) (HIF-2-alpha) (HIF2-alpha) (Member of PAS protein 2) (PAS domain-containing protein 2)	EPAS1	HUMAN	1	1	394	935.078	1	1									0.237844
Q2KHR2	Q2KHR2	DNA-binding protein RFX7 (Regulatory factor X 7) (Regulatory factor X domain-containing protein 2)	RFX7	HUMAN	1	6	309;393;441;463;662;765	934.394	0	2									0.23767
P62306	P62306	Small nuclear ribonucleoprotein F (snRNP-F) (Sm protein F) (Sm-F) (SmF)	SNRPF	HUMAN		2	17;8	934.377		0									0.237666
Q8IV48	Q8IV48	3'-5' exoribonuclease 1 (EC 3.1.-.-) (3'-5' exonuclease ERI1) (Eri-1 homolog) (Histone mRNA 3'-end-specific exoribonuclease) (Histone mRNA 3'-exonuclease 1) (Protein 3'hExo) (HEXO)	ERI1	HUMAN		8	237;249;300;349;42;49;52;81	933.709		1									0.237496
Q96IC2	Q96IC2	RNA exonuclease 5 (EC 3.1.-.-) (Exonuclease NEF-sp)	REXO5	HUMAN		8	166;432;455;46;47;648;663;762	933.703		1									0.237495
Q15554	Q15554	Telomeric repeat-binding factor 2 (TTAGGG repeat-binding factor 2) (Telomeric DNA-binding protein)	TERF2	HUMAN	7	8	287;335;353;369;375;395;452;506	933.64	1	2									0.237479
Q9H501	Q9H501	ESF1 homolog (ABT1-associated protein)	ESF1	HUMAN		14	108;138;159;170;395;581;606;612;628;677;705;720;809;833	933.511		2									0.237446
Q12996	Q12996	Cleavage stimulation factor subunit 3 (CF-1 77 kDa subunit) (Cleavage stimulation factor 77 kDa subunit) (CSTF 77 kDa subunit) (CstF-77)	CSTF3	HUMAN	1	4	17;19;572;697	933.435	1	1									0.237426
Q99650	Q99650	Oncostatin-M-specific receptor subunit beta (Interleukin-31 receptor subunit beta) (IL-31 receptor subunit beta) (IL-31R subunit beta) (IL-31R-beta) (IL-31RB)	OSMR	HUMAN	1	1	705	932.418	1	1									0.237168
											P26323	Friend leukemia integration 1 transcription factor (Retroviral integration site protein Fli-1)	Fli1	MOUSE	1	67	422.521	1	0.237135
Q9BQ52	Q9BQ52	Zinc phosphodiesterase ELAC protein 2 (EC 3.1.26.11) (ElaC homolog protein 2) (Heredity prostate cancer protein 2) (Ribonuclease Z 2) (RNase Z 2) (tRNA 3 endonuclease 2) (tRNase Z 2)	ELAC2	HUMAN		13	135;152;159;260;279;406;407;678;742;751;762;768;784	932.286		2									0.237134
A8MV65	A8MV65	Transcription cofactor vestigial-like protein 3 (Vgl-3)	VGLL3	HUMAN	1	1	62	932.066	1	1									0.237078
Q9Y388	Q9Y388	RNA-binding motif protein, X-linked 2	RBMX2	HUMAN	1	2	243;8	931.92	1	1									0.237041
Q5VWP3	Q5VWP3	Muscular LMNA-interacting protein (Muscular-enriched A-type laminin-interacting protein)	MLIP	HUMAN	1	1	178	931.584	0	0									0.236956
Q86XN7	Q86XN7	Proline and serine-rich protein 1	PROSER1	HUMAN	1	2	130;608	931.181	1	1									0.236853
O95789	O95789	Zinc finger MYM-type protein 6 (Transposon-derived Buster2 transposase-like protein) (Zinc finger protein 258)	ZMYM6	HUMAN	2	9	101;11;149;207;24;611;636;651;673	930.622	1	1									0.236711
Q14585	Q14585	Zinc finger protein 345 (Zinc finger protein HZF10)	ZNF345	HUMAN	2	2	321;328	929.539	0	0									0.236435
											Q14C37	LEM domain-containing protein 1	Lemd1	MOUSE	1	18	421.213	0	0.236401
P55081	P55081	Microfibrillar-associated protein 1	MFAP1	HUMAN		1	249	928.678		1									0.236217
Q5QGS0	Q5QGS0	Protein KIAA2022	KIAA2022	HUMAN		1	1400	928.302		0									0.236121
Q15649	Q15649	Zinc finger HIT domain-containing protein 3 (HNF-4a coactivator) (Thyroid hormone receptor interactor 3) (Thyroid receptor-interacting protein 3) (TR-interacting protein 3) (TRIP-3)	ZNHIT3	HUMAN		1	63	928.288		0									0.236117
Q6PEW1	Q6PEW1	Zinc finger CCHC domain-containing protein 12 (Smad-interacting zinc finger protein 1)	ZCCHC12	HUMAN	2	6	118;133;233;328;366;82	928.156	0	0									0.236084
O60493	O60493	Sorting nexin-3 (Protein SDP3)	SNX3	HUMAN		6	119;14;158;61;86;95	927.525		0									0.235923
Q9UPW8	Q9UPW8;O14795	Protein unc-13 homolog A (Munc13-1)	UNC13A	HUMAN		2	653;[O14795]585	927.253		0									0.235854
Q9NXG0	Q9NXG0	Centlein (Centrosomal protein)	CNTLN	HUMAN		1	1146	927.183		0									0.235836
Q71DI3	Q71DI3;P68431	Histone H3.2 (Histone H3/m) (Histone H3/o)	HIST2H3A	HUMAN	7	8	116;15;19;24;28;38;57;[P68431]123	926.15	0	0									0.235574
O43156	O43156	TELO2-interacting protein 1 homolog (Protein SMG10)	TTI1	HUMAN	1	1	409	926.133	0	0									0.235569
Q15699	Q15699	ALX homeobox protein 1 (Cartilage homeoprotein 1) (CART-1)	ALX1	HUMAN		2	43;82	926.024		1									0.235541
Q9UJW0	Q9UJW0	Dynactin subunit 4 (Dyn4) (Dynactin subunit p62)	DCTN4	HUMAN	1	9	146;19;206;212;215;279;286;363;370	925.247	1	3									0.235344
P49643	P49643	DNA primase large subunit (EC 2.7.7.-) (DNA primase 58 kDa subunit) (p58)	PRIM2	HUMAN	1	5	177;270;462;474;65	925.152	1	1									0.23532
Q96JM3	Q96JM3	Chromosome alignment-maintaining phosphoprotein 1 (Zinc finger protein 828)	CHAMP1	HUMAN	3	3	490;638;689	924.855	0	0									0.235244
O00233	O00233	26S proteasome non-ATPase regulatory subunit 9 (26S proteasome regulatory subunit p27)	PSMD9	HUMAN	1	1	48	924.83	0	0									0.235238
											Q3UNW5	Transcription factor CP2-like protein 1 (CP2-related transcriptional repressor 1) (CRTR-1)	Tfcp2l1	MOUSE	2	30;389	418.98	1	0.235148
Q15369	Q15369	Elongin-C (EloC) (Elongin 15 kDa subunit) (RNA polymerase II transcription factor SIII subunit C) (SIII p15) (Transcription elongation factor B polypeptide 1)	ELOC	HUMAN		3	32;43;6	924.349		1									0.235115
Q9H3C7	Q9H3C7	Gametogenetin-binding protein 2 (Laryngeal carcinoma-related protein 1) (Protein ZNF403)	GGNBP2	HUMAN	1	1	345	923.828	0	0									0.234983
Q9UBB9	Q9UBB9	Tuftelin-interacting protein 11 (Septin and tuftelin-interacting protein 1) (STIP-1)	TFIP11	HUMAN	2	14	130;159;182;241;277;308;311;454;46;589;741;774;780;86	923.687	0	2									0.234947
Q9Y3A2	Q9Y3A2	Probable U3 small nucleolar RNA-associated protein 11 (U3 snoRNA-associated protein 11) (UTP11-like protein)	UTP11	HUMAN	1	4	143;189;86;95	922.764	0	2									0.234712
Q9Y2L1	Q9Y2L1	Exosome complex exonuclease RRP44 (EC 3.1.13.-) (EC 3.1.26.-) (Protein DIS3 homolog) (Ribosomal RNA-processing protein 44)	DIS3	HUMAN		20	118;154;183;199;225;236;281;299;322;331;337;340;362;366;454;552;615;880;895;922	922.452		2									0.234633
Q8WXX0	Q8WXX0	Dynein heavy chain 7, axonemal (Axonemal beta dynein heavy chain 7) (Ciliary dynein heavy chain 7) (Dynein heavy chain-like protein 2) (hDHC2)	DNAH7	HUMAN	1	1	809	922.375	1	1									0.234613
Q96Q89	Q96Q89;Q96Q89-3	Kinesin-like protein KIF20B (Cancer/testis antigen 90) (CT90) (Kinesin family member 20B) (Kinesin-related motor interacting with PIN1) (M-phase phosphoprotein 1) (MPP1)	KIF20B	HUMAN	1	8	1226;1246;343;412;551;565;757;[Q96Q89-3]663	922.254	0	3									0.234583
O15145	O15145	Actin-related protein 2/3 complex subunit 3 (Arp2/3 complex 21 kDa subunit) (p21-ARC)	ARPC3	HUMAN		3	14;171;29	922.001		0									0.234518
Q76M96	Q76M96	Coiled-coil domain-containing protein 80 (Down-regulated by oncogenes protein 1) (Up-regulated in BRS-3 deficient mouse homolog)	CCDC80	HUMAN	1	1	590	921.796	1	1									0.234466
Q9Y5Q8	Q9Y5Q8	General transcription factor 3C polypeptide 5 (TF3C-epsilon) (Transcription factor IIIC 63 kDa subunit) (TFIIIC 63 kDa subunit) (TFIIIC63) (Transcription factor IIIC subunit epsilon)	GTF3C5	HUMAN		10	141;228;314;339;341;354;367;38;442;472	921.779		0									0.234462
Q5VY60	Q5VY60	HAUS augmin-like complex subunit 6	HAUS6	HUMAN	1	1	426	921.672	1	1									0.234434
Q9BWU0	Q9BWU0	Kanadaptin (Human lung cancer oncogene 3 protein) (HLC-3) (Kidney anion exchanger adapter protein) (Solute carrier family 4 anion exchanger member 1 adapter protein)	SLC4A1AP	HUMAN	1	3	324;495;642	921.463	1	2									0.234381
											Q6NS86	Zinc finger protein 366 (Dendritic cell-specific transcript protein) (DC-SCRIPT)	Znf366	MOUSE	1	148	417.317	1	0.234214
P62266	P62266	40S ribosomal protein S23 (Small ribosomal subunit protein uS12)	RPS23	HUMAN		5	108;37;48;54;80	919.958		0									0.233999
P07992	P07992	DNA excision repair protein ERCC-1	ERCC1	HUMAN	1	4	218;243;37;93	919.446	0	0									0.233868
Q9NWF9-1	Q9NWF9-1	E3 ubiquitin-protein ligase RNF216 (EC 2.3.2.27) (RING finger protein 216) (RING-type E3 ubiquitin transferase RNF216) (Triad domain-containing protein 3) (Ubiquitin-conjugating enzyme 7-interacting protein 1) (Zinc finger protein inhibiting NF-kappa-B)	RNF216	HUMAN		19	147;157;408;411;440;471;487;498;542;611;641;646;676;70;711;715;799;80;806	919.228		3									0.233813
P09001	P09001	39S ribosomal protein L3, mitochondrial (L3mt) (MRP-L3) (Mitochondrial large ribosomal subunit protein uL3m)	MRPL3	HUMAN		12	116;141;188;220;225;235;256;298;312;62;70;76	919.22		0									0.233811
Q96KB5	Q96KB5	Lymphokine-activated killer T-cell-originated protein kinase (EC 2.7.12.2) (Cancer/testis antigen 84) (CT84) (MAPKK-like protein kinase) (Nori-3) (PDZ-binding kinase) (Spermatogenesis-related protein kinase) (SPK) (T-LAK cell-originated protein kinase)	PBK	HUMAN		12	132;155;162;169;176;18;183;213;215;65;8;90	918.885		0									0.233726
Q8TBF4	Q8TBF4	Zinc finger CCHC-type and RNA-binding motif-containing protein 1 (U11/U12 small nuclear ribonucleoprotein 31 kDa protein) (U11/U12 snRNP 31 kDa protein) (U11/U12-31K)	ZCRB1	HUMAN	2	2	177;184	918.666	1	1									0.23367
Q1L5Z9	Q1L5Z9	LON peptidase N-terminal domain and RING finger protein 2 (Neuroblastoma apoptosis-related protease) (RING finger protein 192)	LONRF2	HUMAN		5	266;271;302;385;400	918.335		1									0.233586
Q12905	Q12905;B4DY09	Interleukin enhancer-binding factor 2 (Nuclear factor of activated T-cells 45 kDa)	ILF2	HUMAN	1	6	141;186;364;45;59;[B4DY09]7	918.231	0	1									0.233559
P08243	P08243	Asparagine synthetase [glutamine-hydrolyzing] (EC 6.3.5.4) (Cell cycle control protein TS11) (Glutamine-dependent asparagine synthetase)	ASNS	HUMAN		10	147;168;176;203;221;244;272;467;478;504	917.489		1									0.23337
Q13796	Q13796	Protein Shroom2 (Apical-like protein) (Protein APXL)	SHROOM2	HUMAN		1	1447	917.255		0									0.233311
Q8IV76	Q8IV76	Circadian clock protein PASD1 (Cancer/testis antigen 63) (CT63) (OX-TES-1) (PAS domain-containing protein 1)	PASD1	HUMAN	2	2	556;76	917.112	0	0									0.233275
E9PIP8	E9PIP8	Carboxyl-terminal PDZ ligand of neuronal nitric oxide synthase protein (C-terminal PDZ ligand of neuronal nitric oxide synthase protein) (Nitric oxide synthase 1 adaptor protein)	NOS1AP	HUMAN	1	1	10	916.798	0	0									0.233195
P05455	P05455	Lupus La protein (La autoantigen) (La ribonucleoprotein) (Sjoegren syndrome type B antigen) (SS-B)	SSB	HUMAN		12	116;134;208;229;312;316;328;360;400;74;9;95	916.68		2									0.233165
Q9UNX3	Q9UNX3	60S ribosomal protein L26-like 1 (Large ribosomal subunit protein uL24-like 1)	RPL26L1	HUMAN		1	136	916.598		1									0.233144
P0DMV8	P0DMV8	Heat shock 70 kDa protein 1A (Heat shock 70 kDa protein 1) (HSP70-1) (HSP70.1)	HSPA1A	HUMAN	7	10	108;112;251;345;423;512;56;597;628;88	915.852	1	2									0.232954
Q9UJV9	Q9UJV9	Probable ATP-dependent RNA helicase DDX41 (EC 3.6.4.13) (DEAD box protein 41) (DEAD box protein abstrakt homolog)	DDX41	HUMAN		15	111;115;130;143;187;199;380;387;392;416;420;442;556;9;95	915.349		2									0.232826
P06454	P06454	Prothymosin alpha [Cleaved into: Prothymosin alpha, N-terminally processed;Thymosin alpha-1]	PTMA	HUMAN	1	2	103;15	914.93	0	0									0.23272
Q8NEM1	Q8NEM1	Zinc finger protein 680	ZNF680	HUMAN	3	3	136;258;264	913.403	0	0									0.232331
Q9NVP1	Q9NVP1	ATP-dependent RNA helicase DDX18 (EC 3.6.4.13) (DEAD box protein 18) (Myc-regulated DEAD box protein) (MrDb)	DDX18	HUMAN		10	126;135;224;26;348;380;381;392;557;631	913.332		2									0.232313
P62913	P62913	60S ribosomal protein L11 (CLL-associated antigen KW-12) (Large ribosomal subunit protein uL5)	RPL11	HUMAN		7	159;169;178;38;78;8;85	913.17		2									0.232272
P04424	P04424	Argininosuccinate lyase (ASAL) (EC 4.3.2.1) (Arginosuccinase)	ASL	HUMAN		1	7	531.488		0	Q91YI0	Argininosuccinate lyase (ASAL) (EC 4.3.2.1) (Arginosuccinase)	Asl	MOUSE	3	43;7;97	172.55	0	0.23203
Q9NRR4	Q9NRR4	Ribonuclease 3 (EC 3.1.26.3) (Protein Drosha) (Ribonuclease III) (RNase III) (p241)	DROSHA	HUMAN	1	6	1331;399;409;738;809;926	911.996	0	1									0.231973
Q14191	Q14191	Werner syndrome ATP-dependent helicase (EC 3.6.4.12) (DNA helicase, RecQ-like type 3) (RecQ3) (Exonuclease WRN) (EC 3.1.-.-) (RecQ protein-like 2)	WRN	HUMAN		14	1080;1237;1243;131;1389;14;170;202;241;366;382;5;506;924	911.731		5									0.231906
P26373	P26373	60S ribosomal protein L13 (Breast basic conserved protein 1) (Large ribosomal subunit protein eL13)	RPL13	HUMAN	2	5	105;118;145;162;200	911.072	1	1									0.231738
O60828	O60828	Polyglutamine-binding protein 1 (PQBP-1) (38 kDa nuclear protein containing a WW domain) (Npw38) (Polyglutamine tract-binding protein 1)	PQBP1	HUMAN	2	2	18;87	910.93	0	0									0.231702
Q6ZSZ6	Q6ZSZ6	Teashirt homolog 1 (Antigen NY-CO-33) (Serologically defined colon cancer antigen 33)	TSHZ1	HUMAN	1	3	300;517;793	910.358	1	1									0.231557
Q8IUF8	Q8IUF8	Ribosomal oxygenase 2 (60S ribosomal protein L27a histidine hydroxylase) (Bifunctional lysine-specific demethylase and histidyl-hydroxylase MINA) (EC 1.14.11.-) (Histone lysine demethylase MINA) (MYC-induced nuclear antigen) (Mineral dust-induced gene protein) (Nucleolar protein 52) (Ribosomal oxygenase MINA) (ROX)	RIOX2	HUMAN		5	131;23;356;50;62	910.343		2									0.231553
Q9GZN8	Q9GZN8	UPF0687 protein C20orf27	C20orf27	HUMAN		2	105;112	910.002		1									0.231466
Q86U44	Q86U44	N6-adenosine-methyltransferase 70 kDa subunit (MT-A70) (EC 2.1.1.62) (Methyltransferase-like protein 3) (hMETTL3)	METTL3	HUMAN		7	132;152;164;235;241;256;530	908.322		1									0.231039
Q9BWT3	Q9BWT3	Poly(A) polymerase gamma (PAP-gamma) (EC 2.7.7.19) (Neo-poly(A) polymerase) (Neo-PAP) (Polynucleotide adenylyltransferase gamma) (SRP RNA 3'-adenylating enzyme) (Signal recognition particle RNA-adenylating enzyme) (SRP RNA-adenylating enzyme)	PAPOLG	HUMAN		11	109;2;31;341;354;40;46;522;590;672;82	907.341		0									0.230789
Q99504	Q99504	Eyes absent homolog 3 (EC 3.1.3.48)	EYA3	HUMAN	1	10	13;16;241;272;280;37;430;442;512;529	907.185	1	1									0.230749
Q6SJ93	Q6SJ93	Protein FAM111B (Cancer-associated nucleoprotein)	FAM111B	HUMAN	2	2	5;57	907.096	2	2									0.230727
Q92685	Q92685	Dol-P-Man:Man(5)GlcNAc(2)-PP-Dol alpha-1,3-mannosyltransferase (EC 2.4.1.258) (Asparagine-linked glycosylation protein 3 homolog) (Dol-P-Man-dependent alpha(1-3)-mannosyltransferase) (Dolichyl-P-Man:Man(5)GlcNAc(2)-PP-dolichyl mannosyltransferase) (Dolichyl-phosphate-mannose--glycolipid alpha-mannosyltransferase) (Not56-like protein)	ALG3	HUMAN	1	1	148	906.897	0	0									0.230676
Q96P69	Q96P69	G-protein coupled receptor 78	GPR78	HUMAN	1	1	338	906.863	0	0									0.230668
Q9C0J8	Q9C0J8	pre-mRNA 3' end processing protein WDR33 (WD repeat-containing protein 33) (WD repeat-containing protein WDC146)	WDR33	HUMAN	1	2	530;560	906.759	1	2									0.230641
Q9C0F1	Q9C0F1	Centrosomal protein of 44 kDa (Cep44) (HBV PreS1-transactivated protein 3) (PS1TP3)	CEP44	HUMAN		1	222	906.561		1									0.230591
O75132	O75132	Zinc finger BED domain-containing protein 4	ZBED4	HUMAN	1	3	207;23;43	906.33	1	2									0.230532
Q13395	Q13395	Probable methyltransferase TARBP1 (EC 2.1.1.-) (TAR RNA-binding protein 1) (TAR RNA-binding protein of 185 kDa) (TRP-185)	TARBP1	HUMAN	1	2	1433;1548	905.169	0	0									0.230237
Q8WYP3	Q8WYP3	Ras and Rab interactor 2 (Ras association domain family 4) (Ras inhibitor JC265) (Ras interaction/interference protein 2)	RIN2	HUMAN		1	827	904.97		0									0.230186
Q6IE81	Q6IE81	Protein Jade-1 (Jade family PHD finger protein 1) (PHD finger protein 17)	JADE1	HUMAN	2	3	114;470;568	904.966	1	1									0.230185
P48729	P48729	Casein kinase I isoform alpha (CKI-alpha) (EC 2.7.11.1) (CK1)	CSNK1A1	HUMAN		1	8	261.673		1	H7BXB1	Casein kinase I isoform alpha (CKI-alpha) (EC 2.7.11.1) (CK1)	Csnk1a1	MOUSE	1	326	291.527	1	0.230175
											Q9JLC4	VPS10 domain-containing receptor SorCS1 (mSorCS)	Sorcs1	MOUSE	1	3	410.036	0	0.230128
Q5T985	Q5T985	Inter-alpha-trypsin inhibitor heavy chain H2 (ITI heavy chain H2) (ITI-HC2) (Inter-alpha-inhibitor heavy chain 2) (Inter-alpha-trypsin inhibitor complex component II) (Serum-derived hyaluronan-associated protein) (SHAP)	ITIH2	HUMAN	1	1	65	903.974	0	0									0.229933
											Q80XN4	RIKEN cDNA 9030612M13 (Zinc finger protein 871)	Zfp871	MOUSE	2	150;43	409.458	1	0.229804
Q9UK58	Q9UK58	Cyclin-L1 (Cyclin-L)	CCNL1	HUMAN	2	2	347;362	903.104	2	2									0.229712
Q96EI5	Q96EI5	Transcription elongation factor A protein-like 4 (TCEA-like protein 4) (Transcription elongation factor S-II protein-like 4)	TCEAL4	HUMAN		1	29	903.025		1									0.229691
Q8TDD1	Q8TDD1	ATP-dependent RNA helicase DDX54 (EC 3.6.4.13) (ATP-dependent RNA helicase DP97) (DEAD box RNA helicase 97 kDa) (DEAD box protein 54)	DDX54	HUMAN	1	5	109;184;599;752;94	902.228	1	1									0.229489
											Q9Z2U2	Zinc finger protein 292 (Zinc finger protein 15) (Zfp-15)	Zfp292	MOUSE	2	1706;1826	408.354	2	0.229184
Q96GN5	Q96GN5	Cell division cycle-associated 7-like protein (Protein JPO2) (Transcription factor RAM2)	CDCA7L	HUMAN	1	2	222;225	900.965	0	0									0.229167
Q8N999	Q8N999	Uncharacterized protein C12orf29	C12orf29	HUMAN		3	112;20;43	900.434		1									0.229032
Q5JR82	Q5JR82	Tropomodulin-4 (Skeletal muscle tropomodulin) (Sk-Tmod)	TMOD4	HUMAN	1	1	10	899.673	0	0									0.228839
Q8WVV9	Q8WVV9	Heterogeneous nuclear ribonucleoprotein L-like (hnRNPLL) (Stromal RNA-regulating factor)	HNRNPLL	HUMAN	1	11	151;238;26;261;369;396;408;434;446;495;506	899.319	1	2									0.228749
Q9NRY2	Q9NRY2	SOSS complex subunit C (INTS3- and NABP-interacting protein) (Sensor of single-strand DNA complex subunit C) (Sensor of ssDNA subunit C) (SOSS-C) (Single-stranded DNA-binding protein-interacting protein 1) (SSB-interacting protein 1) (hSSBIP1)	INIP	HUMAN	1	1	53	899.104	0	0									0.228694
Q7L2Z9	Q7L2Z9	Centromere protein Q (CENP-Q)	CENPQ	HUMAN	2	2	180;34	898.631	0	0									0.228574
Q16526	Q16526	Cryptochrome-1	CRY1	HUMAN		4	159;189;459;579	898.307		1									0.228491
P11177	P11177	Pyruvate dehydrogenase E1 component subunit beta, mitochondrial (PDHE1-B) (EC 1.2.4.1)	PDHB	HUMAN		3	227;229;52	898.128		1									0.228446
O60284	O60284	Suppression of tumorigenicity 18 protein (Zinc finger protein 387)	ST18	HUMAN	1	2	237;915	897.996	0	1									0.228412
Q9UH73	Q9UH73	Transcription factor COE1 (O/E-1) (OE-1) (Early B-cell factor)	EBF1	HUMAN	1	1	16	427.392	1	1	Q5SWK8	Transcription factor COE1 (O/E-1) (OE-1) (Early B-cell factor)	Ebf1	MOUSE	1	16	213.036	1	0.228274
Q96ST2	Q96ST2	Protein IWS1 homolog (IWS1-like protein)	IWS1	HUMAN	1	6	587;680;697;732;739;767	897.193	0	0									0.228208
Q96MG7	Q96MG7	Non-structural maintenance of chromosomes element 3 homolog (Non-SMC element 3 homolog) (Hepatocellular carcinoma-associated protein 4) (MAGE-G1 antigen) (Melanoma-associated antigen G1) (Necdin-like protein 2)	NSMCE3	HUMAN		1	83	896.881		0									0.228129
C9JSJ3	C9JSJ3	Basic helix-loop-helix and HMG box domain-containing protein 1	BHMG1	HUMAN	1	1	605	896.631	0	0									0.228065
O95391	O95391	Pre-mRNA-splicing factor SLU7 (hSlu7)	SLU7	HUMAN		6	199;208;408;418;424;57	896.607		1									0.228059
Q96DI7	Q96DI7	U5 small nuclear ribonucleoprotein 40 kDa protein (U5 snRNP 40 kDa protein) (U5-40K) (38 kDa-splicing factor) (Prp8-binding protein) (hPRP8BP) (U5 snRNP-specific 40 kDa protein) (WD repeat-containing protein 57)	SNRNP40	HUMAN	1	3	148;18;275	896.496	0	0									0.228031
P05787	P05787	Keratin, type II cytoskeletal 8 (Cytokeratin-8) (CK-8) (Keratin-8) (K8) (Type-II keratin Kb8)	KRT8	HUMAN	3	5	101;122;285;364;472	896.17	1	1									0.227948
Q8TBG9	Q8TBG9	Synaptoporin	SYNPR	HUMAN	1	1	159	895.91	0	0									0.227882
Q96CN4	Q96CN4	EVI5-like protein (Ecotropic viral integration site 5-like protein)	EVI5L	HUMAN	1	1	631	895.552	0	0									0.227791
Q9UPT9	Q9UPT9	Ubiquitin carboxyl-terminal hydrolase 22 (EC 3.4.19.12) (Deubiquitinating enzyme 22) (Ubiquitin thioesterase 22) (Ubiquitin-specific-processing protease 22)	USP22	HUMAN		10	129;137;144;152;30;382;400;442;462;501	895.385		2									0.227748
Q5VT06	Q5VT06	Centrosome-associated protein 350 (Cep350) (Centrosome-associated protein of 350 kDa)	CEP350	HUMAN		1	2270	894.838		1									0.227609
Q5SY16	Q5SY16	Polynucleotide 5'-hydroxyl-kinase NOL9 (EC 2.7.1.-) (Nucleolar protein 9)	NOL9	HUMAN		3	485;495;670	894.451		0									0.227511
Q9P2D1	Q9P2D1	Chromodomain-helicase-DNA-binding protein 7 (CHD-7) (EC 3.6.4.12) (ATP-dependent helicase CHD7)	CHD7	HUMAN	2	10	1858;1865;2106;2129;2174;2204;2215;2446;2543;2622	893.815	2	4									0.227349
P42680	P42680	Tyrosine-protein kinase Tec (EC 2.7.10.2)	TEC	HUMAN	1	1	27	893.485	0	0									0.227265
Q9Y4U1	Q9Y4U1	Methylmalonic aciduria and homocystinuria type C protein (EC 1.16.1.-) (CblC) (Cyanocobalamin reductase (cyanide-eliminating))	MMACHC	HUMAN		3	242;4;9	893.033		0									0.22715
Q9NX58	Q9NX58	Cell growth-regulating nucleolar protein	LYAR	HUMAN	1	1	14	892.773	0	0									0.227084
Q96MU7	Q96MU7	YTH domain-containing protein 1 (Splicing factor YT521) (YT521-B)	YTHDC1	HUMAN	1	3	374;469;96	892.725	1	1									0.227071
P62244	P62244	40S ribosomal protein S15a (Small ribosomal subunit protein uS8)	RPS15A	HUMAN		4	12;124;60;71	892.386		0									0.226985
Q9HCJ3-2	Q9HCJ3-2	Ribonucleoprotein PTB-binding 2 (Protein raver-2)	RAVER2	HUMAN		6	192;411;497;562;594;74	892.256		1									0.226952
Q14004	Q14004	Cyclin-dependent kinase 13 (EC 2.7.11.22) (EC 2.7.11.23) (CDC2-related protein kinase 5) (Cell division cycle 2-like protein kinase 5) (Cell division protein kinase 13) (hCDK13) (Cholinesterase-related cell division controller)	CDK13	HUMAN	1	1	547	891.626	1	1									0.226792
Q96S55	Q96S55	ATPase WRNIP1 (EC 3.6.1.3) (Werner helicase-interacting protein 1)	WRNIP1	HUMAN	2	7	225;286;287;301;310;464;636	891.237	0	0									0.226693
Q9C0F0	Q9C0F0	Putative Polycomb group protein ASXL3 (Additional sex combs-like protein 3)	ASXL3	HUMAN		5	1590;1643;1669;7;8	891.017		3									0.226637
Q5T5D7	Q5T5D7	Zinc finger protein 684	ZNF684	HUMAN	1	1	59	890.555	1	1									0.22652
O95602	O95602	DNA-directed RNA polymerase I subunit RPA1 (RNA polymerase I subunit A1) (EC 2.7.7.6) (A190) (DNA-directed RNA polymerase I largest subunit) (DNA-directed RNA polymerase I subunit A) (RNA polymerase I 194 kDa subunit) (RPA194)	POLR1A	HUMAN	2	3	1355;1574;878	890.462	0	0									0.226496
Q9UI95	Q9UI95	Mitotic spindle assembly checkpoint protein MAD2B (Mitotic arrest deficient 2-like protein 2) (MAD2-like protein 2) (REV7 homolog) (hREV7)	MAD2L2	HUMAN		3	190;47;72	890.336		0									0.226464
P48634	P48634	Protein PRRC2A (HLA-B-associated transcript 2) (Large proline-rich protein BAT2) (Proline-rich and coiled-coil-containing protein 2A) (Protein G2)	PRRC2A	HUMAN	1	1	505	890.239	1	1									0.226439
											P10922	Histone H1.0 (Histone H1') (Histone H1(0)) (MyD196) [Cleaved into: Histone H1.0, N-terminally processed]	H1f0	MOUSE	1	12	403.429	0	0.22642
O43293	O43293	Death-associated protein kinase 3 (DAP kinase 3) (EC 2.7.11.1) (DAP-like kinase) (Dlk) (MYPT1 kinase) (Zipper-interacting protein kinase) (ZIP-kinase)	DAPK3	HUMAN		3	141;167;400	889.969		2									0.226371
Q15021	Q15021	Condensin complex subunit 1 (Chromosome condensation-related SMC-associated protein 1) (Chromosome-associated protein D2) (hCAP-D2) (Non-SMC condensin I complex subunit D2) (XCAP-D2 homolog)	NCAPD2	HUMAN	1	5	517;597;616;705;749	889.499	0	1									0.226251
Q9NP50	Q9NP50	Protein FAM60A (Tera protein homolog)	FAM60A	HUMAN		2	104;205	889.457		1									0.22624
Q53EQ6	Q53EQ6	Tigger transposable element-derived protein 5	TIGD5	HUMAN	1	3	204;93;97	889.447	1	2									0.226238
											P39087	Glutamate receptor ionotropic, kainate 2 (GluK2) (Glutamate receptor 6) (GluR-6) (GluR6) (Glutamate receptor beta-2) (GluR beta-2)	Grik2	MOUSE	1	401	403.092	0	0.226231
P11021	P11021	78 kDa glucose-regulated protein (GRP-78) (Endoplasmic reticulum lumenal Ca(2+)-binding protein grp78) (Heat shock 70 kDa protein 5) (Immunoglobulin heavy chain-binding protein) (BiP)	HSPA5	HUMAN	1	1	352	504.759	0	0	P20029	78 kDa glucose-regulated protein (GRP-78) (Heat shock 70 kDa protein 5) (Immunoglobulin heavy chain-binding protein) (BiP)	Hspa5	MOUSE	2	165;448	174.242	0	0.226181
Q8NC96	Q8NC96	Adaptin ear-binding coat-associated protein 1 (NECAP endocytosis-associated protein 1) (NECAP-1)	NECAP1	HUMAN		1	59	887.073		1									0.225634
Q96JG8	Q96JG8	Melanoma-associated antigen D4 (MAGE-D4 antigen) (MAGE-E1 antigen)	MAGED4	HUMAN		5	253;297;313;315;563	886.971		0									0.225608
Q9BU64	Q9BU64	Centromere protein O (CENP-O) (Interphase centromere complex protein 36)	CENPO	HUMAN	2	4	102;14;290;33	886.14	1	1									0.225397
Q9H939	Q9H939	Proline-serine-threonine phosphatase-interacting protein 2 (PEST phosphatase-interacting protein 2)	PSTPIP2	HUMAN		1	62	885.883		0									0.225331
Q6PCD5	Q6PCD5	E3 ubiquitin-protein ligase RFWD3 (EC 2.3.2.27) (RING finger and WD repeat domain-containing protein 3) (RING finger protein 201) (RING-type E3 ubiquitin transferase RFWD3)	RFWD3	HUMAN		5	326;402;433;488;697	885.412		0									0.225212
Q15746	Q15746	Myosin light chain kinase, smooth muscle (MLCK) (smMLCK) (EC 2.7.11.18) (Kinase-related protein) (KRP) (Telokin) [Cleaved into: Myosin light chain kinase, smooth muscle, deglutamylated form]	MYLK	HUMAN	1	1	960	885.277	0	0									0.225177
Q92698	Q92698	DNA repair and recombination protein RAD54-like (EC 3.6.4.-) (RAD54 homolog) (hHR54) (hRAD54)	RAD54L	HUMAN		9	224;248;363;407;441;455;53;662;83	885.131		2									0.22514
Q96PZ2	Q96PZ2	Protein FAM111A	FAM111A	HUMAN	4	5	20;30;304;505;65	884.888	2	3									0.225078
O43761	O43761	Synaptogyrin-3	SYNGR3	HUMAN	1	1	222	884.517	0	0									0.224984
P11217	P11217	Glycogen phosphorylase, muscle form (EC 2.4.1.1) (Myophosphorylase)	PYGM	HUMAN	1	1	545	884.422	0	0									0.22496
O94762	O94762	ATP-dependent DNA helicase Q5 (EC 3.6.4.12) (DNA helicase, RecQ-like type 5) (RecQ5) (RecQ protein-like 5)	RECQL5	HUMAN		8	103;248;294;43;521;592;598;661	884.133		1									0.224886
P10243	P10243	Myb-related protein A (A-Myb) (Myb-like protein 1)	MYBL1	HUMAN		3	592;602;613	884.028		3									0.224859
Q8N5P1	Q8N5P1	Zinc finger CCCH domain-containing protein 8	ZC3H8	HUMAN	1	1	43	883.474	1	1									0.224719
Q9Y285	Q9Y285	Phenylalanine--tRNA ligase alpha subunit (EC 6.1.1.20) (CML33) (Phenylalanyl-tRNA synthetase alpha subunit) (PheRS)	FARSA	HUMAN		9	101;106;177;187;208;311;406;427;481	883.381		1									0.224695
Q6P452	Q6P452	Annexin A4 (35-beta calcimedin) (Annexin IV) (Annexin-4) (Carbohydrate-binding protein p33/p41) (Chromobindin-4) (Endonexin I) (Lipocortin IV) (P32.5) (PP4-X) (Placental anticoagulant protein II) (PAP-II) (Protein II)	ANXA4	HUMAN	1	1	30	882.923	0	0									0.224578
Q9UNS1	Q9UNS1	Protein timeless homolog (hTIM)	TIMELESS	HUMAN	1	5	1085;1106;1114;36;950	882.714	0	0									0.224525
Q9P2I0	Q9P2I0	Cleavage and polyadenylation specificity factor subunit 2 (Cleavage and polyadenylation specificity factor 100 kDa subunit) (CPSF 100 kDa subunit)	CPSF2	HUMAN	1	7	130;140;472;481;499;622;654	882.52	1	2									0.224476
Q9Y2D5	Q9Y2D5	A-kinase anchor protein 2 (AKAP-2) (AKAP-KL) (Protein kinase A-anchoring protein 2) (PRKA2)	AKAP2	HUMAN	1	1	174	882.3	1	1									0.22442
O60675	O60675	Transcription factor MafK (Erythroid transcription factor NF-E2 p18 subunit)	MAFK	HUMAN	4	4	14;15;6;9	882.253	1	1									0.224408
Q7Z2Z2	Q7Z2Z2	Elongation factor-like GTPase 1 (Elongation factor Tu GTP-binding domain-containing protein 1) (Elongation factor-like 1) (Protein FAM42A)	EFL1	HUMAN	3	3	313;315;318	881.868	0	0									0.22431
Q15185	Q15185	Prostaglandin E synthase 3 (EC 5.3.99.3) (Cytosolic prostaglandin E2 synthase) (cPGES) (Hsp90 co-chaperone) (Progesterone receptor complex p23) (Telomerase-binding protein p23)	PTGES3	HUMAN		5	35;48;65;91;95	680.359		0	Q9R0Q7	Prostaglandin E synthase 3 (EC 5.3.99.3) (Cytosolic prostaglandin E2 synthase) (cPGES) (Hsp90 co-chaperone) (Progesterone receptor complex p23) (Sid 3177) (Telomerase-binding protein p23)	Ptges3	MOUSE	1	35	91.2557	0	0.224271
Q15050	Q15050	Ribosome biogenesis regulatory protein homolog	RRS1	HUMAN	1	2	12;154	881.394	1	1									0.22419
											O35490	Betaine--homocysteine S-methyltransferase 1 (EC 2.1.1.5)	Bhmt	MOUSE	4	11;179;229;241	399.232	0	0.224064
P15104	P15104	Glutamine synthetase (GS) (EC 6.3.1.2) (Glutamate decarboxylase) (EC 4.1.1.15) (Glutamate--ammonia ligase)	GLUL	HUMAN		5	11;14;276;52;95	513.295		0	P15105	Glutamine synthetase (GS) (EC 6.3.1.2) (Glutamate decarboxylase) (EC 4.1.1.15) (Glutamate--ammonia ligase)	Glul	MOUSE	1	11	166.482	0	0.223997
Q96MY1	Q96MY1	Nucleolar protein 4-like	NOL4L	HUMAN	1	1	142	880.347	1	1									0.223923
Q52LA3	Q52LA3	Protein lin-52 homolog	LIN52	HUMAN		2	23;56	880.309		0									0.223913
Q15555	Q15555	Microtubule-associated protein RP/EB family member 2 (APC-binding protein EB2) (End-binding protein 2) (EB2)	MAPRE2	HUMAN		10	102;109;119;126;138;141;155;207;213;235	880.152		1									0.223873
Q9Y617	Q9Y617	Phosphoserine aminotransferase (EC 2.6.1.52) (Phosphohydroxythreonine aminotransferase) (PSAT)	PSAT1	HUMAN		11	117;127;16;184;190;274;300;311;33;51;94	879.435		0									0.223691
Q8N3Z6	Q8N3Z6	Zinc finger CCHC domain-containing protein 7 (TRAMP-like complex RNA-binding factor ZCCHC7)	ZCCHC7	HUMAN	2	3	106;490;68	879.021	0	0									0.223586
Q6ZNA4	Q6ZNA4	E3 ubiquitin-protein ligase Arkadia (EC 2.3.2.27) (RING finger protein 111) (hRNF111) (RING-type E3 ubiquitin transferase Arkadia)	RNF111	HUMAN	2	3	19;59;927	878.596	1	1									0.223478
P52435	P52435;Q9GZM3-2	DNA-directed RNA polymerase II subunit RPB11-a (RNA polymerase II subunit B11-a) (RPB11a) (DNA-directed RNA polymerase II subunit J-1) (RNA polymerase II 13.3 kDa subunit)	POLR2J	HUMAN		5	26;37;47;62;[Q9GZM3-2]89	878.106		0									0.223353
Q86VD1	Q86VD1	MORC family CW-type zinc finger protein 1 (Cancer/testis antigen 33) (CT33)	MORC1	HUMAN	1	1	286	878.011	1	1									0.223329
Q9Y6J0	Q9Y6J0	Calcineurin-binding protein cabin-1 (Calcineurin inhibitor) (CAIN)	CABIN1	HUMAN		6	1677;210;260;444;706;936	877.476		2									0.223193
Q86WR0	Q86WR0	Coiled-coil domain-containing protein 25	CCDC25	HUMAN		1	191	877.144		1									0.223108
Q13867	Q13867	Bleomycin hydrolase (BH) (BLM hydrolase) (BMH) (EC 3.4.22.40)	BLMH	HUMAN		2	244;62	877.045		0									0.223083
Q14CB8	Q14CB8	Rho GTPase-activating protein 19 (Rho-type GTPase-activating protein 19)	ARHGAP19	HUMAN		8	195;292;343;349;390;456;481;86	876.808		0									0.223023
Q96NI8	Q96NI8	Zinc finger protein 570	ZNF570	HUMAN		1	147	876.097		1									0.222842
A5PL33	A5PL33	Protein KRBA1	KRBA1	HUMAN	2	2	259;332	875.742	2	2									0.222752
O95453	O95453	Poly(A)-specific ribonuclease PARN (EC 3.1.13.4) (Deadenylating nuclease) (Deadenylation nuclease) (Polyadenylate-specific ribonuclease)	PARN	HUMAN		2	198;537	875.722		0									0.222747
											P40630-2	Transcription factor A, mitochondrial (mtTFA) (Testis-specific high mobility group protein) (TS-HMG)	Tfam	MOUSE	1	12	396.657	0	0.22262
Q13868	Q13868	Exosome complex component RRP4 (Exosome component 2) (Ribosomal RNA-processing protein 4)	EXOSC2	HUMAN	1	4	165;273;51;65	875.112	0	1									0.222592
Q9H814	Q9H814	Phosphorylated adapter RNA export protein (RNA U small nuclear RNA export adapter protein)	PHAX	HUMAN	1	1	86	875.036	0	0									0.222572
O94876	O94876	Transmembrane and coiled-coil domains protein 1	TMCC1	HUMAN		1	330	874.172		0									0.222353
Q06587	Q06587	E3 ubiquitin-protein ligase RING1 (EC 2.3.2.27) (Polycomb complex protein RING1) (RING finger protein 1) (RING-type E3 ubiquitin transferase RING1) (Really interesting new gene 1 protein)	RING1	HUMAN		2	285;403	874.049		0									0.222321
Q9P2F9	Q9P2F9	Zinc finger protein 319	ZNF319	HUMAN	1	1	130	873.895	0	0									0.222282
Q99832	Q99832	T-complex protein 1 subunit eta (TCP-1-eta) (CCT-eta) (HIV-1 Nef-interacting protein) [Cleaved into: T-complex protein 1 subunit eta, N-terminally processed]	CCT7	HUMAN		1	430	476.207		0	P80313	T-complex protein 1 subunit eta (TCP-1-eta) (CCT-eta) [Cleaved into: T-complex protein 1 subunit eta, N-terminally processed]	Cct7	MOUSE	1	430	180.233	0	0.222281
Q9H4A4	Q9H4A4	Aminopeptidase B (AP-B) (EC 3.4.11.6) (Arginine aminopeptidase) (Arginyl aminopeptidase)	RNPEP	HUMAN		1	398	873.623		1									0.222213
Q7Z2T5	Q7Z2T5	TRMT1-like protein (EC 2.1.1.-)	TRMT1L	HUMAN	1	8	223;247;255;346;585;594;644;77	873.574	1	1									0.2222
Q32P41	Q32P41	tRNA (guanine(37)-N1)-methyltransferase (EC 2.1.1.228) (M1G-methyltransferase) (tRNA [GM37] methyltransferase) (tRNA methyltransferase 5 homolog)	TRMT5	HUMAN		16	100;133;170;229;239;264;318;319;334;341;357;365;379;490;502;84	873.547		1									0.222193
P0CB47	P0CB47	Upstream-binding factor 1-like protein 1	UBTFL1	HUMAN	1	1	59	873.399	0	0									0.222156
A6NEL3	A6NEL3	Putative protein FAM86C2P (EC 2.1.1.-)	FAM86C2P	HUMAN	1	1	145	873.093	0	0									0.222078
O14818	O14818	Proteasome subunit alpha type-7 (EC 3.4.25.1) (Proteasome subunit RC6-1) (Proteasome subunit XAPC7)	PSMA7	HUMAN		4	204;218;227;52	514.673		0	Q9Z2U0	Proteasome subunit alpha type-7 (EC 3.4.25.1) (Proteasome subunit RC6-1)	Psma7	MOUSE	1	204	162.206	0	0.221947
P98082	P98082	Disabled homolog 2 (Adaptor molecule disabled-2) (Differentially expressed in ovarian carcinoma 2) (DOC-2) (Differentially-expressed protein 2)	DAB2	HUMAN		1	163	872.119		0									0.22183
O95218	O95218	Zinc finger Ran-binding domain-containing protein 2 (Zinc finger protein 265) (Zinc finger, splicing)	ZRANB2	HUMAN	3	5	137;146;43;46;54	872.071	0	0									0.221818
											P15375	Myogenic factor 6 (Myf-6) (Herculin) (Muscle-specific regulatory factor 4)	Myf6	MOUSE	1	170	395.145	1	0.221771
Q9UNX4	Q9UNX4	WD repeat-containing protein 3	WDR3	HUMAN	1	19	114;238;270;311;335;360;474;529;536;616;644;653;729;755;778;816;906;912;937	871.387	1	5									0.221644
O95229	O95229	ZW10 interactor (ZW10-interacting protein 1) (Zwint-1)	ZWINT	HUMAN		6	148;162;178;196;239;264	871.379		0									0.221642
O95551	O95551	Tyrosyl-DNA phosphodiesterase 2 (Tyr-DNA phosphodiesterase 2) (hTDP2) (EC 3.1.4.-) (5'-tyrosyl-DNA phosphodiesterase) (5'-Tyr-DNA phosphodiesterase) (ETS1-associated protein 2) (ETS1-associated protein II) (EAPII) (TRAF and TNF receptor-associated protein) (Tyrosyl-RNA phosphodiesterase) (VPg unlinkase)	TDP2	HUMAN		3	192;23;82	871.057		0									0.22156
Q6PIW4	Q6PIW4	Fidgetin-like protein 1 (EC 3.6.4.-)	FIGNL1	HUMAN		5	150;183;225;296;447	870.987		1									0.221542
Q9UBF8	Q9UBF8	Phosphatidylinositol 4-kinase beta (PI4K-beta) (PI4Kbeta) (PtdIns 4-kinase beta) (EC 2.7.1.67) (NPIK) (PI4K92)	PI4KB	HUMAN		3	137;297;742	870.893		1									0.221518
Q8IZ40	Q8IZ40	REST corepressor 2	RCOR2	HUMAN	2	7	152;199;223;327;60;73;88	870.538	1	2									0.221428
H3BLZ8	H3BLZ8	Probable ATP-dependent RNA helicase DDX17 (EC 3.6.4.13) (DEAD box protein 17) (DEAD box protein p72) (DEAD box protein p82) (RNA-dependent helicase p72)	DDX17	HUMAN	1	8	129;168;405;420;528;535;547;563	870.383	1	1									0.221389
P30101	P30101	Protein disulfide-isomerase A3 (EC 5.3.4.1) (58 kDa glucose-regulated protein) (58 kDa microsomal protein) (p58) (Disulfide isomerase ER-60) (Endoplasmic reticulum resident protein 57) (ER protein 57) (ERp57) (Endoplasmic reticulum resident protein 60) (ER protein 60) (ERp60)	PDIA3	HUMAN		1	104	404.533		0	P27773	Protein disulfide-isomerase A3 (EC 5.3.4.1) (58 kDa glucose-regulated protein) (58 kDa microsomal protein) (p58) (Disulfide isomerase ER-60) (Endoplasmic reticulum resident protein 57) (ER protein 57) (ERp57) (Endoplasmic reticulum resident protein 60) (ER protein 60) (ERp60)	Pdia3	MOUSE	2	82;94	211.027	0	0.221333
P56524	P56524	Histone deacetylase 4 (HD4) (EC 3.5.1.98)	HDAC4	HUMAN		3	236;281;559	339.707		1	Q6NZM9	Histone deacetylase 4 (HD4) (EC 3.5.1.98)	Hdac4	MOUSE	1	556	240.306	1	0.221276
Q7L014	Q7L014	Probable ATP-dependent RNA helicase DDX46 (EC 3.6.4.13) (DEAD box protein 46) (PRP5 homolog)	DDX46	HUMAN	1	6	186;236;394;894;907;915	869.926	1	3									0.221272
P62888	P62888	60S ribosomal protein L30 (Large ribosomal subunit protein eL30)	RPL30	HUMAN		1	57	432.176		1	P62889	60S ribosomal protein L30	Rpl30	MOUSE	1	44	198.304	0	0.221223
O43172	O43172	U4/U6 small nuclear ribonucleoprotein Prp4 (PRP4 homolog) (hPrp4) (U4/U6 snRNP 60 kDa protein) (WD splicing factor Prp4)	PRPF4	HUMAN	1	7	159;244;26;284;456;486;494	869.729	1	2									0.221222
P30520	P30520	Adenylosuccinate synthetase isozyme 2 (AMPSase 2) (AdSS 2) (EC 6.3.4.4) (Adenylosuccinate synthetase, acidic isozyme) (Adenylosuccinate synthetase, liver isozyme) (L-type adenylosuccinate synthetase) (IMP--aspartate ligase 2)	ADSS	HUMAN		4	173;397;441;447	869.534		1									0.221173
Q96SW2	Q96SW2	Protein cereblon	CRBN	HUMAN		1	407	869.524		0									0.22117
P78549	P78549	Endonuclease III-like protein 1 (hNTH1) (EC 3.2.2.-) (EC 4.2.99.18) (Bifunctional DNA N-glycosylase/DNA-(apurinic or apyrimidinic site) lyase) (DNA glycosylase/AP lyase)	NTHL1	HUMAN		4	105;174;190;83	869.436		0									0.221148
Q6IBW4	Q6IBW4	Condensin-2 complex subunit H2 (Chromosome-associated protein H2) (hCAP-H2) (Kleisin-beta) (Non-SMC condensin II complex subunit H2)	NCAPH2	HUMAN		4	274;280;329;92	869.202		0									0.221088
Q14593	Q14593	Zinc finger protein 273 (Zinc finger protein HZF9)	ZNF273	HUMAN	1	1	288	869.039	0	0									0.221047
Q53F19	Q53F19	Nuclear cap-binding protein subunit 3 (Protein ELG)	NCBP3	HUMAN	2	4	12;541;57;70	868.827	1	1									0.220993
O75448	O75448	Mediator of RNA polymerase II transcription subunit 24 (Activator-recruited cofactor 100 kDa component) (ARC100) (Cofactor required for Sp1 transcriptional activation subunit 4) (CRSP complex subunit 4) (Mediator complex subunit 24) (Thyroid hormone receptor-associated protein 4) (Thyroid hormone receptor-associated protein complex 100 kDa component) (Trap100) (hTRAP100) (Vitamin D3 receptor-inte…	MED24	HUMAN		5	182;430;553;7;984	868.814		2									0.22099
Q96G74	Q96G74	OTU domain-containing protein 5 (EC 3.4.19.12) (Deubiquitinating enzyme A) (DUBA)	OTUD5	HUMAN		3	366;370;386	867.877		0									0.220751
O43248	O43248	Homeobox protein Hox-C11 (Homeobox protein Hox-3H)	HOXC11	HUMAN		2	116;178	867.77		2									0.220724
Q6P6C2	Q6P6C2	RNA demethylase ALKBH5 (EC 1.14.11.-) (Alkylated DNA repair protein alkB homolog 5) (Alpha-ketoglutarate-dependent dioxygenase alkB homolog 5)	ALKBH5	HUMAN		6	102;116;132;24;295;388	867.44		1									0.22064
P27694	P27694	Replication protein A 70 kDa DNA-binding subunit (RP-A p70) (Replication factor A protein 1) (RF-A protein 1) (Single-stranded DNA-binding protein) [Cleaved into: Replication protein A 70 kDa DNA-binding subunit, N-terminally processed]	RPA1	HUMAN		10	167;183;196;273;311;324;343;379;431;449	867.108		1									0.220556
Q9NP74	Q9NP74	Palmdelphin (Paralemmin-like protein)	PALMD	HUMAN	1	1	94	867.021	1	1									0.220533
Q8NI36	Q8NI36	WD repeat-containing protein 36 (T-cell activation WD repeat-containing protein) (TA-WDRP)	WDR36	HUMAN	5	8	235;238;446;467;785;814;830;839	866.636	1	1									0.220436
Q13356	Q13356	Peptidyl-prolyl cis-trans isomerase-like 2 (PPIase) (EC 2.3.2.27) (EC 5.2.1.8) (CYC4) (Cyclophilin-60) (Cyclophilin-like protein Cyp-60) (Cyp60) (hCyP-60) (RING-type E3 ubiquitin transferase isomerase-like 2) (Rotamase PPIL2)	PPIL2	HUMAN		11	166;176;180;188;226;450;460;462;482;490;82	866.047		0									0.220286
P49736	P49736	DNA replication licensing factor MCM2 (EC 3.6.4.12) (Minichromosome maintenance protein 2 homolog) (Nuclear protein BM28)	MCM2	HUMAN	2	9	178;348;450;462;476;492;505;734;898	866.038	0	0									0.220284
Q8TD26	Q8TD26	Chromodomain-helicase-DNA-binding protein 6 (CHD-6) (EC 3.6.4.12) (ATP-dependent helicase CHD6) (Radiation-induced gene B protein)	CHD6	HUMAN		6	2021;2054;2172;436;724;997	865.811		2									0.220226
P30050	P30050	60S ribosomal protein L12 (Large ribosomal subunit protein uL11)	RPL12	HUMAN		1	31	584.169		0	P35979	60S ribosomal protein L12	Rpl12	MOUSE	1	31	127.601	0	0.220202
O94768	O94768	Serine/threonine-protein kinase 17B (EC 2.7.11.1) (DAP kinase-related apoptosis-inducing protein kinase 2)	STK17B	HUMAN		5	160;24;340;53;62	865.678		1									0.220192
Q9UBU9	Q9UBU9	Nuclear RNA export factor 1 (Tip-associated protein) (Tip-associating protein) (mRNA export factor TAP)	NXF1	HUMAN		6	121;132;205;294;304;316	865.482		3									0.220142
Q2NL82	Q2NL82	Pre-rRNA-processing protein TSR1 homolog	TSR1	HUMAN		15	317;320;342;346;380;462;470;476;507;538;542;609;705;776;791	865.116		2									0.220049
O94782	O94782	Ubiquitin carboxyl-terminal hydrolase 1 (EC 3.4.19.12) (Deubiquitinating enzyme 1) (hUBP) (Ubiquitin thioesterase 1) (Ubiquitin-specific-processing protease 1)	USP1	HUMAN		8	219;232;368;412;479;48;551;623	865.022		4									0.220025
H3BMN5	H3BMN5	Calretinin (CR) (29 kDa calbindin)	CALB2	HUMAN	1	1	14	864.617	0	0									0.219922
O95251	O95251	Histone acetyltransferase KAT7 (EC 2.3.1.48) (Histone acetyltransferase binding to ORC1) (Lysine acetyltransferase 7) (MOZ, YBF2/SAS3, SAS2 and TIP60 protein 2) (MYST-2)	KAT7	HUMAN	1	7	184;323;401;415;503;542;604	864.227	0	0									0.219823
Q6MZW2	Q6MZW2	Follistatin-related protein 4 (Follistatin-like protein 4)	FSTL4	HUMAN	1	1	205	864.142	0	0									0.219801
											P02088	Hemoglobin subunit beta-1 (Beta-1-globin) (Hemoglobin beta-1 chain) (Hemoglobin beta-major chain);Beta-globin (Globin a1) (Hemoglobin, beta adult s chain) (Hemoglobin, beta adult t chain)	Hbb-b1	MOUSE	6	60;67;83;[A8DUK4]133;145;9	391.582	0	0.219771
Q96K62	Q96K62	Zinc finger and BTB domain-containing protein 45 (Zinc finger protein 499)	ZBTB45	HUMAN		1	189	469.139		1	Q52KG4	Zinc finger and BTB domain-containing protein 45 (Zinc finger protein 499)	Zbtb45	MOUSE	1	189	178.875	1	0.219721
Q7Z4V5	Q7Z4V5	Hepatoma-derived growth factor-related protein 2 (HRP-2) (Hepatoma-derived growth factor 2) (HDGF-2)	HDGFL2	HUMAN	1	3	554;568;574	863.674	1	1									0.219682
Q96KQ7	Q96KQ7	Histone-lysine N-methyltransferase EHMT2 (EC 2.1.1.-) (EC 2.1.1.43) (Euchromatic histone-lysine N-methyltransferase 2) (HLA-B-associated transcript 8) (Histone H3-K9 methyltransferase 3) (H3-K9-HMTase 3) (Lysine N-methyltransferase 1C) (Protein G9a)	EHMT2	HUMAN		4	219;229;465;747	863.573		2									0.219657
Q96DX5	Q96DX5	Ankyrin repeat and SOCS box protein 9 (ASB-9)	ASB9	HUMAN		1	185	863.488		0									0.219635
Q9UGN5	Q9UGN5	Poly [ADP-ribose] polymerase 2 (PARP-2) (hPARP-2) (EC 2.4.2.30) (ADP-ribosyltransferase diphtheria toxin-like 2) (ARTD2) (NAD(+) ADP-ribosyltransferase 2) (ADPRT-2) (Poly[ADP-ribose] synthase 2) (pADPRT-2)	PARP2	HUMAN	1	10	101;171;193;220;225;229;259;276;348;469	863.44	1	4									0.219623
Q02790	Q02790	Peptidyl-prolyl cis-trans isomerase FKBP4 (PPIase FKBP4) (EC 5.2.1.8) (51 kDa FK506-binding protein) (FKBP51) (52 kDa FK506-binding protein) (52 kDa FKBP) (FKBP-52) (59 kDa immunophilin) (p59) (FK506-binding protein 4) (FKBP-4) (FKBP59) (HSP-binding immunophilin) (HBI) (Immunophilin FKBP52) (Rotamase) [Cleaved into: Peptidyl-prolyl cis-trans isomerase FKBP4, N-terminally processed]	FKBP4	HUMAN	2	4	108;38;426;441	862.348	2	4									0.219345
Q9H0D6	Q9H0D6	5'-3' exoribonuclease 2 (EC 3.1.13.-) (DHM1-like protein) (DHP protein)	XRN2	HUMAN		14	132;142;152;172;207;25;256;33;40;493;641;767;776;782	861.965		0									0.219248
P31946	P31946	14-3-3 protein beta/alpha (Protein 1054) (Protein kinase C inhibitor protein 1) (KCIP-1) [Cleaved into: 14-3-3 protein beta/alpha, N-terminally processed]	YWHAB	HUMAN	1	2	117;195	861.891	0	0									0.219229
Q10570	Q10570	Cleavage and polyadenylation specificity factor subunit 1 (Cleavage and polyadenylation specificity factor 160 kDa subunit) (CPSF 160 kDa subunit)	CPSF1	HUMAN	1	6	102;1055;1169;1241;544;99	861.631	1	1									0.219163
P49759	P49759	Dual specificity protein kinase CLK1 (EC 2.7.12.1) (CDC-like kinase 1)	CLK1	HUMAN		1	290	861.446		1									0.219116
Q96NC0	Q96NC0	Zinc finger matrin-type protein 2	ZMAT2	HUMAN	1	1	8	861.356	0	0									0.219093
Q8N1F7	Q8N1F7	Nuclear pore complex protein Nup93 (93 kDa nucleoporin) (Nucleoporin Nup93)	NUP93	HUMAN	1	9	103;106;359;586;59;606;619;627;660	861.027	0	2									0.219009
Q96EK7	Q96EK7	Constitutive coactivator of peroxisome proliferator-activated receptor gamma (Constitutive coactivator of PPAR-gamma) (Constitutive coactivator of PPARG) (PPARG constitutive coactivator 1) (PGCC1) (Protein FAM120B)	FAM120B	HUMAN		6	260;283;310;505;517;553	860.896		4									0.218976
Q9NYZ3	Q9NYZ3	G2 and S phase-expressed protein 1 (GTSE-1) (Protein B99 homolog)	GTSE1	HUMAN	1	4	106;143;263;630	860.596	1	3									0.218899
P33981	P33981	Dual specificity protein kinase TTK (EC 2.7.12.1) (Phosphotyrosine picked threonine-protein kinase) (PYT)	TTK	HUMAN		11	201;28;287;344;367;372;421;472;649;810;827	860.269		2									0.218816
Q14320	Q14320	Protein FAM50A (Protein HXC-26) (Protein XAP-5)	FAM50A	HUMAN		7	158;271;275;305;42;5;61	860.232		0									0.218807
Q9NY59	Q9NY59	Sphingomyelin phosphodiesterase 3 (EC 3.1.4.12) (Neutral sphingomyelinase 2) (nSMase-2) (nSMase2) (Neutral sphingomyelinase II)	SMPD3	HUMAN	1	1	331	860.081	0	0									0.218768
Q96BN2	Q96BN2	Transcriptional adapter 1 (SPT3-associated factor 42) (STAF42) (Transcriptional adapter 1-like protein)	TADA1	HUMAN	1	2	128;24	859.88	0	0									0.218717
Q9UG01	Q9UG01	Intraflagellar transport protein 172 homolog	IFT172	HUMAN	1	2	738;855	859.213	0	1									0.218548
Q71F23	Q71F23	Centromere protein U (CENP-U) (Centromere protein of 50 kDa) (CENP-50) (Interphase centromere complex protein 24) (KSHV latent nuclear antigen-interacting protein 1) (MLF1-interacting protein) (Polo-box-interacting protein 1)	CENPU	HUMAN	2	2	244;63	858.415	1	1									0.218344
Q86Y22	Q86Y22	Collagen alpha-1(XXIII) chain	COL23A1	HUMAN		1	279	858.353		1									0.218329
Q5VV42	Q5VV42	Threonylcarbamoyladenosine tRNA methylthiotransferase (EC 2.8.4.5) (CDK5 regulatory subunit-associated protein 1-like 1) (tRNA-t(6)A37 methylthiotransferase)	CDKAL1	HUMAN		2	132;404	858.336		1									0.218325
Q08752	Q08752	Peptidyl-prolyl cis-trans isomerase D (PPIase D) (EC 5.2.1.8) (40 kDa peptidyl-prolyl cis-trans isomerase) (Cyclophilin-40) (CYP-40) (Cyclophilin-related protein) (Rotamase D)	PPID	HUMAN		6	168;195;218;257;267;64	858.297		1									0.218314
Q6ZMK1	Q6ZMK1	Cysteine and histidine-rich protein 1	CYHR1	HUMAN	1	1	292	854.579	0	0									0.217369
Q8N695	Q8N695	Sodium-coupled monocarboxylate transporter 1 (Apical iodide transporter) (Electrogenic sodium monocarboxylate cotransporter) (Sodium iodide-related cotransporter) (Solute carrier family 5 member 8)	SLC5A8	HUMAN		1	109	854.316		0									0.217302
Q9HBM1	Q9HBM1	Kinetochore protein Spc25 (hSpc25)	SPC25	HUMAN		1	52	854.264		1									0.217289
P19388	P19388	DNA-directed RNA polymerases I, II, and III subunit RPABC1 (RNA polymerases I, II, and III subunit ABC1) (DNA-directed RNA polymerase II 23 kDa polypeptide) (DNA-directed RNA polymerase II subunit E) (RPB5 homolog) (XAP4)	POLR2E	HUMAN		2	115;81	853.714		0									0.217149
Q9UHR5	Q9UHR5	SAP30-binding protein (Transcriptional regulator protein HCNGP)	SAP30BP	HUMAN		2	220;304	852.712		1									0.216894
P28290	P28290	Sperm-specific antigen 2 (Cleavage signal-1 protein) (CS-1) (Ki-ras-induced actin-interacting protein)	SSFA2	HUMAN	1	1	808	852.709	1	1									0.216893
Q5U623	Q5U623	Activating transcription factor 7-interacting protein 2 (ATF7-interacting protein 2) (MBD1-containing chromatin-associated factor 2)	ATF7IP2	HUMAN		3	108;387;672	852.504		1									0.216841
											Q62277	Synaptophysin (BM89 antigen) (Major synaptic vesicle protein p38)	Syp	MOUSE	1	179	386.35	0	0.216834
											P81270	Transcriptional regulator ERG	Erg	MOUSE	1	74	386.294	1	0.216803
Q8N108	Q8N108	Mesoderm induction early response protein 1 (Early response 1) (Er1) (Mi-er1) (hMi-er1)	MIER1	HUMAN	1	2	239;420	852.147	0	1									0.21675
P18621	P18621	60S ribosomal protein L17 (60S ribosomal protein L23) (Large ribosomal subunit protein uL22) (PD-1)	RPL17	HUMAN	1	1	159	851.92	1	1									0.216693
Q8IYD8	Q8IYD8	Fanconi anemia group M protein (Protein FACM) (EC 3.6.4.13) (ATP-dependent RNA helicase FANCM) (Fanconi anemia-associated polypeptide of 250 kDa) (FAAP250) (Protein Hef ortholog)	FANCM	HUMAN	1	3	1316;1442;1749	851.888	1	1									0.216684
Q53GI3	Q53GI3	Zinc finger protein 394 (Zinc finger protein with KRAB and SCAN domains 14)	ZNF394	HUMAN	3	3	254;303;40	851.694	3	3									0.216635
A8MYV2	A8MYV2	Putative RNA-binding protein Luc7-like 1 (Putative SR protein LUC7B1) (SR+89)	LUC7L	HUMAN		1	8	851.575		0									0.216605
P15036	P15036	Protein C-ets-2	ETS2	HUMAN		6	173;214;24;411;76;91	850.913		2									0.216436
Q9Y620	Q9Y620	DNA repair and recombination protein RAD54B (EC 3.6.4.-) (RAD54 homolog B)	RAD54B	HUMAN		13	150;157;226;384;42;442;542;590;603;639;785;864;872	850.627		1									0.216364
Q8IXW9	Q8IXW9	Ubiquitin carboxyl-terminal hydrolase 36 (EC 3.4.19.12) (Deubiquitinating enzyme 36) (Ubiquitin thioesterase 36) (Ubiquitin-specific-processing protease 36)	USP36	HUMAN	1	1	66	850.607	1	1									0.216358
Q86VK4	Q86VK4	Zinc finger protein 410 (Another partner for ARF 1) (Zinc finger protein APA-1)	ZNF410	HUMAN		2	237;9	850.502		1									0.216332
											A2ADZ8	IQ domain-containing protein C	Iqcc	MOUSE	1	261	385.445	0	0.216327
Q9UIU6	Q9UIU6	Homeobox protein SIX4 (Sine oculis homeobox homolog 4)	SIX4	HUMAN	2	6	17;231;287;568;732;768	850.339	2	3									0.21629
Q9Y5J1	Q9Y5J1	U3 small nucleolar RNA-associated protein 18 homolog (WD repeat-containing protein 50)	UTP18	HUMAN	4	9	183;237;287;396;41;49;496;517;84	849.883	1	1									0.216174
Q14527	Q14527	Helicase-like transcription factor (EC 2.3.2.27) (EC 3.6.4.-) (DNA-binding protein/plasminogen activator inhibitor 1 regulator) (HIP116) (RING finger protein 80) (RING-type E3 ubiquitin transferase HLTF) (SWI/SNF-related matrix-associated actin-dependent regulator of chromatin subfamily A member 3) (Sucrose nonfermenting protein 2-like 3)	HLTF	HUMAN		14	112;176;211;226;245;340;374;424;452;662;889;972;988;99	849.029		2									0.215957
Q9Y6Q9	Q9Y6Q9	Nuclear receptor coactivator 3 (NCoA-3) (EC 2.3.1.48) (ACTR) (Amplified in breast cancer 1 protein) (AIB-1) (CBP-interacting protein) (pCIP) (Class E basic helix-loop-helix protein 42) (bHLHe42) (Receptor-associated coactivator 3) (RAC-3) (Steroid receptor coactivator protein 3) (SRC-3) (Thyroid hormone receptor activator molecule 1) (TRAM-1)	NCOA3	HUMAN	1	3	167;723;786	848.897	1	2									0.215924
Q96RU2	Q96RU2	Ubiquitin carboxyl-terminal hydrolase 28 (EC 3.4.19.12) (Deubiquitinating enzyme 28) (Ubiquitin thioesterase 28) (Ubiquitin-specific-processing protease 28)	USP28	HUMAN	1	10	115;243;513;64;743;759;85;866;873;886	848.745	0	0									0.215885
P08133	P08133	Annexin A6 (67 kDa calelectrin) (Annexin VI) (Annexin-6) (Calphobindin-II) (CPB-II) (Chromobindin-20) (Lipocortin VI) (Protein III) (p68) (p70)	ANXA6	HUMAN		4	265;306;456;579	499.503		1	P14824	Annexin A6 (67 kDa calelectrin) (Annexin VI) (Annexin-6) (Calphobindin-II) (CPB-II) (Chromobindin-20) (Lipocortin VI) (Protein III) (p68) (p70)	Anxa6	MOUSE	1	306	158.229	0	0.215857
Q8IUF1	Q8IUF1	COBW domain-containing protein 2 (Cobalamin synthase W domain-containing protein 2)	CBWD2	HUMAN		1	35	848.494		0									0.215821
Q9UMX1	Q9UMX1	Suppressor of fused homolog (SUFUH)	SUFU	HUMAN	1	2	272;457	848.334	0	0									0.21578
O75822	O75822	Eukaryotic translation initiation factor 3 subunit J (eIF3j) (Eukaryotic translation initiation factor 3 subunit 1) (eIF-3-alpha) (eIF3 p35)	EIF3J	HUMAN	1	1	66	848.252	1	1									0.215759
											Q8CF60	Putative uncharacterized protein (Zinc finger protein 263)	Zfp263	MOUSE	2	159;300	384.334	2	0.215703
Q86WN2	Q86WN2	Interferon epsilon (IFN-epsilon) (Interferon epsilon-1)	IFNE	HUMAN	1	1	130	847.79	0	0									0.215642
P61086	P61086	Ubiquitin-conjugating enzyme E2 K (EC 2.3.2.23) (E2 ubiquitin-conjugating enzyme K) (Huntingtin-interacting protein 2) (HIP-2) (Ubiquitin carrier protein) (Ubiquitin-conjugating enzyme E2-25 kDa) (Ubiquitin-conjugating enzyme E2(25K)) (Ubiquitin-conjugating enzyme E2-25K) (Ubiquitin-protein ligase)	UBE2K	HUMAN		1	10	847.708		1									0.215621
Q96SY0	Q96SY0	Integrator complex subunit 14 (von Willebrand factor A domain-containing protein 9)	INTS14	HUMAN		1	386	847.663		0									0.21561
O14978	O14978	Zinc finger protein 263 (Zinc finger protein FPM315) (Zinc finger protein with KRAB and SCAN domains 12)	ZNF263	HUMAN	4	4	157;17;285;299	847.326	3	3									0.215524
Q8WYP5	Q8WYP5	Protein ELYS (Embryonic large molecule derived from yolk sac) (Protein MEL-28) (Putative AT-hook-containing transcription factor 1)	AHCTF1	HUMAN	1	4	1082;1241;1260;2046	846.739	0	1									0.215375
Q5M9N0	Q5M9N0	Coiled-coil domain-containing protein 158	CCDC158	HUMAN	1	1	749	846.172	0	0									0.215231
P18031	P18031	Tyrosine-protein phosphatase non-receptor type 1 (EC 3.1.3.48) (Protein-tyrosine phosphatase 1B) (PTP-1B)	PTPN1	HUMAN		1	347	846.09		1									0.21521
Q8IVW1	Q8IVW1	ADP-ribosylation factor-like protein 17;ADP-ribosylation factor-like protein 17 (ADP-ribosylation factor 7 variant)	ARL17A	HUMAN		1	73	845.821		0									0.215141
Q9NR48	Q9NR48	Histone-lysine N-methyltransferase ASH1L (EC 2.1.1.43) (ASH1-like protein) (huASH1) (Absent small and homeotic disks protein 1 homolog) (Lysine N-methyltransferase 2H)	ASH1L	HUMAN		2	1669;425	845.531		1									0.215067
J3KNZ9	J3KNZ9	Probable fibrosin-1	FBRS	HUMAN		6	266;272;528;602;784;824	845.352		3									0.215022
Q9NSQ0	Q9NSQ0	Putative ribosomal RNA-processing protein 7 homolog B (Putative gastric cancer antigen Zg14-like protein)	RRP7BP	HUMAN		1	16	844.718		1									0.214861
Q13895	Q13895	Bystin	BYSL	HUMAN	1	8	110;139;154;158;278;282;390;398	844.606	0	0									0.214832
Q49A59	Q49A59	Proline-rich nuclear receptor coactivator 1 (Proline-rich protein 2) (Protein B4-2)	PNRC1	HUMAN	1	1	75	844.158	0	0									0.214718
Q9Y3M9	Q9Y3M9	Zinc finger protein 337	ZNF337	HUMAN	1	1	458	843.472	0	0									0.214544
Q9UJX3	Q9UJX3	Anaphase-promoting complex subunit 7 (APC7) (Cyclosome subunit 7)	ANAPC7	HUMAN		5	115;139;293;482;551	843.317		3									0.214504
Q9ULG1	Q9ULG1	DNA helicase INO80 (hINO80) (EC 3.6.4.12) (INO80 complex subunit A) (Putative DNA helicase INO80 complex homolog 1)	INO80	HUMAN	1	1	1255	843.265	0	0									0.214491
Q8IWC1	Q8IWC1	MAP7 domain-containing protein 3	MAP7D3	HUMAN		3	188;243;286	843.021		2									0.214429
Q8N0Z6	Q8N0Z6	Tetratricopeptide repeat protein 5 (TPR repeat protein 5) (Stress-responsive activator of p300) (Strap)	TTC5	HUMAN		4	10;288;322;97	843.021		1									0.214429
P04040	P04040	Catalase (EC 1.11.1.6)	CAT	HUMAN		1	38	316.114		0	P24270	Catalase (EC 1.11.1.6)	Cat	MOUSE	2	38;449	238.644	0	0.214342
P06576	P06576	ATP synthase subunit beta, mitochondrial (EC 3.6.3.14)	ATP5B	HUMAN		1	201	392.928		0	P56480	ATP synthase subunit beta, mitochondrial (EC 3.6.3.14)	Atp5b	MOUSE	2	198;201	203.652	0	0.214242
Q9Y4C1	Q9Y4C1	Lysine-specific demethylase 3A (EC 1.14.11.-) (JmjC domain-containing histone demethylation protein 2A) (Jumonji domain-containing protein 1A)	KDM3A	HUMAN	1	7	1080;261;771;847;851;918;933	841.889	0	1									0.214141
A8MW92	A8MW92	PHD finger protein 20-like protein 1	PHF20L1	HUMAN	1	4	106;530;79;851	841.344	1	4									0.214002
P0DN37	P0DN37	Peptidyl-prolyl cis-trans isomerase A-like 4G (PPIase A-like 4G) (EC 5.2.1.8) (Peptidylprolyl cis-trans isomerase A-like 4)	PPIAL4G	HUMAN	1	1	91	841.197	0	0									0.213965
											Q8BMD5	Cytidine and dCMP deaminase domain-containing protein 1	Cdadc1	MOUSE	1	460	381.158	0	0.213921
Q7LBC6	Q7LBC6	Lysine-specific demethylase 3B (EC 1.14.11.-) (JmjC domain-containing histone demethylation protein 2B) (Jumonji domain-containing protein 1B) (Nuclear protein 5qNCA)	KDM3B	HUMAN		20	1081;1117;1193;1265;1272;1287;1303;1329;1367;1423;1425;1430;1516;404;558;592;627;643;788;892	840.896		4									0.213888
Q13535	Q13535	Serine/threonine-protein kinase ATR (EC 2.7.11.1) (Ataxia telangiectasia and Rad3-related protein) (FRAP-related protein 1)	ATR	HUMAN	1	3	459;556;803	840.762	0	0									0.213854
Q8N184	Q8N184	Zinc finger protein 567	ZNF567	HUMAN	2	3	173;202;233	840.469	2	3									0.21378
P23526	P23526	Adenosylhomocysteinase (AdoHcyase) (EC 3.3.1.1) (S-adenosyl-L-homocysteine hydrolase)	AHCY	HUMAN		2	20;318	482.614		0	P50247	Adenosylhomocysteinase (AdoHcyase) (EC 3.3.1.1) (CUBP) (Liver copper-binding protein) (S-adenosyl-L-homocysteine hydrolase)	Ahcy	MOUSE	1	412	161.757	0	0.213541
Q9Y371	Q9Y371	Endophilin-B1 (Bax-interacting factor 1) (Bif-1) (SH3 domain-containing GRB2-like protein B1)	SH3GLB1	HUMAN		4	120;156;29;86	839.172		0									0.21345
Q9UNE7	Q9UNE7	E3 ubiquitin-protein ligase CHIP (EC 2.3.2.27) (Antigen NY-CO-7) (CLL-associated antigen KW-8) (Carboxy terminus of Hsp70-interacting protein) (RING-type E3 ubiquitin transferase CHIP) (STIP1 homology and U box-containing protein 1)	STUB1	HUMAN	1	5	125;203;22;221;287	839.038	0	0									0.213416
P52597	P52597	Heterogeneous nuclear ribonucleoprotein F (hnRNP F) (Nucleolin-like protein mcs94-1) [Cleaved into: Heterogeneous nuclear ribonucleoprotein F, N-terminally processed]	HNRNPF	HUMAN	1	4	124;185;200;98	838.738	0	1									0.21334
Q9H2G2	Q9H2G2	STE20-like serine/threonine-protein kinase (STE20-like kinase) (hSLK) (EC 2.7.11.1) (CTCL tumor antigen se20-9) (STE20-related serine/threonine-protein kinase) (STE20-related kinase) (Serine/threonine-protein kinase 2)	SLK	HUMAN	2	2	429;691	838.723	2	2									0.213336
O14772	O14772	Fucose-1-phosphate guanylyltransferase (EC 2.7.7.30) (GDP-L-fucose diphosphorylase) (GDP-L-fucose pyrophosphorylase)	FPGT	HUMAN	1	2	325;465	837.92	0	1									0.213132
Q66GS9	Q66GS9	Centrosomal protein of 135 kDa (Cep135) (Centrosomal protein 4)	CEP135	HUMAN	1	1	624	837.756	1	1									0.21309
Q9Y2T2	Q9Y2T2	AP-3 complex subunit mu-1 (AP-3 adaptor complex mu3A subunit) (Adaptor-related protein complex 3 subunit mu-1) (Mu-adaptin 3A) (Mu3A-adaptin)	AP3M1	HUMAN		2	135;366	837.716		1									0.21308
Q5JTH9	Q5JTH9	RRP12-like protein	RRP12	HUMAN	1	13	109;1164;1172;1274;185;254;265;286;470;57;71;783;789	837.399	1	3									0.212999
Q8WUM0	Q8WUM0	Nuclear pore complex protein Nup133 (133 kDa nucleoporin) (Nucleoporin Nup133)	NUP133	HUMAN		11	1097;1103;1107;1123;1135;135;317;82;913;975;991	837.301		1									0.212974
Q14094	Q14094	Cyclin-I	CCNI	HUMAN		3	2;324;33	836.729		1									0.212829
Q9UBE0	Q9UBE0	SUMO-activating enzyme subunit 1 (Ubiquitin-like 1-activating enzyme E1A) [Cleaved into: SUMO-activating enzyme subunit 1, N-terminally processed]	SAE1	HUMAN	2	12	109;118;152;178;183;195;208;217;228;335;4;61	836.599	0	2									0.212796
Q9BX66	Q9BX66	Sorbin and SH3 domain-containing protein 1 (Ponsin) (SH3 domain protein 5) (SH3P12) (c-Cbl-associated protein) (CAP)	SORBS1	HUMAN	1	1	404	836.569	0	0									0.212788
P49005	P49005	DNA polymerase delta subunit 2 (DNA polymerase delta subunit p50)	POLD2	HUMAN		3	152;81;90	836.436		0									0.212754
O95071	O95071	E3 ubiquitin-protein ligase UBR5 (EC 2.3.2.26) (E3 ubiquitin-protein ligase, HECT domain-containing 1) (HECT-type E3 ubiquitin transferase UBR5) (Hyperplastic discs protein homolog) (hHYD) (Progestin-induced protein)	UBR5	HUMAN	1	6	2083;2119;2136;346;595;604	836.093	0	3									0.212667
Q9BQG0	Q9BQG0	Myb-binding protein 1A	MYBBP1A	HUMAN	1	12	1053;1076;1097;1148;1155;161;190;231;252;263;341;801	835.792	0	2									0.21259
P48443	P48443	Retinoic acid receptor RXR-gamma (Nuclear receptor subfamily 2 group B member 3) (Retinoid X receptor gamma)	RXRG	HUMAN		1	113	455.383		0	P28705	Retinoic acid receptor RXR-gamma (Nuclear receptor subfamily 2 group B member 3) (Retinoid X receptor gamma)	Rxrg	MOUSE	1	113	171.873	0	0.212292
O75190	O75190;O75190-2	DnaJ homolog subfamily B member 6 (HHDJ1) (Heat shock protein J2) (HSJ-2) (MRJ) (MSJ-1)	DNAJB6	HUMAN	1	2	302;[O75190-2]232	834.601	0	0									0.212287
P54687	P54687	Branched-chain-amino-acid aminotransferase, cytosolic (BCAT(c)) (EC 2.6.1.42) (Protein ECA39)	BCAT1	HUMAN		5	107;176;26;346;74	834.585		1									0.212283
Q49AG3	Q49AG3	Zinc finger BED domain-containing protein 5 (Transposon-derived Buster1 transposase-like protein)	ZBED5	HUMAN		6	169;330;46;583;64;680	834.259		2									0.2122
											Q8VIM5	Myocardin (Basic SAP coiled-coil transcription activator 2) (SRF cofactor protein)	Myocd	MOUSE	1	573	378.039	1	0.21217
Q92547	Q92547	DNA topoisomerase 2-binding protein 1 (DNA topoisomerase II-beta-binding protein 1) (TopBP1) (DNA topoisomerase II-binding protein 1)	TOPBP1	HUMAN	1	17	1022;1058;1086;1196;1224;1266;1421;1432;1443;1445;163;224;247;283;291;743;892	833.93	1	2									0.212117
Q9Y3D8	Q9Y3D8	Adenylate kinase isoenzyme 6 (AK6) (EC 2.7.4.3) (Adrenal gland protein AD-004) (Coilin-interacting nuclear ATPase protein) (hCINAP) (Dual activity adenylate kinase/ATPase) (AK/ATPase)	AK6	HUMAN		4	137;148;16;168	833.913		2									0.212112
Q9H6T3	Q9H6T3	RNA polymerase II-associated protein 3	RPAP3	HUMAN	1	1	498	833.876	1	1									0.212103
P68400	P68400	Casein kinase II subunit alpha (CK II alpha) (EC 2.7.11.1)	CSNK2A1	HUMAN	1	1	329	833.597	0	0									0.212032
Q8N5S1	Q8N5S1	Solute carrier family 25 member 41	SLC25A41	HUMAN	1	1	272	832.797	0	0									0.211828
Q8IZT6	Q8IZT6	Abnormal spindle-like microcephaly-associated protein (Abnormal spindle protein homolog) (Asp homolog)	ASPM	HUMAN	1	6	1017;1215;218;514;559;687	832.366	0	1									0.211719
Q9H5I1	Q9H5I1	Histone-lysine N-methyltransferase SUV39H2 (EC 2.1.1.43) (Histone H3-K9 methyltransferase 2) (H3-K9-HMTase 2) (Lysine N-methyltransferase 1B) (Suppressor of variegation 3-9 homolog 2) (Su(var)3-9 homolog 2)	SUV39H2	HUMAN		2	270;85	831.9		0									0.2116
Q9UHI6	Q9UHI6	Probable ATP-dependent RNA helicase DDX20 (EC 3.6.4.13) (Component of gems 3) (DEAD box protein 20) (DEAD box protein DP 103) (Gemin-3)	DDX20	HUMAN		13	107;180;456;473;478;507;534;547;565;608;720;724;91	831.788		1									0.211572
Q9UKT7	Q9UKT7	F-box/LRR-repeat protein 3 (F-box and leucine-rich repeat protein 3A) (F-box/LRR-repeat protein 3A)	FBXL3	HUMAN		4	116;178;190;204	831.735		0									0.211558
P07741	P07741	Adenine phosphoribosyltransferase (APRT) (EC 2.4.2.7)	APRT	HUMAN		2	167;91	831.584		0									0.21152
O43309	O43309	Zinc finger and SCAN domain-containing protein 12 (Zinc finger protein 305) (Zinc finger protein 96)	ZSCAN12	HUMAN	1	1	20	831.134	1	1									0.211405
Q6ZTQ4	Q6ZTQ4	Cadherin-related family member 3 (Cadherin-like protein 28)	CDHR3	HUMAN		1	750	830.383		0									0.211214
P18850	P18850	Cyclic AMP-dependent transcription factor ATF-6 alpha (cAMP-dependent transcription factor ATF-6 alpha) (Activating transcription factor 6 alpha) (ATF6-alpha) [Cleaved into: Processed cyclic AMP-dependent transcription factor ATF-6 alpha]	ATF6	HUMAN		6	176;182;191;290;349;87	830.116		2									0.211147
Q14061	Q14061	Cytochrome c oxidase copper chaperone	COX17	HUMAN		1	18	829.978		0									0.211111
P57678	P57678	Gem-associated protein 4 (Gemin-4) (Component of gems 4) (p97)	GEMIN4	HUMAN	1	7	1036;1054;188;36;395;636;783	829.622	0	1									0.211021
O75530	O75530	Polycomb protein EED (hEED) (Embryonic ectoderm development protein) (WD protein associating with integrin cytoplasmic tails 1) (WAIT-1)	EED	HUMAN		6	197;275;284;335;385;83	829.465		1									0.210981
Q9H422	Q9H422	Homeodomain-interacting protein kinase 3 (EC 2.7.11.1) (Androgen receptor-interacting nuclear protein kinase) (ANPK) (Fas-interacting serine/threonine-protein kinase) (FIST) (Homolog of protein kinase YAK1)	HIPK3	HUMAN		1	27	829.367		1									0.210956
Q16637	Q16637	Survival motor neuron protein;Survival motor neuron protein (Component of gems 1) (Gemin-1)	SMN1	HUMAN		2	209;41	828.902		0									0.210838
Q9HCS4	Q9HCS4	Transcription factor 7-like 1 (HMG box transcription factor 3) (TCF-3)	TCF7L1	HUMAN		2	337;383	828.872		1									0.21083
Q12948	Q12948	Forkhead box protein C1 (Forkhead-related protein FKHL7) (Forkhead-related transcription factor 3) (FREAC-3)	FOXC1	HUMAN	1	1	227	828.657	1	1									0.210775
Q8TEQ6	Q8TEQ6	Gem-associated protein 5 (Gemin5)	GEMIN5	HUMAN	1	1	754	828.349	1	1									0.210697
Q9NPA5	Q9NPA5	Zinc finger protein 64 homolog, isoforms 3 and 4 (Zfp-64) (Zinc finger protein 338)	ZFP64	HUMAN	1	1	399	827.958	1	1									0.210597
Q5JY65	Q5JY65	Crooked neck-like protein 1 (Crooked neck homolog) (hCrn)	CRNKL1	HUMAN	1	3	158;201;811	827.739	0	0									0.210542
P13569	P13569	Cystic fibrosis transmembrane conductance regulator (CFTR) (ATP-binding cassette sub-family C member 7) (Channel conductance-controlling ATPase) (EC 3.6.3.49) (cAMP-dependent chloride channel)	CFTR	HUMAN	1	1	688	827.541	0	0									0.210491
Q6VEQ5	Q6VEQ5	WAS protein family homolog 2 (CXYorf1-like protein on chromosome 2) (Protein FAM39B)	WASH2P	HUMAN		1	220	827.491		1									0.210479
Q14680	Q14680	Maternal embryonic leucine zipper kinase (hMELK) (EC 2.7.11.1) (Protein kinase Eg3) (pEg3 kinase) (Protein kinase PK38) (hPK38) (Tyrosine-protein kinase MELK) (EC 2.7.10.2)	MELK	HUMAN		10	230;351;406;419;434;445;491;525;55;650	827.488		2									0.210478
Q96BP3	Q96BP3	Peptidylprolyl isomerase domain and WD repeat-containing protein 1 (EC 5.2.1.8) (Spliceosome-associated cyclophilin)	PPWD1	HUMAN		6	258;411;422;453;472;475	827.094		2									0.210378
Q7Z5L9	Q7Z5L9	Interferon regulatory factor 2-binding protein 2 (IRF-2-binding protein 2) (IRF-2BP2)	IRF2BP2	HUMAN		1	164	252.504		1	E9Q1P8	Interferon regulatory factor 2-binding protein 2 (IRF-2-binding protein 2) (IRF-2BP2)	Irf2bp2	MOUSE	1	158	260.382	1	0.210363
											Q8CGW9	Doublesex- and mab-3-related transcription factor C2 (Doublesex- and mab-3-related transcription factor 7)	Dmrtc2	MOUSE	2	105;118	374.728	0	0.210312
P61160	P61160	Actin-related protein 2 (Actin-like protein 2)	ACTR2	HUMAN		9	106;118;19;219;232;331;388;7;97	826.641		0									0.210262
O95239	O95239	Chromosome-associated kinesin KIF4A (Chromokinesin-A)	KIF4A	HUMAN	2	14	1033;1071;1141;1165;1194;168;258;337;339;401;460;761;772;964	826.546	1	1									0.210238
Q9Y6Y8	Q9Y6Y8	SEC23-interacting protein (p125)	SEC23IP	HUMAN	2	2	871;910	826.437	1	1									0.210211
A2AJT9	A2AJT9	Uncharacterized protein CXorf23	CXorf23	HUMAN		1	400	826.418		0									0.210206
P35227	P35227	Polycomb group RING finger protein 2 (DNA-binding protein Mel-18) (RING finger protein 110) (Zinc finger protein 144)	PCGF2	HUMAN	1	2	51;88	825.752	1	1									0.210036
O75204	O75204	Transmembrane protein 127	TMEM127	HUMAN	1	1	119	825.669	0	0									0.210015
P13797	P13797	Plastin-3 (T-plastin)	PLS3	HUMAN	1	1	300	825.644	0	0									0.210009
											P70671	Interferon regulatory factor 3 (IRF-3)	Irf3	MOUSE	1	152	374.129	1	0.209976
Q13352	Q13352	Centromere protein R (CENP-R) (Beta-3-endonexin) (Integrin beta-3-binding protein) (Nuclear receptor-interacting factor 3)	ITGB3BP	HUMAN	1	2	76;8	825.363	0	0									0.209937
Q9NVM9	Q9NVM9	Integrator complex subunit 13 (Cell cycle regulator Mat89Bb homolog) (Germ cell tumor 1) (Protein asunder homolog) (Sarcoma antigen NY-SAR-95)	INTS13	HUMAN	2	3	268;35;611	825.315	2	2									0.209925
Q4VC12	Q4VC12	Putative protein MSS51 homolog, mitochondrial (Zinc finger MYND domain-containing protein 17)	MSS51	HUMAN		1	11	824.817		0									0.209799
P43007	P43007	Neutral amino acid transporter A (Alanine/serine/cysteine/threonine transporter 1) (ASCT-1) (SATT) (Solute carrier family 1 member 4)	SLC1A4	HUMAN	1	1	493	824.68	1	1									0.209764
Q9BY43	Q9BY43	Charged multivesicular body protein 4a (Chromatin-modifying protein 4a) (CHMP4a) (SNF7 homolog associated with Alix-2) (SNF7-1) (hSnf-1) (Vacuolar protein sorting-associated protein 32-1) (Vps32-1) (hVps32-1)	CHMP4A	HUMAN	1	1	206	823.728	0	0									0.209522
P50991	P50991	T-complex protein 1 subunit delta (TCP-1-delta) (CCT-delta) (Stimulator of TAR RNA-binding)	CCT4	HUMAN		6	209;232;257;292;65;79	472.306		0	P80315	T-complex protein 1 subunit delta (TCP-1-delta) (A45) (CCT-delta)	Cct4	MOUSE	1	292	158.825	0	0.209274
Q96RS0	Q96RS0	Trimethylguanosine synthase (EC 2.1.1.-) (CLL-associated antigen KW-2) (Cap-specific guanine-N2 methyltransferase) (Hepatocellular carcinoma-associated antigen 137) (Nuclear receptor coactivator 6-interacting protein) (PRIP-interacting protein with methyltransferase motif) (PIMT) (PIPMT)	TGS1	HUMAN		2	191;456	822.248		1									0.209145
P06681	P06681	Complement C2 (EC 3.4.21.43) (C3/C5 convertase) [Cleaved into: Complement C2b fragment;Complement C2a fragment]	C2	HUMAN	1	1	646	822.098	0	0									0.209107
Q96BR9	Q96BR9	Zinc finger and BTB domain-containing protein 8A (BTB/POZ and zinc-finger domain-containing factor) (BTB/POZ and zinc-finger domains factor on chromosome 1) (BOZ-F1)	ZBTB8A	HUMAN		2	199;225	821.563		1									0.208971
Q9NRR5	Q9NRR5	Ubiquilin-4 (Ataxin-1 interacting ubiquitin-like protein) (A1Up) (Ataxin-1 ubiquitin-like-interacting protein A1U) (Connexin43-interacting protein of 75 kDa) (CIP75)	UBQLN4	HUMAN	1	1	23	821.538	1	1									0.208965
Q9H467	Q9H467	CUE domain-containing protein 2	CUEDC2	HUMAN		4	121;213;256;272	821.374		2									0.208923
Q8IVH2-3	Q8IVH2-3;Q8IVH2	Forkhead box protein P4 (Fork head-related protein-like A)	FOXP4	HUMAN	1	6	165;245;377;532;625;[Q8IVH2]378	821.271	1	2									0.208897
P62487	P62487	DNA-directed RNA polymerase II subunit RPB7 (RNA polymerase II subunit B7) (DNA-directed RNA polymerase II subunit G) (RNA polymerase II 19 kDa subunit) (RPB19)	POLR2G	HUMAN		2	29;81	821.212		1									0.208882
P56282	P56282	DNA polymerase epsilon subunit 2 (EC 2.7.7.7) (DNA polymerase II subunit 2) (DNA polymerase epsilon subunit B)	POLE2	HUMAN		5	105;166;177;191;523	820.818		0									0.208782
Q96SI9	Q96SI9	Spermatid perinuclear RNA-binding protein	STRBP	HUMAN		1	57	820.752		1									0.208765
Q9BWF2	Q9BWF2	E3 ubiquitin-protein ligase TRAIP (EC 2.3.2.27) (RING finger protein 206) (RING-type E3 ubiquitin transferase TRAIP) (TRAF-interacting protein)	TRAIP	HUMAN		7	127;205;235;425;462;61;80	820.713		3									0.208755
O14965	O14965	Aurora kinase A (EC 2.7.11.1) (Aurora 2) (Aurora/IPL1-related kinase 1) (ARK-1) (Aurora-related kinase 1) (hARK1) (Breast tumor-amplified kinase) (Serine/threonine-protein kinase 15) (Serine/threonine-protein kinase 6) (Serine/threonine-protein kinase aurora-A)	AURKA	HUMAN		1	258	820.146		1									0.20861
Q96I24	Q96I24	Far upstream element-binding protein 3 (FUSE-binding protein 3)	FUBP3	HUMAN	1	2	15;57	819.971	1	1									0.208566
Q9BXI2	Q9BXI2	Mitochondrial ornithine transporter 2 (Solute carrier family 25 member 2)	SLC25A2	HUMAN	1	1	103	819.818	0	0									0.208527
Q8N3J9	Q8N3J9	Zinc finger protein 664 (Zinc finger protein 176) (Zinc finger protein from organ of Corti)	ZNF664	HUMAN	1	1	257	819.807	0	0									0.208524
[truncated: 2,552 more rows]
