# Supplementary material for: Site-specific characterization of endogenous SUMOylation across species and organs
Source: Nat Commun. 2018 Jun 25;9:2456. doi: 10.1038/s41467-018-04957-4 (PMC6018634; doi:10.1038/s41467-018-04957-4)
Supplement: Supplementary file 13 — Supplementary Data 10 [file 41467_2018_4957_MOESM13_ESM.xlsx]

## Sheet: Hendriks_Data_S10 -- BOTH
Term enrichment analysis comparing SUMO target proteins identified in both human and mouse, to all other identified SUMO target proteins.
Category column	Category value	Total size	Selection size	Category size	Intersection size	Enrichment factor	P value	Benj. Hoch. FDR	2log.Enr.	10log.FDR	Score	Relative
Corum	ALL-1 supercomplex	4162	551	25	20	6.0428	5.4e-14	3.82e-10	2.59522	9.41832	3.58198	1
Corum	SNF2h-cohesin-NuRD complex	4162	551	16	14	6.6093	4e-11	9.41e-08	2.7245	7.02618	3.45259	0.963876
Corum	Gata1-Fog1-MeCP1 complex	4162	551	10	10	7.5535	1.54e-09	2.18e-06	2.91715	5.66234	3.44324	0.961267
Corum	Anti-HDAC2 complex	4162	551	16	14	6.6093	4e-11	1.41e-07	2.7245	6.8501	3.43075	0.957779
GOCC	NuRD complex	4162	551	14	12	6.4745	1.8e-09	1.91e-07	2.69477	6.72006	3.38637	0.945389
Corum	MeCP1 complex	4162	551	9	9	7.5535	1.18e-08	1.04e-05	2.91715	4.98209	3.33481	0.930996
Corum	HDAC1-associated protein complex	4162	551	9	9	7.5535	1.18e-08	1.19e-05	2.91715	4.92409	3.32506	0.928274
Corum	LARC complex (LCR-associated remodeling complex)	4162	551	17	14	6.2206	1.97e-10	3.48e-07	2.63705	6.45803	3.29886	0.92096
GOMF	RNA polymerase II regulatory region DNA binding	4162	551	231	96	3.1391	1.26e-28	1.25e-25	1.65035	24.9044	3.25275	0.908087
GOMF	RNA polymerase II regulatory region sequence-specific DNA binding	4162	551	229	95	3.1336	2.99e-28	2.7e-25	1.64782	24.5693	3.23803	0.903976
GOMF	transcription regulatory region sequence-specific DNA binding	4162	551	266	106	3.0101	8.56e-30	9.42e-27	1.58981	26.0261	3.19787	0.892766
GOMF	transcription regulatory region DNA binding	4162	551	337	128	2.869	9.46e-34	1.87e-30	1.52055	29.7273	3.19734	0.892617
GOCC	chromatin remodeling complex	4162	551	92	46	3.7768	7.2e-18	2.03e-15	1.91716	14.6915	3.18978	0.890507
Corum	HDAC1-associated core complex cII	4162	551	8	8	7.5535	9.03e-08	7.09e-05	2.91715	4.14958	3.18581	0.889398
GOMF	SUMO ligase activity	4162	551	10	9	6.7982	1.03e-07	1.41e-05	2.76515	4.85032	3.18223	0.888399
GOMF	regulatory region nucleic acid binding	4162	551	339	128	2.8521	1.93e-33	2.74e-30	1.51202	29.5626	3.17947	0.887628
GOMF	regulatory region DNA binding	4162	551	339	128	2.8521	1.93e-33	3.19e-30	1.51202	29.4957	3.17767	0.887125
Corum	NRD complex (Nucleosome remodeling and deacetylation complex)	4162	551	7	7	7.5535	6.89e-07	0.00037471	2.91715	3.4263	3.03686	0.847816
Corum	MTA2 complex	4162	551	7	7	7.5535	6.89e-07	0.00040593	2.91715	3.39155	3.02913	0.845657
Keywords	Proteomicsidentification	4162	551	223	88	2.9808	2.72e-24	5.11e-22	1.5757	21.2919	3.02106	0.843403
Corum	Mi2/NuRD complex	4162	551	7	7	7.5535	6.89e-07	0.00044283	2.91715	3.35376	3.02066	0.843292
GOCC	nuclear chromatin	4162	551	126	56	3.3571	1.71e-18	5.11e-16	1.74722	15.2919	3.00521	0.83898
GOMF	RNA polymerase II distal enhancer sequence-specific DNA binding	4162	551	33	20	4.5779	1.94e-10	3.92e-08	2.19469	7.40655	2.97463	0.830442
GOMF	RNA polymerase II core promoter proximal region sequence-specific DNA binding	4162	551	142	61	3.2448	3.67e-19	1.52e-16	1.69813	15.8195	2.96672	0.828233
GOMF	enhancer binding	4162	551	45	25	4.1964	1.43e-11	3.21e-09	2.06915	8.49308	2.94517	0.822218
GOMF	core promoter proximal region sequence-specific DNA binding	4162	551	149	63	3.1938	2.47e-19	1.06e-16	1.67527	15.9738	2.94386	0.821851
GOMF	core promoter proximal region DNA binding	4162	551	149	63	3.1938	2.47e-19	1.11e-16	1.67527	15.9545	2.94297	0.821602
GOMF	chromatin DNA binding	4162	551	25	16	4.8343	4.33e-09	7.27e-07	2.27331	6.13866	2.91415	0.813558
GOMF	sequence-specific DNA binding	4162	551	408	140	2.5919	1.72e-31	2.13e-28	1.37401	27.6724	2.91075	0.812607
GOBP	negative regulation of transcription, DNA-dependent	4162	551	478	159	2.5126	2.5e-34	3.03e-31	1.32918	30.5184	2.90957	0.812278
GOCC	histone deacetylase complex	4162	551	39	22	4.261	1.65e-10	2.04e-08	2.09119	7.68984	2.89584	0.808446
Corum	HDAC2-asscociated core complex	4162	551	6	6	7.5535	5.26e-06	0.0016885	2.91715	2.7725	2.88029	0.804105
GOMF	enhancer sequence-specific DNA binding	4162	551	39	22	4.261	1.65e-10	3.4e-08	2.09119	7.46873	2.8748	0.802571
GOBP	negative regulation of RNA metabolic process	4162	551	502	164	2.4677	2.02e-34	2.61e-31	1.30317	30.5828	2.86827	0.800748
GOBP	negative regulation of transcription from RNA polymerase II promoter	4162	551	339	119	2.6515	1.63e-27	1.23e-24	1.40681	23.9116	2.85646	0.797453
GOCC	ESC/E(Z) complex	4162	551	10	8	6.0428	3.07e-06	0.00016259	2.59522	3.78891	2.85272	0.796407
Keywords	Bromodomain	4162	551	31	18	4.3859	4.2e-09	2.42e-07	2.13287	6.61667	2.83063	0.790242
GOCC	chromatin	4162	551	204	78	2.8881	1.51e-20	5.48e-18	1.53012	17.2612	2.80422	0.782867
GOMF	chromatin binding	4162	551	273	98	2.7115	2.3e-23	1.75e-20	1.43909	19.7567	2.7701	0.773342
GOBP	regulation of transcription from RNA polymerase II promoter	4162	551	708	212	2.2618	1.7e-39	4.57e-36	1.17747	35.3401	2.756	0.769407
GOBP	protein sumoylation	4162	551	70	33	3.561	3.08e-12	8.63e-10	1.83228	9.06382	2.73258	0.762866
Keywords	Isopeptidebond	4162	551	265	94	2.6794	5.69e-22	8.45e-20	1.42191	19.073	2.72119	0.759688
GOBP	negative regulation of nucleobase-containing compound metabolic process	4162	551	543	169	2.3509	1.43e-32	1.58e-29	1.23321	28.8025	2.71104	0.756855
GOBP	negative regulation of cellular macromolecule biosynthetic process	4162	551	528	165	2.3605	6.07e-32	6.16e-29	1.23909	28.2102	2.70663	0.755624
GOBP	negative regulation of macromolecule biosynthetic process	4162	551	532	166	2.3569	4.52e-32	4.72e-29	1.23689	28.3263	2.7058	0.755392
Keywords	Repressor	4162	551	320	109	2.5729	7.2e-24	1.19e-21	1.3634	20.9229	2.6985	0.753353
GOBP	negative regulation of nitrogen compound metabolic process	4162	551	545	169	2.3423	2.4e-32	2.57e-29	1.22793	28.5892	2.6973	0.753019
Corum	XFIM complex	4162	551	5	5	7.5535	4e-05	0.0080804	2.91715	2.09257	2.68465	0.749488
Corum	PYR complex	4162	551	5	5	7.5535	4e-05	0.008318	2.91715	2.07998	2.68061	0.748359
Corum	PID complex	4162	551	5	5	7.5535	4e-05	0.0085701	2.91715	2.06701	2.67642	0.747189
Corum	MTA1 complex	4162	551	5	5	7.5535	4e-05	0.0088379	2.91715	2.05365	2.67208	0.745979
GOBP	negative regulation of gene expression	4162	551	526	163	2.3407	5.2e-31	4.76e-28	1.22694	27.3223	2.6653	0.744086
GOBP	negative regulation of biosynthetic process	4162	551	546	168	2.3242	1.17e-31	1.16e-28	1.21673	27.9357	2.6634	0.743555
GOCC	transcriptional repressor complex	4162	551	48	24	3.7768	6.56e-10	7.58e-08	1.91716	7.12028	2.66145	0.743011
Corum	anti-BHC110 complex	4162	551	10	8	6.0428	3.07e-06	0.0013554	2.59522	2.86793	2.66086	0.742846
GOBP	negative regulation of cellular biosynthetic process	4162	551	541	166	2.3177	4.59e-31	4.31e-28	1.21269	27.3653	2.6431	0.737887
Corum	Emerin complex 32	4162	551	14	10	5.3954	8.82e-07	0.00044496	2.43173	3.35168	2.63483	0.735577
GOMF	RNA polymerase II core promoter proximal region sequence-specific DNA binding transcription factor activity involved in negative regulation of transcription	4162	551	51	25	3.7027	4.91e-10	9.54e-08	1.88858	7.02027	2.62234	0.732093
GSEA	PID_HDAC_CLASSI_PATHWAY	4162	551	44	23	3.9484	4.82e-10	9.98e-07	1.98127	6.00107	2.61375	0.729694
GOMF	methyl-CpG binding	4162	551	11	8	5.4935	9.78e-06	0.00091415	2.45773	3.03898	2.59168	0.723533
GOMF	MRF binding	4162	551	4	4	7.5535	0.00030429	0.017125	2.91715	1.76637	2.57329	0.718398
GOMF	histone demethylase activity (H3-K4 specific)	4162	551	4	4	7.5535	0.00030429	0.017223	2.91715	1.76389	2.57239	0.718146
GOMF	histone acetyltransferase activity (H4-K8 specific)	4162	551	4	4	7.5535	0.00030429	0.017322	2.91715	1.7614	2.57148	0.717893
GOMF	histone acetyltransferase activity (H4-K5 specific)	4162	551	4	4	7.5535	0.00030429	0.017422	2.91715	1.7589	2.57057	0.717638
GOMF	histone acetyltransferase activity (H4-K16 specific)	4162	551	4	4	7.5535	0.00030429	0.017523	2.91715	1.75639	2.56965	0.717382
Pfam	Bromodomain	4162	551	32	18	4.2489	8.36e-09	1.68e-05	2.08709	4.77433	2.56675	0.716573
GOCC	PcG protein complex	4162	551	27	15	4.1964	1.88e-07	1.32e-05	2.06915	4.87798	2.56392	0.715782
Keywords	Transcriptionregulation	4162	551	1010	272	2.0342	9.53e-44	6.72e-41	1.02446	40.1729	2.56363	0.715701
Pfam	PHD	4162	551	50	25	3.7768	2.87e-10	1.16e-06	1.91716	5.93731	2.54327	0.710016
Corum	NuRD.1 complex	4162	551	7	6	6.4745	3.2e-05	0.0075308	2.69477	2.12316	2.53885	0.708783
Corum	CtBP core complex	4162	551	7	6	6.4745	3.2e-05	0.0077905	2.69477	2.10843	2.53444	0.707551
GSEA	VIRAL_REPRODUCTIVE_PROCESS	4162	551	9	7	5.875	1.87e-05	0.0037425	2.55459	2.42684	2.52203	0.704089
GSEA	VIRAL_INFECTIOUS_CYCLE	4162	551	9	7	5.875	1.87e-05	0.0037576	2.55459	2.42509	2.52158	0.703962
GOBP	regulation of transcription, DNA-dependent	4162	551	1259	323	1.9379	2.05e-50	3.85e-46	0.954494	45.4146	2.50685	0.69985
GOMF	RNA polymerase II transcription factor binding	4162	551	48	23	3.6194	4.28e-09	7.31e-07	1.85575	6.13632	2.50246	0.698623
GSEA	PID_RANBP2PATHWAY	4162	551	11	8	5.4935	9.78e-06	0.002338	2.45773	2.63116	2.49998	0.697932
Keywords	Transcription	4162	551	1051	277	1.9908	9.49e-43	5.35e-40	0.993348	39.2714	2.49084	0.695379
Corum	CtBP complex	4162	551	13	9	5.2294	4.82e-06	0.0017031	2.38665	2.76876	2.47692	0.691494
GOCC	npBAF complex	4162	551	10	7	5.2875	5.43e-05	0.0021241	2.40259	2.67283	2.46747	0.688855
GOBP	regulation of RNA metabolic process	4162	551	1328	335	1.9054	2.42e-51	9.1e-47	0.930094	46.041	2.46707	0.688744
GOCC	nBAF complex	4162	551	10	7	5.2875	5.43e-05	0.0021406	2.40259	2.66946	2.46669	0.688639
GOBP	negative regulation of cellular metabolic process	4162	551	658	187	2.1467	1.48e-30	1.32e-27	1.10212	26.8779	2.44918	0.68375
GOCC	PML body	4162	551	61	27	3.3434	1.72e-09	1.86e-07	1.74132	6.73145	2.44166	0.68165
GOBP	chromatin modification	4162	551	325	104	2.4171	2.19e-20	8.68e-18	1.27328	17.0616	2.43611	0.680101
GOBP	DNA methylation	4162	551	28	15	4.0465	3.52e-07	6.2e-05	2.01667	4.20762	2.42374	0.676647
GOBP	DNA alkylation	4162	551	28	15	4.0465	3.52e-07	6.23e-05	2.01667	4.20557	2.42345	0.676565
GOCC	nuclear body	4162	551	220	75	2.5751	1.77e-16	3.91e-14	1.36463	13.4078	2.41602	0.674492
GOBP	dosage compensation	4162	551	6	5	6.2946	0.00020863	0.015769	2.65411	1.8022	2.4093	0.672615
GOBP	positive regulation of transcription, DNA-dependent	4162	551	504	148	2.2181	4.46e-25	2.58e-22	1.14932	21.5885	2.3927	0.667981
GOCC	SWI/SNF-type complex	4162	551	17	10	4.4433	1.13e-05	0.00051597	2.15163	3.28738	2.39215	0.667828
GOBP	chromatin organization	4162	551	396	121	2.308	7.33e-22	3.13e-19	1.20664	18.5043	2.38783	0.666621
GOBP	RNA biosynthetic process	4162	551	1098	282	1.94	2.74e-41	8.57e-38	0.956057	37.0672	2.38567	0.666019
GOBP	chromatin silencing	4162	551	26	14	4.0673	8.02e-07	0.00013278	2.02407	3.87687	2.38117	0.664762
GOBP	positive regulation of macromolecule biosynthetic process	4162	551	544	157	2.18	7.75e-26	5.02e-23	1.12433	22.2993	2.3727	0.662398
Keywords	Ublconjugation	4162	551	505	147	2.1988	1.87e-24	3.77e-22	1.13672	21.4239	2.36845	0.661211
Keywords	Chromatinregulator	4162	551	203	69	2.5675	3.82e-15	3.59e-13	1.36036	12.4446	2.36585	0.660485
GOBP	positive regulation of gene expression	4162	551	533	154	2.1824	2.38e-25	1.4e-22	1.12592	21.854	2.36326	0.659764
GOBP	negative regulation of metabolic process	4162	551	704	193	2.0708	2.33e-29	1.94e-26	1.05019	25.7113	2.33605	0.652165
GOMF	transcription factor binding	4162	551	218	73	2.5294	1.39e-15	4.05e-13	1.3388	12.3928	2.33522	0.651934
Corum	SIN3-ING1b complex II	4162	551	14	9	4.8558	1.17e-05	0.003189	2.27971	2.49635	2.33204	0.651047
GSEA	VIRAL_GENOME_REPLICATION	4162	551	8	6	5.6652	0.00011113	0.012968	2.50213	1.88713	2.33175	0.650966
GOBP	negative regulation of macromolecule metabolic process	4162	551	692	190	2.0739	6.46e-29	5.16e-26	1.05235	25.287	2.32993	0.650459
GOMF	histone deacetylase binding	4162	551	43	20	3.5133	8.19e-08	1.14e-05	1.81283	4.94192	2.32938	0.650305
GOBP	regulation of cellular macromolecule biosynthetic process	4162	551	1372	335	1.8443	2.02e-47	1.9e-43	0.883073	42.7216	2.32895	0.650183
GSEA	VIRAL_REPRODUCTION	4162	551	10	7	5.2875	5.43e-05	0.0079394	2.40259	2.10021	2.32314	0.648562
GOBP	regulation of gene expression	4162	551	1455	351	1.8222	1.03e-49	1.28e-45	0.865681	44.8915	2.32306	0.648539
GOBP	positive regulation of cellular biosynthetic process	4162	551	578	163	2.1302	1.13e-25	6.82e-23	1.09099	22.1661	2.31626	0.646642
GOBP	regulation of macromolecule biosynthetic process	4162	551	1380	335	1.8336	9.87e-47	5.3e-43	0.874679	42.276	2.30627	0.643852
GOCC	chromosome	4162	551	109	41	2.8412	5.29e-11	6.9e-09	1.5065	8.16104	2.29833	0.641637
GOCC	myelin sheath	4162	551	47	21	3.375	9.13e-08	6.93e-06	1.75489	5.15935	2.29792	0.641523
Corum	SIN3-SAP25 complex	4162	551	10	7	5.2875	5.43e-05	0.010096	2.40259	1.99585	2.29372	0.64035
Corum	ING2 complex	4162	551	10	7	5.2875	5.43e-05	0.010369	2.40259	1.98426	2.29039	0.639419
GOBP	chromatin remodeling	4162	551	102	39	2.8881	8.92e-11	2.16e-08	1.53012	7.66531	2.28916	0.639077
Corum	H2AX complex, isolated from cells without IR exposure	4162	551	10	7	5.2875	5.43e-05	0.010657	2.40259	1.97237	2.28695	0.638458
Corum	SIN3-ING1b complex I	4162	551	8	6	5.6652	0.00011113	0.01826	2.50213	1.7385	2.28442	0.637752
GOCC	nucleoplasm part	4162	551	575	161	2.115	6.11e-25	3.11e-22	1.08066	21.5079	2.28252	0.637223
Corum	RSmad complex	4162	551	8	6	5.6652	0.00011113	0.018694	2.50213	1.7283	2.28106	0.636815
GOBP	positive regulation of RNA metabolic process	4162	551	550	155	2.1287	3.07e-24	1.65e-21	1.08997	20.7833	2.27767	0.635868
Corum	CTCF-nucleophosmin-PARP-HIS-KPNA-LMNA-TOP complex	4162	551	8	6	5.6652	0.00011113	0.01915	2.50213	1.71783	2.2776	0.635848
GOBP	transcription, DNA-dependent	4162	551	961	247	1.9414	1.75e-34	2.35e-31	0.957097	30.6298	2.27642	0.63552
GOBP	positive regulation of biosynthetic process	4162	551	585	163	2.1047	5.03e-25	2.87e-22	1.07361	21.5429	2.27228	0.634364
GOBP	embryonic placenta development	4162	551	15	9	4.5321	2.55e-05	0.0027297	2.18018	2.56389	2.27036	0.633826
GOBP	chromatin silencing at rDNA	4162	551	15	9	4.5321	2.55e-05	0.0027375	2.18018	2.56265	2.27008	0.63375
GOMF	RNA polymerase II core promoter proximal region sequence-specific DNA binding transcription factor activity	4162	551	144	51	2.6752	3.16e-12	8.03e-10	1.41965	9.09537	2.25861	0.630546
GOBP	regulation of nucleobase-containing compound metabolic process	4162	551	1452	346	1.7999	5.12e-47	3.85e-43	0.847917	42.4149	2.25499	0.629537
GOMF	histone acetyl-lysine binding	4162	551	13	8	4.6483	5.76e-05	0.0042296	2.2167	2.3737	2.25495	0.629526
GOMF	DNA binding	4162	551	1094	274	1.8918	2.63e-37	6.5e-34	0.91976	33.187	2.25423	0.629324
GOBP	chromosome organization	4162	551	507	144	2.1454	9.89e-23	4.64e-20	1.10125	19.3332	2.25419	0.629312
GOBP	ATP-dependent chromatin remodeling	4162	551	47	21	3.375	9.13e-08	1.77e-05	1.75489	4.75259	2.25123	0.628486
GOCC	exon-exon junction complex	4162	551	7	5	5.3954	0.00063429	0.017065	2.43173	1.76789	2.24544	0.626869
GOBP	regulation of cellular biosynthetic process	4162	551	1406	336	1.8051	4.12e-45	1.94e-41	0.852079	40.7131	2.24023	0.625417
GOBP	positive regulation of nucleobase-containing compound metabolic process	4162	551	582	161	2.0896	2.67e-24	1.45e-21	1.06323	20.8379	2.23709	0.624539
GOBP	regulation of biosynthetic process	4162	551	1413	337	1.8015	4.25e-45	1.77e-41	0.849199	40.7509	2.23507	0.623975
Corum	Parvulin-associated pre-rRNP complex	4162	551	17	10	4.4433	1.13e-05	0.0031829	2.15163	2.49718	2.23325	0.623469
GOMF	transcription cofactor activity	4162	551	275	86	2.3622	3.46e-16	1.1e-13	1.24013	12.9568	2.22959	0.622446
Corum	HCF-1 complex	4162	551	17	10	4.4433	1.13e-05	0.0033156	2.15163	2.47944	2.22928	0.622358
GOBP	regulation of nitrogen compound metabolic process	4162	551	1482	350	1.7839	7.78e-47	4.87e-43	0.835035	42.3126	2.2279	0.621974
GOBP	protein-DNA complex disassembly	4162	551	13	8	4.6483	5.76e-05	0.0056393	2.2167	2.24877	2.22468	0.621074
GOBP	nucleosome disassembly	4162	551	13	8	4.6483	5.76e-05	0.0056541	2.2167	2.24764	2.2244	0.620996
GOBP	positive regulation of nitrogen compound metabolic process	4162	551	589	162	2.0775	3.65e-24	1.93e-21	1.05485	20.7147	2.22056	0.619924
GSEA	ZHAN_MULTIPLE_MYELOMA_PR_DN	4162	551	15	9	4.5321	2.55e-05	0.004731	2.18018	2.32505	2.21553	0.61852
GOMF	bHLH transcription factor binding	4162	551	11	7	4.8068	0.00012977	0.0084562	2.26508	2.07282	2.2154	0.618485
GOBP	positive regulation of transcription from RNA polymerase II promoter	4162	551	384	113	2.2228	6.24e-19	2.34e-16	1.15238	15.6302	2.2115	0.617396
GSEA	DAZARD_RESPONSE_TO_UV_NHEK_DN	4162	551	142	51	2.7129	1.71e-12	1.06e-08	1.43984	7.97285	2.20871	0.616616
GOCC	heterochromatin	4162	551	58	24	3.1256	6.62e-08	5.18e-06	1.64413	5.28596	2.20158	0.614625
GOBP	chromatin assembly	4162	551	18	10	4.1964	2.2e-05	0.0024345	2.06915	2.61359	2.19358	0.612393
GOMF	RNA polymerase II core promoter sequence-specific DNA binding	4162	551	26	13	3.7768	5.78e-06	0.00058425	1.91716	3.2334	2.18479	0.609938
Corum	SNW1 complex	4162	551	15	9	4.5321	2.55e-05	0.0064357	2.18018	2.1914	2.18298	0.609433
GSEA	REACTOME_DOWNREGULATION_OF_SMAD2_3_SMAD4_TRANSCRIPTIONAL_ACTIVITY	4162	551	13	8	4.6483	5.76e-05	0.0082822	2.2167	2.08185	2.18219	0.609214
GOMF	transcription factor binding transcription factor activity	4162	551	291	89	2.3102	4.59e-16	1.42e-13	1.20802	12.8475	2.18152	0.609026
Keywords	Chromosomalrearrangement	4162	551	108	39	2.7277	6.34e-10	4.25e-08	1.44768	7.37113	2.17465	0.607107
GOMF	protein binding transcription factor activity	4162	551	292	89	2.3023	5.81e-16	1.75e-13	1.20308	12.7582	2.17103	0.606098
Keywords	Amyotrophiclateralsclerosis	4162	551	12	7	4.4062	0.00027063	0.0054904	2.13953	2.2604	2.16913	0.605567
GOMF	RNA polymerase II repressing transcription factor binding	4162	551	16	9	4.2489	5.07e-05	0.0038029	2.08709	2.41989	2.16573	0.604618
GOBP	RNA metabolic process	4162	551	1459	341	1.7654	1.37e-43	5.13e-40	0.819995	39.2901	2.15739	0.60229
GSEA	LIGAND_DEPENDENT_NUCLEAR_RECEPTOR_ACTIVITY	4162	551	11	7	4.8068	0.00012977	0.014335	2.26508	1.8436	2.15144	0.600628
GOMF	sequence-specific DNA binding transcription factor activity	4162	551	454	128	2.1296	9.66e-20	4.56e-17	1.09058	16.3415	2.14569	0.599022
GOBP	regulation of gene expression, epigenetic	4162	551	111	40	2.722	4.09e-10	9.49e-08	1.44467	7.02283	2.14513	0.598867
GOMF	nucleic acid binding transcription factor activity	4162	551	454	128	2.1296	9.66e-20	4.78e-17	1.09058	16.3203	2.14499	0.598828
GOCC	Sin3-type complex	4162	551	12	7	4.4062	0.00027063	0.0080476	2.13953	2.09433	2.12814	0.594124
GOMF	transcription corepressor activity	4162	551	119	42	2.666	3.12e-10	6.18e-08	1.41468	7.20885	2.12549	0.593384
GSEA	CCTNTMAGA_UNKNOWN	4162	551	34	16	3.5546	1.34e-06	0.00049379	1.82969	3.30646	2.1214	0.592243
GOCC	nuclear chromosome	4162	551	42	18	3.2372	1.57e-06	8.99e-05	1.69475	4.04638	2.10666	0.588128
GOCC	nuclear chromosome part	4162	551	232	72	2.3442	1.79e-13	2.84e-11	1.2291	10.5465	2.10362	0.587277
GOCC	catalytic step 2 spliceosome	4162	551	64	25	2.9506	1.34e-07	9.85e-06	1.56101	5.00648	2.08899	0.583194
Keywords	Biologicalrhythms	4162	551	68	26	2.8881	1.24e-07	5.38e-06	1.53012	5.26891	2.08437	0.581903
GOMF	sequence-specific DNA binding RNA polymerase II transcription factor activity	4162	551	206	65	2.3834	1.28e-12	3.53e-10	1.25302	9.45255	2.07661	0.579739
GSEA	VERHAAK_GLIOBLASTOMA_MESENCHYMAL	4162	551	65	26	3.0214	4.29e-08	2.81e-05	1.59522	4.55194	2.07331	0.578816
GOMF	sequence-specific distal enhancer binding RNA polymerase II transcription factor activity	4162	551	36	16	3.3571	3.37e-06	0.00035495	1.74722	3.44983	2.07114	0.57821
GOMF	protein domain specific binding	4162	551	118	41	2.6245	8.73e-10	1.66e-07	1.39204	6.77895	2.0679	0.577306
GOMF	core promoter sequence-specific DNA binding	4162	551	45	19	3.1893	1.06e-06	0.00012545	1.67324	3.90153	2.06765	0.577236
GOCC	chromosomal part	4162	551	425	118	2.0972	1.44e-17	3.86e-15	1.06846	14.4138	2.04769	0.571664
GOMF	transcription coactivator activity	4162	551	159	52	2.4703	5.9e-11	1.27e-08	1.30469	7.8964	2.04638	0.571299
GOBP	histone modification	4162	551	186	59	2.396	1.17e-11	3.13e-09	1.26063	8.50446	2.03166	0.567189
Keywords	DNA-binding	4162	551	850	211	1.8751	6.81e-26	1.48e-23	0.906968	22.8308	2.03153	0.567153
GOMF	nucleic acid binding	4162	551	1456	332	1.7224	5.97e-39	1.97e-35	0.78442	34.7051	2.02307	0.564789
GOBP	positive regulation of macromolecule metabolic process	4162	551	758	191	1.9033	7.75e-24	3.94e-21	0.928503	20.4049	2.01035	0.561239
GSEA	PID_HES_HEYPATHWAY	4162	551	22	11	3.7768	3.05e-05	0.0051219	1.91716	2.29057	2.00438	0.559573
GSEA	CHROMATIN_BINDING	4162	551	22	11	3.7768	3.05e-05	0.0051392	1.91716	2.2891	2.00406	0.559483
Keywords	Zinc-finger	4162	551	667	170	1.9252	2.01e-21	2.84e-19	0.945008	18.5472	1.98905	0.555293
GOBP	covalent chromatin modification	4162	551	189	59	2.358	2.45e-11	6.34e-09	1.23756	8.19803	1.98542	0.55428
GOBP	positive regulation of cellular metabolic process	4162	551	749	188	1.8959	3.58e-23	1.72e-20	0.922883	19.764	1.98531	0.554249
GOMF	histone binding	4162	551	83	30	2.7302	5.89e-08	8.58e-06	1.44901	5.06663	1.98145	0.55317
GOMF	steroid hormone receptor activity	4162	551	23	11	3.6126	5.08e-05	0.0037855	1.85304	2.42188	1.9813	0.55313
GOCC	sex chromosome	4162	551	13	7	4.0673	0.0005095	0.014004	2.02407	1.85375	1.98008	0.552788
Corum	C complex spliceosome	4162	551	64	25	2.9506	1.34e-07	9.44e-05	1.56101	4.02481	1.97806	0.552226
Pfam	SAP	4162	551	18	10	4.1964	2.2e-05	0.018989	2.06915	1.7215	1.97615	0.551693
GOCC	histone methyltransferase complex	4162	551	54	21	2.9375	1.44e-06	8.93e-05	1.55459	4.049	1.97492	0.551347
Keywords	Activator	4162	551	334	94	2.1258	2.1e-14	1.85e-12	1.08801	11.733	1.97163	0.55043
GOBP	regulation of macromolecule metabolic process	4162	551	1715	376	1.6561	2.9e-43	9.9e-40	0.72779	39.0042	1.96917	0.549742
GOMF	ligand-dependent nuclear receptor activity	4162	551	26	12	3.4862	3.58e-05	0.0029091	1.80166	2.53624	1.96246	0.54787
GOCC	nucleoplasm	4162	551	1442	325	1.7024	2.21e-36	3.74e-33	0.76757	32.4274	1.95689	0.546315
GOBP	histone deacetylation	4162	551	23	11	3.6126	5.08e-05	0.0050381	1.85304	2.29773	1.95541	0.545902
GSEA	SPECIFIC_RNA_POLYMERASE_II_TRANSCRIPTION_FACTOR_ACTIVITY	4162	551	20	10	3.7768	7.03e-05	0.0096041	1.91716	2.01754	1.94178	0.542096
GSEA	NUCLEAR_PART	4162	551	363	103	2.1433	5.04e-16	2.51e-11	1.09983	10.6011	1.93791	0.541015
Keywords	Citrullination	4162	551	43	17	2.9863	1.1e-05	0.00031193	1.57836	3.50594	1.92688	0.537938
GOBP	in utero embryonic development	4162	551	88	31	2.6609	6.97e-08	1.39e-05	1.41191	4.85842	1.923	0.536854
GOBP	positive regulation of metabolic process	4162	551	786	193	1.8547	1.29e-22	5.98e-20	0.891186	19.2233	1.92058	0.536179
GSEA	PID_SMAD2_3NUCLEARPATHWAY	4162	551	50	20	3.0214	1.53e-06	0.0005352	1.59522	3.27148	1.90898	0.532939
GOBP	nucleic acid metabolic process	4162	551	1736	375	1.6317	3.73e-41	1.08e-37	0.706376	36.9673	1.8999	0.530405
GOMF	p53 binding	4162	551	30	13	3.2732	3.81e-05	0.0030199	1.7107	2.52001	1.88465	0.526147
GSEA	PID_AR_TF_PATHWAY	4162	551	35	15	3.2372	1.15e-05	0.0026652	1.69475	2.57427	1.88145	0.525253
GOBP	protein deacetylation	4162	551	24	11	3.462	8.16e-05	0.0074039	1.79161	2.13054	1.87092	0.522313
GOBP	embryo development ending in birth or egg hatching	4162	551	90	31	2.6018	1.24e-07	2.36e-05	1.37951	4.62788	1.86698	0.521213
GOBP	chordate embryonic development	4162	551	90	31	2.6018	1.24e-07	2.37e-05	1.37951	4.62569	1.86676	0.521152
GOBP	regulation of primary metabolic process	4162	551	1716	369	1.6243	2.29e-39	5.74e-36	0.699818	35.2409	1.86423	0.520447
GOCC	nuclear speck	4162	551	125	40	2.4171	1.99e-08	1.75e-06	1.27328	5.75808	1.85679	0.518368
GOMF	protein heterodimerization activity	4162	551	91	31	2.5732	1.64e-07	2.17e-05	1.36356	4.66366	1.85434	0.517684
GSEA	NEGATIVE_REGULATION_OF_TRANSCRIPTION	4162	551	103	35	2.5667	2.86e-08	2e-05	1.35991	4.69897	1.85411	0.51762
GOBP	rhythmic process	4162	551	98	33	2.5435	9.02e-08	1.76e-05	1.34682	4.75562	1.84622	0.515418
GOBP	macromolecule biosynthetic process	4162	551	1211	274	1.7091	2.07e-28	1.62e-25	0.773237	24.7903	1.83995	0.513667
GOBP	embryo development	4162	551	102	34	2.5178	7.62e-08	1.51e-05	1.33216	4.82186	1.83748	0.512977
GOBP	cellular macromolecule biosynthetic process	4162	551	1208	273	1.707	3.63e-28	2.79e-25	0.771463	24.5549	1.8324	0.511561
Keywords	Nucleus	4162	551	2282	461	1.5259	5.46e-53	5.13e-50	0.60966	49.2901	1.82812	0.510366
GOMF	SMAD binding	4162	551	22	10	3.4334	0.00018603	0.011589	1.77964	1.93595	1.81749	0.507398
GOCC	nuclear part	4162	551	1943	405	1.5745	6.51e-43	1.66e-39	0.654894	38.7809	1.8167	0.507176
GOBP	regulation of cellular metabolic process	4162	551	1747	371	1.6041	3.15e-38	6.23e-35	0.681764	34.2055	1.81447	0.506554
GOMF	repressing transcription factor binding	4162	551	28	12	3.2372	8.54e-05	0.0059967	1.69475	2.22209	1.81351	0.506285
GOCC	nuclear euchromatin	4162	551	20	9	3.3991	0.00042476	0.012	1.76515	1.92082	1.80284	0.503309
GSEA	NEGATIVE_REGULATION_OF_TRANSCRIPTION_DNA_DEPENDENT	4162	551	73	26	2.6903	6.12e-07	0.00026437	1.42777	3.57779	1.79637	0.501502
GOBP	histone acetylation	4162	551	71	25	2.6597	1.27e-06	0.00019777	1.41126	3.70384	1.79626	0.501471
GSEA	NEGATIVE_REGULATION_OF_RNA_METABOLIC_PROCESS	4162	551	73	26	2.6903	6.12e-07	0.00026669	1.42777	3.57399	1.7959	0.501369
GOBP	protein deacylation	4162	551	25	11	3.3236	0.0001267	0.010529	1.73275	1.97761	1.79096	0.499992
GSEA	RNA_POLYMERASE_II_TRANSCRIPTION_FACTOR_ACTIVITY	4162	551	102	34	2.5178	7.62e-08	4.46e-05	1.33216	4.35086	1.79086	0.499963
Pfam	BTB	4162	551	54	21	2.9375	1.44e-06	0.0019311	1.55459	2.7142	1.78699	0.498882
GOBP	internal protein amino acid acetylation	4162	551	75	26	2.6186	1.1e-06	0.00017377	1.3888	3.76003	1.78146	0.497339
GSEA	V$GR_01	4162	551	53	20	2.8504	4.34e-06	0.0012456	1.51116	2.90462	1.77933	0.496744
GSEA	TRANSCRIPTION_REPRESSOR_ACTIVITY	4162	551	88	30	2.5751	2.54e-07	0.00013024	1.36463	3.88526	1.77262	0.494871
GSEA	PID_CMYB_PATHWAY	4162	551	37	15	3.0622	2.52e-05	0.0047022	1.61457	2.3277	1.76919	0.493913
GSEA	NUCLEOPLASM	4162	551	187	56	2.262	4.68e-10	1.01e-06	1.1776	5.99538	1.7689	0.493831
GOBP	regulation of metabolic process	4162	551	1863	388	1.5731	3.75e-39	8.8e-36	0.65361	35.0558	1.7688	0.493805
GSEA	REACTOME_NUCLEAR_RECEPTOR_TRANSCRIPTION_PATHWAY	4162	551	22	10	3.4334	0.00018603	0.018422	1.77964	1.73466	1.76829	0.493661
GSEA	NUCLEAR_MEMBRANE_PART	4162	551	22	10	3.4334	0.00018603	0.018459	1.77964	1.73379	1.76806	0.493599
GOBP	protein-DNA complex subunit organization	4162	551	90	30	2.5178	4.37e-07	7.61e-05	1.33216	4.11883	1.76649	0.49316
GSEA	GCAAAAA,MIR-129	4162	551	67	24	2.7057	1.45e-06	0.00052014	1.436	3.28388	1.76589	0.492991
GSEA	TAAYNRNNTCC_UNKNOWN	4162	551	50	19	2.8703	6.64e-06	0.0017649	1.5212	2.75328	1.76442	0.492582
GOBP	internal peptidyl-lysine acetylation	4162	551	72	25	2.6228	1.69e-06	0.0002545	1.39111	3.59431	1.7637	0.492381
GOCC	methyltransferase complex	4162	551	63	22	2.6377	6.24e-06	0.00030526	1.39928	3.51533	1.76165	0.491809
GOCC	nucleus	4162	551	2068	422	1.5414	7.99e-44	4.06e-40	0.624241	39.391	1.7594	0.491179
GOBP	chromatin assembly or disassembly	4162	551	48	18	2.8326	1.42e-05	0.0016508	1.50213	2.78231	1.75239	0.489224
GOBP	nucleobase-containing compound metabolic process	4162	551	1831	381	1.5718	1.19e-37	2.24e-34	0.652418	33.6502	1.7484	0.48811
GOMF	histone acetyltransferase activity	4162	551	29	12	3.1256	0.00012663	0.0083068	1.64413	2.08057	1.74381	0.486827
GSEA	TAATGTG,MIR-323	4162	551	54	20	2.7976	6e-06	0.0016197	1.48419	2.79057	1.73796	0.485195
GSEA	TRANSCRIPTION_FACTOR_ACTIVITY	4162	551	166	50	2.2752	3.32e-09	3.83e-06	1.18599	5.4164	1.73376	0.484023
GSEA	RNA_METABOLIC_PROCESS	4162	551	488	125	1.9348	1.42e-15	3.54e-11	0.952184	10.4513	1.73314	0.483849
GOBP	post-translational protein modification	4162	551	95	31	2.4648	4.76e-07	8.25e-05	1.30147	4.08374	1.73217	0.483578
GOBP	peptidyl-lysine acetylation	4162	551	73	25	2.5868	2.24e-06	0.00032938	1.37117	3.4823	1.73095	0.483238
GSEA	ESTABLISHMENT_AND_OR_MAINTENANCE_OF_CHROMATIN_ARCHITECTURE	4162	551	51	19	2.8141	9.21e-06	0.0022231	1.49267	2.65304	1.72349	0.481156
GOBP	negative regulation of gene expression, epigenetic	4162	551	59	21	2.6885	7.2e-06	0.00092301	1.4268	3.03479	1.72308	0.48104
GOBP	circadian rhythm	4162	551	59	21	2.6885	7.2e-06	0.00092617	1.4268	3.03331	1.72287	0.480981
GOBP	peptidyl-lysine modification	4162	551	96	31	2.4392	6.14e-07	0.00010383	1.28641	3.98368	1.7065	0.476411
GSEA	REGULATION_OF_TRANSCRIPTION	4162	551	305	83	2.0556	6.16e-12	3.06e-08	1.03956	7.51398	1.70453	0.475862
GOMF	core promoter binding	4162	551	78	26	2.5178	2.5e-06	0.00027192	1.33216	3.56556	1.70392	0.475693
GSEA	V$MYB_Q3	4162	551	69	24	2.6273	2.62e-06	0.00080287	1.39358	3.09535	1.70128	0.474956
GSEA	DAZARD_UV_RESPONSE_CLUSTER_G6	4162	551	69	24	2.6273	2.62e-06	0.00080785	1.39358	3.09267	1.70091	0.474853
GOBP	nucleosome organization	4162	551	85	28	2.4882	1.36e-06	0.00021014	1.3151	3.67749	1.70062	0.474771
GSEA	PID_ERA_GENOMIC_PATHWAY	4162	551	32	13	3.0686	8.36e-05	0.010798	1.61758	1.96666	1.69856	0.474196
GSEA	TRANSCRIPTION_COREPRESSOR_ACTIVITY	4162	551	55	20	2.7467	8.2e-06	0.0020596	1.4577	2.68622	1.69839	0.474147
GSEA	TRANSCRIPTION	4162	551	407	106	1.9673	1.03e-13	1.28e-09	0.976217	8.89367	1.69602	0.473485
GSEA	POMEROY_MEDULLOBLASTOMA_PROGNOSIS_DN	4162	551	26	11	3.1957	0.00019094	0.018758	1.67613	1.72681	1.68866	0.471432
GSEA	GNF2_TDG	4162	551	26	11	3.1957	0.00019094	0.018795	1.67613	1.72596	1.68845	0.471373
GSEA	REGULATION_OF_GENE_EXPRESSION	4162	551	338	90	2.0113	2.67e-12	1.47e-08	1.00813	7.8315	1.68305	0.469866
GSEA	TRANSCRIPTION_DNA_DEPENDENT	4162	551	360	95	1.9933	1.07e-12	8.83e-09	0.995159	8.05411	1.67851	0.468598
GOMF	methylated histone residue binding	4162	551	30	12	3.0214	0.00018353	0.011506	1.59522	1.93908	1.675	0.467617
GOMF	lysine N-acetyltransferase activity	4162	551	30	12	3.0214	0.00018353	0.011579	1.59522	1.93633	1.6744	0.467451
GSEA	ATTCTTT,MIR-186	4162	551	88	29	2.4892	8.8e-07	0.00036743	1.31568	3.43483	1.6724	0.466891
GSEA	TRANSCRIPTION_FACTOR_BINDING	4162	551	174	51	2.214	6.37e-09	6.6e-06	1.14666	5.18071	1.67175	0.466711
GOCC	nuclear heterochromatin	4162	551	31	12	2.924	0.00026039	0.0079763	1.54794	2.0982	1.67024	0.466288
GSEA	V$PAX3_B	4162	551	39	15	2.9052	5.11e-05	0.0076108	1.53864	2.11857	1.66672	0.465307
GSEA	NUCLEAR_LUMEN	4162	551	249	69	2.0931	1.85e-10	4.39e-07	1.06564	6.35762	1.66545	0.464952
GSEA	RNA_BIOSYNTHETIC_PROCESS	4162	551	362	95	1.9823	1.52e-12	1.08e-08	0.987175	7.96722	1.66388	0.464514
GSEA	V$FREAC3_01	4162	551	63	22	2.6377	6.24e-06	0.0016776	1.39928	2.77531	1.66057	0.463589
GSEA	TRANSCRIPTION_FROM_RNA_POLYMERASE_II_PROMOTER	4162	551	271	74	2.0626	8.15e-11	2.89e-07	1.04446	6.53864	1.65212	0.461231
GOCC	nucleosome	4162	551	38	14	2.7829	0.00015104	0.0048921	1.47659	2.3105	1.65147	0.46105
GOBP	gene silencing	4162	551	40	15	2.8326	7.12e-05	0.0067185	1.50213	2.17273	1.64733	0.459894
GOBP	negative regulation of cellular process	4162	551	1032	229	1.6761	4.68e-21	1.91e-18	0.745108	17.7186	1.6454	0.459354
Keywords	Methylation	4162	551	145	42	2.1879	1.97e-07	8.31e-06	1.12955	5.08035	1.64495	0.459228
GSEA	TTTGTAG,MIR-520D	4162	551	120	37	2.329	1.92e-07	0.00010365	1.21971	3.98443	1.63977	0.457784
GOBP	protein acetylation	4162	551	80	26	2.4549	4.19e-06	0.00057225	1.29566	3.24241	1.62962	0.454949
GSEA	V$E4BP4_01	4162	551	64	22	2.5965	8.29e-06	0.0020594	1.37657	2.68626	1.62699	0.454215
KEGG	Spliceosome	4162	551	85	28	2.4882	1.36e-06	0.00086321	1.3151	3.06388	1.62475	0.453591
GSEA	NEGATIVE_REGULATION_OF_NUCLEOBASENUCLEOSIDENUCLEOTIDE_AND_NUCLEIC_ACID_METABOLIC_PROCESS	4162	551	113	35	2.3396	3.61e-07	0.00017438	1.22626	3.7585	1.62252	0.452968
Keywords	Zinc	4162	551	774	177	1.7274	6.89e-17	7.77e-15	0.788602	14.1097	1.6219	0.452793
GSEA	NUCLEOPLASM_PART	4162	551	141	42	2.25	8.49e-08	4.85e-05	1.16993	4.31398	1.62121	0.4526
GSEA	V$E2F1_Q6	4162	551	121	37	2.3098	2.41e-07	0.00012489	1.20777	3.90347	1.61939	0.452092
GOBP	DNA modification	4162	551	44	16	2.7467	6.32e-05	0.006085	1.4577	2.21574	1.61857	0.451863
GSEA	GCATTTG,MIR-105	4162	551	40	15	2.8326	7.12e-05	0.0096944	1.50213	2.01348	1.61628	0.451225
GSEA	V$NFKB_Q6	4162	551	68	23	2.5549	7.06e-06	0.0018081	1.35327	2.74278	1.61468	0.450777
GOBP	cellular biosynthetic process	4162	551	1475	309	1.5824	1.06e-26	7.51e-24	0.662114	23.1246	1.6096	0.44936
GOBP	histone lysine methylation	4162	551	34	13	2.8881	0.00016899	0.013421	1.53012	1.87222	1.60929	0.449272
GOBP	cellular nitrogen compound metabolic process	4162	551	1943	390	1.5162	7.77e-35	1.17e-31	0.60046	30.9329	1.60867	0.449101
GOMF	nuclear hormone receptor binding	4162	551	59	20	2.5605	2.61e-05	0.0022083	1.35643	2.65594	1.60454	0.447948
GSEA	KEGG_SPLICEOSOME	4162	551	87	28	2.431	2.26e-06	0.00071967	1.28155	3.14287	1.60374	0.447723
GSEA	REACTOME_TRANSCRIPTIONAL_REGULATION_OF_WHITE_ADIPOCYTE_DIFFERENTIATION	4162	551	37	14	2.8581	0.00010967	0.013012	1.51506	1.88566	1.60025	0.446749
GSEA	PID_REG_GR_PATHWAY	4162	551	37	14	2.8581	0.00010967	0.013043	1.51506	1.88462	1.60003	0.446688
GOBP	negative regulation of biological process	4162	551	1095	238	1.6418	9.26e-21	3.7e-18	0.715278	17.4316	1.58924	0.443677
GOBP	nitrogen compound metabolic process	4162	551	1958	391	1.5084	2.24e-34	2.81e-31	0.593019	30.552	1.58877	0.443545
Keywords	Spliceosome	4162	551	92	28	2.2989	7.33e-06	0.00021302	1.20094	3.67158	1.58802	0.443335
GSEA	MORF_CCNI	4162	551	58	20	2.6047	1.98e-05	0.0039223	1.38112	2.40646	1.58678	0.44299
GSEA	V$AHR_Q5	4162	551	69	23	2.5178	9.22e-06	0.0022141	1.33216	2.6548	1.5828	0.441878
GSEA	NEGATIVE_REGULATION_OF_METABOLIC_PROCESS	4162	551	123	37	2.2722	3.77e-07	0.00017687	1.18409	3.75235	1.57984	0.441053
GSEA	NEGATIVE_REGULATION_OF_CELLULAR_METABOLIC_PROCESS	4162	551	123	37	2.2722	3.77e-07	0.00017855	1.18409	3.74824	1.57941	0.440932
Corum	Spliceosome	4162	551	103	32	2.3467	1.05e-06	0.00049259	1.23063	3.30751	1.57569	0.439894
GOBP	protein acylation	4162	551	82	26	2.395	6.86e-06	0.00088549	1.26003	3.05282	1.57203	0.43887
GSEA	MORF_UBE2N	4162	551	62	21	2.5585	1.69e-05	0.0035226	1.3553	2.45314	1.57201	0.438867
GOBP	macromolecule methylation	4162	551	86	27	2.3715	5.65e-06	0.00074524	1.2458	3.1277	1.56817	0.437793
GOMF	hormone receptor binding	4162	551	60	20	2.5178	3.41e-05	0.0027884	1.33216	2.55464	1.56766	0.43765
GSEA	MODULE_123	4162	551	100	31	2.3416	1.61e-06	0.00055566	1.22749	3.25519	1.56642	0.437306
GOBP	transcription from RNA polymerase II promoter	4162	551	259	68	1.9832	3.01e-09	6.69e-07	0.98783	6.17485	1.56195	0.436058
GOBP	biosynthetic process	4162	551	1493	309	1.5633	1.29e-25	7.67e-23	0.644595	22.1155	1.56005	0.435527
GSEA	REGULATION_OF_TRANSCRIPTIONDNA_DEPENDENT	4162	551	263	70	2.0104	9.23e-10	1.7e-06	1.00748	5.7696	1.55853	0.435102
GSEA	V$NFKB_C	4162	551	59	20	2.5605	2.61e-05	0.0047671	1.35643	2.32175	1.5515	0.433139
GSEA	AAGCAAT,MIR-137	4162	551	59	20	2.5605	2.61e-05	0.0047847	1.35643	2.32015	1.55123	0.433064
GSEA	YAGI_AML_WITH_T_9_11_TRANSLOCATION	4162	551	38	14	2.7829	0.00015104	0.016287	1.47659	1.78816	1.54898	0.432437
GSEA	DNA_BINDING	4162	551	313	81	1.9547	1.75e-10	4.35e-07	0.966947	6.36157	1.54861	0.432334
GSEA	GABRIELY_MIR21_TARGETS	4162	551	97	30	2.3361	2.48e-06	0.00077899	1.2241	3.10847	1.54525	0.431396
GSEA	V$TFIIA_Q6	4162	551	74	24	2.4498	9.98e-06	0.002363	1.29266	2.62654	1.54333	0.43086
GSEA	V$E2F_Q3	4162	551	109	33	2.2869	1.35e-06	0.00049193	1.19339	3.3081	1.53986	0.429891
GSEA	V$E2F1_Q3	4162	551	117	35	2.2596	8.88e-07	0.00036768	1.17607	3.43453	1.53741	0.429208
GOBP	regulation of sequence-specific DNA binding transcription factor activity	4162	551	99	30	2.289	3.89e-06	0.00053545	1.19472	3.27128	1.53684	0.429047
GSEA	REGULATION_OF_NUCLEOBASENUCLEOSIDENUCLEOTIDE_AND_NUCLEIC_ACID_METABOLIC_PROCESS	4162	551	328	84	1.9344	1.37e-10	3.58e-07	0.951886	6.44668	1.53558	0.428696
GOBP	positive regulation of cellular process	4162	551	1085	233	1.6221	1.95e-19	7.46e-17	0.697863	16.1272	1.53009	0.427163
GSEA	ORGANELLE_LUMEN	4162	551	266	70	1.9878	1.56e-09	2.59e-06	0.991173	5.5873	1.52726	0.426372
GOMF	RNA polymerase II core promoter proximal region sequence-specific DNA binding transcription factor activity involved in positive regulation of transcription	4162	551	96	29	2.2818	5.96e-06	0.00059678	1.19017	3.22419	1.52691	0.426274
GSEA	MEMBRANE_ENCLOSED_LUMEN	4162	551	266	70	1.9878	1.56e-09	2.68e-06	0.991173	5.5726	1.52625	0.426091
GSEA	MORF_ACP1	4162	551	138	40	2.1894	3.75e-07	0.00017939	1.13054	3.7462	1.52532	0.425831
GSEA	TRANSCRIPTION_COFACTOR_ACTIVITY	4162	551	134	39	2.1984	4.67e-07	0.00020894	1.13645	3.67998	1.52449	0.4256
GSEA	V$DR4_Q2	4162	551	75	24	2.4171	1.28e-05	0.0028252	1.27328	2.54895	1.51455	0.422823
GSEA	REGULATION_OF_RNA_METABOLIC_PROCESS	4162	551	268	70	1.9729	2.2e-09	3.31e-06	0.980318	5.47966	1.50735	0.420814
GSEA	V$NFKB_Q6_01	4162	551	53	18	2.5654	6.25e-05	0.0087987	1.35918	2.05558	1.50727	0.420793
GSEA	GNF2_KPNB1	4162	551	53	18	2.5654	6.25e-05	0.0088237	1.35918	2.05435	1.50705	0.42073
GOBP	stem cell maintenance	4162	551	65	21	2.4404	3.67e-05	0.0038102	1.28712	2.41905	1.50704	0.420728
GSEA	DACOSTA_UV_RESPONSE_VIA_ERCC3_DN	4162	551	354	89	1.8991	1.03e-10	3.2e-07	0.925316	6.49452	1.5061	0.420466
GSEA	CTCTGGA,MIR-520A,MIR-525	4162	551	46	16	2.6273	0.00011379	0.013185	1.39358	1.87992	1.50188	0.419286
GOBP	histone methylation	4162	551	43	15	2.635	0.00017654	0.013845	1.3978	1.85871	1.50102	0.419048
GSEA	ENK_UV_RESPONSE_KERATINOCYTE_DN	4162	551	212	57	2.0309	2.44e-08	1.79e-05	1.02212	4.74824	1.50058	0.418924
GSEA	SENGUPTA_NASOPHARYNGEAL_CARCINOMA_WITH_LMP1_UP	4162	551	115	34	2.2332	1.68e-06	0.00055807	1.15911	3.25331	1.50029	0.418844
GSEA	V$E2F_Q6	4162	551	119	35	2.2216	1.36e-06	0.00049369	1.1516	3.30655	1.49906	0.4185
GSEA	GCM_ACTG1	4162	551	91	28	2.3242	5.85e-06	0.0016242	1.21673	2.78936	1.49718	0.417974
GSEA	V$VDR_Q3	4162	551	57	19	2.5178	5.27e-05	0.0077961	1.33216	2.10812	1.49414	0.417127
GSEA	V$FOXM1_01	4162	551	57	19	2.5178	5.27e-05	0.0078194	1.33216	2.10683	1.49391	0.417063
GSEA	MORF_SMC1L1	4162	551	50	17	2.5682	9.68e-05	0.011794	1.36076	1.92834	1.48468	0.414484
GOCC	nuclear matrix	4162	551	60	19	2.392	0.00011153	0.0039386	1.25822	2.40466	1.47938	0.413006
GSEA	SAKAI_TUMOR_INFILTRATING_MONOCYTES_DN	4162	551	43	15	2.635	0.00017654	0.01802	1.3978	1.74425	1.47736	0.412442
GSEA	TRANSCRIPTION_ACTIVATOR_ACTIVITY	4162	551	108	32	2.2381	3.18e-06	0.00094738	1.16227	3.02348	1.47607	0.412083
GSEA	GCM_NPM1	4162	551	88	27	2.3176	8.98e-06	0.0021885	1.21263	2.65985	1.47574	0.411991
GOBP	negative regulation of sequence-specific DNA binding transcription factor activity	4162	551	40	14	2.6437	0.00027423	0.019964	1.40256	1.69975	1.47159	0.410831
GSEA	GCM_TPT1	4162	551	54	18	2.5178	8.16e-05	0.010586	1.33216	1.97527	1.47002	0.410394
GSEA	V$CEBPB_02	4162	551	69	22	2.4084	3.04e-05	0.005141	1.26808	2.28895	1.46983	0.41034
GOMF	structure-specific DNA binding	4162	551	132	37	2.1173	2.39e-06	0.00026292	1.08223	3.58018	1.45953	0.407465
GSEA	V$COUP_DR1_Q6	4162	551	58	19	2.4744	6.82e-05	0.0094451	1.30708	2.02479	1.45821	0.407097
GSEA	V$NFAT_Q4_01	4162	551	77	24	2.3543	2.06e-05	0.004016	1.2353	2.39621	1.45784	0.406992
GSEA	POSITIVE_REGULATION_OF_TRANSCRIPTION	4162	551	81	25	2.3313	1.69e-05	0.0034951	1.22113	2.45654	1.4543	0.406004
GSEA	CTTGTAT,MIR-381	4162	551	81	25	2.3313	1.69e-05	0.0035098	1.22113	2.45472	1.45403	0.405928
Keywords	Chromosome	4162	551	205	53	1.9529	2.92e-07	1.18e-05	0.965618	4.92944	1.45145	0.40521
GSEA	ACCATTT,MIR-522	4162	551	62	20	2.4366	5.67e-05	0.0082166	1.28487	2.08531	1.45023	0.404868
GSEA	CTTTAAR_UNKNOWN	4162	551	234	61	1.9691	2.68e-08	1.93e-05	0.977536	4.7142	1.44861	0.404416
GOBP	methylation	4162	551	91	27	2.2412	1.73e-05	0.0019486	1.16427	2.71028	1.43812	0.401486
GOBP	regulation of cell differentiation	4162	551	341	83	1.8385	2.51e-09	5.61e-07	0.878529	6.25135	1.43486	0.400578
GOBP	positive regulation of biological process	4162	551	1168	243	1.5715	1.76e-18	6.54e-16	0.652142	15.1845	1.43254	0.399929
GSEA	ATGTACA,MIR-493	4162	551	106	31	2.2091	5.99e-06	0.0016275	1.14346	2.78848	1.42892	0.398918
GOBP	transcription initiation from RNA polymerase II promoter	4162	551	112	32	2.1582	7.22e-06	0.00092304	1.10983	3.03478	1.42716	0.398428
GSEA	TTAYRTAA_V$E4BP4_01	4162	551	59	19	2.4325	8.76e-05	0.011077	1.28244	1.95558	1.4251	0.397853
GSEA	TGTGTGA,MIR-377	4162	551	59	19	2.4325	8.76e-05	0.011105	1.28244	1.95448	1.4249	0.397797
GSEA	CAGTATT,MIR-200B,MIR-200C,MIR-429	4162	551	148	41	2.0925	9.73e-07	0.00039022	1.06523	3.40869	1.42472	0.397745
GOCC	protein-DNA complex	4162	551	54	17	2.378	0.00026565	0.007946	1.24975	2.09985	1.42287	0.397229
GOBP	multicellular organismal development	4162	551	104	30	2.1789	1.12e-05	0.0013334	1.1236	2.87504	1.42108	0.396731
GOBP	gene expression	4162	551	460	107	1.757	1.58e-10	3.78e-08	0.813114	7.42283	1.41337	0.394578
GSEA	V$P300_01	4162	551	67	21	2.3675	5.95e-05	0.0085171	1.24336	2.06971	1.4123	0.394278
GSEA	NUCLEUS	4162	551	811	178	1.6579	4.55e-15	7.54e-11	0.729357	10.1228	1.40776	0.393012
GSEA	GSE9006_HEALTHY_VS_TYPE_2_DIABETES_PBMC_AT_DX_UP	4162	551	79	24	2.2947	3.24e-05	0.0053548	1.19831	2.27126	1.40602	0.392526
GOBP	embryonic morphogenesis	4162	551	113	32	2.1391	8.79e-06	0.0011002	1.097	2.95853	1.4058	0.392465
GSEA	POSITIVE_REGULATION_OF_NUCLEOBASENUCLEOSIDENUCLEOTIDE_AND_NUCLEIC_ACID_METABOLIC_PROCESS	4162	551	83	25	2.2752	2.64e-05	0.0047824	1.18599	2.32035	1.40265	0.391585
GSEA	CHROMOSOME_ORGANIZATION_AND_BIOGENESIS	4162	551	83	25	2.2752	2.64e-05	0.0047999	1.18599	2.31877	1.40241	0.391519
GOMF	zinc ion binding	4162	551	394	93	1.7829	1.35e-09	2.53e-07	0.834226	6.59724	1.39895	0.390553
GSEA	HSIAO_HOUSEKEEPING_GENES	4162	551	207	54	1.9705	1.66e-07	9.06e-05	0.978562	4.04288	1.39513	0.389485
GSEA	BENPORATH_NOS_TARGETS	4162	551	60	19	2.392	0.00011153	0.012984	1.25822	1.88659	1.39231	0.388698
GOBP	cellular macromolecule metabolic process	4162	551	2269	426	1.4182	8.91e-33	1.01e-29	0.504061	28.9939	1.38816	0.387539
GSEA	GSE9037_WT_VS_IRAK4_KO_LPS_4H_STIM_BMDM_UP	4162	551	64	20	2.3605	9.15e-05	0.011321	1.23909	1.94612	1.38714	0.387254
GSEA	V$MAZR_01	4162	551	72	22	2.308	6.11e-05	0.0087244	1.20664	2.05926	1.37915	0.385025
GOMF	protein binding	4162	551	1213	248	1.5443	7.23e-18	2.75e-15	0.626953	14.5599	1.37631	0.384231
Keywords	Homeobox	4162	551	64	19	2.2425	0.00027281	0.0054952	1.16511	2.26002	1.375	0.383865
GOBP	regulation of developmental process	4162	551	466	107	1.7344	3.54e-10	8.26e-08	0.794437	7.08295	1.37277	0.383243
GSEA	V$HNF1_01	4162	551	53	17	2.4228	0.00020921	0.019999	1.27668	1.69899	1.37122	0.382811
GSEA	AATGTGA,MIR-23A,MIR-23B	4162	551	130	36	2.0917	4.36e-06	0.0012308	1.06468	2.90981	1.36892	0.382169
GOBP	RNA splicing, via transesterification reactions	4162	551	132	36	2.0601	6.29e-06	0.00082279	1.04271	3.08471	1.3675	0.381772
GSEA	REGULATION_OF_METABOLIC_PROCESS	4162	551	372	89	1.8072	1.57e-09	2.52e-06	0.853756	5.59934	1.36626	0.381427
GSEA	GCM_DFFA	4162	551	65	20	2.3242	0.0001151	0.013276	1.21673	1.87693	1.356	0.37856
GOBP	positive regulation of cell differentiation	4162	551	159	42	1.9953	2.7e-06	0.00038967	0.996606	3.4093	1.35537	0.378386
GSEA	PHONG_TNF_RESPONSE_VIA_P38_COMPLETE	4162	551	85	25	2.2216	4.03e-05	0.0062859	1.1516	2.20163	1.35414	0.378041
GSEA	GTATTAT,MIR-369-3P	4162	551	69	21	2.2989	9.37e-05	0.011531	1.20094	1.93813	1.35359	0.377889
GOBP	positive regulation of sequence-specific DNA binding transcription factor activity	4162	551	58	18	2.3442	0.00021714	0.016281	1.2291	1.78832	1.3499	0.376857
GSEA	REGULATION_OF_CELLULAR_METABOLIC_PROCESS	4162	551	370	88	1.7965	2.67e-09	3.4e-06	0.845189	5.46806	1.34795	0.376314
GSEA	REGULATION_OF_TRANSCRIPTION_FROM_RNA_POLYMERASE_II_PROMOTER	4162	551	175	46	1.9855	1.07e-06	0.00041281	0.989502	3.38425	1.34564	0.375668
GOBP	RNA splicing, via transesterification reactions with bulged adenosine as nucleophile	4162	551	129	35	2.0494	9.43e-06	0.0011541	1.0352	2.93776	1.34361	0.375102
GOBP	nuclear mRNA splicing, via spliceosome	4162	551	129	35	2.0494	9.43e-06	0.0011578	1.0352	2.93637	1.34345	0.375057
GOBP	viral reproductive process	4162	551	112	31	2.0907	1.94e-05	0.0021666	1.06399	2.66422	1.33843	0.373655
GSEA	V$E2F_Q4	4162	551	119	33	2.0947	1.03e-05	0.0024118	1.06674	2.61766	1.33513	0.372735
GSEA	ATGTTAA,MIR-302C	4162	551	90	26	2.1821	3.99e-05	0.0062325	1.12572	2.20534	1.33181	0.371807
GSEA	MARTORIATI_MDM4_TARGETS_FETAL_LIVER_DN	4162	551	185	48	1.9598	9.39e-07	0.00038267	0.970706	3.41718	1.32964	0.371201
GSEA	CHANDRAN_METASTASIS_UP	4162	551	86	25	2.1958	4.95e-05	0.0073942	1.13475	2.13111	1.32839	0.370853
Pfam	zf-C2H2	4162	551	137	38	2.0951	2.31e-06	0.0027834	1.06702	2.55542	1.32738	0.370571
GSEA	HADDAD_B_LYMPHOCYTE_PROGENITOR	4162	551	74	22	2.2456	9.43e-05	0.011547	1.1671	1.93753	1.32478	0.369845
GSEA	V$LEF1_Q6	4162	551	66	20	2.289	0.00014374	0.01567	1.19472	1.80493	1.32454	0.369777
GOBP	protein-DNA complex assembly	4162	551	79	23	2.1991	9.36e-05	0.0081949	1.13691	2.08646	1.32327	0.369423
GSEA	V$E2F4DP1_01	4162	551	120	33	2.0772	1.24e-05	0.0027822	1.05464	2.55561	1.31584	0.367348
GSEA	V$E2F_Q3_01	4162	551	120	33	2.0772	1.24e-05	0.0027949	1.05464	2.55363	1.31558	0.367277
GSEA	POSITIVE_REGULATION_OF_CELLULAR_METABOLIC_PROCESS	4162	551	95	27	2.1468	3.9e-05	0.0061191	1.10219	2.21331	1.31206	0.366293
GOCC	spliceosomal complex	4162	551	107	29	2.0472	5.23e-05	0.002078	1.03365	2.68235	1.31193	0.366257
GSEA	V$E2F1DP1RB_01	4162	551	116	32	2.0837	1.55e-05	0.0033325	1.05915	2.47723	1.30981	0.365667
GSEA	V$YY1_02	4162	551	91	26	2.1582	4.86e-05	0.0073242	1.10983	2.13524	1.30708	0.364905
GSEA	CAGCTTT,MIR-320	4162	551	83	24	2.1842	7.53e-05	0.0099559	1.1271	2.00192	1.30117	0.363255
GSEA	V$P53_02	4162	551	67	20	2.2548	0.00017835	0.017983	1.173	1.74514	1.29548	0.361666
GSEA	GNF2_APEX1	4162	551	67	20	2.2548	0.00017835	0.01802	1.173	1.74425	1.29531	0.361619
GOBP	macromolecule metabolic process	4162	551	2317	426	1.3888	6.18e-30	5.27e-27	0.473839	26.2779	1.29307	0.360992
GSEA	V$E2F1_Q4_01	4162	551	117	32	2.0659	1.86e-05	0.0037549	1.04677	2.4254	1.29147	0.360546
GSEA	POSITIVE_REGULATION_OF_METABOLIC_PROCESS	4162	551	96	27	2.1244	4.73e-05	0.0071679	1.08706	2.14461	1.28833	0.359668
GSEA	TTANTCA_UNKNOWN	4162	551	211	53	1.8973	7.57e-07	0.00032433	0.923948	3.48901	1.28799	0.359573
Keywords	mRNAsplicing	4162	551	163	41	1.9	1.23e-05	0.00034688	0.925999	3.45982	1.28742	0.359416
GOBP	one-carbon metabolic process	4162	551	119	32	2.0312	2.65e-05	0.0028278	1.02233	2.54855	1.2846	0.358628
GOCC	histone acetyltransferase complex	4162	551	66	19	2.1745	0.00040989	0.011776	1.12068	1.929	1.28365	0.358362
GSEA	MARTINEZ_RB1_AND_TP53_TARGETS_DN	4162	551	166	43	1.9566	3.53e-06	0.001037	0.968349	2.98422	1.28301	0.358185
GSEA	PUJANA_ATM_PCC_NETWORK	4162	551	599	132	1.6646	3.99e-11	1.65e-07	0.735176	6.78149	1.28122	0.357685
GSEA	GTGCAAT,MIR-25,MIR-32,MIR-92,MIR-363,MIR-367	4162	551	88	25	2.1459	7.36e-05	0.0099209	1.10158	2.00345	1.27926	0.357136
Corum	Nop56p-associated pre-rRNA complex	4162	551	83	24	2.1842	7.53e-05	0.013642	1.1271	1.86512	1.27835	0.356883
GSEA	NUCLEOBASENUCLEOSIDENUCLEOTIDE_AND_NUCLEIC_ACID_METABOLIC_PROCESS	4162	551	674	146	1.6362	1.04e-11	4.72e-08	0.710349	7.32589	1.27297	0.355382
GOMF	RNA polymerase II transcription factor binding transcription factor activity	4162	551	65	19	2.208	0.00033545	0.018459	1.14274	1.73379	1.26826	0.354068
GSEA	V$E2F4DP2_01	4162	551	114	31	2.054	2.79e-05	0.0049294	1.03844	2.30721	1.26782	0.353943
GSEA	YKACATTT_UNKNOWN	4162	551	72	21	2.2031	0.00017702	0.017958	1.13953	1.74574	1.26777	0.35393
GSEA	V$CDC5_01	4162	551	72	21	2.2031	0.00017702	0.017995	1.13953	1.74485	1.26761	0.353884
GSEA	V$E2F1DP2_01	4162	551	114	31	2.054	2.79e-05	0.004947	1.03844	2.30566	1.2676	0.353883
GSEA	LU_AGING_BRAIN_UP	4162	551	72	21	2.2031	0.00017702	0.018032	1.13953	1.74396	1.26745	0.353839
GSEA	V$E2F1DP1_01	4162	551	114	31	2.054	2.79e-05	0.0049648	1.03844	2.3041	1.26739	0.353823
GSEA	TGAATGT,MIR-181A,MIR-181B,MIR-181C,MIR-181D	4162	551	136	36	1.9995	1.26e-05	0.0028191	0.999639	2.54989	1.26332	0.352687
GSEA	SCHAEFFER_PROSTATE_DEVELOPMENT_6HR_DN	4162	551	204	51	1.8884	1.41e-06	0.00050718	0.917164	3.29484	1.26268	0.352509
GSEA	ACTTTAT,MIR-142-5P	4162	551	89	25	2.1218	8.92e-05	0.011196	1.08529	1.95094	1.25667	0.350829
GOBP	RNA splicing	4162	551	198	49	1.8693	3.03e-06	0.00042771	0.902498	3.36885	1.25446	0.350212
GOBP	transcription initiation, DNA-dependent	4162	551	134	35	1.9729	2.22e-05	0.0024451	0.980318	2.6117	1.25244	0.349649
Keywords	Phosphoprotein	4162	551	2348	427	1.3737	1.19e-28	3.05e-26	0.458067	25.5161	1.25141	0.349363
GSEA	V$E2F_02	4162	551	115	31	2.0362	3.32e-05	0.0054547	1.02588	2.26323	1.25027	0.349044
GSEA	TTGCACT,MIR-130A,MIR-301,MIR-130B	4162	551	120	32	2.0143	3.15e-05	0.0052715	1.01028	2.27807	1.23801	0.34562
GSEA	OSMAN_BLADDER_CANCER_DN	4162	551	129	34	1.9909	2.36e-05	0.0044849	0.993421	2.34825	1.23179	0.343884
GSEA	DACOSTA_UV_RESPONSE_VIA_ERCC3_COMMON_DN	4162	551	202	50	1.8697	2.4e-06	0.00075992	0.902807	3.11923	1.23086	0.343625
GOBP	developmental process	4162	551	1078	216	1.5135	5.99e-14	2.01e-11	0.597889	10.697	1.22965	0.343287
GOCC	intracellular membrane-bounded organelle	4162	551	2523	452	1.3532	3.58e-31	3.64e-28	0.436375	27.4385	1.22881	0.343053
GSEA	MORF_ACTG1	4162	551	95	26	2.0673	0.00010305	0.012433	1.04775	1.90542	1.21672	0.339678
GSEA	AAGCACA,MIR-218	4162	551	108	29	2.0283	6.23e-05	0.0088236	1.02027	2.05435	1.21536	0.339298
GSEA	MORF_ANP32B	4162	551	139	36	1.9563	2.08e-05	0.0040019	0.968128	2.39773	1.21451	0.33906
GSEA	GNF2_FBL	4162	551	104	28	2.0336	7.82e-05	0.010201	1.02404	1.99136	1.20927	0.337598
GSEA	ACATTCC,MIR-1,MIR-206	4162	551	104	28	2.0336	7.82e-05	0.010228	1.02404	1.99021	1.2091	0.337549
GSEA	OSMAN_BLADDER_CANCER_UP	4162	551	144	37	1.9408	1.94e-05	0.003853	0.956651	2.4142	1.20575	0.336616
Keywords	3D-structure	4162	551	1629	308	1.4282	5.23e-18	6.41e-16	0.514198	15.193	1.19883	0.334684
GOMF	transition metal ion binding	4162	551	437	96	1.6594	3.44e-08	5.09e-06	0.730662	5.29367	1.19874	0.334659
GOBP	negative regulation of developmental process	4162	551	179	44	1.8567	1.12e-05	0.0013348	0.892741	2.87458	1.19588	0.33386
GSEA	MORF_RAD21	4162	551	109	29	2.0097	7.4e-05	0.0099363	1.00698	2.00278	1.19584	0.333849
GSEA	MARTINEZ_TP53_TARGETS_DN	4162	551	168	42	1.8884	1.14e-05	0.0026395	0.917164	2.57848	1.18762	0.331553
GOBP	positive regulation of cellular component organization	4162	551	175	43	1.856	1.4e-05	0.001644	0.892197	2.7841	1.18581	0.331049
GSEA	BLALOCK_ALZHEIMERS_DISEASE_UP	4162	551	535	116	1.6378	2.26e-09	3.3e-06	0.711759	5.48134	1.18569	0.331015
GSEA	GRESHOCK_CANCER_COPY_NUMBER_UP	4162	551	132	34	1.9456	3.86e-05	0.006088	0.960215	2.21553	1.18344	0.330386
GSEA	BENPORATH_OCT4_TARGETS	4162	551	101	27	2.0193	0.00011662	0.013389	1.01386	1.87325	1.18204	0.329995
GSEA	ORGANELLE_PART	4162	551	549	118	1.6235	2.76e-09	3.35e-06	0.699107	5.47492	1.16951	0.326497
GSEA	INTRACELLULAR_ORGANELLE_PART	4162	551	549	118	1.6235	2.76e-09	3.43e-06	0.699107	5.4642	1.16893	0.326337
GSEA	MORF_HDAC1	4162	551	142	36	1.915	3.33e-05	0.0054526	0.937344	2.2634	1.16846	0.326205
GOMF	enzyme binding	4162	551	426	93	1.649	7.85e-08	1.11e-05	0.721591	4.95448	1.16807	0.326095
GOBP	regulation of cellular process	4162	551	2343	420	1.354	1.12e-25	7.02e-23	0.437228	22.1539	1.16652	0.325664
GOBP	positive regulation of developmental process	4162	551	210	50	1.7985	7.47e-06	0.00095102	0.846794	3.02181	1.16386	0.32492
GOBP	organelle organization	4162	551	957	191	1.5076	6.46e-12	1.8e-09	0.592254	8.74543	1.16098	0.324117
Keywords	Proto-oncogene	4162	551	80	21	1.9828	0.00076163	0.01334	0.987539	1.87484	1.1592	0.323619
GSEA	SMTTTTGT_UNKNOWN	4162	551	129	33	1.9323	5.68e-05	0.0082115	0.950319	2.08558	1.15667	0.322913
GOBP	cellular component organization at cellular level	4162	551	1233	239	1.4641	6e-14	2e-11	0.550014	10.7	1.15512	0.32248
Keywords	Mentalretardation	4162	551	89	23	1.952	0.00056384	0.0106	0.964953	1.97469	1.15413	0.322204
GSEA	V$E2F1_Q4	4162	551	107	28	1.9766	0.00012971	0.01436	0.983021	1.84285	1.15026	0.321122
Keywords	Host-virusinteraction	4162	551	149	36	1.825	9.27e-05	0.0021417	0.867896	2.66924	1.14934	0.320866
GOMF	protein dimerization activity	4162	551	227	53	1.7636	7.28e-06	0.00070049	0.818523	3.1546	1.14686	0.320174
GOBP	regulation of biological process	4162	551	2440	433	1.3404	2.06e-26	1.41e-23	0.422664	22.8509	1.1461	0.319962
GSEA	TGTTTGY_V$HNF3_Q6	4162	551	176	43	1.8455	1.62e-05	0.003446	0.884012	2.46268	1.14208	0.318839
GSEA	CTTTGTA,MIR-524	4162	551	144	36	1.8884	4.52e-05	0.0069514	0.917164	2.15793	1.13591	0.317118
GSEA	REACTOME_PROCESSING_OF_CAPPED_INTRON_CONTAINING_PRE_MRNA	4162	551	99	26	1.9838	0.00020499	0.019672	0.988267	1.70615	1.13282	0.316254
GSEA	REACTOME_GENERIC_TRANSCRIPTION_PATHWAY	4162	551	122	31	1.9193	0.00010499	0.012637	0.94058	1.89836	1.12109	0.312981
GSEA	GCCATNTTG_V$YY1_Q6	4162	551	188	45	1.808	1.79e-05	0.0036662	0.854395	2.43578	1.11021	0.309942
GOBP	negative regulation of cell differentiation	4162	551	157	38	1.8282	5.87e-05	0.0057295	0.870424	2.24188	1.10268	0.307842
GSEA	RNA_PROCESSING	4162	551	114	29	1.9215	0.00016606	0.017379	0.942233	1.75998	1.10153	0.307519
GOBP	cellular component organization or biogenesis at cellular level	4162	551	1257	240	1.4422	3.37e-13	1.05e-10	0.528271	9.98001	1.10135	0.307469
GSEA	V$E2F_Q4_01	4162	551	120	30	1.8884	0.00017864	0.01794	0.917164	1.74618	1.07735	0.30077
GOMF	protein homodimerization activity	4162	551	160	38	1.794	8.83e-05	0.00616	0.84318	2.21042	1.0729	0.299526
GOCC	intracellular organelle	4162	551	2838	484	1.2882	1.94e-30	1.65e-27	0.365357	26.7834	1.06906	0.298456
GSEA	RTAAACA_V$FREAC2_01	4162	551	221	51	1.7431	1.48e-05	0.0032218	0.801655	2.4919	1.06445	0.297166
Keywords	mRNAprocessing	4162	551	194	44	1.7132	8.09e-05	0.0019003	0.776694	2.72118	1.06262	0.296656
GOBP	cellular macromolecular complex subunit organization	4162	551	346	75	1.6373	1.98e-06	0.00029449	0.711319	3.53093	1.06175	0.296413
GOCC	intracellular organelle part	4162	551	2571	444	1.3045	1.47e-24	6.82e-22	0.383497	21.1665	1.04528	0.291817
Keywords	Directproteinsequencing	4162	551	895	173	1.4601	1.61e-09	1.03e-07	0.546067	6.98561	1.03273	0.288311
GSEA	GRAESSMANN_APOPTOSIS_BY_DOXORUBICIN_DN	4162	551	658	133	1.5268	1.38e-08	1.16e-05	0.610511	4.93599	1.02947	0.287402
GOBP	biological regulation	4162	551	2519	435	1.3044	3.46e-23	1.69e-20	0.383386	19.7724	1.02741	0.286826
GSEA	GGGAGGRR_V$MAZ_Q6	4162	551	593	121	1.5413	4.12e-08	2.73e-05	0.624148	4.56381	1.02635	0.286532
GSEA	YTATTTTNR_V$MEF2_02	4162	551	166	39	1.7746	9.16e-05	0.011298	0.827494	1.947	1.02486	0.286115
GSEA	NEGATIVE_REGULATION_OF_CELLULAR_PROCESS	4162	551	220	50	1.7167	2.69e-05	0.0048715	0.779638	2.31234	1.02313	0.285633
GOBP	cell differentiation	4162	551	436	91	1.5765	8.75e-07	0.0001417	0.656725	3.84863	1.0218	0.28526
GOBP	regulation of multicellular organismal development	4162	551	320	69	1.6287	6.07e-06	0.00079724	0.703721	3.09841	1.01938	0.284585
GOCC	organelle part	4162	551	2593	445	1.2963	7.07e-24	3e-21	0.3744	20.5236	1.01874	0.284408
GSEA	PENG_GLUTAMINE_DEPRIVATION_DN	4162	551	186	43	1.7462	6.19e-05	0.0088221	0.804219	2.05443	1.01672	0.283844
GSEA	CTTTGT_V$LEF1_Q2	4162	551	515	106	1.5547	2.08e-07	0.00010877	0.636636	3.96349	1.00563	0.280746
GSEA	NEGATIVE_REGULATION_OF_BIOLOGICAL_PROCESS	4162	551	222	50	1.7012	3.43e-05	0.0055643	0.766553	2.25459	1.00386	0.280253
GSEA	MORF_GNB1	4162	551	158	37	1.7689	0.00014379	0.015641	0.822852	1.80574	1.00151	0.279596
GOCC	membrane-bounded organelle	4162	551	2763	468	1.2794	5.89e-26	4.28e-23	0.355467	22.3687	1.00118	0.279503
Keywords	Repeat	4162	551	1144	214	1.413	1.49e-10	1.05e-08	0.498761	7.97827	0.997463	0.278467
GOBP	primary metabolic process	4162	551	2551	437	1.294	1.88e-22	8.6e-20	0.371838	19.0657	0.995012	0.277782
Keywords	Acetylation	4162	551	1599	289	1.3652	2.43e-13	2.02e-11	0.449112	10.6951	0.992116	0.276974
GSEA	CTGCAGY_UNKNOWN	4162	551	174	40	1.7364	0.00012133	0.013801	0.796099	1.86009	0.984258	0.27478
GOBP	cellular developmental process	4162	551	568	114	1.516	2.67e-07	4.83e-05	0.60027	4.31603	0.982949	0.274415
GOCC	ribonucleoprotein complex	4162	551	340	71	1.5774	1.37e-05	0.00062067	0.657549	3.20714	0.977182	0.272805
GSEA	TGACCTY_V$ERR1_Q2	4162	551	250	55	1.6618	2.85e-05	0.004999	0.732747	2.30112	0.975439	0.272318
GOBP	mRNA metabolic process	4162	551	336	71	1.5961	9.12e-06	0.0011302	0.674551	2.94684	0.975215	0.272256
GOBP	cellular metabolic process	4162	551	2590	441	1.2861	2.99e-22	1.35e-19	0.363003	18.8684	0.97469	0.272109
GSEA	MORF_DEK	4162	551	165	38	1.7396	0.00016766	0.017472	0.798756	1.75766	0.972846	0.271594
GSEA	TGCTGCT,MIR-15A,MIR-16,MIR-15B,MIR-195,MIR-424,MIR-497	4162	551	175	40	1.7265	0.00013712	0.015014	0.78785	1.8235	0.971761	0.271291
GOMF	identical protein binding	4162	551	285	61	1.6167	2.54e-05	0.0021658	0.693052	2.66438	0.970451	0.270925
GSEA	POSITIVE_REGULATION_OF_BIOLOGICAL_PROCESS	4162	551	195	44	1.7044	9.11e-05	0.011319	0.769264	1.94619	0.970181	0.27085
GSEA	BUYTAERT_PHOTODYNAMIC_THERAPY_STRESS_UP	4162	551	303	65	1.6204	1.31e-05	0.0028886	0.69635	2.53931	0.962276	0.268643
GOBP	cellular component organization	4162	551	1400	255	1.3758	1.21e-11	3.21e-09	0.460271	8.49381	0.953972	0.266325
GSEA	BIOPOLYMER_METABOLIC_PROCESS	4162	551	749	146	1.4724	2.73e-08	1.94e-05	0.55817	4.71236	0.951446	0.26562
GOCC	macromolecular complex	4162	551	1570	282	1.3568	1.68e-12	2.52e-10	0.440208	9.599	0.951262	0.265568
GSEA	RODRIGUES_THYROID_CARCINOMA_POORLY_DIFFERENTIATED_DN	4162	551	192	43	1.6917	0.00012771	0.01417	0.758474	1.84863	0.947694	0.264572
GSEA	TATAAA_V$TATA_01	4162	551	269	58	1.6286	3.18e-05	0.0052867	0.703632	2.27682	0.943716	0.263462
GOCC	transcription factor complex	4162	551	153	34	1.6786	0.00064992	0.017303	0.747258	1.76188	0.92597	0.258508
GSEA	POSITIVE_REGULATION_OF_CELLULAR_PROCESS	4162	551	189	42	1.6786	0.00017837	0.017949	0.747258	1.74596	0.923872	0.257922
GOBP	multicellular organismal process	4162	551	542	107	1.4912	1.46e-06	0.00022444	0.576474	3.6489	0.914377	0.255271
GOBP	cellular component organization or biogenesis	4162	551	1424	256	1.3579	5.19e-11	1.29e-08	0.441377	7.88904	0.907535	0.253361
GOBP	mRNA processing	4162	551	240	51	1.6051	0.00012858	0.010616	0.682663	1.97404	0.890213	0.248525
GOCC	organelle	4162	551	3025	493	1.231	5.44e-25	3.07e-22	0.299831	21.5126	0.87263	0.243616
Keywords	Metal-binding	4162	551	1012	184	1.3734	6.04e-08	2.94e-06	0.457752	5.53226	0.85349	0.238273
GSEA	RYTTCCTG_V$ETS2_B	4162	551	232	49	1.5954	0.00019605	0.01896	0.673918	1.72216	0.852067	0.237876
GOBP	anatomical structure development	4162	551	577	111	1.4531	3.24e-06	0.00045374	0.539134	3.34319	0.850771	0.237514
GOBP	regulation of cell proliferation	4162	551	325	66	1.5339	6.29e-05	0.0060722	0.617204	2.21665	0.849662	0.237204
GOBP	regulation of multicellular organismal process	4162	551	481	94	1.4762	9.96e-06	0.0012033	0.561888	2.91963	0.848339	0.236835
GOBP	protein modification by small protein conjugation	4162	551	257	53	1.5577	0.00020456	0.015524	0.639417	1.809	0.829273	0.231512
GSEA	SCHLOSSER_SERUM_RESPONSE_DN	4162	551	256	53	1.5638	0.0001861	0.018392	0.645056	1.73537	0.826126	0.230634
GOCC	protein complex	4162	551	1274	226	1.34	7.02e-09	7e-07	0.422233	6.15473	0.825024	0.230326
GOBP	organ development	4162	551	291	59	1.5315	0.00015143	0.012312	0.614945	1.90967	0.816332	0.2279
GOBP	metabolic process	4162	551	2720	446	1.2386	3.47e-18	1.28e-15	0.30871	14.8934	0.813602	0.227137
GOBP	viral reproduction	4162	551	282	57	1.5268	0.00020711	0.015686	0.610511	1.80449	0.800495	0.223478
GSEA	PUJANA_BRCA1_PCC_NETWORK	4162	551	829	153	1.3941	4.56e-07	0.00020607	0.479334	3.68599	0.79821	0.22284
GOBP	macromolecular complex subunit organization	4162	551	474	91	1.4502	2.73e-05	0.0028916	0.536252	2.53886	0.791018	0.220832
GSEA	FEVR_CTNNB1_TARGETS_DN	4162	551	288	58	1.5212	0.00020244	0.019465	0.60521	1.71075	0.78474	0.21908
GSEA	MACROMOLECULAR_COMPLEX	4162	551	417	81	1.4672	4.92e-05	0.0073598	0.553066	2.13313	0.775063	0.216378
GOCC	nucleolus	4162	551	483	91	1.4231	5.48e-05	0.0021274	0.509037	2.67215	0.770508	0.215107
GSEA	PUJANA_CHEK2_PCC_NETWORK	4162	551	475	91	1.4471	2.96e-05	0.0051245	0.533165	2.29035	0.767576	0.214288
GOMF	binding	4162	551	2918	469	1.2141	1.24e-18	4.9e-16	0.279887	15.3098	0.761167	0.212499
GSEA	AACTTT_UNKNOWN	4162	551	460	88	1.445	4.18e-05	0.0064929	0.531069	2.18756	0.756578	0.211217
GOBP	reproductive process	4162	551	364	70	1.4526	0.00019933	0.01525	0.538637	1.81673	0.729953	0.203785
GOMF	metal ion binding	4162	551	1096	189	1.3026	1.93e-06	0.00022009	0.381394	3.6574	0.671156	0.18737
GOMF	cation binding	4162	551	1097	189	1.3014	2.06e-06	0.00023185	0.380064	3.63479	0.668364	0.18659
GOMF	ion binding	4162	551	1098	189	1.3002	2.19e-06	0.0002442	0.378734	3.61225	0.665572	0.185811
Keywords	Alternativesplicing	4162	551	2472	396	1.21	2.25e-11	1.67e-09	0.275007	8.77692	0.653647	0.182482
GSEA	GGGCGGR_V$SP1_Q6	4162	551	873	153	1.3238	9.95e-06	0.0023671	0.404685	2.62578	0.645881	0.180314
GOBP	protein modification process	4162	551	708	124	1.3229	7.64e-05	0.0070361	0.403704	2.15267	0.613468	0.171265
GOBP	cellular protein metabolic process	4162	551	903	154	1.2882	4.01e-05	0.0041235	0.365357	2.38473	0.58398	0.163032
Keywords	Coiledcoil	4162	551	548	95	1.3095	0.00065751	0.01181	0.389016	1.92775	0.580415	0.162037
GOBP	macromolecule modification	4162	551	771	131	1.2834	0.00018015	0.013953	0.359971	1.85533	0.542383	0.15142
GOBP	protein metabolic process	4162	551	964	158	1.238	0.00022548	0.016873	0.308011	1.77281	0.477079	0.133189
GOCC	non-membrane-bounded organelle	4162	551	1020	165	1.2219	0.00030423	0.0088907	0.289126	2.05106	0.471857	0.131731
GOCC	intracellular non-membrane-bounded organelle	4162	551	1020	165	1.2219	0.00030423	0.0089421	0.289126	2.04856	0.471713	0.13169
GOCC	intracellular part	4162	551	3644	535	1.109	4.11e-17	9.95e-15	0.149259	14.0022	0.464521	0.129683
GOBP	cellular process	4162	551	3368	500	1.1214	6.49e-12	1.78e-09	0.165301	8.74992	0.445869	0.124476
GOCC	cytoplasm	4162	551	1554	244	1.186	5.95e-05	0.002275	0.246104	2.64302	0.445517	0.124377
GOCC	cell part	4162	551	3755	539	1.0842	6.44e-14	1.09e-11	0.116631	10.9618	0.363145	0.101381
GOMF	catalytic activity	4162	551	1404	147	0.79086	2.73e-05	0.0022903	-0.338506	2.64011	-0.565692	-0.157927
GOMF	transferase activity	4162	551	483	42	0.65683	0.00029805	0.017366	-0.606408	1.7603	-0.791536	-0.220977
GOCC	cytoplasmic part	4162	551	1719	170	0.74701	1.59e-08	1.44e-06	-0.420801	5.84094	-0.812228	-0.226754
Keywords	Hydrolase	4162	551	393	30	0.57661	9.03e-05	0.0021046	-0.794332	2.67683	-1.07623	-0.300458
GOCC	membrane part	4162	551	481	34	0.53393	2.24e-06	0.00012224	-0.905277	3.91279	-1.30529	-0.364405
GOMF	transferase activity, transferring phosphorus-containing groups	4162	551	267	16	0.45265	4e-05	0.003092	-1.14353	2.50976	-1.39186	-0.388571
GOMF	hydrolase activity, acting on ester bonds	4162	551	162	8	0.37301	0.00024571	0.014573	-1.42271	1.83645	-1.51647	-0.42336
Keywords	Membrane	4162	551	542	36	0.50171	7.58e-08	3.56e-06	-0.995074	5.44834	-1.52215	-0.424946
GOCC	mitochondrial part	4162	551	175	9	0.38847	0.00020203	0.0064208	-1.36412	2.19241	-1.53593	-0.428793
Keywords	Kinase	4162	551	174	9	0.3907	0.00022178	0.0046328	-1.35587	2.33416	-1.55309	-0.433582
Keywords	Transferase	4162	551	403	24	0.44984	3.68e-07	1.42e-05	-1.15252	4.8468	-1.65044	-0.460761
GOCC	plasma membrane part	4162	551	157	7	0.33678	0.00013375	0.0045343	-1.57012	2.34349	-1.73546	-0.484498
Keywords	Transitpeptide	4162	551	106	4	0.28504	0.00070513	0.012506	-1.81076	1.90288	-1.83337	-0.51183
GOBP	cellular amine metabolic process	4162	551	118	4	0.25605	0.00019101	0.014733	-1.9655	1.83171	-1.93116	-0.539133
Keywords	Magnesium	4162	551	156	6	0.29052	4.38e-05	0.0010656	-1.78329	2.97241	-2.02625	-0.565679
GOBP	amine metabolic process	4162	551	130	4	0.23242	4.93e-05	0.0049127	-2.10519	2.30868	-2.15432	-0.601432
Keywords	Cellmembrane	4162	551	203	7	0.26047	9.7e-07	3.42e-05	-1.94081	4.46609	-2.39039	-0.667338
GOCC	integral to membrane	4162	551	228	8	0.26504	2.41e-07	1.68e-05	-1.91572	4.77575	-2.40718	-0.672025
Keywords	Golgiapparatus	4162	551	87	2	0.17364	0.0003419	0.0068381	-2.52583	2.16506	-2.43036	-0.678495
GOCC	intrinsic to membrane	4162	551	231	8	0.26159	1.71e-07	1.23e-05	-1.93462	4.91112	-2.44198	-0.681739
Keywords	Cellprojection	4162	551	116	3	0.19535	5.39e-05	0.0012872	-2.35587	2.89035	-2.47942	-0.692193
Keywords	Mitochondrion	4162	551	216	7	0.24479	2.2e-07	9.12e-06	-2.03038	5.03995	-2.54853	-0.711486
Keywords	Transmembranehelix	4162	551	223	7	0.23711	9.76e-08	4.37e-06	-2.07637	5.3598	-2.63188	-0.734754
Keywords	Transmembrane	4162	551	225	7	0.235	7.72e-08	3.57e-06	-2.08927	5.44738	-2.65486	-0.741172
GOCC	mitochondrial membrane	4162	551	107	2	0.14119	2.85e-05	0.0012377	-2.82429	2.90738	-2.84484	-0.794207
Keywords	Signal	4162	551	122	2	0.12383	4.16e-06	0.00013194	-3.01357	3.87962	-3.21002	-0.896158
GOBP	cellular aromatic compound metabolic process	4162	551	59	0	0	0.00021561	0.016199	-4.8672	1.79051	-3.79057	-1.05823
GOMF	substrate-specific transporter activity	4162	551	76	0	0	1.85e-05	0.0016201	-4.8672	2.79046	-4.23525	-1.18237

## Sheet: HUMAN
Term enrichment analysis comparing SUMO target proteins exclusively identified in cultured human cells growing under standard conditions, to all other identified SUMO target proteins.
Category column	Category value	Total size	Selection size	Category size	Intersection size	Enrichment factor	P value	Benj. Hoch. FDR	2log.Enr.	10log.FDR	Score	Relative
GOBP	response to X-ray	4162	959	12	11	3.9783	8.61e-07	0.00014124	1.99215	3.85004	2.34887	1
GOCC	telomere cap complex	4162	959	7	7	4.3399	3.39e-05	0.0014132	2.11766	2.8498	2.28085	0.971041
GOCC	nuclear telomere cap complex	4162	959	7	7	4.3399	3.39e-05	0.0014249	2.11766	2.84622	2.28013	0.970736
GOCC	Pwp2p-containing subcomplex of 90S preribosome	4162	959	6	6	4.3399	0.00014786	0.0048198	2.11766	2.31697	2.16582	0.922071
GOMF	telomeric DNA binding	4162	959	9	8	3.8577	5.39e-05	0.003985	1.94774	2.39957	2.05202	0.873622
Pfam	KRAB	4162	959	79	45	2.4721	4.38e-11	2.64e-07	1.30574	6.57817	1.95622	0.832837
GOBP	negative regulation of telomere maintenance	4162	959	8	7	3.7974	0.0002091	0.015773	1.92501	1.80209	1.89352	0.80614
GSEA	REACTOME_PACKAGING_OF_TELOMERE_ENDS	4162	959	20	14	3.038	9.07e-06	0.0021991	1.60312	2.65776	1.81909	0.774454
GOBP	negative regulation of DNA replication	4162	959	23	15	2.8304	1.56e-05	0.0017921	1.50101	2.74664	1.74577	0.74324
GOBP	negative regulation of DNA metabolic process	4162	959	44	25	2.4659	9.76e-07	0.00015734	1.30211	3.80316	1.70225	0.724711
GOCC	nuclear chromosome, telomeric region	4162	959	11	8	3.1563	0.0005875	0.015975	1.65823	1.79656	1.69178	0.720255
GOCC	small-subunit processome	4162	959	28	16	2.48	7.84e-05	0.0028897	1.31034	2.53915	1.546	0.658191
GOCC	preribosome	4162	959	35	19	2.356	4.41e-05	0.001794	1.23634	2.74618	1.50933	0.64258
GSEA	REACTOME_MEIOTIC_SYNAPSIS	4162	959	36	20	2.4111	1.81e-05	0.0036834	1.26969	2.43375	1.49397	0.63604
GSEA	REACTOME_MEIOSIS	4162	959	54	28	2.2503	2.51e-06	0.00078457	1.17012	3.10537	1.49348	0.635832
GOBP	maturation of SSU-rRNA	4162	959	28	16	2.48	7.84e-05	0.0071852	1.31034	2.14356	1.48191	0.630905
Keywords	Ribosomebiogenesis	4162	959	46	23	2.17	3.94e-05	0.00098406	1.1177	3.00698	1.43145	0.60942
Keywords	rRNAprocessing	4162	959	61	29	2.0632	1.41e-05	0.00039109	1.04488	3.40772	1.40416	0.597804
GSEA	REACTOME_MEIOTIC_RECOMBINATION	4162	959	34	18	2.2976	0.00010502	0.01261	1.20013	1.89928	1.34607	0.573073
GSEA	REACTOME_TELOMERE_MAINTENANCE	4162	959	44	22	2.17	5.73e-05	0.008259	1.1177	2.08307	1.30593	0.555982
GOBP	rRNA metabolic process	4162	959	103	45	1.8961	1.36e-06	0.00020988	0.923035	3.67803	1.30412	0.555212
GSEA	REACTOME_CHROMOSOME_MAINTENANCE	4162	959	74	34	1.994	6.82e-06	0.0017842	0.995665	2.74856	1.2834	0.54639
GSEA	PID_TELOMERASEPATHWAY	4162	959	40	20	2.17	0.00012135	0.013772	1.1177	1.861	1.26964	0.540532
GOBP	rRNA processing	4162	959	101	43	1.8477	5.05e-06	0.00067327	0.885731	3.17181	1.21844	0.518734
GOBP	regulation of DNA metabolic process	4162	959	121	50	1.7934	2.55e-06	0.00036969	0.842697	3.43216	1.19714	0.509668
GOBP	regulation of DNA replication	4162	959	52	24	2.003	0.00012789	0.010582	1.00216	1.97543	1.18746	0.505546
GOBP	response to ionizing radiation	4162	959	69	30	1.8869	7.69e-05	0.0070597	0.916018	2.15121	1.13396	0.48277
Keywords	Chromosome	4162	959	205	76	1.609	1.25e-06	4.26e-05	0.686164	4.37064	1.09008	0.464087
Pfam	zf-C2H2	4162	959	137	53	1.679	1.2e-05	0.011104	0.747602	1.95452	0.950633	0.40472
GSEA	DUTERTRE_ESTRADIOL_RESPONSE_6HR_UP	4162	959	95	37	1.6903	0.00018137	0.018141	0.757279	1.74134	0.93253	0.397013
Keywords	DNA-binding	4162	959	850	267	1.3633	6.94e-11	5.02e-09	0.447103	8.29972	0.92805	0.395106
Keywords	Helicase	4162	959	104	38	1.5857	0.00059565	0.011124	0.66512	1.95374	0.870746	0.370709
GSEA	ZHANG_TLX_TARGETS_36HR_DN	4162	959	129	47	1.5812	0.00017255	0.017796	0.66102	1.74968	0.843141	0.358957
GOMF	nucleic acid binding	4162	959	1456	430	1.2817	1.57e-13	4.43e-11	0.358059	10.3534	0.830303	0.353491
Keywords	DNAdamage	4162	959	233	78	1.4529	5.36e-05	0.0012915	0.538935	2.88891	0.820042	0.349122
GOMF	DNA binding	4162	959	1094	329	1.3052	7.21e-11	1.52e-08	0.384271	7.81841	0.816127	0.347456
Keywords	Zinc-finger	4162	959	667	206	1.3404	8.12e-08	3.69e-06	0.422664	5.43267	0.800294	0.340715
GSEA	DUTERTRE_ESTRADIOL_RESPONSE_24HR_UP	4162	959	189	65	1.4926	8.77e-05	0.011071	0.577828	1.95581	0.783755	0.333674
Keywords	RNA-binding	4162	959	316	102	1.4009	2.4e-05	0.00063865	0.486354	3.19474	0.778616	0.331486
GSEA	DNA_METABOLIC_PROCESS	4162	959	158	55	1.5107	0.00019789	0.019101	0.595217	1.71894	0.775929	0.330342
GOBP	chromosome organization	4162	959	507	159	1.361	1.04e-06	0.00016761	0.444667	3.7757	0.759059	0.32316
GOBP	RNA processing	4162	959	416	132	1.3771	4.51e-06	0.00060765	0.461633	3.21635	0.750004	0.319305
GOCC	nuclear chromosome part	4162	959	232	76	1.4217	0.00013618	0.0045261	0.507617	2.34428	0.744139	0.316808
GSEA	HAMAI_APOPTOSIS_VIA_TRAIL_UP	4162	959	254	84	1.4353	4.63e-05	0.0071028	0.521352	2.14857	0.742824	0.316248
Keywords	Repeat	4162	959	1144	335	1.2709	1.66e-09	1.04e-07	0.345851	6.9818	0.733091	0.312104
GOBP	nucleic acid metabolic process	4162	959	1736	495	1.2375	4.62e-13	1.41e-10	0.307429	9.85093	0.731438	0.3114
GOCC	nucleolus	4162	959	483	149	1.3388	6.08e-06	0.00030028	0.42094	3.52247	0.715941	0.304803
GSEA	NON_MEMBRANE_BOUND_ORGANELLE	4162	959	280	91	1.4105	4.73e-05	0.0071859	0.496207	2.14352	0.715367	0.304558
GSEA	INTRACELLULAR_NON_MEMBRANE_BOUND_ORGANELLE	4162	959	280	91	1.4105	4.73e-05	0.007208	0.496207	2.14219	0.715255	0.304511
Keywords	Nucleus	4162	959	2282	633	1.2038	3.99e-16	4.17e-14	0.267596	13.3802	0.711582	0.302947
GOBP	chromatin organization	4162	959	396	124	1.359	1.68e-05	0.0019097	0.442545	2.71903	0.696742	0.296629
GOCC	chromosomal part	4162	959	425	131	1.3377	2.22e-05	0.00099153	0.419755	3.00369	0.686532	0.292282
GOBP	DNA repair	4162	959	278	89	1.3894	9.89e-05	0.0085568	0.474462	2.06769	0.685524	0.291853
Keywords	DNArepair	4162	959	203	65	1.3896	0.00068249	0.012181	0.47467	1.91432	0.672662	0.286377
Keywords	mRNAprocessing	4162	959	194	62	1.387	0.00091061	0.015469	0.471968	1.81054	0.66052	0.281208
Keywords	Glycoprotein	4162	959	194	62	1.387	0.00091061	0.015563	0.471968	1.80791	0.66028	0.281106
GOBP	RNA metabolic process	4162	959	1459	410	1.2196	3.74e-09	8.26e-07	0.286408	6.08319	0.614854	0.261766
Keywords	Zinc	4162	959	774	223	1.2504	6.76e-06	0.00020069	0.32239	3.69747	0.593283	0.252583
GOBP	transcription, DNA-dependent	4162	959	961	274	1.2374	1.25e-06	0.00019641	0.307312	3.70684	0.572711	0.243824
GOBP	nucleobase-containing compound metabolic process	4162	959	1831	502	1.1899	7.12e-10	1.62e-07	0.25084	6.79	0.572157	0.243589
GOBP	DNA metabolic process	4162	959	437	130	1.2911	0.00012552	0.010502	0.368601	1.97873	0.561066	0.238867
Keywords	Transcription	4162	959	1051	292	1.2058	5.63e-06	0.00016894	0.269991	3.77227	0.52199	0.222231
GOBP	cellular macromolecule biosynthetic process	4162	959	1208	334	1.1999	1.51e-06	0.00022964	0.262914	3.63895	0.507113	0.215897
GOBP	RNA biosynthetic process	4162	959	1098	305	1.2055	3.32e-06	0.00046397	0.269632	3.33351	0.505596	0.215251
GOCC	nuclear part	4162	959	1943	521	1.1637	1.35e-08	1.25e-06	0.218719	5.90326	0.498526	0.212241
GOBP	macromolecule biosynthetic process	4162	959	1211	334	1.197	1.95e-06	0.00029063	0.259423	3.53666	0.498488	0.212225
Keywords	Transcriptionregulation	4162	959	1010	279	1.1989	1.53e-05	0.00041982	0.261711	3.37694	0.496018	0.211173
Keywords	Coiledcoil	4162	959	548	155	1.2275	0.00037498	0.0072427	0.295723	2.1401	0.485034	0.206497
Keywords	Phosphoprotein	4162	959	2348	616	1.1386	4.66e-09	2.57e-07	0.187261	6.58931	0.456085	0.194172
GOBP	regulation of nucleobase-containing compound metabolic process	4162	959	1452	390	1.1657	3.65e-06	0.00050586	0.221197	3.29597	0.43459	0.185021
GOBP	regulation of nitrogen compound metabolic process	4162	959	1482	397	1.1626	3.81e-06	0.00052658	0.217355	3.27854	0.428348	0.182364
GOBP	nitrogen compound metabolic process	4162	959	1958	517	1.1459	2.28e-07	4.15e-05	0.196481	4.38172	0.426974	0.181779
GOBP	cellular nitrogen compound metabolic process	4162	959	1943	513	1.1459	2.75e-07	4.94e-05	0.196481	4.30626	0.425124	0.180991
GOCC	non-membrane-bounded organelle	4162	959	1020	276	1.1743	8.22e-05	0.0029851	0.231801	2.52504	0.421118	0.179286
GOCC	intracellular non-membrane-bounded organelle	4162	959	1020	276	1.1743	8.22e-05	0.0030066	0.231801	2.52192	0.420988	0.17923
GSEA	NUCLEUS	4162	959	811	223	1.1933	0.0001505	0.016264	0.254957	1.78877	0.414943	0.176657
GOBP	regulation of cellular biosynthetic process	4162	959	1406	375	1.1575	1.29e-05	0.0015294	0.211012	2.81548	0.403291	0.171696
GOBP	regulation of cellular macromolecule biosynthetic process	4162	959	1372	366	1.1577	1.7e-05	0.0019244	0.211261	2.7157	0.400024	0.170305
GOBP	regulation of macromolecule biosynthetic process	4162	959	1380	368	1.1573	1.65e-05	0.0018832	0.210763	2.7251	0.399661	0.17015
GOBP	regulation of biosynthetic process	4162	959	1413	376	1.1549	1.58e-05	0.0018112	0.207768	2.74203	0.396006	0.168595
GOCC	nucleus	4162	959	2068	538	1.1291	1.03e-06	6.63e-05	0.175173	4.17876	0.387135	0.164818
GOBP	regulation of transcription, DNA-dependent	4162	959	1259	334	1.1513	7.16e-05	0.0067391	0.203264	2.1714	0.367477	0.156449
GOCC	nucleoplasm	4162	959	1442	377	1.1346	8.23e-05	0.0029695	0.182184	2.52732	0.351599	0.149689
GOBP	regulation of RNA metabolic process	4162	959	1328	349	1.1405	0.00010572	0.0090262	0.189666	2.0445	0.343668	0.146312
Keywords	Polymorphism	4162	959	2310	588	1.1047	5.59e-06	0.00016954	0.143655	3.77073	0.325159	0.138432
GOBP	macromolecule metabolic process	4162	959	2317	583	1.092	3.8e-05	0.0039333	0.126973	2.40524	0.264894	0.112775
GOBP	cellular macromolecule metabolic process	4162	959	2269	570	1.0902	6.59e-05	0.0062947	0.124593	2.20102	0.255432	0.108747
GOCC	cytoplasm	4162	959	1554	315	0.87972	0.00013464	0.0045341	-0.184884	2.34351	-0.348851	-0.148519
GOMF	protein binding	4162	959	1213	242	0.86584	0.00030185	0.017485	-0.207828	1.75733	-0.354398	-0.15088
GOCC	extracellular region part	4162	959	758	142	0.81302	0.00026302	0.0079139	-0.298637	2.10161	-0.486403	-0.20708
GOCC	cytosol	4162	959	930	175	0.81665	7.31e-05	0.0027345	-0.29221	2.56312	-0.502879	-0.214095
Keywords	Cytoplasm	4162	959	1359	255	0.81434	7.5e-07	2.75e-05	-0.296297	4.56098	-0.586894	-0.249863
GSEA	CYTOPLASM	4162	959	581	101	0.75445	7.43e-05	0.0099294	-0.406503	2.00308	-0.60565	-0.257848
GOBP	catabolic process	4162	959	458	78	0.73912	0.00019728	0.015124	-0.436119	1.82033	-0.623364	-0.265389
GOCC	organelle membrane	4162	959	401	67	0.72513	0.00026082	0.0079416	-0.463688	2.10009	-0.67644	-0.287986
Keywords	Transferase	4162	959	403	67	0.72153	0.00021842	0.0046313	-0.470869	2.3343	-0.702609	-0.299127
GOBP	regulation of cell communication	4162	959	358	57	0.691	0.00014136	0.011544	-0.533242	1.93764	-0.736227	-0.31344
GOCC	vesicle	4162	959	728	124	0.73922	3.2e-06	0.00016782	-0.435924	3.77516	-0.747811	-0.318371
GSEA	CYTOPLASMIC_PART	4162	959	322	50	0.6739	0.00015161	0.016313	-0.569394	1.78747	-0.757912	-0.322672
GOCC	membrane-bounded vesicle	4162	959	720	121	0.72935	1.73e-06	9.69e-05	-0.455317	4.01382	-0.784557	-0.334015
GOBP	regulation of signal transduction	4162	959	401	63	0.68184	3.95e-05	0.0040784	-0.552495	2.38951	-0.796752	-0.339207
GOBP	regulation of signaling	4162	959	444	70	0.68422	1.8e-05	0.0020213	-0.547468	2.69437	-0.815424	-0.347156
GOCC	extracellular membrane-bounded organelle	4162	959	673	111	0.7158	1.45e-06	8.86e-05	-0.482372	4.05263	-0.821241	-0.349633
GOCC	extracellular organelle	4162	959	673	111	0.7158	1.45e-06	8.75e-05	-0.482372	4.05783	-0.821504	-0.349745
GOCC	extracellular vesicular exosome	4162	959	673	111	0.7158	1.45e-06	8.65e-05	-0.482372	4.06297	-0.821764	-0.349856
GOCC	cytoplasmic part	4162	959	1719	306	0.77255	2.7e-12	3.93e-10	-0.3723	9.40612	-0.834684	-0.355356
GOMF	transferase activity	4162	959	483	76	0.68289	7.31e-06	0.00069617	-0.550275	3.15728	-0.851654	-0.362581
GOMF	RNA polymerase II regulatory region sequence-specific DNA binding	4162	959	229	32	0.60645	0.00014983	0.0095744	-0.721539	2.01889	-0.933197	-0.397297
GSEA	BLALOCK_ALZHEIMERS_DISEASE_DN	4162	959	401	59	0.63854	4.34e-06	0.0012387	-0.647151	2.90703	-0.942143	-0.401105
GOMF	catalytic activity	4162	959	1404	238	0.73569	3.4e-12	8.22e-10	-0.44283	9.08508	-0.942454	-0.401238
GOMF	RNA polymerase II regulatory region DNA binding	4162	959	231	32	0.6012	0.00011801	0.0078447	-0.734083	2.10542	-0.955309	-0.406711
GOMF	phosphotransferase activity, alcohol group as acceptor	4162	959	181	23	0.55148	0.00013991	0.0089986	-0.85862	2.04583	-1.06676	-0.454161
Keywords	Kinase	4162	959	174	22	0.54873	0.00017052	0.0037277	-0.865832	2.42856	-1.1205	-0.477039
GOMF	transferase activity, transferring phosphorus-containing groups	4162	959	267	35	0.56891	9.79e-06	0.00090632	-0.813728	3.04272	-1.13155	-0.481744
Keywords	Magnesium	4162	959	156	19	0.52858	0.00020468	0.0043727	-0.919806	2.35925	-1.16403	-0.495573
GOMF	kinase activity	4162	959	198	24	0.52605	2.94e-05	0.0024482	-0.926728	2.61115	-1.20067	-0.511169
Keywords	Ublconjugationpathway	4162	959	215	27	0.54502	2.84e-05	0.0007492	-0.875619	3.1254	-1.20355	-0.512395
GOBP	lipid metabolic process	4162	959	166	19	0.49674	4.92e-05	0.0049153	-1.00944	2.30845	-1.24134	-0.528483
GOMF	oxidoreductase activity	4162	959	158	18	0.49442	6.85e-05	0.0049531	-1.01619	2.30512	-1.24711	-0.530942
GOMF	lipid binding	4162	959	115	12	0.45286	0.00023167	0.014078	-1.14286	1.85146	-1.28936	-0.548929
GOCC	intracellular organelle lumen	4162	959	97	10	0.44742	0.00061125	0.016533	-1.1603	1.78165	-1.29161	-0.549888
Keywords	Oxidoreductase	4162	959	127	14	0.47842	0.00022175	0.0046667	-1.06365	2.33099	-1.29415	-0.550968
GOBP	cellular amine metabolic process	4162	959	118	12	0.44135	0.00014403	0.011736	-1.18	1.93048	-1.33453	-0.56816
GOBP	cellular lipid metabolic process	4162	959	127	13	0.44425	8.9e-05	0.0078623	-1.17056	2.10445	-1.35544	-0.57706
GOBP	nucleobase-containing small molecule metabolic process	4162	959	111	11	0.43008	0.00016896	0.013447	-1.21732	1.87137	-1.35548	-0.57708
GOBP	cellular amino acid metabolic process	4162	959	103	10	0.42135	0.00023235	0.017284	-1.24691	1.76236	-1.35956	-0.578817
GOBP	small molecule metabolic process	4162	959	594	80	0.5845	1.24e-10	2.99e-08	-0.774725	7.52402	-1.36764	-0.582257
GSEA	KINASE_ACTIVITY	4162	959	113	11	0.42247	0.00012177	0.013789	-1.24308	1.86047	-1.37493	-0.585358
GOCC	organelle lumen	4162	959	101	10	0.4297	0.00032225	0.0093638	-1.2186	2.02855	-1.38418	-0.589296
GSEA	TRANSFERASE_ACTIVITY_TRANSFERRING_PHOSPHORUS_CONTAINING_GROUPS	4162	959	139	14	0.43712	3.4e-05	0.0055336	-1.1939	2.25699	-1.39994	-0.596005
Keywords	Proteomicsidentification	4162	959	223	25	0.48654	1.75e-06	5.75e-05	-1.03937	4.24013	-1.47714	-0.628875
GOCC	mitochondrion	4162	959	332	37	0.48367	4.12e-09	4.19e-07	-1.04791	6.37829	-1.64595	-0.700744
GOBP	nucleoside phosphate metabolic process	4162	959	90	7	0.33755	8.24e-05	0.0074446	-1.56683	2.12816	-1.69148	-0.720126
GOBP	nucleotide metabolic process	4162	959	90	7	0.33755	8.24e-05	0.0074268	-1.56683	2.1292	-1.69169	-0.720214
GOCC	membrane-enclosed lumen	4162	959	116	10	0.37413	2.51e-05	0.0011077	-1.41839	2.95558	-1.70415	-0.725519
GOCC	organelle inner membrane	4162	959	88	7	0.34522	0.00011929	0.0041266	-1.53441	2.38441	-1.71317	-0.729362
GOBP	small molecule biosynthetic process	4162	959	106	8	0.32754	1.43e-05	0.0016542	-1.61026	2.78141	-1.84603	-0.785922
GOBP	monocarboxylic acid metabolic process	4162	959	77	5	0.28181	7.45e-05	0.0069619	-1.82721	2.15727	-1.90466	-0.810884
GOBP	carboxylic acid biosynthetic process	4162	959	67	4	0.2591	0.0001353	0.011122	-1.94842	1.95382	-1.94977	-0.830089
GOBP	organic acid biosynthetic process	4162	959	67	4	0.2591	0.0001353	0.011098	-1.94842	1.95476	-1.95	-0.830188
GOCC	mitochondrial inner membrane	4162	959	78	5	0.2782	6.1e-05	0.0022982	-1.84581	2.63861	-2.01829	-0.859261
GOBP	heterocycle metabolic process	4162	959	135	10	0.32148	7.44e-07	0.00012359	-1.6372	3.90802	-2.035	-0.866377
GSEA	KAAB_HEART_ATRIUM_VS_VENTRICLE_DN	4162	959	83	5	0.26144	2.22e-05	0.0042391	-1.93545	2.37273	-2.03656	-0.867041
GOBP	cellular ketone metabolic process	4162	959	194	16	0.35793	2.07e-08	4.26e-06	-1.48225	5.37022	-2.04498	-0.870625
GOBP	carboxylic acid metabolic process	4162	959	188	15	0.34627	1.85e-08	3.88e-06	-1.53003	5.41133	-2.09822	-0.893291
GOBP	oxoacid metabolic process	4162	959	188	15	0.34627	1.85e-08	3.86e-06	-1.53003	5.41375	-2.09846	-0.893391
GOBP	organic acid metabolic process	4162	959	190	15	0.34263	1.27e-08	2.7e-06	-1.54528	5.56796	-2.12902	-0.906401
Keywords	Mitochondrion	4162	959	216	18	0.36166	3.95e-09	2.32e-07	-1.46729	6.63403	-2.1396	-0.910907
GOMF	cofactor binding	4162	959	73	4	0.2378	3.9e-05	0.0030666	-2.07218	2.51334	-2.17462	-0.925817
GOBP	heterocycle biosynthetic process	4162	959	62	3	0.21	8.28e-05	0.0074377	-2.25154	2.12856	-2.22014	-0.945198
GOCC	mitochondrial part	4162	959	175	13	0.3224	1.7e-08	1.52e-06	-1.63308	5.81953	-2.24376	-0.955253
GOCC	intracellular	4162	959	74	4	0.23459	3.16e-05	0.0013621	-2.09179	2.86579	-2.26308	-0.963476
GOMF	coenzyme binding	4162	959	49	2	0.17714	0.00026599	0.01559	-2.49704	1.80715	-2.30313	-0.980527
GOBP	coenzyme metabolic process	4162	959	65	3	0.2003	4.31e-05	0.0043868	-2.31977	2.35785	-2.32923	-0.99164
GOBP	cofactor metabolic process	4162	959	80	4	0.217	8.79e-06	0.0010974	-2.20423	2.95964	-2.37275	-1.01017
GOCC	mitochondrial membrane	4162	959	107	6	0.24336	6.95e-07	4.59e-05	-2.03884	4.33828	-2.46244	-1.04835
Keywords	Lyase	4162	959	51	2	0.17019	0.00016978	0.0037406	-2.55478	2.42706	-2.52223	-1.07381
GSEA	WONG_MITOCHONDRIA_GENE_MODULE	4162	959	58	2	0.14965	3.44e-05	0.0055679	-2.74034	2.25431	-2.60979	-1.11109
GOBP	cellular nitrogen compound biosynthetic process	4162	959	104	5	0.20865	2.57e-07	4.66e-05	-2.26084	4.33132	-2.65985	-1.1324
GSEA	MITOCHONDRION	4162	959	81	3	0.16074	1.19e-06	0.00044412	-2.6372	3.3525	-2.80027	-1.19218
GSEA	MOOTHA_HUMAN_MITODB_6_2002	4162	959	113	5	0.19203	3.51e-08	2.36e-05	-2.3806	4.62797	-2.81101	-1.19675
GOMF	lyase activity	4162	959	61	2	0.14229	1.72e-05	0.0015177	-2.81309	2.81881	-2.81452	-1.19825
GSEA	CAIRO_HEPATOBLASTOMA_DN	4162	959	44	1	0.098635	0.00012331	0.0139	-3.34176	1.85699	-2.88525	-1.22836
GSEA	MOOTHA_MITOCHONDRIA	4162	959	117	5	0.18547	1.43e-08	1.15e-05	-2.43074	4.94119	-2.90243	-1.23567
GSEA	MODULE_93	4162	959	46	1	0.094346	7.59e-05	0.010009	-3.40589	1.99961	-2.98133	-1.26926
GOBP	small molecule catabolic process	4162	959	71	2	0.12225	1.63e-06	0.00024673	-3.03209	3.60778	-3.16677	-1.34821
Keywords	FAD	4162	959	27	0	0	0.00082768	0.014408	-4.8672	1.8414	-3.81721	-1.62513
GOBP	carboxylic acid catabolic process	4162	959	33	0	0	0.00016975	0.013453	-4.8672	1.87118	-3.83256	-1.63166
GOBP	organic acid catabolic process	4162	959	33	0	0	0.00016975	0.013425	-4.8672	1.87209	-3.83302	-1.63186
Keywords	Flavoprotein	4162	959	28	0	0	0.00063572	0.011641	-4.8672	1.93401	-3.86433	-1.64519
GSEA	MODULE_152	4162	959	36	0	0	7.68e-05	0.0101	-4.8672	1.99568	-3.89477	-1.65815
GSEA	GOLDRATH_NAIVE_VS_MEMORY_CD8_TCELL_DN	4162	959	42	0	0	1.57e-05	0.0033617	-4.8672	2.47344	-4.10946	-1.74955
GOCC	myelin sheath	4162	959	47	0	0	4.17e-06	0.00021408	-4.8672	3.66942	-4.53533	-1.93086
Keywords	Transitpeptide	4162	959	106	1	0.040943	1.91e-11	1.46e-09	-4.61024	8.83621	-5.42449	-2.30941

## Sheet: MOUSE
Term enrichment analysis comparing SUMO target proteins exclusively identified in mouse organs, to all other identified SUMO target proteins.
Category column	Category value	Total size	Selection size	Category size	Intersection size	Enrichment factor	P value	Benj. Hoch. FDR	2log.Enr.	10log.FDR	Score	Relative
GSEA	GNF2_MYL2	4162	292	8	8	14.253	5.36e-10	1.07e-06	3.83319	5.97192	4.28252	1
GSEA	CAR_HPX	4162	292	7	7	14.253	7.82e-09	7.48e-06	3.83319	5.12627	4.12212	0.962547
GOMF	oxygen binding	4162	292	6	6	14.253	1.14e-07	1.52e-05	3.83319	4.81779	4.05866	0.947727
GSEA	GNF2_MYL3	4162	292	8	7	12.472	5.83e-08	3.53e-05	3.64062	4.45184	3.82839	0.893959
GSEA	KUNINGER_IGF1_VS_PDGFB_TARGETS_UP	4162	292	21	13	8.8235	9.04e-11	2.99e-07	3.14135	6.52368	3.77103	0.880565
GSEA	GNF2_HPX	4162	292	17	11	9.2228	1.38e-09	2.45e-06	3.2052	5.61106	3.68683	0.860903
GSEA	CAR_IGFBP1	4162	292	5	5	14.253	1.65e-06	0.00056438	3.83319	3.24843	3.67781	0.858796
GSEA	GNF2_LCAT	4162	292	15	10	9.5023	5.28e-09	5.58e-06	3.24828	5.25307	3.66305	0.85535
GSEA	GNF2_GSTM1	4162	292	13	9	9.8678	1.98e-08	1.49e-05	3.30273	4.82702	3.6314	0.84796
GSEA	RICKMAN_HEAD_AND_NECK_CANCER_F	4162	292	18	11	8.7104	3.31e-09	3.91e-06	3.12274	5.40747	3.5822	0.836472
GSEA	GNF2_TST	4162	292	16	10	8.9084	1.31e-08	1.12e-05	3.15517	4.949	3.53099	0.824512
Keywords	Glycolysis	4162	292	18	10	7.9186	6.23e-08	2.98e-06	2.98525	5.52629	3.48212	0.813101
GSEA	STRUCTURAL_CONSTITUENT_OF_MUSCLE	4162	292	14	9	9.1629	5.16e-08	3.25e-05	3.1958	4.48864	3.47907	0.81239
GSEA	LEE_LIVER_CANCER_MYC_TGFA_DN	4162	292	14	9	9.1629	5.16e-08	3.29e-05	3.1958	4.48311	3.478	0.81214
GOMF	C-acyltransferase activity	4162	292	6	5	11.878	9.2e-06	0.00086745	3.57022	3.06176	3.43569	0.802259
GSEA	MODULE_563	4162	292	4	4	14.253	2.38e-05	0.0044924	3.83319	2.34752	3.39096	0.791815
GOMF	fatty acid binding	4162	292	13	8	8.7713	4.84e-07	6.07e-05	3.13279	4.21648	3.37432	0.787929
GSEA	GNF2_TTN	4162	292	15	9	8.5521	1.2e-07	6.79e-05	3.09628	4.16824	3.33517	0.778788
Keywords	Oxygentransport	4162	292	3	3	14.253	0.00034204	0.0067452	3.83319	2.17101	3.32534	0.776492
Keywords	Neurotransmitterdegradation	4162	292	3	3	14.253	0.00034204	0.0067927	3.83319	2.16796	3.32417	0.776219
GSEA	GNF2_HPN	4162	292	18	10	7.9186	6.23e-08	3.69e-05	2.98525	4.43353	3.29551	0.769526
GOBP	small molecule catabolic process	4162	292	71	25	5.0188	2.41e-12	6.86e-10	2.32734	9.16356	3.2784	0.76553
GOBP	glycolysis	4162	292	19	10	7.5018	1.23e-07	2.35e-05	2.90724	4.62926	3.26579	0.762587
GSEA	CAIRO_LIVER_DEVELOPMENT_DN	4162	292	30	14	6.6516	2.49e-09	3.44e-06	2.7337	5.46303	3.25029	0.758966
GSEA	HSIAO_LIVER_SPECIFIC_GENES	4162	292	43	18	5.9665	1.13e-10	3.3e-07	2.57688	6.4816	3.2452	0.75778
GSEA	CHEMELLO_SOLEUS_VS_EDL_MYOFIBERS_UP	4162	292	16	9	8.0176	2.56e-07	0.00012982	3.00317	3.88666	3.20316	0.747963
GSEA	REACTOME_STRIATED_MUSCLE_CONTRACTION	4162	292	11	7	9.0704	1.94e-06	0.00063106	3.18117	3.19993	3.18585	0.743919
GSEA	MOOTHA_GLYCOLYSIS	4162	292	11	7	9.0704	1.94e-06	0.00063521	3.18117	3.19708	3.18514	0.743754
GSEA	KEGG_CARDIAC_MUSCLE_CONTRACTION	4162	292	11	7	9.0704	1.94e-06	0.00063942	3.18117	3.19421	3.18442	0.743587
GOMF	steroid dehydrogenase activity, acting on the CH-OH group of donors, NAD or NADP as acceptor	4162	292	3	3	14.253	0.00034204	0.018413	3.83319	1.73488	3.14404	0.734156
GOMF	steroid dehydrogenase activity	4162	292	3	3	14.253	0.00034204	0.018513	3.83319	1.73252	3.14297	0.733907
GOMF	oxygen transporter activity	4162	292	3	3	14.253	0.00034204	0.018615	3.83319	1.73014	3.14189	0.733655
GOMF	androsterone dehydrogenase activity	4162	292	3	3	14.253	0.00034204	0.018718	3.83319	1.72774	3.1408	0.7334
GSEA	DAIRKEE_CANCER_PRONE_RESPONSE_E2	4162	292	9	6	9.5023	7.71e-06	0.001965	3.24828	2.70664	3.10347	0.724683
GOMF	fructose-bisphosphate aldolase activity	4162	292	5	4	11.403	0.00011061	0.0074529	3.51134	2.12767	3.098	0.723406
GOMF	acetyl-CoA C-acyltransferase activity	4162	292	5	4	11.403	0.00011061	0.0075039	3.51134	2.12471	3.09692	0.723154
GOMF	monocarboxylic acid binding	4162	292	18	9	7.1267	9.44e-07	0.00011269	2.83323	3.94811	3.07829	0.718804
KEGG	Butanoate metabolism	4162	292	12	7	8.3145	4.34e-06	0.00078767	3.05563	3.10366	3.06757	0.7163
GOBP	neurotransmitter metabolic process	4162	292	5	4	11.403	0.00011061	0.009337	3.51134	2.02979	3.06174	0.714939
GOBP	aromatic compound catabolic process	4162	292	5	4	11.403	0.00011061	0.0093581	3.51134	2.02881	3.06137	0.714852
GSEA	STRIATED_MUSCLE_CONTRACTION_GO_0006941	4162	292	7	5	10.181	3e-05	0.0051007	3.34781	2.29237	3.04538	0.711119
GSEA	REACTOME_REGULATION_OF_BETA_CELL_DEVELOPMENT	4162	292	7	5	10.181	3e-05	0.0051183	3.34781	2.29087	3.04488	0.711003
GSEA	KEGG_MATURITY_ONSET_DIABETES_OF_THE_YOUNG	4162	292	7	5	10.181	3e-05	0.0051359	3.34781	2.28938	3.04439	0.710888
GOMF	carboxylic acid binding	4162	292	46	17	5.2676	3.69e-09	6.41e-07	2.39715	6.1933	3.03914	0.709663
GSEA	LEE_LIVER_CANCER_MYC_E2F1_DN	4162	292	12	7	8.3145	4.34e-06	0.0012332	3.05563	2.90897	3.01828	0.704792
GSEA	WEBER_METHYLATED_ICP_IN_SPERM_DN	4162	292	5	4	11.403	0.00011061	0.012937	3.51134	1.88817	3.00687	0.702127
GSEA	WEBER_METHYLATED_ICP_IN_FIBROBLAST	4162	292	5	4	11.403	0.00011061	0.012968	3.51134	1.88713	3.00646	0.702031
GSEA	REACTOME_REGULATION_OF_GENE_EXPRESSION_IN_BETA_CELLS	4162	292	5	4	11.403	0.00011061	0.012998	3.51134	1.88612	3.00606	0.701937
GSEA	MIKKELSEN_MCV6_ICP_WITH_H3K27ME3	4162	292	5	4	11.403	0.00011061	0.013029	3.51134	1.88509	3.00565	0.701841
GSEA	KRAS.50_UP.V1_DN	4162	292	5	4	11.403	0.00011061	0.01306	3.51134	1.88406	3.00523	0.701745
Keywords	Muscleprotein	4162	292	23	10	6.1971	1.14e-06	3.94e-05	2.63159	4.40497	2.9933	0.698957
KEGG	Benzoate degradation	4162	292	5	4	11.403	0.00011061	0.014047	3.51134	1.85242	2.99254	0.69878
GSEA	REACTOME_MUSCLE_CONTRACTION	4162	292	18	9	7.1267	9.44e-07	0.00038162	2.83323	3.41837	2.96939	0.693374
GSEA	MODULE_93	4162	292	46	17	5.2676	3.69e-09	4.17e-06	2.39715	5.38029	2.93408	0.68513
KEGG	Drug metabolism - cytochrome P450	4162	292	13	7	7.6749	8.76e-06	0.0013907	2.94015	2.85677	2.91908	0.681627
GSEA	MODULE_40	4162	292	25	11	6.2715	2.83e-07	0.00014076	2.64881	3.85152	2.90868	0.679199
KEGG	Valine, leucine and isoleucine degradation	4162	292	16	8	7.1267	3.92e-06	0.00082896	2.83323	3.08147	2.89335	0.67562
GSEA	KEGG_PPAR_SIGNALING_PATHWAY	4162	292	19	9	6.7516	1.67e-06	0.00055768	2.75523	3.25361	2.87217	0.670673
GSEA	LEE_LIVER_CANCER_ACOX1_DN	4162	292	13	7	7.6749	8.76e-06	0.0021559	2.94015	2.66637	2.86918	0.669974
KEGG	PPAR signaling pathway	4162	292	18	9	7.1267	9.44e-07	0.0011992	2.83323	2.92111	2.85495	0.666653
GSEA	CAIRO_HEPATOBLASTOMA_DN	4162	292	44	16	5.1831	1.4e-08	1.14e-05	2.37382	4.9415	2.85135	0.665811
GOBP	alcohol catabolic process	4162	292	34	13	5.4498	1.66e-07	3.08e-05	2.4462	4.51215	2.85079	0.665681
KEGG	Peroxisome	4162	292	19	9	6.7516	1.67e-06	0.00070764	2.75523	3.15019	2.84907	0.665278
GOCC	myelin sheath	4162	292	47	16	4.8522	4.11e-08	3.27e-06	2.27864	5.48572	2.83834	0.662775
Keywords	Heme	4162	292	12	6	7.1267	6.84e-05	0.0016221	2.83323	2.78992	2.82234	0.659039
GSEA	COFACTOR_BINDING	4162	292	8	5	8.9084	7.44e-05	0.0098862	3.15517	2.00497	2.81704	0.657801
GSEA	CHEMELLO_SOLEUS_VS_EDL_MYOFIBERS_DN	4162	292	8	5	8.9084	7.44e-05	0.0099127	3.15517	2.00381	2.81664	0.657706
GOBP	glucose catabolic process	4162	292	24	10	5.9389	1.83e-06	0.00027361	2.5702	3.56287	2.78885	0.651217
Keywords	Peroxisome	4162	292	22	9	5.8309	7.28e-06	0.00021382	2.54372	3.66995	2.78783	0.65098
GOMF	aldehyde-lyase activity	4162	292	6	4	9.5023	0.00030883	0.017283	3.24828	1.76238	2.78782	0.650977
KEGG	Fatty acid metabolism	4162	292	14	7	7.1267	1.63e-05	0.0023026	2.83323	2.63778	2.78305	0.649864
GSEA	HOSHIDA_LIVER_CANCER_SUBCLASS_S3	4162	292	54	18	4.7511	8.42e-09	7.9e-06	2.24826	5.10241	2.75949	0.644362
GSEA	MOOTHA_GLUCONEOGENESIS	4162	292	17	8	6.7075	6.89e-06	0.0017748	2.74578	2.75085	2.74704	0.641455
GSEA	MODULE_202	4162	292	17	8	6.7075	6.89e-06	0.0017841	2.74578	2.74858	2.74648	0.641323
GSEA	LEE_LIVER_CANCER_DENA_DN	4162	292	17	8	6.7075	6.89e-06	0.0017934	2.74578	2.74632	2.74591	0.641191
GSEA	KEGG_VALINE_LEUCINE_AND_ISOLEUCINE_DEGRADATION	4162	292	14	7	7.1267	1.63e-05	0.0034517	2.83323	2.46197	2.73547	0.638754
GSEA	MODULE_112	4162	292	31	12	5.5175	4.29e-07	0.00019922	2.46401	3.70067	2.72774	0.636947
GOBP	hexose catabolic process	4162	292	25	10	5.7014	2.84e-06	0.0004025	2.51132	3.39523	2.70797	0.632331
GOCC	microbody	4162	292	34	12	5.0306	1.35e-06	8.47e-05	2.33073	4.07192	2.67959	0.625705
GOBP	sperm motility	4162	292	9	5	7.9186	0.00015579	0.012613	2.98525	1.89918	2.6661	0.622555
GOBP	fructose metabolic process	4162	292	9	5	7.9186	0.00015579	0.01264	2.98525	1.89825	2.66578	0.622479
GSEA	YAMASHITA_LIVER_CANCER_STEM_CELL_DN	4162	292	18	8	6.3349	1.16e-05	0.0026225	2.66332	2.58128	2.64257	0.61706
GSEA	KEGG_PEROXISOME	4162	292	18	8	6.3349	1.16e-05	0.0026346	2.66332	2.57929	2.64206	0.616941
GOCC	peroxisome	4162	292	27	10	5.279	6.36e-06	0.00030815	2.40026	3.51124	2.63973	0.616397
GSEA	CHIANG_LIVER_CANCER_SUBCLASS_PROLIFERATION_DN	4162	292	25	10	5.7014	2.84e-06	0.00086593	2.51132	3.06252	2.63904	0.616235
GSEA	MODULE_310	4162	292	9	5	7.9186	0.00015579	0.016478	2.98525	1.7831	2.62439	0.612815
GSEA	MODULE_221	4162	292	9	5	7.9186	0.00015579	0.016513	2.98525	1.78217	2.62405	0.612736
GSEA	GLUTAMINE_FAMILY_AMINO_ACID_METABOLIC_PROCESS	4162	292	9	5	7.9186	0.00015579	0.016548	2.98525	1.78125	2.62371	0.612657
GSEA	BOYAULT_LIVER_CANCER_SUBCLASS_G123_DN	4162	292	9	5	7.9186	0.00015579	0.016583	2.98525	1.78034	2.62338	0.612578
GSEA	AMINO_ACID_CATABOLIC_PROCESS	4162	292	9	5	7.9186	0.00015579	0.016619	2.98525	1.7794	2.62303	0.612497
GSEA	PID_HNF3BPATHWAY	4162	292	15	7	6.6516	2.85e-05	0.0049524	2.7337	2.30518	2.61963	0.611703
GSEA	LEE_LIVER_CANCER_E2F1_DN	4162	292	15	7	6.6516	2.85e-05	0.0049698	2.7337	2.30366	2.6192	0.611602
GSEA	EBAUER_MYOGENIC_TARGETS_OF_PAX3_FOXO1_FUSION	4162	292	15	7	6.6516	2.85e-05	0.0049873	2.7337	2.30213	2.61876	0.611501
GSEA	KRAS.600.LUNG.BREAST_UP.V1_UP	4162	292	29	11	5.4065	1.66e-06	0.0005609	2.43469	3.25111	2.61723	0.611142
GSEA	KEGG_GLYCOLYSIS_GLUCONEOGENESIS	4162	292	29	11	5.4065	1.66e-06	0.00056474	2.43469	3.24815	2.61663	0.611003
GSEA	WOO_LIVER_CANCER_RECURRENCE_DN	4162	292	12	6	7.1267	6.84e-05	0.0094517	2.83323	2.02449	2.6049	0.608263
GOMF	oxidoreductase activity, acting on the CH-OH group of donors, NAD or NADP as acceptor	4162	292	27	10	5.279	6.36e-06	0.0006179	2.40026	3.20908	2.58101	0.602685
Keywords	Fattyacidmetabolism	4162	292	21	8	5.4299	4.34e-05	0.0010647	2.44093	2.97277	2.56423	0.598766
GSEA	MODULE_43	4162	292	26	10	5.4821	4.3e-06	0.0012426	2.45473	2.90567	2.56044	0.597882
GSEA	MODULE_176	4162	292	26	10	5.4821	4.3e-06	0.0012499	2.45473	2.90312	2.55988	0.597751
GSEA	MODULE_113	4162	292	19	8	6.0014	1.86e-05	0.0037411	2.5853	2.427	2.54478	0.594226
GSEA	MODULE_23	4162	292	88	24	3.8873	2.57e-09	3.45e-06	1.95877	5.46266	2.53127	0.591071
GOBP	monosaccharide catabolic process	4162	292	28	10	5.0905	9.22e-06	0.0011397	2.34781	2.94321	2.48429	0.5801
KEGG	Glycolysis / Gluconeogenesis	4162	292	31	11	5.0577	3.53e-06	0.0011195	2.33848	2.95098	2.47852	0.578752
GOCC	M band	4162	292	11	5	6.4788	0.000495	0.01368	2.69573	1.86391	2.45818	0.574003
GOCC	peroxisomal part	4162	292	18	7	5.543	0.0001138	0.0039637	2.47067	2.4019	2.45329	0.572862
GOCC	microbody part	4162	292	18	7	5.543	0.0001138	0.003991	2.47067	2.39892	2.45253	0.572685
GOBP	organic acid metabolic process	4162	292	190	41	3.0757	1.71e-11	4.48e-09	1.62091	8.34873	2.44189	0.570199
GOMF	oxidoreductase activity, acting on CH-OH group of donors	4162	292	29	10	4.915	1.31e-05	0.001192	2.29719	2.92372	2.43996	0.569748
GSEA	REACTOME_GLYCOLYSIS	4162	292	17	7	5.8691	7.47e-05	0.0098999	2.55314	2.00437	2.40326	0.561179
GOBP	cellular ketone metabolic process	4162	292	194	41	3.0123	3.42e-11	8.69e-09	1.59087	8.06101	2.38683	0.557344
GOBP	oxoacid metabolic process	4162	292	188	40	3.0326	4.88e-11	1.22e-08	1.60056	7.91257	2.38662	0.557293
GOBP	carboxylic acid metabolic process	4162	292	188	40	3.0326	4.88e-11	1.23e-08	1.60056	7.90967	2.3864	0.557242
GSEA	YAUCH_HEDGEHOG_SIGNALING_PARACRINE_DN	4162	292	60	17	4.0385	3.09e-07	0.00015231	2.01382	3.81727	2.36295	0.551766
GSEA	MODULE_24	4162	292	80	21	3.7415	5.34e-08	3.32e-05	1.90362	4.4795	2.35772	0.550545
GSEA	SERVITJA_ISLET_HNF1A_TARGETS_DN	4162	292	14	6	6.1086	0.00019285	0.018687	2.61084	1.72846	2.35505	0.549922
GSEA	KEGG_DILATED_CARDIOMYOPATHY	4162	292	14	6	6.1086	0.00019285	0.018724	2.61084	1.7276	2.35476	0.549854
GSEA	KEGG_BUTANOATE_METABOLISM	4162	292	14	6	6.1086	0.00019285	0.018761	2.61084	1.72674	2.35447	0.549786
GOCC	myosin complex	4162	292	23	8	4.9577	9.08e-05	0.0032501	2.30967	2.4881	2.35304	0.549453
GOCC	contractile fiber part	4162	292	55	15	3.8873	2.58e-06	0.00013972	1.95877	3.85474	2.31999	0.541735
GOBP	cellular carbohydrate catabolic process	4162	292	35	11	4.4796	1.31e-05	0.0015434	2.16337	2.81152	2.30985	0.539367
GSEA	MODULE_201	4162	292	18	7	5.543	0.0001138	0.013156	2.47067	1.88088	2.30781	0.538892
GSEA	DELASERNA_MYOD_TARGETS_UP	4162	292	26	9	4.9339	3.44e-05	0.0055589	2.30273	2.25501	2.29071	0.534897
GOBP	cellular amine metabolic process	4162	292	118	27	3.2614	1.58e-08	3.33e-06	1.70549	5.47812	2.28321	0.533146
GOMF	amino acid binding	4162	292	23	8	4.9577	9.08e-05	0.0062866	2.30967	2.20158	2.28216	0.532902
GSEA	MODULE_88	4162	292	117	27	3.2893	1.3e-08	1.13e-05	1.71778	4.94531	2.23756	0.522487
Keywords	Myosin	4162	292	17	6	5.0306	0.00064142	0.011595	2.33073	1.93573	2.225	0.519555
GSEA	REACTOME_GLUCOSE_METABOLISM	4162	292	27	9	4.7511	4.81e-05	0.007272	2.24826	2.13835	2.22026	0.518448
GSEA	MODULE_152	4162	292	36	11	4.3552	1.76e-05	0.0036129	2.12274	2.44214	2.19844	0.513353
GOCC	axon	4162	292	34	10	4.1922	6.03e-05	0.0022882	2.06771	2.64051	2.19806	0.513263
GSEA	MIKKELSEN_MEF_HCP_WITH_H3K27ME3	4162	292	36	11	4.3552	1.76e-05	0.0036279	2.12274	2.44034	2.19804	0.513259
GSEA	MODULE_55	4162	292	125	28	3.1928	1.39e-08	1.15e-05	1.67482	4.93904	2.19476	0.512493
GOCC	contractile fiber	4162	292	17	6	5.0306	0.00064142	0.017166	2.33073	1.76533	2.17433	0.507723
GOBP	organic acid catabolic process	4162	292	33	10	4.3192	4.57e-05	0.0046257	2.11076	2.33482	2.16468	0.505469
GSEA	ORGANIC_ACID_METABOLIC_PROCESS	4162	292	46	13	4.0281	7.86e-06	0.0019833	2.0101	2.70261	2.16451	0.505429
GOBP	carboxylic acid catabolic process	4162	292	33	10	4.3192	4.57e-05	0.0046382	2.11076	2.33365	2.16441	0.505405
GSEA	CARBOXYLIC_ACID_METABOLIC_PROCESS	4162	292	46	13	4.0281	7.86e-06	0.0019935	2.0101	2.70038	2.16406	0.505325
GOBP	peptide metabolic process	4162	292	20	7	4.9887	0.00024039	0.017847	2.31866	1.74843	2.16068	0.504535
GOBP	carbohydrate catabolic process	4162	292	38	11	4.126	3.06e-05	0.00321	2.04474	2.49349	2.14873	0.501744
GOMF	amine binding	4162	292	25	8	4.5611	0.00017367	0.011027	2.18938	1.95754	2.12897	0.49713
GOBP	cellular amino acid metabolic process	4162	292	103	23	3.1828	2.95e-07	5.28e-05	1.6703	4.27705	2.11291	0.493381
GOBP	amine catabolic process	4162	292	25	8	4.5611	0.00017367	0.013649	2.18938	1.8649	2.10332	0.491141
GSEA	LYASE_ACTIVITY	4162	292	29	9	4.4235	8.92e-05	0.011147	2.14519	1.95284	2.09539	0.489291
GSEA	AMINO_ACID_AND_DERIVATIVE_METABOLIC_PROCESS	4162	292	29	9	4.4235	8.92e-05	0.011175	2.14519	1.95175	2.0951	0.489222
GSEA	KRAS.600_UP.V1_DN	4162	292	25	8	4.5611	0.00017367	0.017874	2.18938	1.74778	2.06949	0.483241
GOBP	amine metabolic process	4162	292	130	27	2.9603	1.32e-07	2.48e-05	1.56574	4.60502	2.05045	0.478795
GSEA	MODULE_117	4162	292	70	17	3.4615	3.14e-06	0.00094117	1.7914	3.02633	2.04232	0.476896
GOMF	cofactor binding	4162	292	73	17	3.3193	5.72e-06	0.00058441	1.73088	3.23328	2.02354	0.472511
GSEA	FLECHNER_BIOPSY_KIDNEY_TRANSPLANT_REJECTED_VS_OK_DN	4162	292	172	34	2.8175	1.1e-08	9.92e-06	1.49442	5.00338	2.02148	0.472031
GSEA	AFFAR_YY1_TARGETS_UP	4162	292	45	12	3.8009	3.27e-05	0.0053761	1.92634	2.26953	2.00694	0.468635
GSEA	SHETH_LIVER_CANCER_VS_TXNIP_LOSS_PAM4	4162	292	50	13	3.7059	2.07e-05	0.0040032	1.88982	2.39759	2.00567	0.46834
GSEA	GATAAGR_V$GATA_C	4162	292	61	15	3.5049	1.01e-05	0.0023718	1.80937	2.62492	1.98575	0.463688
GSEA	MARTENS_TRETINOIN_RESPONSE_UP	4162	292	56	14	3.5634	1.62e-05	0.0034525	1.83325	2.46187	1.97348	0.460823
Keywords	Oxidoreductase	4162	292	127	25	2.8058	1.09e-06	3.78e-05	1.48841	4.42205	1.95411	0.456299
GSEA	YOSHIMURA_MAPK8_TARGETS_UP	4162	292	230	42	2.6028	2.27e-09	3.23e-06	1.38006	5.49121	1.94913	0.455137
Keywords	NADP	4162	292	35	9	3.6652	0.000411	0.0077787	1.87389	2.10909	1.93011	0.450696
Keywords	Lyase	4162	292	51	12	3.3537	0.00011812	0.0027081	1.74575	2.56734	1.92246	0.44891
GSEA	SYSTEM_PROCESS	4162	292	63	15	3.3937	1.52e-05	0.0032755	1.76286	2.48472	1.9208	0.448522
GSEA	ACTIN_CYTOSKELETON	4162	292	42	11	3.733	8.21e-05	0.010622	1.90034	1.97379	1.91844	0.44797
GOMF	oxidoreductase activity	4162	292	158	30	2.7063	2.07e-07	2.69e-05	1.43632	4.56947	1.91825	0.447926
GOBP	system process	4162	292	164	31	2.6942	1.43e-07	2.68e-05	1.42986	4.5723	1.91207	0.446482
GOMF	coenzyme binding	4162	292	49	12	3.4906	7.9e-05	0.0056326	1.80348	2.24929	1.90587	0.445036
GSEA	EBAUER_TARGETS_OF_PAX3_FOXO1_FUSION_UP	4162	292	48	12	3.5634	6.4e-05	0.0089935	1.83325	2.04607	1.88429	0.439995
GOBP	glucose metabolic process	4162	292	49	12	3.4906	7.9e-05	0.0072245	1.80348	2.14119	1.88255	0.43959
GSEA	CTAWWWATA_V$RSRFC4_Q2	4162	292	70	16	3.2579	1.37e-05	0.0029834	1.70394	2.52529	1.88005	0.439005
GOBP	sulfur compound metabolic process	4162	292	44	11	3.5634	0.00012764	0.010584	1.83325	1.97535	1.86779	0.436143
GOBP	muscle system process	4162	292	55	13	3.369	5.96e-05	0.0057957	1.75232	2.23689	1.86261	0.434933
GOMF	calcium ion binding	4162	292	73	16	3.124	2.36e-05	0.0020316	1.64339	2.69216	1.85922	0.434143
GSEA	KAAB_HEART_ATRIUM_VS_VENTRICLE_DN	4162	292	83	18	3.0911	8.71e-06	0.0021538	1.62812	2.66679	1.84188	0.430094
GOBP	response to drug	4162	292	85	18	3.0184	1.22e-05	0.00145	1.59378	2.83863	1.84119	0.429933
GOCC	mitochondrion	4162	292	332	53	2.2754	2.28e-09	2.37e-07	1.18612	6.62509	1.82345	0.42579
GOBP	hexose metabolic process	4162	292	57	13	3.2508	8.73e-05	0.0077698	1.70079	2.10959	1.79489	0.419121
GOBP	muscle contraction	4162	292	46	11	3.4084	0.00019275	0.014807	1.76909	1.82953	1.78401	0.416581
GOCC	synapse part	4162	292	54	12	3.1674	0.00020652	0.0064825	1.6633	2.18826	1.78136	0.415962
GOMF	substrate-specific transporter activity	4162	292	76	16	3.0007	3.93e-05	0.0030643	1.5853	2.51367	1.77894	0.415395
GOMF	transporter activity	4162	292	101	20	2.8225	1.16e-05	0.0010621	1.49697	2.97383	1.77721	0.414993
GSEA	V$MEF2_02	4162	292	46	11	3.4084	0.00019275	0.018788	1.76909	1.72612	1.75825	0.410565
GOBP	monocarboxylic acid metabolic process	4162	292	77	16	2.9618	4.62e-05	0.0046574	1.56647	2.33186	1.73029	0.404035
GSEA	MOOTHA_HUMAN_MITODB_6_2002	4162	292	113	22	2.775	5.71e-06	0.0015946	1.47249	2.79735	1.72872	0.40367
GOBP	alcohol metabolic process	4162	292	111	21	2.6966	1.45e-05	0.0016669	1.43114	2.77809	1.68927	0.394457
GOBP	organic acid biosynthetic process	4162	292	67	14	2.9783	0.00012605	0.010499	1.57449	1.97885	1.66709	0.389277
GOBP	carboxylic acid biosynthetic process	4162	292	67	14	2.9783	0.00012605	0.010522	1.57449	1.9779	1.66689	0.389231
GSEA	REPRODUCTION	4162	292	60	13	3.0882	0.00014913	0.016187	1.62677	1.79083	1.66632	0.389098
GOBP	regulation of system process	4162	292	86	17	2.8175	5.21e-05	0.005133	1.49442	2.28963	1.66263	0.388236
GSEA	MITOCHONDRION	4162	292	81	16	2.8155	8.59e-05	0.010948	1.49339	1.96067	1.59857	0.373278
GOMF	cytoskeletal protein binding	4162	292	131	23	2.5025	1.99e-05	0.0017276	1.32337	2.76256	1.5907	0.371441
Keywords	Lipidmetabolism	4162	292	61	12	2.804	0.00063966	0.011638	1.48749	1.93412	1.5884	0.370904
GSEA	MODULE_66	4162	292	96	18	2.6725	6.45e-05	0.008977	1.41819	2.04687	1.55444	0.362973
GSEA	MODULE_137	4162	292	96	18	2.6725	6.45e-05	0.0090022	1.41819	2.04565	1.55421	0.362919
GSEA	MODULE_100	4162	292	96	18	2.6725	6.45e-05	0.0090276	1.41819	2.04443	1.55397	0.362865
GSEA	MOOTHA_MITOCHONDRIA	4162	292	117	21	2.5583	3.22e-05	0.0053363	1.35519	2.27276	1.54219	0.360113
GSEA	BENPORATH_SUZ12_TARGETS	4162	292	131	23	2.5025	1.99e-05	0.0039223	1.32337	2.40646	1.53676	0.358845
GOCC	neuron projection	4162	292	102	18	2.5153	0.00014048	0.0046387	1.33073	2.3336	1.53135	0.357582
Keywords	Transitpeptide	4162	292	106	18	2.4204	0.00022628	0.0046577	1.27525	2.33183	1.48293	0.346274
GSEA	MODULE_11	4162	292	100	18	2.5656	0.00010933	0.013033	1.3593	1.88496	1.47506	0.344439
Keywords	Calcium	4162	292	72	13	2.5735	0.00087788	0.015095	1.36373	1.82117	1.466	0.342322
GOCC	cell projection	4162	292	227	34	2.1349	8.27e-06	0.00038955	1.09417	3.40944	1.45373	0.339457
GOBP	cellular carbohydrate metabolic process	4162	292	104	18	2.4669	0.00017901	0.01398	1.3027	1.85449	1.42295	0.332269
GOBP	response to inorganic substance	4162	292	112	19	2.418	0.0001568	0.012667	1.27381	1.89733	1.40723	0.328599
GOCC	extracellular vesicular exosome	4162	292	673	84	1.779	7.3e-09	6.87e-07	0.831067	6.16283	1.37142	0.320238
GOCC	extracellular organelle	4162	292	673	84	1.779	7.3e-09	7e-07	0.831067	6.15472	1.37097	0.320133
GOMF	lipid binding	4162	292	115	19	2.3549	0.00021976	0.013437	1.23567	1.8717	1.37083	0.3201
GOCC	extracellular membrane-bounded organelle	4162	292	673	84	1.779	7.3e-09	7.14e-07	0.831067	6.14645	1.37051	0.320025
Keywords	Proteomicsidentification	4162	292	223	32	2.0453	3.51e-05	0.00089972	1.03231	3.04589	1.35297	0.315928
GOCC	cell projection part	4162	292	122	19	2.2198	0.00045549	0.012797	1.15043	1.89289	1.30295	0.304248
GOCC	vesicle	4162	292	728	87	1.7034	2.99e-08	2.54e-06	0.768417	5.59577	1.2623	0.294757
GOCC	membrane-bounded vesicle	4162	292	720	86	1.7025	3.79e-08	3.16e-06	0.767655	5.50013	1.25594	0.293271
GOCC	extracellular region part	4162	292	758	88	1.6548	9.57e-08	7.16e-06	0.726657	5.14512	1.18535	0.276788
Keywords	Mitochondrion	4162	292	216	29	1.9137	0.00024224	0.0049502	0.936365	2.30538	1.17292	0.273886
GOCC	mitochondrial part	4162	292	175	24	1.9548	0.00057509	0.015722	0.967021	1.80349	1.13007	0.26388
GOBP	small molecule metabolic process	4162	292	594	69	1.6557	3.18e-06	0.00044721	0.727441	3.34949	1.0656	0.248825
GOMF	identical protein binding	4162	292	285	35	1.7504	0.00031978	0.017795	0.807685	1.7497	0.979879	0.228809
GOBP	multicellular organismal process	4162	292	542	59	1.5516	0.000108	0.0091786	0.633757	2.03722	0.848597	0.198154
GOBP	regulation of cellular process	4162	292	2343	135	0.82126	8.07e-05	0.0073412	-0.284089	2.13423	-0.470329	-0.109825
GOBP	cellular process	4162	292	3368	202	0.85487	2e-07	3.68e-05	-0.226223	4.4346	-0.47601	-0.111152
GOBP	regulation of metabolic process	4162	292	1863	104	0.79568	0.00022647	0.016913	-0.32974	1.77178	-0.502031	-0.117228
GOBP	regulation of nucleobase-containing compound metabolic process	4162	292	1452	76	0.74605	0.00018928	0.01463	-0.422656	1.83476	-0.610077	-0.142458
GOCC	macromolecular complex	4162	292	1570	81	0.73537	5.22e-05	0.0020917	-0.443458	2.6795	-0.695269	-0.162351
GOBP	regulation of cellular macromolecule biosynthetic process	4162	292	1372	69	0.71683	8.23e-05	0.0074456	-0.480297	2.1281	-0.696836	-0.162716
GOBP	regulation of macromolecule biosynthetic process	4162	292	1380	69	0.71267	6.37e-05	0.0061184	-0.488694	2.21336	-0.71292	-0.166472
GOCC	nucleus	4162	292	2068	108	0.74438	1.78e-06	9.82e-05	-0.425889	4.00782	-0.745932	-0.174181
GOBP	metabolic process	4162	292	2720	145	0.75983	4.04e-09	8.89e-07	-0.396251	6.0513	-0.783322	-0.182912
GOBP	regulation of gene expression	4162	292	1455	71	0.69553	1.45e-05	0.0016705	-0.523815	2.77715	-0.794847	-0.185603
GOBP	regulation of macromolecule metabolic process	4162	292	1715	85	0.70644	2.79e-06	0.00039674	-0.501361	3.40149	-0.809152	-0.188943
GOCC	organelle part	4162	292	2593	134	0.73658	1.35e-09	1.5e-07	-0.441086	6.82475	-0.874811	-0.204275
Keywords	Zinc-finger	4162	292	667	29	0.61971	0.00062361	0.011494	-0.690335	1.93953	-0.893756	-0.208699
GOBP	organelle organization	4162	292	957	42	0.62554	4.83e-05	0.0048404	-0.676826	2.31512	-0.920452	-0.214932
Keywords	Phosphoprotein	4162	292	2348	118	0.71631	4.55e-09	2.57e-07	-0.481344	6.59069	-0.925922	-0.21621
GOBP	cellular metabolic process	4162	292	2590	131	0.72093	1.73e-10	4.09e-08	-0.472069	7.38807	-0.938938	-0.219249
Keywords	Transcriptionregulation	4162	292	1010	45	0.63505	4.25e-05	0.0010524	-0.655058	2.97782	-0.956499	-0.22335
GOBP	biosynthetic process	4162	292	1493	68	0.64918	5.68e-07	9.66e-05	-0.62331	4.01514	-0.993008	-0.231875
GOCC	intracellular organelle part	4162	292	2571	127	0.70408	2.28e-11	3.22e-09	-0.506189	8.49248	-1.02446	-0.239218
Keywords	Transcription	4162	292	1051	45	0.61028	9.14e-06	0.00026296	-0.712457	3.58011	-1.0667	-0.249083
GOCC	intracellular non-membrane-bounded organelle	4162	292	1020	42	0.58691	4.24e-06	0.00021548	-0.768789	3.66659	-1.13611	-0.265291
GOCC	non-membrane-bounded organelle	4162	292	1020	42	0.58691	4.24e-06	0.00021335	-0.768789	3.67091	-1.13645	-0.265369
GSEA	NUCLEOBASENUCLEOSIDENUCLEOTIDE_AND_NUCLEIC_ACID_METABOLIC_PROCESS	4162	292	674	25	0.52869	3.46e-05	0.0055676	-0.919506	2.25433	-1.15059	-0.268671
GOBP	primary metabolic process	4162	292	2551	121	0.67607	5.21e-13	1.57e-10	-0.564755	9.80499	-1.15281	-0.269189
GOBP	cellular biosynthetic process	4162	292	1475	63	0.60879	3.96e-08	7.99e-06	-0.715983	5.09749	-1.16954	-0.273097
GOBP	cellular response to stimulus	4162	292	1214	50	0.58704	3.39e-07	6.03e-05	-0.768469	4.21972	-1.17636	-0.274689
GOBP	cellular response to stress	4162	292	585	21	0.51166	7.03e-05	0.006653	-0.966743	2.17698	-1.18426	-0.276534
GSEA	PILON_KLF1_TARGETS_DN	4162	292	754	28	0.5293	1.13e-05	0.0026396	-0.917842	2.57846	-1.18827	-0.277471
GSEA	PUJANA_ATM_PCC_NETWORK	4162	292	599	21	0.4997	3.86e-05	0.0060711	-1.00087	2.21673	-1.22098	-0.285109
GOBP	cellular component organization at cellular level	4162	292	1233	50	0.578	1.46e-07	2.72e-05	-0.790859	4.56569	-1.22589	-0.286254
GSEA	BLALOCK_ALZHEIMERS_DISEASE_UP	4162	292	535	18	0.47955	5.6e-05	0.0081625	-1.06025	2.08818	-1.25602	-0.293291
GOCC	chromosomal part	4162	292	425	14	0.46952	0.00026125	0.0079075	-1.09074	2.10196	-1.28513	-0.300088
GOBP	cellular component organization or biogenesis at cellular level	4162	292	1257	50	0.56696	4.89e-08	9.83e-06	-0.818681	5.00765	-1.28749	-0.300639
GOBP	transcription, DNA-dependent	4162	292	961	36	0.53395	6.34e-07	0.00010675	-0.905223	3.97163	-1.31011	-0.305922
GSEA	INTRACELLULAR_ORGANELLE_PART	4162	292	549	18	0.46733	2.98e-05	0.0051507	-1.09749	2.28813	-1.31877	-0.307943
GSEA	ORGANELLE_PART	4162	292	549	18	0.46733	2.98e-05	0.0051329	-1.09749	2.28964	-1.31899	-0.307994
GOBP	chromatin organization	4162	292	396	12	0.43192	0.00017169	0.01355	-1.21116	1.86806	-1.34974	-0.315174
GSEA	KINSEY_TARGETS_OF_EWSR1_FLII_FUSION_UP	4162	292	587	19	0.46135	1.24e-05	0.0027725	-1.11607	2.55713	-1.37311	-0.320632
GSEA	BIOPOLYMER_METABOLIC_PROCESS	4162	292	749	25	0.47575	1.21e-06	0.00044759	-1.07172	3.34912	-1.42493	-0.332733
GSEA	SCGGAAGY_V$ELK1_02	4162	292	464	13	0.39934	1.67e-05	0.0035192	-1.32431	2.45356	-1.54505	-0.36078
GOBP	cellular nitrogen compound metabolic process	4162	292	1943	77	0.56486	8.02e-14	2.6e-11	-0.824035	10.5854	-1.56004	-0.364282
GSEA	BENPORATH_NANOG_TARGETS	4162	292	350	9	0.36652	8.59e-05	0.010924	-1.44804	1.96162	-1.56221	-0.364787
GOBP	nitrogen compound metabolic process	4162	292	1958	77	0.56053	3.17e-14	1.07e-11	-0.835137	10.9701	-1.5899	-0.371254
GOCC	cytosol	4162	292	930	31	0.47511	3.87e-08	3.17e-06	-1.07367	5.49842	-1.61515	-0.377149
GOBP	chromatin modification	4162	292	325	8	0.35085	0.0001062	0.009046	-1.51107	2.04354	-1.62952	-0.380506
GSEA	BENPORATH_CYCLING_GENES	4162	292	302	7	0.33038	0.00011632	0.013385	-1.5978	1.87338	-1.66264	-0.388239
GOBP	chromosome organization	4162	292	507	14	0.39359	5.26e-06	0.00069761	-1.34523	3.15639	-1.66493	-0.388774
GSEA	BUYTAERT_PHOTODYNAMIC_THERAPY_STRESS_UP	4162	292	303	7	0.32929	0.00011028	0.013052	-1.60257	1.88432	-1.66879	-0.389675
GSEA	RODRIGUES_THYROID_CARCINOMA_ANAPLASTIC_UP	4162	292	308	7	0.32394	8.43e-05	0.010862	-1.6262	1.96409	-1.70479	-0.398082
GSEA	RCGCANGCGY_V$NRF1_Q6	4162	292	342	8	0.33341	4.33e-05	0.0067004	-1.58463	2.1739	-1.71497	-0.400458
GOBP	RNA biosynthetic process	4162	292	1098	36	0.46733	7.07e-10	1.62e-07	-1.09749	6.79086	-1.73093	-0.404186
GSEA	GRAESSMANN_RESPONSE_TO_MC_AND_DOXORUBICIN_DN	4162	292	320	7	0.31179	4.39e-05	0.0067763	-1.68135	2.16901	-1.79188	-0.418418
GSEA	GRAESSMANN_APOPTOSIS_BY_DOXORUBICIN_DN	4162	292	658	18	0.38991	1.31e-07	7.33e-05	-1.35879	4.13464	-1.79462	-0.419058
GOBP	cell cycle process	4162	292	412	10	0.34596	1e-05	0.0012064	-1.53132	2.91851	-1.79925	-0.420137
GSEA	NUYTTEN_EZH2_TARGETS_DN	4162	292	388	9	0.33062	1.15e-05	0.002654	-1.59675	2.5761	-1.79957	-0.420214
GOBP	immune system process	4162	292	352	8	0.32394	2.52e-05	0.0027124	-1.6262	2.56665	-1.82273	-0.425621
GOBP	macromolecule biosynthetic process	4162	292	1211	39	0.45903	2.73e-11	6.97e-09	-1.12334	8.15685	-1.84401	-0.430591
GSEA	BERENJENO_TRANSFORMED_BY_RHOA_UP	4162	292	294	6	0.29089	5.41e-05	0.0079288	-1.78145	2.10079	-1.85642	-0.433489
GOBP	cellular macromolecule biosynthetic process	4162	292	1208	38	0.44837	1.15e-11	3.08e-09	-1.15724	8.51208	-1.90579	-0.445017
GSEA	MEMBRANE_ENCLOSED_LUMEN	4162	292	266	5	0.26792	7.27e-05	0.0098447	-1.90013	2.0068	-1.92625	-0.449794
GSEA	ORGANELLE_LUMEN	4162	292	266	5	0.26792	7.27e-05	0.0098179	-1.90013	2.00798	-1.92653	-0.44986
GSEA	PUJANA_CHEK2_PCC_NETWORK	4162	292	475	11	0.33008	1.03e-06	0.00040852	-1.59911	3.38879	-1.92939	-0.450527
GOBP	regulation of cell cycle	4162	292	369	8	0.30902	9.86e-06	0.0011943	-1.69423	2.92289	-1.9417	-0.453401
GSEA	JOHNSTONE_PARVB_TARGETS_3_DN	4162	292	378	8	0.30166	5.94e-06	0.0016401	-1.729	2.78513	-1.94786	-0.454841
Keywords	Ublconjugationpathway	4162	292	215	4	0.26518	0.00036079	0.0070167	-1.91496	2.15387	-1.97208	-0.460495
GOBP	cell surface receptor linked signaling pathway	4162	292	409	9	0.31365	3.61e-06	0.00050188	-1.67277	3.2994	-1.98238	-0.4629
GSEA	SHEDDEN_LUNG_CANCER_POOR_SURVIVAL_A6	4162	292	233	4	0.24469	0.00012713	0.014234	-2.03097	1.84667	-1.98324	-0.463102
GOBP	signal transduction	4162	292	779	21	0.38424	4.65e-09	1.01e-06	-1.37992	5.99362	-1.99211	-0.465172
GOBP	intracellular signal transduction	4162	292	380	8	0.30007	5.3e-06	0.00070128	-1.73663	3.15411	-2.01604	-0.470761
GSEA	DACOSTA_UV_RESPONSE_VIA_ERCC3_DN	4162	292	354	7	0.28185	6.44e-06	0.0017214	-1.827	2.76412	-2.02625	-0.473145
GOCC	nucleolus	4162	292	483	11	0.32461	6.56e-07	4.39e-05	-1.62322	4.35791	-2.0778	-0.485181
GSEA	GTGACGY_V$E4F1_Q6	4162	292	203	3	0.21064	0.00018024	0.018064	-2.24715	1.74319	-2.10892	-0.492448
GSEA	NUCLEAR_LUMEN	4162	292	249	4	0.22897	4.9e-05	0.0073609	-2.12677	2.13307	-2.12834	-0.496984
GSEA	NUCLEUS	4162	292	811	20	0.3515	2.24e-10	5.07e-07	-1.5084	6.29495	-2.15594	-0.503428
GOBP	protein modification process	4162	292	708	17	0.34224	2.49e-09	5.6e-07	-1.54692	6.25203	-2.19334	-0.512162
GOBP	peptidyl-amino acid modification	4162	292	209	3	0.20459	0.00012484	0.010468	-2.28919	1.98014	-2.20768	-0.515509
GOBP	protein modification by small protein conjugation or removal	4162	292	294	5	0.24241	1.4e-05	0.0016447	-2.04448	2.78391	-2.20852	-0.515706
GSEA	PUJANA_BRCA1_PCC_NETWORK	4162	292	829	20	0.34387	7.59e-11	2.9e-07	-1.54006	6.53708	-2.21055	-0.51618
GOCC	nucleoplasm part	4162	292	575	13	0.32225	4.05e-08	3.26e-06	-1.63375	5.48613	-2.21159	-0.516424
GOBP	immune response	4162	292	212	3	0.2017	0.00010377	0.00892	-2.30972	2.04964	-2.24176	-0.523467
GSEA	KRIGE_RESPONSE_TO_TOSEDOSTAT_24HR_DN	4162	292	387	7	0.25781	9.17e-07	0.0003767	-1.95562	3.424	-2.24956	-0.525289
GOBP	regulation of cell cycle process	4162	292	214	3	0.19981	9.17e-05	0.008048	-2.3233	2.09431	-2.26381	-0.528616
GSEA	CAIRO_HEPATOBLASTOMA_CLASSES_UP	4162	292	355	6	0.2409	1.5e-06	0.00052933	-2.05349	3.27627	-2.30789	-0.53891
GOBP	enzyme linked receptor protein signaling pathway	4162	292	171	2	0.16671	0.00027246	0.019874	-2.58459	1.70171	-2.32817	-0.543646
GSEA	DODD_NASOPHARYNGEAL_CARCINOMA_DN	4162	292	589	12	0.29039	4.72e-09	5.1e-06	-1.78394	5.29208	-2.34121	-0.546691
GOBP	protein metabolic process	4162	292	964	24	0.35486	2.88e-12	8.12e-10	-1.49468	9.09042	-2.34724	-0.548097
GOBP	innate immune response	4162	292	175	2	0.1629	0.00021103	0.015886	-2.61794	1.79899	-2.38356	-0.55658
Keywords	Nucleus	4162	292	2282	73	0.45596	4.99e-27	1.17e-24	-1.13302	23.9307	-2.42894	-0.567177
GOBP	RNA metabolic process	4162	292	1459	40	0.39077	1.25e-17	4.44e-15	-1.35561	14.3524	-2.4453	-0.570995
GOBP	nucleobase-containing compound metabolic process	4162	292	1831	54	0.42036	1.19e-21	5.01e-19	-1.2503	18.2999	-2.44553	-0.57105
GOBP	macromolecule modification	4162	292	771	17	0.31428	5.5e-11	1.36e-08	-1.66988	7.8664	-2.46013	-0.574458
GSEA	KRIGE_RESPONSE_TO_TOSEDOSTAT_6HR_DN	4162	292	335	5	0.21274	1.13e-06	0.00042731	-2.23284	3.36926	-2.47472	-0.577866
GSEA	MUELLER_PLURINET	4162	292	187	2	0.15244	9.73e-05	0.011822	-2.71369	1.92731	-2.49119	-0.581713
GOBP	histone modification	4162	292	186	2	0.15326	0.0001038	0.0089025	-2.70595	2.05049	-2.52467	-0.589528
GSEA	MARSON_BOUND_BY_E2F4_UNSTIMULATED	4162	292	345	5	0.20657	5.98e-07	0.00026316	-2.2753	3.57978	-2.54825	-0.595037
GOBP	covalent chromatin modification	4162	292	189	2	0.15083	8.54e-05	0.0076379	-2.729	2.11703	-2.56115	-0.598048
GOBP	cellular protein metabolic process	4162	292	903	20	0.31569	7.31e-13	2.16e-10	-1.66342	9.66535	-2.58259	-0.603055
GSEA	GOBERT_OLIGODENDROCYTE_DIFFERENTIATION_UP	4162	292	304	4	0.18755	1.58e-06	0.00055044	-2.41465	3.25929	-2.60269	-0.607747
GSEA	PUJANA_BRCA2_PCC_NETWORK	4162	292	255	3	0.16769	6.78e-06	0.001782	-2.57613	2.74909	-2.61832	-0.611398
GOBP	protein ubiquitination	4162	292	194	2	0.14694	6.16e-05	0.005963	-2.7667	2.22454	-2.61988	-0.611762
Keywords	Celldivision	4162	292	183	2	0.15578	0.00012609	0.0028674	-2.68242	2.54251	-2.64674	-0.618033
GOCC	nuclear part	4162	292	1943	54	0.39613	1.29e-25	8.23e-23	-1.33595	22.0846	-2.6938	-0.629024
GOBP	macromolecule metabolic process	4162	292	2317	68	0.41831	1.28e-31	1.23e-28	-1.25736	27.9097	-2.72918	-0.637284
GOBP	positive regulation of immune system process	4162	292	144	1	0.098982	0.00026316	0.019308	-3.33669	1.71426	-2.82492	-0.65964
GOBP	response to DNA damage stimulus	4162	292	380	5	0.18755	6.23e-08	1.24e-05	-2.41465	4.90521	-2.88274	-0.673142
Keywords	Chromatinregulator	4162	292	203	2	0.14043	3.4e-05	0.00088079	-2.83208	3.05513	-2.88626	-0.673965
GOBP	cellular macromolecule metabolic process	4162	292	2269	63	0.39575	7.09e-33	8.32e-30	-1.33734	29.0797	-2.88788	-0.674341
GSEA	KOBAYASHI_EGFR_SIGNALING_24HR_DN	4162	292	153	1	0.09316	0.00014203	0.015517	-3.42415	1.80919	-2.91934	-0.681689
GOBP	nucleic acid metabolic process	4162	292	1736	42	0.34484	1.12e-25	6.91e-23	-1.536	22.1604	-2.99356	-0.699019
GOCC	ribonucleoprotein complex	4162	292	340	4	0.16769	1.5e-07	1.09e-05	-2.57613	4.96261	-3.03496	-0.708687
GOCC	nucleoplasm	4162	292	1442	32	0.3163	6.02e-22	2.35e-19	-1.66063	18.6282	-3.03912	-0.709659
GSEA	NUCLEAR_PART	4162	292	363	4	0.15706	3.2e-08	2.18e-05	-2.67061	4.66138	-3.06964	-0.716783
GSEA	MODULE_252	4162	292	167	1	0.08535	5.39e-05	0.0079249	-3.55047	2.10101	-3.11402	-0.727146
Keywords	DNAdamage	4162	292	233	2	0.12235	4.54e-06	0.00014071	-3.03091	3.85168	-3.21805	-0.751439
GOMF	RNA binding	4162	292	371	4	0.15368	1.86e-08	2.79e-06	-2.702	5.55435	-3.23536	-0.75548
GOBP	macromolecule catabolic process	4162	292	318	3	0.13447	9.99e-08	1.92e-05	-2.89464	4.71579	-3.27028	-0.763635
Keywords	Cellcycle	4162	292	310	3	0.13794	1.73e-07	7.38e-06	-2.85789	5.13191	-3.30829	-0.772511
GOBP	protein modification by small protein conjugation	4162	292	257	2	0.11092	8.73e-07	0.0001419	-3.17241	3.84802	-3.32929	-0.777414
GOBP	cell division	4162	292	180	1	0.079186	2.17e-05	0.002404	-3.65861	2.61907	-3.3653	-0.785823
GOBP	DNA repair	4162	292	278	2	0.10254	2.01e-07	3.69e-05	-3.28574	4.43346	-3.54128	-0.826916
GOBP	ncRNA metabolic process	4162	292	197	1	0.072352	6.52e-06	0.00085015	-3.78882	3.0705	-3.59485	-0.839425
GSEA	MODULE_198	4162	292	206	1	0.069191	3.43e-06	0.0010148	-3.85327	2.99362	-3.61761	-0.844739
GOBP	transcription initiation from RNA polymerase II promoter	4162	292	112	0	0	0.00025818	0.019054	-4.8672	1.72001	-3.75269	-0.876282
Keywords	Spliceosome	4162	292	92	0	0	0.0011486	0.019052	-4.8672	1.72006	-3.75271	-0.876287
GOBP	cellular macromolecule catabolic process	4162	292	303	2	0.094082	3.41e-08	6.93e-06	-3.40994	5.1592	-3.78186	-0.883093
Keywords	3D-structure	4162	292	1629	29	0.25374	5.01e-31	1.41e-28	-1.97858	27.8499	-3.8324	-0.894894
GOBP	RNA catabolic process	4162	292	118	0	0	0.00016475	0.013167	-4.8672	1.88051	-3.83733	-0.896045
Keywords	DNArepair	4162	292	203	1	0.070214	4.25e-06	0.00013316	-3.8321	3.87563	-3.84293	-0.897354
GOCC	spliceosomal complex	4162	292	107	0	0	0.00037523	0.010841	-4.8672	1.96493	-3.87969	-0.905936
GOBP	mitosis	4162	292	125	0	0	9.75e-05	0.0085136	-4.8672	2.06989	-3.93049	-0.917798
GOBP	nuclear division	4162	292	125	0	0	9.75e-05	0.0084939	-4.8672	2.07089	-3.93096	-0.91791
Keywords	Chromosomalrearrangement	4162	292	108	0	0	0.00034821	0.0068191	-4.8672	2.16627	-3.97547	-0.928301
GOBP	nuclear mRNA splicing, via spliceosome	4162	292	129	0	0	7.22e-05	0.0067771	-4.8672	2.16896	-3.9767	-0.928589
GOBP	RNA splicing, via transesterification reactions with bulged adenosine as nucleophile	4162	292	129	0	0	7.22e-05	0.0067602	-4.8672	2.17004	-3.97719	-0.928705
GOCC	nuclear body	4162	292	220	1	0.064788	1.25e-06	7.97e-05	-3.94813	4.09833	-3.98516	-0.930564
GOBP	translation	4162	292	130	0	0	6.69e-05	0.0063822	-4.8672	2.19503	-3.98859	-0.931367
Keywords	RNA-binding	4162	292	316	2	0.090212	1.34e-08	7.14e-07	-3.47054	6.14607	-4.00356	-0.934863
GOBP	RNA splicing, via transesterification reactions	4162	292	132	0	0	5.76e-05	0.0056636	-4.8672	2.24691	-4.01195	-0.936822
GSEA	RNA_BINDING	4162	292	145	0	0	2.16e-05	0.0041515	-4.8672	2.38179	-4.07086	-0.950576
Keywords	Alternativesplicing	4162	292	2472	50	0.2883	1.83e-53	2.57e-50	-1.79436	49.5893	-4.11414	-0.960682
GSEA	KAUFFMANN_DNA_REPAIR_GENES	4162	292	152	0	0	1.27e-05	0.0028291	-4.8672	2.54835	-4.14023	-0.966775
GOBP	DNA metabolic process	4162	292	437	3	0.09785	2.04e-11	5.32e-09	-3.35328	8.27404	-4.20274	-0.981371
GOBP	ncRNA processing	4162	292	156	0	0	9.42e-06	0.0011602	-4.8672	2.93547	-4.28923	-1.00157
Keywords	Ribonucleoprotein	4162	292	138	0	0	3.67e-05	0.0009315	-4.8672	3.03082	-4.32364	-1.0096
Keywords	Mitosis	4162	292	139	0	0	3.4e-05	0.0008879	-4.8672	3.05164	-4.33105	-1.01133
Keywords	Host-virusinteraction	4162	292	149	0	0	1.6e-05	0.00043364	-4.8672	3.36287	-4.43749	-1.03619
Keywords	mRNAsplicing	4162	292	163	0	0	5.54e-06	0.00016993	-4.8672	3.76973	-4.56601	-1.0662
GOBP	RNA splicing	4162	292	198	0	0	3.86e-07	6.74e-05	-4.8672	4.17148	-4.68309	-1.09354
GSEA	LEE_BMP2_TARGETS_DN	4162	292	454	2	0.06279	4.52e-13	4.5e-09	-3.99332	8.34725	-4.80161	-1.12121
Keywords	mRNAprocessing	4162	292	194	0	0	5.24e-07	1.94e-05	-4.8672	4.71155	-4.82782	-1.12733
GSEA	MODULE_98	4162	292	256	0	0	4.41e-09	4.87e-06	-4.8672	5.31254	-4.97491	-1.16168
GOBP	mRNA processing	4162	292	240	0	0	1.52e-08	3.23e-06	-4.8672	5.49027	-5.01601	-1.17128
GOBP	gene expression	4162	292	460	2	0.061971	2.85e-13	8.91e-11	-4.01226	10.0501	-5.04759	-1.17865
GOBP	mitotic cell cycle	4162	292	252	0	0	6.01e-09	1.31e-06	-4.8672	5.88416	-5.10365	-1.19174
GOBP	mRNA metabolic process	4162	292	336	1	0.042421	2.29e-10	5.37e-08	-4.55908	7.2701	-5.12322	-1.19631
GOBP	viral reproduction	4162	292	282	0	0	5.81e-10	1.34e-07	-4.8672	6.87345	-5.30583	-1.23895
GOBP	cell cycle	4162	292	338	0	0	7.03e-12	1.9e-09	-4.8672	8.72129	-5.63125	-1.31494
GOBP	RNA processing	4162	292	416	1	0.034263	4.72e-13	1.43e-10	-4.8672	9.84506	-5.80449	-1.35539
Keywords	Diseasemutation	4162	292	470	0	0	1.62e-16	1.76e-14	-4.8672	13.7546	-6.31061	-1.47358
Keywords	Polymorphism	4162	292	2310	7	0.043192	1.07e-94	3.02e-91	-4.53309	90.5199	-9.58257	-2.2376

## Sheet: STRESS-HUMAN
Term enrichment analysis comparing SUMO target proteins exclusively identified in cultured human cells in response to stress, to all other identified SUMO target proteins.
Category column	Category value	Total size	Selection size	Category size	Intersection size	Enrichment factor	P value	Benj. Hoch. FDR	2log.Enr.	10log.FDR	Score	Relative
GOBP	mitochondrial translation	4162	2248	24	24	1.8514	3.59e-07	6.3e-05	0.888617	4.20043	1.31026	1
GOBP	mitochondrial translational initiation	4162	2248	21	21	1.8514	2.31e-06	0.00033635	0.888617	3.47321	1.24945	0.953585
GOBP	mitochondrial translational elongation	4162	2248	21	21	1.8514	2.31e-06	0.00033766	0.888617	3.47152	1.2493	0.953469
GOBP	mitochondrial translational termination	4162	2248	20	20	1.8514	4.29e-06	0.00058452	0.888617	3.2332	1.22728	0.936666
Corum	55S ribosome, mitochondrial	4162	2248	20	20	1.8514	4.29e-06	0.0015969	0.888617	2.79672	1.18358	0.903315
Keywords	tRNAprocessing	4162	2248	39	35	1.6615	1.46e-06	4.89e-05	0.732486	4.31037	1.14085	0.870701
GOBP	cofactor biosynthetic process	4162	2248	43	38	1.6361	1.22e-06	0.0001929	0.710261	3.71467	1.0741	0.819755
Keywords	Golgiapparatus	4162	2248	87	71	1.5109	3.66e-08	1.88e-06	0.595408	5.72663	1.04854	0.800252
Pfam	Pkinase	4162	2248	120	97	1.4966	3.19e-10	9.64e-07	0.581689	6.01613	1.04315	0.796138
Keywords	Proteinphosphatase	4162	2248	29	26	1.6599	3.75e-05	0.00094477	0.731096	3.02467	1.04268	0.795777
GSEA	PROTEIN_KINASE_ACTIVITY	4162	2248	86	71	1.5285	1.44e-08	1.14e-05	0.612117	4.9431	1.03187	0.787528
GOBP	coenzyme biosynthetic process	4162	2248	30	27	1.6663	2.24e-05	0.0024548	0.736648	2.60998	1.01066	0.771339
GOBP	tRNA processing	4162	2248	39	34	1.6141	8.8e-06	0.0010949	0.69073	2.96063	0.993864	0.758522
GOMF	protein kinase activity	4162	2248	151	116	1.4223	2e-09	3.61e-07	0.508226	6.44256	0.958975	0.731894
GOMF	transferase activity, transferring phosphorus-containing groups	4162	2248	267	197	1.366	3.39e-12	8.41e-10	0.449957	9.0754	0.953553	0.727756
GOMF	phosphatase activity	4162	2248	53	44	1.537	6.2e-06	0.00060795	0.620117	3.21613	0.935812	0.714216
Keywords	Serine/threonine-proteinkinase	4162	2248	122	94	1.4265	5.22e-08	2.58e-06	0.51248	5.58801	0.931262	0.710743
GOMF	protein tyrosine phosphatase activity	4162	2248	21	19	1.6751	0.00035767	0.01915	0.744247	1.71783	0.917346	0.700122
GSEA	TRANSFERASE_ACTIVITY_TRANSFERRING_PHOSPHORUS_CONTAINING_GROUPS	4162	2248	139	107	1.4252	6.94e-09	7.04e-06	0.511164	5.15265	0.910811	0.695135
GOBP	tRNA metabolic process	4162	2248	56	46	1.5208	6.65e-06	0.00086382	0.60483	3.06358	0.907366	0.692506
GOMF	phosphoprotein phosphatase activity	4162	2248	39	33	1.5666	4.3e-05	0.0032755	0.647637	2.48472	0.906396	0.691766
GOBP	protein dephosphorylation	4162	2248	30	26	1.6046	0.00013012	0.010719	0.682214	1.96985	0.8893	0.678718
GOMF	protein serine/threonine kinase activity	4162	2248	130	99	1.4099	6.48e-08	9.3e-06	0.495593	5.03163	0.884649	0.675168
GSEA	PHOSPHOTRANSFERASE_ACTIVITY_ALCOHOL_GROUP_AS_ACCEPTOR	4162	2248	101	79	1.4481	1.97e-07	0.00010504	0.534161	3.97865	0.882446	0.673487
GSEA	PROTEIN_SERINE_THREONINE_KINASE_ACTIVITY	4162	2248	75	60	1.4811	1.48e-06	0.00052471	0.566669	3.28008	0.878958	0.670825
GOMF	kinase activity	4162	2248	198	146	1.3652	2.49e-09	4.4e-07	0.449112	6.35667	0.871111	0.664836
GOBP	dephosphorylation	4162	2248	46	38	1.5294	3.3e-05	0.0034481	0.612966	2.46242	0.867796	0.662306
Keywords	Kinase	4162	2248	174	128	1.362	3e-08	1.57e-06	0.445727	5.80501	0.846744	0.646239
GOMF	phosphotransferase activity, alcohol group as acceptor	4162	2248	181	133	1.3604	1.82e-08	2.77e-06	0.444031	5.55758	0.835183	0.637415
Keywords	Leucine-richrepeat	4162	2248	34	28	1.5247	0.00039476	0.0075218	0.608525	2.12368	0.831728	0.634778
GSEA	KINASE_ACTIVITY	4162	2248	113	86	1.409	4.83e-07	0.00021446	0.494672	3.66865	0.816327	0.623025
Keywords	Magnesium	4162	2248	156	114	1.353	2.95e-07	1.17e-05	0.436162	4.93059	0.799761	0.610381
GOMF	phosphoric ester hydrolase activity	4162	2248	67	52	1.4369	3.3e-05	0.0027207	0.52296	2.56532	0.778281	0.593988
GOBP	mitochondrion organization	4162	2248	74	57	1.4261	2.09e-05	0.0023188	0.512075	2.63474	0.771231	0.588607
Keywords	Transitpeptide	4162	2248	106	78	1.3624	1.32e-05	0.00036989	0.44615	3.43193	0.743011	0.56707
GSEA	GSE3982_EFF_MEMORY_VS_CENT_MEMORY_CD4_TCELL_DN	4162	2248	51	40	1.4521	0.00017225	0.017801	0.538141	1.74956	0.72261	0.551499
Keywords	Ublconjugationpathway	4162	2248	215	151	1.3003	2.42e-07	9.91e-06	0.378845	5.00403	0.72223	0.551209
GSEA	GSE17721_PAM3CSK4_VS_CPG_6H_BMDM_UP	4162	2248	68	52	1.4158	6.5e-05	0.0090206	0.501617	2.04476	0.712755	0.543978
GOMF	hydrolase activity, acting on ester bonds	4162	2248	162	116	1.3257	1.26e-06	0.00014676	0.406754	3.83339	0.712681	0.543921
Keywords	Mitochondrion	4162	2248	216	151	1.2943	3.78e-07	1.44e-05	0.372172	4.84197	0.706827	0.539454
Keywords	Transferase	4162	2248	403	273	1.2542	1.28e-09	8.36e-08	0.326767	7.07771	0.70494	0.538013
GOBP	heterocycle biosynthetic process	4162	2248	62	47	1.4035	0.00019938	0.015223	0.489029	1.8175	0.679	0.518216
GOCC	Golgi apparatus part	4162	2248	88	64	1.3465	0.00012629	0.0043099	0.429214	2.36553	0.657639	0.501913
Keywords	Protease	4162	2248	84	61	1.3445	0.00018927	0.0040743	0.42707	2.38995	0.656858	0.501317
GSEA	PROTEIN_AMINO_ACID_PHOSPHORYLATION	4162	2248	71	53	1.382	0.0001584	0.016682	0.466758	1.77775	0.652058	0.497654
Keywords	Proteintransport	4162	2248	144	101	1.2986	2.26e-05	0.00060722	0.376957	3.21665	0.644273	0.491712
GOMF	nucleotidyltransferase activity	4162	2248	66	49	1.3745	0.00033344	0.018451	0.458907	1.73398	0.639815	0.48831
GOMF	peptidase activity	4162	2248	97	70	1.3361	9.37e-05	0.0064462	0.418028	2.1907	0.632484	0.482715
GOCC	Golgi membrane	4162	2248	61	45	1.3658	0.00069759	0.018285	0.449746	1.73791	0.630568	0.481253
GOMF	transferase activity	4162	2248	483	318	1.2189	6.21e-09	1.02e-06	0.28558	5.98932	0.611139	0.466424
GOMF	peptidase activity, acting on L-amino acid peptides	4162	2248	92	66	1.3282	0.00018794	0.011634	0.409472	1.93427	0.603668	0.460722
GOBP	phosphorus metabolic process	4162	2248	234	159	1.258	2.7e-06	0.00038736	0.331132	3.41189	0.593266	0.452783
GOBP	phosphate-containing compound metabolic process	4162	2248	234	159	1.258	2.7e-06	0.00038885	0.331132	3.41022	0.593193	0.452728
GOCC	mitochondrial membrane	4162	2248	107	75	1.2977	0.00022751	0.0070543	0.375957	2.15155	0.581489	0.443795
GSEA	PROTEIN_MODIFICATION_PROCESS	4162	2248	151	105	1.2874	2.77e-05	0.0049544	0.36446	2.30501	0.577971	0.44111
GSEA	GSE24634_TEFF_VS_TCONV_DAY3_IN_CULTURE_UP	4162	2248	100	71	1.3145	0.00018213	0.01818	0.394514	1.74041	0.571754	0.436366
GOCC	mitochondrial part	4162	2248	175	119	1.259	4.03e-05	0.001652	0.332278	2.78199	0.565217	0.431376
GSEA	IVANOVA_HEMATOPOIESIS_LATE_PROGENITOR	4162	2248	130	90	1.2818	0.00011993	0.013674	0.358171	1.8641	0.540985	0.412882
GOCC	cytoplasmic part	4162	2248	1719	1054	1.1352	4.85e-16	9.87e-14	0.182946	13.0057	0.531222	0.405431
Keywords	Hydrolase	4162	2248	393	254	1.1966	1.96e-06	6.27e-05	0.258941	4.20306	0.519747	0.396673
GSEA	POST_TRANSLATIONAL_PROTEIN_MODIFICATION	4162	2248	131	90	1.272	0.0001781	0.018032	0.347099	1.74396	0.519665	0.396611
GOBP	protein phosphorylation	4162	2248	166	112	1.2492	0.00010397	0.0088967	0.321004	2.05077	0.510344	0.389496
Keywords	Membrane	4162	2248	542	344	1.1751	4.36e-07	1.64e-05	0.232784	4.78524	0.495667	0.378295
GOBP	small GTPase mediated signal transduction	4162	2248	142	96	1.2517	0.00026351	0.019296	0.323889	1.71453	0.491285	0.374951
GOBP	protein ubiquitination	4162	2248	194	129	1.2311	9.01e-05	0.0079447	0.299948	2.09992	0.487905	0.372371
GOMF	catalytic activity	4162	2248	1404	860	1.1341	4.48e-12	1.06e-09	0.181548	8.97609	0.48141	0.367414
GOCC	cytosol	4162	2248	930	570	1.1347	7.76e-08	5.98e-06	0.182311	5.22357	0.421795	0.321916
GOCC	organelle membrane	4162	2248	401	252	1.1635	3.72e-05	0.0015368	0.218471	2.81338	0.413859	0.315859
Keywords	Transport	4162	2248	279	177	1.1746	0.00022376	0.0046397	0.23217	2.33351	0.413387	0.315498
Keywords	Cytoplasm	4162	2248	1359	819	1.1158	3.12e-09	1.87e-07	0.158078	6.72721	0.403751	0.308144
GSEA	CELLULAR_PROTEIN_METABOLIC_PROCESS	4162	2248	311	197	1.1728	0.00012312	0.01391	0.229957	1.85667	0.387631	0.295842
GSEA	CELLULAR_MACROMOLECULE_METABOLIC_PROCESS	4162	2248	313	198	1.1712	0.00013149	0.014461	0.227987	1.8398	0.384261	0.293269
Keywords	Cytoskeleton	4162	2248	299	186	1.1517	0.00059937	0.01112	0.203765	1.9539	0.358569	0.273661
Keywords	Polymorphism	4162	2248	2310	1320	1.058	8.95e-07	3.23e-05	0.0813396	4.49025	0.221715	0.169214
GOCC	cell part	4162	2248	3755	1997	0.98463	0.00019593	0.0062661	-0.0223464	2.203	-0.0704141	-0.0537403
GOCC	intracellular part	4162	2248	3644	1928	0.97957	2.71e-05	0.0011895	-0.0297795	2.92464	-0.0937467	-0.0715479
GOBP	metabolic process	4162	2248	2720	1405	0.95634	3.9e-06	0.00053461	-0.0644045	3.27196	-0.171945	-0.131229
GOBP	cellular metabolic process	4162	2248	2590	1334	0.95359	4.31e-06	0.00058444	-0.068559	3.23326	-0.179663	-0.13712
GOCC	intracellular non-membrane-bounded organelle	4162	2248	1020	513	0.93116	0.00067552	0.017891	-0.102899	1.74737	-0.208884	-0.159421
GOCC	non-membrane-bounded organelle	4162	2248	1020	513	0.93116	0.00067552	0.017798	-0.102899	1.74963	-0.208951	-0.159472
GOBP	primary metabolic process	4162	2248	2551	1305	0.94712	4.97e-07	8.56e-05	-0.0783809	4.06732	-0.21037	-0.160556
GOCC	protein complex	4162	2248	1274	641	0.93152	0.00017289	0.0055641	-0.102341	2.25461	-0.221721	-0.169218
GOBP	cellular component organization or biogenesis	4162	2248	1424	712	0.92571	2.37e-05	0.0025746	-0.111368	2.58929	-0.244548	-0.18664
GOBP	macromolecule metabolic process	4162	2248	2317	1173	0.9373	1.41e-07	2.65e-05	-0.0934172	4.5768	-0.24715	-0.188626
GOBP	cellular component organization	4162	2248	1400	699	0.92439	2.23e-05	0.0024462	-0.113426	2.61151	-0.248461	-0.189627
GOBP	cellular macromolecule metabolic process	4162	2248	2269	1145	0.93428	7.84e-08	1.54e-05	-0.0980731	4.81211	-0.259565	-0.198101
GOBP	cellular component organization or biogenesis at cellular level	4162	2248	1257	620	0.91319	9.48e-06	0.0011566	-0.131013	2.93682	-0.285072	-0.217568
GOBP	cellular component organization at cellular level	4162	2248	1233	607	0.91145	8.65e-06	0.0010863	-0.133765	2.96405	-0.29022	-0.221497
Keywords	Acetylation	4162	2248	1599	795	0.9205	1.68e-06	5.58e-05	-0.11951	4.25352	-0.291905	-0.222783
GOCC	intracellular organelle part	4162	2248	2571	1294	0.93183	2.56e-10	3.02e-08	-0.101861	7.51945	-0.298575	-0.227874
GOCC	macromolecular complex	4162	2248	1570	776	0.9151	6.01e-07	4.07e-05	-0.127999	4.38994	-0.309755	-0.236407
GOCC	organelle	4162	2248	3025	1529	0.93581	4.95e-14	8.68e-12	-0.0957125	11.0613	-0.313818	-0.239507
GOCC	organelle part	4162	2248	2593	1301	0.92892	3.24e-11	4.33e-09	-0.106374	8.36352	-0.316755	-0.241749
GOBP	organelle organization	4162	2248	957	460	0.88992	4.36e-06	0.00058892	-0.168252	3.22994	-0.352184	-0.268788
GOBP	positive regulation of biological process	4162	2248	1168	565	0.89559	8.66e-07	0.00014136	-0.15909	3.84967	-0.352848	-0.269295
Keywords	Coiledcoil	4162	2248	548	260	0.87841	0.000156	0.0034914	-0.187034	2.457	-0.356075	-0.271758
GOBP	biological regulation	4162	2248	2519	1252	0.9202	9.95e-13	2.92e-10	-0.119981	9.53469	-0.358228	-0.273402
GOBP	regulation of developmental process	4162	2248	466	218	0.86612	0.00016024	0.012889	-0.207361	1.88978	-0.360287	-0.274973
GOBP	regulation of biological process	4162	2248	2440	1209	0.91737	1.24e-12	3.59e-10	-0.124424	9.44524	-0.367267	-0.2803
GOBP	cell differentiation	4162	2248	436	203	0.86202	0.00017848	0.013968	-0.214207	1.85487	-0.367454	-0.280443
GOBP	positive regulation of cellular process	4162	2248	1085	521	0.88902	7.13e-07	0.00011899	-0.169712	3.92449	-0.372161	-0.284035
GOMF	binding	4162	2248	2918	1457	0.92444	1.19e-16	4.08e-14	-0.113348	13.3892	-0.373681	-0.285195
GOCC	membrane-bounded organelle	4162	2248	2763	1372	0.91935	4.75e-16	1.01e-13	-0.121314	12.9969	-0.390295	-0.297875
GOBP	cellular developmental process	4162	2248	568	265	0.86378	2.86e-05	0.0030095	-0.211264	2.52151	-0.392676	-0.299692
GOBP	regulation of cellular process	4162	2248	2343	1153	0.91109	3.61e-13	1.11e-10	-0.134335	9.95436	-0.394134	-0.300805
GOCC	intracellular organelle	4162	2248	2838	1409	0.91919	2.69e-17	6.84e-15	-0.121565	14.1651	-0.399403	-0.304826
GOBP	regulation of multicellular organismal process	4162	2248	481	222	0.8545	4.61e-05	0.0046572	-0.226848	2.33188	-0.406188	-0.310004
GSEA	CTTTGT_V$LEF1_Q2	4162	2248	515	237	0.85201	2.02e-05	0.0039748	-0.231058	2.40068	-0.414834	-0.316603
GOBP	negative regulation of biological process	4162	2248	1095	520	0.87921	8.61e-08	1.68e-05	-0.18572	4.77363	-0.418174	-0.319152
GSEA	DACOSTA_UV_RESPONSE_VIA_ERCC3_DN	4162	2248	354	160	0.8368	0.00010739	0.012863	-0.257045	1.89066	-0.423312	-0.323073
Keywords	Directproteinsequencing	4162	2248	895	423	0.87503	8.95e-07	3.2e-05	-0.192596	4.49533	-0.423326	-0.323084
GOMF	protein binding	4162	2248	1213	577	0.88069	1.71e-08	2.65e-06	-0.183294	5.57608	-0.43047	-0.328537
GOBP	regulation of multicellular organismal development	4162	2248	320	144	0.83314	0.00016485	0.013148	-0.263369	1.88114	-0.430555	-0.328602
GOCC	nucleolus	4162	2248	483	222	0.85096	3.2e-05	0.0013663	-0.232837	2.86445	-0.436063	-0.332805
GSEA	INTRACELLULAR_ORGANELLE_PART	4162	2248	549	251	0.84646	5.98e-06	0.0016412	-0.240486	2.78484	-0.443627	-0.338578
GSEA	ORGANELLE_PART	4162	2248	549	251	0.84646	5.98e-06	0.0016322	-0.240486	2.78723	-0.443722	-0.33865
GOBP	developmental process	4162	2248	1078	508	0.87247	2.71e-08	5.54e-06	-0.196823	5.25678	-0.447441	-0.341489
GOMF	identical protein binding	4162	2248	285	127	0.82502	0.00020544	0.012639	-0.277499	1.89829	-0.448783	-0.342513
GSEA	NUCLEOBASENUCLEOSIDENUCLEOTIDE_AND_NUCLEIC_ACID_METABOLIC_PROCESS	4162	2248	674	310	0.85154	1.05e-06	0.00041268	-0.231854	3.38439	-0.45319	-0.345877
GOBP	organ development	4162	2248	291	129	0.82073	0.00013616	0.011143	-0.28502	1.953	-0.46114	-0.351944
GOMF	ion binding	4162	2248	1098	515	0.86838	7.53e-09	1.2e-06	-0.203602	5.91984	-0.472785	-0.360831
GOMF	metal ion binding	4162	2248	1096	514	0.86828	7.64e-09	1.2e-06	-0.203768	5.92067	-0.473091	-0.361065
Keywords	mRNAprocessing	4162	2248	194	85	0.81119	0.00084813	0.014673	-0.301888	1.83348	-0.473919	-0.361697
GSEA	HAMAI_APOPTOSIS_VIA_TRAIL_UP	4162	2248	254	111	0.80909	0.0001627	0.017063	-0.305628	1.76794	-0.473982	-0.361745
GOBP	negative regulation of cellular process	4162	2248	1032	482	0.86472	1.18e-08	2.52e-06	-0.209695	5.59782	-0.476646	-0.363778
GOMF	cation binding	4162	2248	1097	514	0.86749	6.24e-09	1.01e-06	-0.205081	5.99418	-0.476844	-0.363929
GSEA	INTRACELLULAR_NON_MEMBRANE_BOUND_ORGANELLE	4162	2248	280	122	0.80669	7.02e-05	0.0096451	-0.309914	2.01569	-0.494922	-0.377727
GSEA	NON_MEMBRANE_BOUND_ORGANELLE	4162	2248	280	122	0.80669	7.02e-05	0.0096185	-0.309914	2.01689	-0.494996	-0.377783
GOCC	intracellular membrane-bounded organelle	4162	2248	2523	1223	0.89746	1.29e-19	4.11e-17	-0.15608	16.3861	-0.499609	-0.381304
Keywords	Metal-binding	4162	2248	1012	471	0.86168	9.01e-09	4.89e-07	-0.214776	6.31092	-0.500049	-0.381639
GSEA	TGACCTY_V$ERR1_Q2	4162	2248	250	108	0.79981	0.00010272	0.012424	-0.322271	1.90574	-0.502553	-0.38355
Keywords	mRNAsplicing	4162	2248	163	70	0.79509	0.000996	0.016819	-0.33081	1.7742	-0.503425	-0.384216
GOBP	multicellular organismal process	4162	2248	542	244	0.83348	1.5e-06	0.00022945	-0.262781	3.63931	-0.506932	-0.386893
GSEA	NUCLEUS	4162	2248	811	370	0.84467	2.08e-08	1.54e-05	-0.24354	4.81169	-0.513455	-0.391871
GOBP	transcription from RNA polymerase II promoter	4162	2248	259	112	0.80062	8.37e-05	0.0075079	-0.32081	2.12448	-0.514635	-0.392772
GSEA	PUJANA_ATM_PCC_NETWORK	4162	2248	599	269	0.83144	3.14e-07	0.00015309	-0.266316	3.81505	-0.518111	-0.395425
GOMF	transition metal ion binding	4162	2248	437	194	0.82191	4.72e-06	0.00048691	-0.282948	3.31255	-0.523384	-0.399449
GOBP	anatomical structure development	4162	2248	577	259	0.83105	4.98e-07	8.54e-05	-0.266993	4.06832	-0.527507	-0.402596
GOBP	biosynthetic process	4162	2248	1493	700	0.86805	1.22e-12	3.55e-10	-0.20415	9.44967	-0.532496	-0.406403
GSEA	GGGAGGRR_V$MAZ_Q6	4162	2248	593	265	0.82736	2.06e-07	0.00010887	-0.273413	3.96309	-0.533486	-0.407159
GOBP	cellular biosynthetic process	4162	2248	1475	691	0.86734	1.49e-12	4.27e-10	-0.20533	9.36997	-0.533672	-0.407301
GSEA	MEMBRANE_ENCLOSED_LUMEN	4162	2248	266	113	0.78651	2.61e-05	0.0048194	-0.346463	2.31701	-0.557153	-0.425222
GSEA	ORGANELLE_LUMEN	4162	2248	266	113	0.78651	2.61e-05	0.0048015	-0.346463	2.31862	-0.55725	-0.425296
GSEA	TATAAA_V$TATA_01	4162	2248	269	114	0.78462	2.07e-05	0.0040113	-0.349934	2.39671	-0.566101	-0.432051
GSEA	RNA_BIOSYNTHETIC_PROCESS	4162	2248	362	155	0.79274	2.08e-06	0.00066607	-0.33508	3.17648	-0.587961	-0.448734
GSEA	TRANSCRIPTION_DNA_DEPENDENT	4162	2248	360	154	0.792	2.06e-06	0.00066506	-0.336428	3.17714	-0.589763	-0.45011
GOBP	reproductive process	4162	2248	364	156	0.79347	2.09e-06	0.00030955	-0.333752	3.50927	-0.600997	-0.458684
GSEA	TRANSCRIPTION	4162	2248	407	174	0.79152	4.36e-07	0.00020074	-0.337302	3.69737	-0.613744	-0.468412
Keywords	Phosphoprotein	4162	2248	2348	1110	0.87525	7.71e-24	1.21e-21	-0.192233	20.918	-0.620871	-0.473851
GOMF	zinc ion binding	4162	2248	394	168	0.78944	5.31e-07	6.58e-05	-0.341098	4.18183	-0.638265	-0.487127
GSEA	REGULATION_OF_TRANSCRIPTION_FROM_RNA_POLYMERASE_II_PROMOTER	4162	2248	175	70	0.74057	4.66e-05	0.0071243	-0.433292	2.14726	-0.646482	-0.493398
GOCC	nuclear part	4162	2248	1943	903	0.86044	1.8e-20	6.11e-18	-0.216854	17.2137	-0.647281	-0.494008
GSEA	TGCCAAR_V$NF1_Q6	4162	2248	154	61	0.73336	8.51e-05	0.010906	-0.447407	1.96233	-0.647471	-0.494152
GSEA	GGATTA_V$PITX2_Q2	4162	2248	133	52	0.72386	0.00015419	0.016519	-0.466217	1.78202	-0.651882	-0.49752
GSEA	NUCLEOPLASM	4162	2248	187	75	0.74255	3.03e-05	0.0051335	-0.42944	2.28959	-0.652553	-0.498032
GOBP	nitrogen compound metabolic process	4162	2248	1958	909	0.85952	5.56e-21	2.25e-18	-0.218397	17.6486	-0.654806	-0.49975
GOCC	nucleoplasm	4162	2248	1442	658	0.84482	7.58e-16	1.48e-13	-0.243284	12.8288	-0.65559	-0.500349
GSEA	NUCLEOPLASM_PART	4162	2248	141	55	0.72219	9.44e-05	0.011532	-0.46955	1.9381	-0.669276	-0.510794
GOBP	cellular nitrogen compound metabolic process	4162	2248	1943	899	0.85663	1.77e-21	7.4e-19	-0.223256	18.1308	-0.670203	-0.511502
GOCC	nuclear speck	4162	2248	125	49	0.72576	0.00025164	0.007755	-0.462436	2.11042	-0.675897	-0.515848
GSEA	RNA_METABOLIC_PROCESS	4162	2248	488	207	0.78534	1.3e-08	1.15e-05	-0.348611	4.93934	-0.676352	-0.516195
GOBP	positive regulation of macromolecule metabolic process	4162	2248	758	331	0.80847	7.31e-11	1.78e-08	-0.306734	7.7489	-0.687672	-0.524834
GSEA	V$E2F1DP1RB_01	4162	2248	116	44	0.70226	0.00015491	0.01656	-0.509923	1.78094	-0.697093	-0.532024
GOBP	positive regulation of metabolic process	4162	2248	786	343	0.80794	2.59e-11	6.66e-09	-0.30768	8.17672	-0.698585	-0.533163
GOBP	regulation of metabolic process	4162	2248	1863	854	0.84869	4.67e-22	2.07e-19	-0.23669	18.685	-0.705519	-0.538455
GSEA	V$E2F1_Q6_01	4162	2248	124	47	0.70175	9.43e-05	0.011568	-0.510971	1.93674	-0.71296	-0.544134
GOBP	nucleobase-containing compound metabolic process	4162	2248	1831	837	0.84634	4.77e-22	2.09e-19	-0.240691	18.6809	-0.714404	-0.545236
GOMF	transcription coactivator activity	4162	2248	159	62	0.72194	3.66e-05	0.0029223	-0.470049	2.53428	-0.71626	-0.546653
GOMF	protein binding transcription factor activity	4162	2248	292	119	0.75452	7.54e-07	9.11e-05	-0.406369	4.04072	-0.721614	-0.550739
GSEA	CATTGTYY_V$SOX9_B1	4162	2248	110	41	0.69008	0.00013507	0.014822	-0.535164	1.82909	-0.727653	-0.555348
GOCC	extracellular space	4162	2248	113	43	0.70452	0.00020281	0.0064054	-0.505287	2.19345	-0.72935	-0.556643
GSEA	NUCLEAR_LUMEN	4162	2248	249	99	0.73611	1.07e-06	0.00040978	-0.442007	3.38745	-0.735427	-0.561281
GOMF	transcription factor binding transcription factor activity	4162	2248	291	118	0.75075	5.58e-07	6.83e-05	-0.413596	4.16578	-0.736811	-0.562337
GOBP	cell development	4162	2248	120	45	0.69428	8.61e-05	0.0076816	-0.52641	2.11455	-0.745243	-0.568773
GSEA	REGULATION_OF_CELLULAR_METABOLIC_PROCESS	4162	2248	370	151	0.75558	2.96e-08	2.05e-05	-0.404344	4.6889	-0.746158	-0.569471
GOBP	positive regulation of cellular metabolic process	4162	2248	749	322	0.79594	6.89e-12	1.88e-09	-0.329268	8.72688	-0.747098	-0.570188
GOBP	rRNA metabolic process	4162	2248	103	38	0.68305	0.00016071	0.0129	-0.549937	1.88941	-0.748714	-0.571422
GSEA	TGACATY_UNKNOWN	4162	2248	141	53	0.69593	2.54e-05	0.0047292	-0.522986	2.32521	-0.759422	-0.579594
Keywords	Repeat	4162	2248	1144	504	0.81566	6.28e-16	6.33e-14	-0.29396	13.1988	-0.76094	-0.580752
GSEA	RNA_PROCESSING	4162	2248	114	42	0.6821	7.4e-05	0.0099143	-0.551945	2.00374	-0.761872	-0.581464
GOBP	regulation of gene expression, epigenetic	4162	2248	111	41	0.68386	9.75e-05	0.0084803	-0.548227	2.07159	-0.764357	-0.583361
GSEA	REGULATION_OF_METABOLIC_PROCESS	4162	2248	372	151	0.75152	1.68e-08	1.29e-05	-0.412117	4.89093	-0.764914	-0.583786
GOMF	transcription cofactor activity	4162	2248	275	110	0.74057	4.58e-07	5.81e-05	-0.433292	4.23585	-0.766162	-0.584738
GOMF	protein heterodimerization activity	4162	2248	91	33	0.6714	0.00023746	0.014342	-0.574756	1.84339	-0.76916	-0.587026
GSEA	TRANSCRIPTION_FACTOR_ACTIVITY	4162	2248	166	63	0.70265	8.21e-06	0.0020501	-0.509122	2.68822	-0.771761	-0.589011
GSEA	V$E2F1_Q3	4162	2248	117	43	0.68044	5.61e-05	0.0081561	-0.55546	2.08852	-0.77348	-0.590323
Keywords	Nucleus	4162	2248	2282	1048	0.85026	2e-31	6.26e-29	-0.234024	28.2037	-0.775393	-0.591783
Keywords	Receptor	4162	2248	67	24	0.6632	0.0010802	0.018024	-0.592484	1.74415	-0.776074	-0.592303
GOBP	developmental process involved in reproduction	4162	2248	102	37	0.67159	0.00010888	0.0092323	-0.574347	2.03469	-0.787962	-0.601376
GSEA	MORF_ACTG1	4162	2248	95	34	0.66261	0.00012739	0.014231	-0.593768	1.84676	-0.788525	-0.601806
GSEA	POSITIVE_REGULATION_OF_CELLULAR_METABOLIC_PROCESS	4162	2248	95	34	0.66261	0.00012739	0.014199	-0.593768	1.84774	-0.788629	-0.601885
GOBP	cellular process involved in reproduction	4162	2248	161	61	0.70147	1.03e-05	0.0012355	-0.511547	2.90816	-0.789893	-0.60285
GSEA	AAGCACA,MIR-218	4162	2248	108	39	0.66857	6.22e-05	0.0088394	-0.580849	2.05358	-0.796481	-0.607878
GOBP	cellular macromolecule biosynthetic process	4162	2248	1208	529	0.81076	8.26e-18	2.95e-15	-0.302653	14.5297	-0.79666	-0.608014
GOBP	macromolecule biosynthetic process	4162	2248	1211	530	0.81028	6.06e-18	2.19e-15	-0.303508	14.6596	-0.800125	-0.610659
GOBP	nucleic acid metabolic process	4162	2248	1736	777	0.82866	1.18e-24	6.5e-22	-0.271148	21.1869	-0.806161	-0.615265
GSEA	POSITIVE_REGULATION_OF_NUCLEOBASENUCLEOSIDENUCLEOTIDE_AND_NUCLEIC_ACID_METABOLIC_PROCESS	4162	2248	83	29	0.64688	0.00018284	0.018214	-0.62843	1.73959	-0.810596	-0.618651
GSEA	SGCGSSAAA_V$E2F1DP2_01	4162	2248	83	29	0.64688	0.00018284	0.018177	-0.62843	1.74048	-0.810699	-0.618729
GSEA	POSITIVE_REGULATION_OF_METABOLIC_PROCESS	4162	2248	96	34	0.65571	8.99e-05	0.011197	-0.60887	1.9509	-0.814615	-0.621717
GSEA	REGULATION_OF_GENE_EXPRESSION	4162	2248	338	134	0.734	1.09e-08	1e-05	-0.446148	4.99978	-0.816295	-0.623
GOBP	regulation of macromolecule metabolic process	4162	2248	1715	765	0.82585	6.46e-25	3.62e-22	-0.276048	21.4411	-0.819503	-0.625448
GSEA	V$E2F1DP1_01	4162	2248	114	41	0.66586	3.55e-05	0.0056793	-0.586709	2.24571	-0.820645	-0.62632
GSEA	V$E2F1DP2_01	4162	2248	114	41	0.66586	3.55e-05	0.0056611	-0.586709	2.2471	-0.820772	-0.626417
GSEA	V$E2F4DP2_01	4162	2248	114	41	0.66586	3.55e-05	0.005643	-0.586709	2.24849	-0.820899	-0.626514
GSEA	POSITIVE_REGULATION_OF_TRANSCRIPTION	4162	2248	81	28	0.64	0.00016955	0.017632	-0.643856	1.7537	-0.827143	-0.631279
GOBP	regulation of cellular metabolic process	4162	2248	1747	779	0.82556	9.95e-26	6.33e-23	-0.276555	22.1983	-0.827783	-0.631767
GOCC	nuclear body	4162	2248	220	85	0.71532	9.03e-07	5.89e-05	-0.483339	4.22994	-0.831328	-0.634473
GSEA	GCM_CSNK2B	4162	2248	76	26	0.63338	0.00020863	0.019982	-0.658857	1.69936	-0.834958	-0.637244
GSEA	V$E2F4DP1_01	4162	2248	120	43	0.66343	2.03e-05	0.0039649	-0.591984	2.40177	-0.840166	-0.641218
GSEA	V$E2F_02	4162	2248	115	41	0.66007	2.51e-05	0.0047107	-0.599309	2.32691	-0.841266	-0.642058
GOCC	nucleus	4162	2248	2068	930	0.8326	7.45e-32	9.47e-29	-0.264305	28.0235	-0.848124	-0.647292
GOBP	embryo development	4162	2248	102	36	0.65344	5.1e-05	0.0050436	-0.613873	2.29726	-0.853811	-0.651632
GSEA	REGULATION_OF_TRANSCRIPTIONDNA_DEPENDENT	4162	2248	263	101	0.711	5.5e-08	3.37e-05	-0.492079	4.4718	-0.854371	-0.65206
GSEA	V$GR_Q6_01	4162	2248	74	25	0.62548	0.00019175	0.018764	-0.676964	1.72667	-0.855514	-0.652932
GSEA	REGULATION_OF_RNA_METABOLIC_PROCESS	4162	2248	268	103	0.71155	4.35e-08	2.81e-05	-0.490963	4.55171	-0.856703	-0.653839
GSEA	PHONG_TNF_RESPONSE_VIA_P38_COMPLETE	4162	2248	85	29	0.63166	8.81e-05	0.011088	-0.66278	1.95515	-0.868604	-0.662922
GOBP	regulation of primary metabolic process	4162	2248	1716	758	0.81782	4.42e-27	3.19e-24	-0.290145	23.4959	-0.87038	-0.664278
GOBP	embryonic morphogenesis	4162	2248	113	40	0.65537	2.34e-05	0.0025515	-0.609618	2.5932	-0.875493	-0.66818
GOBP	positive regulation of RNA metabolic process	4162	2248	550	224	0.75403	6.47e-12	1.79e-09	-0.407306	8.74817	-0.876839	-0.669208
GSEA	TGGNNNNNNKCCAR_UNKNOWN	4162	2248	75	25	0.61714	0.00013122	0.014463	-0.69633	1.83974	-0.88777	-0.67755
GOBP	peptidyl-lysine modification	4162	2248	96	33	0.63643	4.06e-05	0.0041623	-0.651926	2.38067	-0.901205	-0.687803
GSEA	DNA_BINDING	4162	2248	313	120	0.70981	2.61e-09	3.41e-06	-0.494495	5.46698	-0.901692	-0.688176
GOBP	positive regulation of nucleobase-containing compound metabolic process	4162	2248	582	236	0.75075	7.22e-13	2.15e-10	-0.413596	9.66728	-0.909406	-0.694063
GSEA	NEGATIVE_REGULATION_OF_RNA_METABOLIC_PROCESS	4162	2248	73	24	0.60869	0.0001191	0.013642	-0.71622	1.86512	-0.909833	-0.694389
GSEA	NEGATIVE_REGULATION_OF_TRANSCRIPTION_DNA_DEPENDENT	4162	2248	73	24	0.60869	0.0001191	0.013611	-0.71622	1.86611	-0.909954	-0.694481
GSEA	SCHAEFFER_PROSTATE_DEVELOPMENT_6HR_DN	4162	2248	204	75	0.68067	1.54e-07	8.49e-05	-0.554973	4.07111	-0.913339	-0.697064
GOBP	anatomical structure homeostasis	4162	2248	78	26	0.61714	9.83e-05	0.0085279	-0.69633	2.06916	-0.914239	-0.697751
GOMF	histone binding	4162	2248	83	28	0.62458	8.08e-05	0.0057145	-0.679042	2.24302	-0.915442	-0.698669
GSEA	VERHAAK_GLIOBLASTOMA_MESENCHYMAL	4162	2248	65	21	0.59815	0.00019191	0.018743	-0.741421	1.72716	-0.915971	-0.699073
GSEA	REGULATION_OF_TRANSCRIPTION	4162	2248	305	116	0.70415	2.2e-09	3.41e-06	-0.506045	5.46683	-0.917436	-0.700191
GSEA	REGULATION_OF_NUCLEOBASENUCLEOSIDENUCLEOTIDE_AND_NUCLEIC_ACID_METABOLIC_PROCESS	4162	2248	328	125	0.70557	6.35e-10	1.21e-06	-0.503139	5.91582	-0.931686	-0.711067
GOMF	transcription factor binding	4162	2248	218	81	0.68791	1.09e-07	1.48e-05	-0.539708	4.82851	-0.93341	-0.712383
GSEA	MORF_RRM1	4162	2248	74	24	0.60046	8.04e-05	0.010462	-0.73586	1.98039	-0.942505	-0.719324
GSEA	NUCLEAR_PART	4162	2248	363	139	0.70895	1.16e-10	3.2e-07	-0.496244	6.49503	-0.94388	-0.720373
Keywords	rRNAprocessing	4162	2248	61	20	0.60702	0.00038085	0.0073062	-0.720184	2.13631	-0.945145	-0.721339
GOBP	positive regulation of biosynthetic process	4162	2248	585	235	0.74373	1.5e-13	4.74e-11	-0.427149	10.3245	-0.947114	-0.722841
GSEA	YTATTTTNR_V$MEF2_02	4162	2248	166	59	0.65804	4.44e-07	0.00020228	-0.603753	3.69405	-0.949555	-0.724704
GSEA	TRANSCRIPTION_REPRESSOR_ACTIVITY	4162	2248	88	29	0.61013	2.81e-05	0.0049576	-0.712811	2.30473	-0.955842	-0.729503
GOBP	RNA metabolic process	4162	2248	1459	626	0.79437	1.52e-26	1.05e-23	-0.332117	22.9768	-0.957835	-0.731024
GOBP	positive regulation of nitrogen compound metabolic process	4162	2248	589	236	0.74183	8.17e-14	2.62e-11	-0.430839	10.5813	-0.959116	-0.732002
GSEA	V$CDC5_01	4162	2248	72	23	0.59143	7.2e-05	0.0097762	-0.757721	2.00983	-0.966989	-0.73801
GSEA	NEGATIVE_REGULATION_OF_CELLULAR_METABOLIC_PROCESS	4162	2248	123	42	0.63219	3.09e-06	0.00093624	-0.66157	3.02861	-0.967704	-0.738556
GSEA	NEGATIVE_REGULATION_OF_METABOLIC_PROCESS	4162	2248	123	42	0.63219	3.09e-06	0.00093056	-0.66157	3.03126	-0.967915	-0.738717
GSEA	GATAAGR_V$GATA_C	4162	2248	61	19	0.57667	0.00015239	0.016362	-0.794182	1.78616	-0.972569	-0.742269
GOBP	positive regulation of transcription from RNA polymerase II promoter	4162	2248	384	148	0.71357	6.23e-11	1.53e-08	-0.486873	7.8152	-0.974534	-0.743768
GOBP	response to nutrient	4162	2248	58	18	0.57458	0.00020376	0.015494	-0.79942	1.80984	-0.980598	-0.748397
GSEA	GCAAAAA,MIR-129	4162	2248	67	21	0.5803	8.54e-05	0.010911	-0.785129	1.96214	-0.987161	-0.753406
GOBP	positive regulation of macromolecule biosynthetic process	4162	2248	544	215	0.73172	1.26e-13	4e-11	-0.450636	10.3977	-0.987651	-0.75378
GSEA	MODULE_123	4162	2248	100	33	0.61097	8.89e-06	0.0021781	-0.710827	2.66192	-0.98883	-0.754679
GOBP	positive regulation of cellular biosynthetic process	4162	2248	578	229	0.73352	2.63e-14	8.99e-12	-0.447092	11.0463	-0.996786	-0.760752
GOCC	nucleoplasm part	4162	2248	575	228	0.73413	3.54e-14	6.44e-12	-0.445893	11.1913	-0.998027	-0.761699
GSEA	V$E2F_Q4	4162	2248	119	40	0.62233	2.57e-06	0.0007995	-0.684248	3.09718	-0.998049	-0.761716
GOBP	positive regulation of gene expression	4162	2248	533	209	0.72598	7.63e-14	2.49e-11	-0.461998	10.6036	-1.01121	-0.771763
Keywords	Activator	4162	2248	334	126	0.69844	1.76e-10	1.21e-08	-0.517792	7.91618	-1.02387	-0.781423
GOMF	double-stranded DNA binding	4162	2248	70	22	0.58188	6.4e-05	0.0046578	-0.781206	2.33182	-1.02683	-0.78368
GOBP	negative regulation of metabolic process	4162	2248	704	281	0.73899	6.62e-17	2.3e-14	-0.436373	13.6378	-1.03176	-0.787445
GOMF	transcription corepressor activity	4162	2248	119	40	0.62233	2.57e-06	0.00027705	-0.684248	3.55744	-1.03322	-0.788562
GOBP	protein-DNA complex assembly	4162	2248	79	25	0.58589	2.69e-05	0.0028654	-0.771298	2.54281	-1.03931	-0.793207
GOBP	negative regulation of macromolecule metabolic process	4162	2248	692	275	0.73575	5.8e-17	2.04e-14	-0.442712	13.6909	-1.044	-0.796784
GOBP	positive regulation of transcription, DNA-dependent	4162	2248	504	195	0.71632	6.7e-14	2.21e-11	-0.481324	10.656	-1.04406	-0.796834
GSEA	V$E2F1_Q6	4162	2248	121	40	0.61204	1.19e-06	0.00044719	-0.708302	3.34951	-1.0445	-0.797168
GOBP	regulation of gene expression	4162	2248	1455	612	0.77874	2.89e-30	2.52e-27	-0.360786	26.5985	-1.05719	-0.80685
GSEA	V$E2F_Q6	4162	2248	119	39	0.60677	1.07e-06	0.00041509	-0.720778	3.38186	-1.06082	-0.80962
GOBP	in utero embryonic development	4162	2248	88	28	0.58909	1.14e-05	0.0013502	-0.76344	2.8696	-1.06301	-0.811293
GSEA	GGCNKCCATNK_UNKNOWN	4162	2248	49	14	0.52898	0.00017641	0.018044	-0.918715	1.74367	-1.07833	-0.822986
GSEA	CTAWWWATA_V$RSRFC4_Q2	4162	2248	70	21	0.55543	2.41e-05	0.0045303	-0.848323	2.34387	-1.09372	-0.834729
GOCC	chromosome, centromeric region	4162	2248	42	12	0.52898	0.00049087	0.01364	-0.918715	1.86519	-1.09665	-0.836964
GOMF	core promoter binding	4162	2248	78	24	0.56967	1.56e-05	0.0013963	-0.811802	2.85502	-1.11171	-0.848459
GSEA	NEGATIVE_REGULATION_OF_NUCLEOBASENUCLEOSIDENUCLEOTIDE_AND_NUCLEIC_ACID_METABOLIC_PROCESS	4162	2248	113	36	0.58983	7.59e-07	0.00032244	-0.761629	3.49155	-1.11445	-0.850556
Keywords	Ublconjugation	4162	2248	505	192	0.70391	5.46e-15	4.97e-13	-0.506537	12.3035	-1.12452	-0.858236
GOBP	chordate embryonic development	4162	2248	90	28	0.576	4.98e-06	0.00066819	-0.795859	3.1751	-1.12478	-0.858435
GOBP	embryo development ending in birth or egg hatching	4162	2248	90	28	0.576	4.98e-06	0.00066581	-0.795859	3.17665	-1.12491	-0.85854
GSEA	PID_SMAD2_3NUCLEARPATHWAY	4162	2248	50	14	0.5184	0.00011193	0.013001	-0.947862	1.88602	-1.12576	-0.859185
Corum	Nop56p-associated pre-rRNA complex	4162	2248	83	25	0.55766	5.01e-06	0.0016868	-0.842542	2.77294	-1.13482	-0.866103
GOBP	protein acylation	4162	2248	82	25	0.56446	7.7e-06	0.00097362	-0.825057	3.01161	-1.14041	-0.870369
Pfam	KRAB	4162	2248	79	23	0.53902	3.67e-06	0.0040202	-0.891589	2.39575	-1.14152	-0.871214
GSEA	CHROMOSOME_ORGANIZATION_AND_BIOGENESIS	4162	2248	83	25	0.55766	5.01e-06	0.0014081	-0.842542	2.85137	-1.14277	-0.872164
GSEA	NEGATIVE_REGULATION_OF_TRANSCRIPTION	4162	2248	103	32	0.5752	1.04e-06	0.00041187	-0.797864	3.38524	-1.1451	-0.873947
GOMF	RNA polymerase II core promoter proximal region sequence-specific DNA binding transcription factor activity involved in positive regulation of transcription	4162	2248	96	30	0.57857	2.81e-06	0.00029923	-0.789437	3.52399	-1.14748	-0.875765
GOMF	structure-specific DNA binding	4162	2248	132	43	0.60312	2.27e-07	2.92e-05	-0.729483	4.53503	-1.15188	-0.879118
GOBP	embryonic organ development	4162	2248	41	11	0.49672	0.00025836	0.01903	-1.0095	1.72056	-1.15344	-0.880312
GOBP	histone modification	4162	2248	186	63	0.6271	7.19e-09	1.55e-06	-0.673233	5.80919	-1.15386	-0.88063
Keywords	Zinc	4162	2248	774	303	0.72478	1.41e-20	1.89e-18	-0.464385	17.7224	-1.15422	-0.880908
GOBP	protein acetylation	4162	2248	80	24	0.55543	6.66e-06	0.00086243	-0.848323	3.06428	-1.16951	-0.892573
GOBP	regulation of biosynthetic process	4162	2248	1413	577	0.75603	7.86e-35	1.14e-31	-0.403485	30.9446	-1.19403	-0.911291
Keywords	Chromatinregulator	4162	2248	203	69	0.6293	1.83e-09	1.12e-07	-0.66818	6.95008	-1.19996	-0.915817
GOBP	regulation of cellular biosynthetic process	4162	2248	1406	573	0.75453	5.5e-35	8.98e-32	-0.40635	31.0468	-1.20138	-0.916896
GSEA	GREGORY_SYNTHETIC_LETHAL_WITH_IMATINIB	4162	2248	39	10	0.47472	0.00020944	0.019983	-1.07485	1.69934	-1.20526	-0.919861
GOBP	regulation of macromolecule biosynthetic process	4162	2248	1380	561	0.75264	1.45e-34	2.02e-31	-0.409968	30.6957	-1.20596	-0.920392
GOBP	covalent chromatin modification	4162	2248	189	63	0.61714	2.23e-09	5.05e-07	-0.69633	6.29644	-1.20749	-0.921565
GOBP	regulation of cellular macromolecule biosynthetic process	4162	2248	1372	556	0.75029	6.7e-35	1.05e-31	-0.41448	30.9791	-1.21869	-0.930112
GOMF	core promoter sequence-specific DNA binding	4162	2248	45	12	0.49371	0.00012197	0.008054	-1.01826	2.09399	-1.21938	-0.930636
GOBP	RNA biosynthetic process	4162	2248	1098	436	0.73517	5.83e-29	4.76e-26	-0.44385	25.3221	-1.21984	-0.930986
GOBP	regulation of nucleobase-containing compound metabolic process	4162	2248	1452	589	0.75103	1.23e-37	2.2e-34	-0.413058	33.6585	-1.24103	-0.947158
GOBP	regulation of nitrogen compound metabolic process	4162	2248	1482	602	0.75206	1.77e-38	3.7e-35	-0.41108	34.4321	-1.24361	-0.949132
GOBP	transcription, DNA-dependent	4162	2248	961	374	0.72053	3.76e-27	2.77e-24	-0.47287	23.5575	-1.25629	-0.958802
GSEA	RIZ_ERYTHROID_DIFFERENTIATION	4162	2248	53	14	0.48906	2.73e-05	0.0049187	-1.03192	2.30815	-1.26197	-0.963142
GSEA	V$RSRFC4_Q2	4162	2248	40	10	0.46286	0.00012767	0.014198	-1.11135	1.84777	-1.26198	-0.963145
GSEA	V$HNF1_01	4162	2248	53	14	0.48906	2.73e-05	0.0049009	-1.03192	2.30972	-1.26219	-0.963306
GOBP	negative regulation of gene expression	4162	2248	526	193	0.67932	5.88e-18	2.14e-15	-0.557837	14.6687	-1.26322	-0.964093
Keywords	Chromosomalrearrangement	4162	2248	108	33	0.56571	3.36e-07	1.32e-05	-0.821865	4.88028	-1.28296	-0.979158
GOCC	contractile fiber part	4162	2248	55	15	0.50493	3.35e-05	0.0014215	-0.985845	2.84725	-1.28518	-0.980853
GOBP	regulation of RNA metabolic process	4162	2248	1328	529	0.7375	1.25e-36	2.13e-33	-0.439285	32.6718	-1.29004	-0.984564
GOBP	negative regulation of cellular metabolic process	4162	2248	658	245	0.68936	1.93e-21	7.96e-19	-0.536671	18.099	-1.29329	-0.987041
GSEA	V$HNF1_Q6	4162	2248	54	14	0.48	1.68e-05	0.0035286	-1.05889	2.4524	-1.30628	-0.99696
GOBP	protein-DNA complex subunit organization	4162	2248	90	26	0.53486	6.49e-07	0.00010878	-0.902767	3.96345	-1.30677	-0.997335
GSEA	TCCAGAG,MIR-518C	4162	2248	41	10	0.45157	7.72e-05	0.010123	-1.14698	1.99469	-1.31715	-1.00525
GSEA	TTTNNANAGCYR_UNKNOWN	4162	2248	38	9	0.4385	9.89e-05	0.011993	-1.18935	1.92107	-1.34081	-1.02332
GSEA	REACTOME_GENERIC_TRANSCRIPTION_PATHWAY	4162	2248	122	36	0.54632	1.62e-08	1.26e-05	-0.872182	4.89973	-1.34276	-1.0248
GOBP	peptidyl-lysine acetylation	4162	2248	73	20	0.50724	2.12e-06	0.00031243	-0.97926	3.50525	-1.34695	-1.028
GOBP	protein sumoylation	4162	2248	70	19	0.50253	2.77e-06	0.00039621	-0.992718	3.40207	-1.35069	-1.03085
GOCC	chromosome, telomeric region	4162	2248	30	7	0.432	0.00045784	0.012792	-1.2109	1.89306	-1.35401	-1.03339
GOCC	chromosomal part	4162	2248	425	149	0.64909	5.14e-17	1.19e-14	-0.62351	13.9251	-1.35545	-1.03448
GOCC	histone acetyltransferase complex	4162	2248	66	18	0.50493	5.81e-06	0.00028987	-0.985845	3.5378	-1.35687	-1.03557
GOBP	regulation of transcription from RNA polymerase II promoter	4162	2248	708	261	0.68252	3.65e-24	1.9e-21	-0.551057	20.7204	-1.36457	-1.04145
GSEA	ABRAMSON_INTERACT_WITH_AIRE	4162	2248	35	8	0.42318	0.00012583	0.014152	-1.24066	1.84918	-1.37083	-1.04622
GOMF	nucleic acid binding	4162	2248	1456	574	0.72989	4.11e-44	2.04e-40	-0.454249	39.6914	-1.38882	-1.05995
GOBP	regulation of transcription, DNA-dependent	4162	2248	1259	489	0.7191	1.08e-38	2.39e-35	-0.475736	34.6208	-1.3895	-1.06047
GOMF	enhancer binding	4162	2248	45	11	0.45257	3.62e-05	0.0029149	-1.14379	2.53538	-1.39563	-1.06515
GSEA	PID_ERA_GENOMIC_PATHWAY	4162	2248	32	7	0.405	0.00015849	0.016657	-1.30401	1.7784	-1.40918	-1.07549
Keywords	Zinc-finger	4162	2248	667	242	0.67173	4.6e-24	8.11e-22	-0.574047	21.091	-1.4133	-1.07864
GOBP	chromosome organization	4162	2248	507	178	0.65001	3.13e-20	1.22e-17	-0.621466	16.9125	-1.41943	-1.08332
GOBP	internal protein amino acid acetylation	4162	2248	75	20	0.49371	8.21e-07	0.00013522	-1.01826	3.86896	-1.42165	-1.08501
GOCC	heterochromatin	4162	2248	58	15	0.47882	7.96e-06	0.00037835	-1.06244	3.42211	-1.42332	-1.08629
GOMF	RNA polymerase II core promoter proximal region sequence-specific DNA binding transcription factor activity	4162	2248	144	43	0.55286	1.44e-09	2.64e-07	-0.855014	6.57892	-1.42403	-1.08682
GOBP	internal peptidyl-lysine acetylation	4162	2248	72	19	0.48857	1.07e-06	0.00017043	-1.03336	3.76845	-1.42801	-1.08986
GOBP	histone H3 acetylation	4162	2248	32	7	0.405	0.00015849	0.012777	-1.30401	1.89357	-1.43146	-1.0925
Keywords	Transcription	4162	2248	1051	396	0.69759	4e-35	1.41e-32	-0.519549	31.8511	-1.45379	-1.10954
GOCC	nuclear chromosome	4162	2248	42	10	0.44082	4.63e-05	0.0018679	-1.18174	2.72865	-1.45673	-1.11178
GOCC	preribosome	4162	2248	35	8	0.42318	0.00012583	0.0043233	-1.24066	2.36418	-1.45767	-1.1125
GOMF	sequence-specific DNA binding RNA polymerase II transcription factor activity	4162	2248	206	64	0.5752	5.08e-12	1.17e-09	-0.797864	8.93137	-1.45941	-1.11383
GSEA	ATAAGCT,MIR-21	4162	2248	40	9	0.41657	3.47e-05	0.005557	-1.26337	2.25516	-1.4603	-1.11451
Keywords	Chromosome	4162	2248	205	64	0.57801	7.82e-12	6.13e-10	-0.790834	9.21272	-1.46104	-1.11507
GOBP	negative regulation of biosynthetic process	4162	2248	546	191	0.64766	4.07e-22	1.82e-19	-0.626691	18.7401	-1.46549	-1.11847
GOBP	negative regulation of cellular biosynthetic process	4162	2248	541	189	0.6468	5.29e-22	2.29e-19	-0.628608	18.641	-1.46691	-1.11955
GOBP	nucleosome assembly	4162	2248	67	17	0.46976	1.09e-06	0.0001735	-1.09	3.7607	-1.48555	-1.13378
GOCC	histone deacetylase complex	4162	2248	39	9	0.42725	5.88e-05	0.0022642	-1.22685	2.64509	-1.48663	-1.1346
GOBP	histone acetylation	4162	2248	71	18	0.46937	5.16e-07	8.81e-05	-1.0912	4.05486	-1.51504	-1.15628
GOMF	nucleic acid binding transcription factor activity	4162	2248	454	153	0.62394	1.37e-20	9.7e-18	-0.680521	17.0133	-1.5217	-1.16137
GOMF	sequence-specific DNA binding transcription factor activity	4162	2248	454	153	0.62394	1.37e-20	9.05e-18	-0.680521	17.0432	-1.52237	-1.16188
Keywords	Transcriptionregulation	4162	2248	1010	373	0.68374	2.3e-36	1.08e-33	-0.54848	32.9653	-1.52716	-1.16554
GOBP	chromatin modification	4162	2248	325	105	0.59815	1.13e-16	3.91e-14	-0.741421	13.4081	-1.52894	-1.16689
GOMF	RNA polymerase II core promoter proximal region sequence-specific DNA binding transcription factor activity involved in negative regulation of transcription	4162	2248	51	12	0.43563	6.1e-06	0.00060395	-1.19882	3.219	-1.53461	-1.17122
GOBP	negative regulation of macromolecule biosynthetic process	4162	2248	532	182	0.63338	3.78e-23	1.8e-20	-0.658857	19.7454	-1.54156	-1.17652
GSEA	TAAWWATAG_V$RSRFC4_Q2	4162	2248	34	7	0.38118	5.3e-05	0.0078149	-1.39146	2.10708	-1.54356	-1.17805
GOBP	chromatin assembly or disassembly	4162	2248	48	11	0.42428	7.67e-06	0.00097284	-1.23691	3.01196	-1.54513	-1.17925
GOBP	negative regulation of cellular macromolecule biosynthetic process	4162	2248	528	180	0.63117	3.19e-23	1.58e-20	-0.663899	19.802	-1.55151	-1.18412
GOBP	response to vitamin	4162	2248	41	9	0.40641	2.03e-05	0.0022609	-1.29899	2.64572	-1.55182	-1.18435
GOCC	nuclear chromosome part	4162	2248	232	71	0.5666	7.2e-14	1.18e-11	-0.819597	10.9276	-1.56614	-1.19529
GOMF	ligand-dependent nuclear receptor activity	4162	2248	26	5	0.35604	0.00024001	0.014408	-1.48989	1.8414	-1.57091	-1.19893
GOMF	RNA polymerase II core promoter sequence-specific DNA binding	4162	2248	26	5	0.35604	0.00024001	0.014321	-1.48989	1.84403	-1.57147	-1.19936
GOCC	nuclear chromatin	4162	2248	126	35	0.51428	8.67e-10	9.79e-08	-0.959374	7.00905	-1.57727	-1.20378
GOCC	chromatin	4162	2248	204	61	0.55361	5.59e-13	8.62e-11	-0.853058	10.0647	-1.58101	-1.20663
GOMF	lysine N-acetyltransferase activity	4162	2248	30	6	0.37028	0.00011263	0.0075379	-1.43331	2.12275	-1.58118	-1.20676
GOCC	chromatin remodeling complex	4162	2248	92	24	0.48298	2.57e-08	2.22e-06	-1.04996	5.65414	-1.59946	-1.22071
GOBP	chromatin organization	4162	2248	396	128	0.59844	3.23e-20	1.25e-17	-0.740721	16.9027	-1.61894	-1.23558
GOBP	negative regulation of RNA metabolic process	4162	2248	502	167	0.61591	9.73e-24	4.88e-21	-0.699209	20.312	-1.62328	-1.23889
Keywords	Repressor	4162	2248	320	100	0.57857	6.86e-18	8.06e-16	-0.789437	15.0939	-1.65078	-1.25988
GOMF	RNA polymerase II core promoter proximal region sequence-specific DNA binding	4162	2248	142	39	0.50849	4.4e-11	9.68e-09	-0.975709	8.01401	-1.65178	-1.26065
Keywords	DNA-binding	4162	2248	850	299	0.65127	1.72e-35	6.93e-33	-0.618672	32.1591	-1.6612	-1.26783
GOBP	nucleosome organization	4162	2248	85	21	0.45741	2e-08	4.15e-06	-1.12844	5.38173	-1.66759	-1.27271
GOBP	negative regulation of nitrogen compound metabolic process	4162	2248	545	181	0.61488	5.15e-26	3.39e-23	-0.701623	22.4693	-1.66907	-1.27384
GOBP	negative regulation of transcription, DNA-dependent	4162	2248	478	156	0.60423	7.61e-24	3.92e-21	-0.72683	20.4072	-1.6731	-1.27691
GOBP	negative regulation of nucleobase-containing compound metabolic process	4162	2248	543	180	0.61373	4.67e-26	3.13e-23	-0.704324	22.5039	-1.67453	-1.27801
GOMF	enhancer sequence-specific DNA binding	4162	2248	39	8	0.37978	1.44e-05	0.0012923	-1.39676	2.88864	-1.675	-1.27837
GOMF	DNA binding	4162	2248	1094	394	0.66678	1.82e-44	1.8e-40	-0.584717	39.7438	-1.67891	-1.28135
GOBP	negative regulation of transcription from RNA polymerase II promoter	4162	2248	339	105	0.57345	2.39e-19	9.07e-17	-0.80226	16.0426	-1.69651	-1.29478
GSEA	TATCTGG,MIR-488	4162	2248	24	4	0.30857	0.00015616	0.016482	-1.69633	1.78299	-1.71759	-1.31087
GOBP	DNA alkylation	4162	2248	28	5	0.33061	7.51e-05	0.0069826	-1.5968	2.15598	-1.72127	-1.31368
GOBP	DNA methylation	4162	2248	28	5	0.33061	7.51e-05	0.0069654	-1.5968	2.15705	-1.72148	-1.31384
GOBP	maturation of SSU-rRNA	4162	2248	28	5	0.33061	7.51e-05	0.0069482	-1.5968	2.15813	-1.7217	-1.31401
GOMF	regulatory region DNA binding	4162	2248	339	103	0.56253	2.89e-20	1.68e-17	-0.829998	16.7744	-1.75983	-1.34311
Keywords	Proteomicsidentification	4162	2248	223	64	0.53135	2.34e-15	2.27e-13	-0.912266	12.643	-1.76017	-1.34337
GOMF	regulatory region nucleic acid binding	4162	2248	339	103	0.56253	2.89e-20	1.59e-17	-0.829998	16.7993	-1.76048	-1.3436
GOMF	transcription regulatory region DNA binding	4162	2248	337	102	0.56037	2.48e-20	1.54e-17	-0.835548	16.813	-1.76966	-1.35061
GOCC	small-subunit processome	4162	2248	28	5	0.33061	7.51e-05	0.0027873	-1.5968	2.55482	-1.79588	-1.37062
GOMF	transcription regulatory region sequence-specific DNA binding	4162	2248	266	77	0.53594	7.87e-18	2.89e-15	-0.899857	14.5394	-1.80413	-1.37692
GSEA	CHROMATIN	4162	2248	25	4	0.29623	8.51e-05	0.01093	-1.75521	1.96138	-1.80463	-1.3773
GOMF	core promoter proximal region DNA binding	4162	2248	149	39	0.4846	1.45e-12	3.88e-10	-1.04513	9.4109	-1.81045	-1.38174
GOMF	core promoter proximal region sequence-specific DNA binding	4162	2248	149	39	0.4846	1.45e-12	3.78e-10	-1.04513	9.42249	-1.81101	-1.38217
GOCC	chromosome	4162	2248	109	27	0.45861	2.22e-10	2.69e-08	-1.12466	7.57059	-1.81154	-1.38258
GOMF	sequence-specific DNA binding	4162	2248	408	125	0.56723	6.31e-24	5.21e-21	-0.817994	20.283	-1.82535	-1.39311
GOMF	histone acetyltransferase activity	4162	2248	29	5	0.31921	4.15e-05	0.0031871	-1.64742	2.4966	-1.82785	-1.39502
GOMF	RNA polymerase II regulatory region sequence-specific DNA binding	4162	2248	229	64	0.51743	1.34e-16	4.41e-14	-0.950564	13.3555	-1.84035	-1.40457
GSEA	REACTOME_CHROMOSOME_MAINTENANCE	4162	2248	74	16	0.40031	7.28e-09	7.24e-06	-1.32081	5.14035	-1.85515	-1.41586
GOMF	RNA polymerase II regulatory region DNA binding	4162	2248	231	64	0.51295	5.06e-17	1.79e-14	-0.96311	13.747	-1.87201	-1.42873
GSEA	LI_LUNG_CANCER	4162	2248	21	3	0.26449	0.00017195	0.017845	-1.91871	1.74848	-1.87466	-1.43075
GSEA	MODULE_127	4162	2248	21	3	0.26449	0.00017195	0.017807	-1.91871	1.74941	-1.87491	-1.43094
GOBP	chromatin remodeling	4162	2248	102	24	0.43563	1.58e-10	3.76e-08	-1.19882	7.42427	-1.89117	-1.44335
GOBP	maturation of SSU-rRNA from tricistronic rRNA transcript (SSU-rRNA, 5.8S rRNA, LSU-rRNA)	4162	2248	21	3	0.26449	0.00017195	0.013541	-1.91871	1.86835	-1.906	-1.45467
GSEA	PID_TELOMERASEPATHWAY	4162	2248	40	7	0.324	1.67e-06	0.00056025	-1.62593	3.25162	-1.93354	-1.47568
Keywords	Isopeptidebond	4162	2248	265	74	0.517	4.04e-19	5.18e-17	-0.951764	16.2855	-1.93574	-1.47737
GOMF	chromatin binding	4162	2248	273	76	0.51541	8.46e-20	4.41e-17	-0.956208	16.3557	-1.9446	-1.48413
Keywords	Methylation	4162	2248	145	36	0.45966	2.46e-13	1.98e-11	-1.12136	10.7023	-1.97096	-1.50425
GSEA	REACTOME_NUCLEAR_RECEPTOR_TRANSCRIPTION_PATHWAY	4162	2248	22	3	0.25247	9.12e-05	0.011301	-1.98582	1.94688	-1.97601	-1.5081
GOCC	transcriptional repressor complex	4162	2248	48	9	0.34714	4e-07	2.75e-05	-1.52641	4.56106	-2.00687	-1.53165
GSEA	REACTOME_MEIOSIS	4162	2248	54	10	0.34286	6.1e-08	3.65e-05	-1.54431	4.43762	-2.01066	-1.53454
GOBP	chromatin remodeling at centromere	4162	2248	22	3	0.25247	9.12e-05	0.0080197	-1.98582	2.09584	-2.01277	-1.53615
GSEA	KEGG_SYSTEMIC_LUPUS_ERYTHEMATOSUS	4162	2248	28	4	0.26449	1.32e-05	0.0028871	-1.91871	2.53954	-2.05801	-1.57068
GSEA	HSIAO_LIVER_SPECIFIC_GENES	4162	2248	43	7	0.30139	2.74e-07	0.00013745	-1.7303	3.86186	-2.1149	-1.6141
GSEA	REACTOME_AMYLOIDS	4162	2248	18	2	0.20571	0.00017394	0.017865	-2.28132	1.748	-2.13439	-1.62898
GSEA	REACTOME_MUSCLE_CONTRACTION	4162	2248	18	2	0.20571	0.00017394	0.017828	-2.28132	1.7489	-2.13467	-1.62919
GOMF	steroid hormone receptor activity	4162	2248	23	3	0.24149	4.8e-05	0.0036282	-2.04996	2.44031	-2.14127	-1.63422
GOMF	RNA polymerase II distal enhancer sequence-specific DNA binding	4162	2248	33	5	0.28052	3.62e-06	0.00037758	-1.83382	3.42299	-2.14348	-1.63591
KEGG	Systemic lupus erythematosus	4162	2248	30	4	0.24686	3.69e-06	0.00093657	-2.01824	3.02846	-2.23375	-1.70481
Pfam	Bromodomain	4162	2248	32	4	0.23143	1.01e-06	0.001523	-2.11135	2.8173	-2.26923	-1.73189
Keywords	Glycolysis	4162	2248	18	2	0.20571	0.00017394	0.0037732	-2.28132	2.42329	-2.31601	-1.76759
GSEA	KRCTCNNNNMANAGC_UNKNOWN	4162	2248	26	3	0.21363	6.74e-06	0.0017833	-2.22681	2.74878	-2.34719	-1.79138
Pfam	zf-C2H2	4162	2248	137	28	0.37839	2.2e-16	2.65e-12	-1.40205	11.5764	-2.37666	-1.81388
Pfam	Hormone_recep	4162	2248	22	2	0.16831	1.15e-05	0.011599	-2.57081	1.93558	-2.39472	-1.82766
GOBP	ATP-dependent chromatin remodeling	4162	2248	47	7	0.27574	2.3e-08	4.73e-06	-1.85862	5.32507	-2.4181	-1.8455
GSEA	KUNINGER_IGF1_VS_PDGFB_TARGETS_UP	4162	2248	21	2	0.17633	2.29e-05	0.0043651	-2.50365	2.36001	-2.46694	-1.88278
Keywords	Bromodomain	4162	2248	31	4	0.23889	1.93e-06	6.27e-05	-2.06558	4.20272	-2.46697	-1.8828
Pfam	PHD	4162	2248	50	7	0.2592	3.45e-09	8.33e-06	-1.94786	5.07913	-2.47523	-1.88911
GSEA	CHROMATIN_BINDING	4162	2248	22	2	0.16831	1.15e-05	0.0026429	-2.57081	2.57792	-2.57258	-1.96341
GSEA	GNF2_TTN	4162	2248	15	1	0.12343	0.0001499	0.016235	-3.01824	1.78955	-2.6485	-2.02135
Corum	LARC complex (LCR-associated remodeling complex)	4162	2248	17	1	0.10891	3.57e-05	0.0081253	-3.19879	2.09016	-2.87597	-2.19495
GOMF	steroid binding	4162	2248	16	1	0.11571	7.33e-05	0.0052582	-3.11141	2.27916	-2.87847	-2.19686
GSEA	MOOTHA_GLUCONEOGENESIS	4162	2248	17	1	0.10891	3.57e-05	0.0056442	-3.19879	2.2484	-2.92892	-2.23537
GOMF	chromatin DNA binding	4162	2248	25	2	0.14811	1.43e-06	0.00016509	-2.75526	3.78228	-2.98236	-2.27615
GOBP	chromatin assembly	4162	2248	18	1	0.10286	1.73e-05	0.0019499	-3.28125	2.70999	-3.12803	-2.38733
GOCC	protein-DNA complex	4162	2248	54	6	0.20571	3.18e-11	4.37e-09	-2.28132	8.35918	-3.15631	-2.40891
GSEA	REACTOME_MEIOTIC_SYNAPSIS	4162	2248	36	3	0.15429	7.3e-09	7.11e-06	-2.69628	5.14797	-3.16944	-2.41893
GSEA	REACTOME_DEPOSITION_OF_NEW_CENPA_CONTAINING_NUCLEOSOMES_AT_THE_CENTROMERE	4162	2248	29	2	0.12768	8.45e-08	4.89e-05	-2.9694	4.31101	-3.25946	-2.48764
GSEA	REACTOME_PACKAGING_OF_TELOMERE_ENDS	4162	2248	20	1	0.092571	4.02e-06	0.0011765	-3.4333	2.92941	-3.29973	-2.51837
GSEA	MOOTHA_GLYCOLYSIS	4162	2248	11	0	0	0.00019155	0.018781	-4.8672	1.72628	-3.7561	-2.86668
Pfam	Histone	4162	2248	25	1	0.074057	1.01e-07	0.00017326	-3.75522	3.7613	-3.75674	-2.86716
GOBP	negative regulation of histone methylation	4162	2248	11	0	0	0.00019155	0.014745	-4.8672	1.83136	-3.812	-2.90933
GOCC	nBAF complex	4162	2248	10	0	0	0.00041771	0.011933	-4.8672	1.92325	-3.85895	-2.94516
GOCC	npBAF complex	4162	2248	10	0	0	0.00041771	0.011866	-4.8672	1.9257	-3.86017	-2.9461
GOBP	response to X-ray	4162	2248	12	0	0	8.78e-05	0.0077985	-4.8672	2.10799	-3.94845	-3.01348
Corum	SIN3-ING1b complex II	4162	2248	14	0	0	1.84e-05	0.0048252	-4.8672	2.31648	-4.04266	-3.08537
GSEA	SERVITJA_ISLET_HNF1A_TARGETS_DN	4162	2248	14	0	0	1.84e-05	0.0037415	-4.8672	2.42695	-4.09002	-3.12152
Keywords	Nucleosomecore	4162	2248	25	1	0.074057	1.01e-07	4.43e-06	-3.75522	5.35366	-4.10336	-3.1317
GOCC	nucleosome	4162	2248	38	2	0.097443	1.25e-10	1.59e-08	-3.3593	7.79926	-4.14667	-3.16476
Corum	SNW1 complex	4162	2248	15	0	0	8.45e-06	0.0025946	-4.8672	2.58593	-4.15541	-3.17143
Corum	Anti-HDAC2 complex	4162	2248	16	0	0	3.87e-06	0.0016074	-4.8672	2.79388	-4.23654	-3.23335
Corum	SNF2h-cohesin-NuRD complex	4162	2248	16	0	0	3.87e-06	0.0015181	-4.8672	2.8187	-4.24592	-3.24051
GOCC	NuRD complex	4162	2248	14	0	0	1.84e-05	0.00082981	-4.8672	3.08102	-4.34144	-3.3134
GSEA	RICKMAN_HEAD_AND_NECK_CANCER_F	4162	2248	18	0	0	8.1e-07	0.00034138	-4.8672	3.46676	-4.47137	-3.41257
Corum	ALL-1 supercomplex	4162	2248	25	0	0	3.38e-09	3.98e-06	-4.8672	5.40004	-4.99527	-3.81241
Keywords	Citrullination	4162	2248	43	1	0.043056	1.24e-13	1.06e-11	-4.53764	10.9737	-5.65862	-4.31868
GOCC	myelin sheath	4162	2248	47	1	0.039392	5.79e-15	1.09e-12	-4.66595	11.9626	-5.90421	-4.50612

## Sheet: STRESS-BOTH
Term enrichment analysis comparing SUMO target proteins identified in cultured human cells in response to stress and in normal mouse organs, to all other identified SUMO target proteins.
Category column	Category value	Total size	Selection size	Category size	Intersection size	Enrichment factor	P value	Benj. Hoch. FDR	2log.Enr.	10log.FDR	Score	Relative
Keywords	Argininebiosynthesis	4162	112	2	2	37.161	0.00071786	0.012652	5.21572	1.89784	4.05089	1
GOBP	regulation of muscle adaptation	4162	112	12	5	15.484	8.53e-06	0.0010747	3.95271	2.96871	3.6797	0.908369
GOBP	muscle hypertrophy in response to stress	4162	112	5	3	22.296	0.00018	0.01397	4.47871	1.8548	3.59285	0.886929
GOBP	cardiac muscle hypertrophy in response to stress	4162	112	5	3	22.296	0.00018	0.013999	4.47871	1.8539	3.59242	0.886821
GOBP	cardiac muscle adaptation	4162	112	5	3	22.296	0.00018	0.014028	4.47871	1.853	3.59198	0.886714
GOBP	regulation of muscle system process	4162	112	32	8	9.2902	1.22e-06	0.00019252	3.21571	3.71552	3.33398	0.823023
GOMF	intramolecular oxidoreductase activity	4162	112	11	4	13.513	0.00013653	0.0088387	3.75628	2.05361	3.22996	0.797347
GOBP	dicarboxylic acid metabolic process	4162	112	12	4	12.387	0.00019947	0.015199	3.63075	1.81818	3.05427	0.753975
GOCC	myelin sheath	4162	112	47	9	7.1159	2.8e-06	0.00015009	2.83105	3.82365	3.05197	0.753406
GSEA	MEDIATOR_COMPLEX	4162	112	12	4	12.387	0.00019947	0.019216	3.63075	1.71634	3.01057	0.743187
GOCC	mediator complex	4162	112	20	5	9.2902	0.00013539	0.0045294	3.21571	2.34396	2.97129	0.733491
GOBP	response to estradiol stimulus	4162	112	25	6	8.9186	3.6e-05	0.003758	3.15682	2.42504	2.9554	0.729569
GOBP	energy derivation by oxidation of organic compounds	4162	112	34	7	7.6507	2.28e-05	0.0024914	2.93559	2.60356	2.84881	0.703255
Corum	Mediator complex	4162	112	19	5	9.7791	0.00010424	0.018411	3.2897	1.73492	2.80342	0.692049
GOBP	response to vitamin	4162	112	41	7	6.3445	7.96e-05	0.0072577	2.66551	2.1392	2.52289	0.622798
Keywords	NAD	4162	112	45	7	5.7806	0.00014491	0.0032691	2.53122	2.48557	2.51973	0.622019
GOMF	RNA polymerase II transcription cofactor activity	4162	112	43	7	6.0494	0.00010835	0.0074016	2.59679	2.13067	2.47148	0.610108
GSEA	HSIAO_LIVER_SPECIFIC_GENES	4162	112	43	7	6.0494	0.00010835	0.012948	2.59679	1.8878	2.39782	0.591924
GOBP	cellular carbohydrate biosynthetic process	4162	112	35	6	6.3704	0.00025455	0.018823	2.67138	1.72531	2.3948	0.591178
GSEA	HOSHIDA_LIVER_CANCER_SUBCLASS_S3	4162	112	54	8	5.5053	6.9e-05	0.0095062	2.46082	2.02199	2.34291	0.578368
GOBP	monosaccharide metabolic process	4162	112	66	9	5.0674	4.7e-05	0.004721	2.34125	2.32597	2.33742	0.577013
GOBP	oxidation-reduction process	4162	112	100	12	4.4593	9.55e-06	0.0011606	2.15682	2.93532	2.32956	0.575073
GOCC	cilium	4162	112	50	7	5.2025	0.00028028	0.0082863	2.37921	2.08164	2.30105	0.568035
GOBP	hemopoietic or lymphoid organ development	4162	112	57	8	5.2155	0.00010152	0.0087466	2.38281	2.05816	2.29713	0.567069
GSEA	MODULE_93	4162	112	46	7	5.6549	0.00016656	0.017394	2.4995	1.7596	2.28952	0.565188
GOBP	response to nutrient	4162	112	58	8	5.1256	0.00011478	0.0096673	2.35772	2.01469	2.26684	0.559592
GSEA	REACTOME_PPARA_ACTIVATES_GENE_EXPRESSION	4162	112	47	7	5.5346	0.00019071	0.01881	2.46848	1.72561	2.25714	0.557195
GOBP	cellular carbohydrate metabolic process	4162	112	104	12	4.2878	1.42e-05	0.0016537	2.10024	2.78154	2.25306	0.556189
GOBP	generation of precursor metabolites and energy	4162	112	81	10	4.5877	4.21e-05	0.0043105	2.19777	2.36547	2.23855	0.552606
GOBP	small molecule biosynthetic process	4162	112	106	12	4.2069	1.72e-05	0.0019486	2.07276	2.71028	2.21649	0.54716
GSEA	MODULE_212	4162	112	95	11	4.3028	3.16e-05	0.0052664	2.10528	2.27849	2.1473	0.530082
GOBP	alcohol metabolic process	4162	112	111	12	4.0174	2.72e-05	0.0028903	2.00626	2.53906	2.12794	0.525301
GOBP	regulation of system process	4162	112	86	10	4.321	6.99e-05	0.0066349	2.11137	2.17817	2.12787	0.525285
GOMF	RNA polymerase II transcription factor binding transcription factor activity	4162	112	65	8	4.5736	0.0002525	0.014887	2.19333	1.82719	2.09543	0.517278
GSEA	MODULE_33	4162	112	75	9	4.4593	0.00012679	0.014228	2.15682	1.84686	2.07476	0.512174
GOBP	purine-containing compound metabolic process	4162	112	65	8	4.5736	0.0002525	0.018708	2.19333	1.72797	2.06639	0.510108
GOBP	heterocycle metabolic process	4162	112	135	13	3.5784	4.22e-05	0.004303	1.83931	2.36623	1.95887	0.483566
GOBP	carbohydrate metabolic process	4162	112	140	13	3.4506	6.1e-05	0.0059251	1.78685	2.2273	1.88804	0.466079
GOBP	oxoacid metabolic process	4162	112	188	16	3.1626	2.49e-05	0.0026866	1.66111	2.5708	1.85275	0.457368
GOBP	carboxylic acid metabolic process	4162	112	188	16	3.1626	2.49e-05	0.0026943	1.66111	2.56955	1.85252	0.457312
GOBP	organic acid metabolic process	4162	112	190	16	3.1293	2.83e-05	0.0029834	1.64584	2.52529	1.83176	0.452187
GOBP	cellular ketone metabolic process	4162	112	194	16	3.0648	3.63e-05	0.0037747	1.61579	2.42312	1.78806	0.4414
GOBP	positive regulation of transcription from RNA polymerase II promoter	4162	112	384	27	2.6129	1.34e-06	0.0002073	1.38565	3.6834	1.76931	0.43677
GOBP	regulation of defense response	4162	112	166	14	3.134	8.88e-05	0.0078695	1.64801	2.10405	1.75179	0.432447
Keywords	Directproteinsequencing	4162	112	895	49	2.0345	4.95e-08	2.49e-06	1.02467	5.60296	1.56691	0.386806
GOBP	organ development	4162	112	291	20	2.554	5.03e-05	0.004996	1.35276	2.30138	1.54494	0.381383
GOBP	small molecule metabolic process	4162	112	594	35	2.1896	1.69e-06	0.00025549	1.13067	3.59263	1.50957	0.372652
GOCC	extracellular vesicular exosome	4162	112	673	38	2.0982	1.49e-06	8.62e-05	1.06915	4.06461	1.49291	0.368539
GOCC	extracellular organelle	4162	112	673	38	2.0982	1.49e-06	8.72e-05	1.06915	4.05965	1.49246	0.368427
GOCC	extracellular membrane-bounded organelle	4162	112	673	38	2.0982	1.49e-06	8.82e-05	1.06915	4.05463	1.492	0.368313
GOCC	extracellular region part	4162	112	758	40	1.961	3.95e-06	0.00020478	0.97159	3.68871	1.35622	0.334796
GOCC	membrane-bounded vesicle	4162	112	720	38	1.9613	7.55e-06	0.0003621	0.97181	3.44117	1.3331	0.329088
GOCC	vesicle	4162	112	728	38	1.9397	9.76e-06	0.00045116	0.955834	3.34567	1.3074	0.322743
GOBP	regulation of multicellular organismal process	4162	112	481	27	2.0859	7.57e-05	0.0069851	1.06067	2.15583	1.26645	0.312635
GOBP	positive regulation of transcription, DNA-dependent	4162	112	504	28	2.0645	6.54e-05	0.0062625	1.04579	2.20325	1.25994	0.311028
GOBP	positive regulation of gene expression	4162	112	533	29	2.0219	6.85e-05	0.0065137	1.01571	2.18617	1.23027	0.303703
GOCC	mitochondrion	4162	112	332	19	2.1267	0.00072758	0.018973	1.08862	1.72186	1.22083	0.301374
GOBP	cell differentiation	4162	112	436	24	2.0455	0.00025968	0.01909	1.03245	1.71919	1.17283	0.289523
GOBP	positive regulation of nitrogen compound metabolic process	4162	112	589	30	1.8927	0.00016091	0.012889	0.920446	1.88978	1.1018	0.271989
GOBP	regulation of transcription from RNA polymerase II promoter	4162	112	708	35	1.837	7.45e-05	0.0069459	0.877352	2.15827	1.09877	0.271242
GOBP	positive regulation of macromolecule biosynthetic process	4162	112	544	28	1.9127	0.00023069	0.017194	0.935611	1.76462	1.09644	0.270666
GOBP	positive regulation of RNA metabolic process	4162	112	550	28	1.8918	0.00027452	0.019946	0.91976	1.70014	1.07245	0.264744
GOBP	positive regulation of cellular biosynthetic process	4162	112	578	29	1.8645	0.00026802	0.019588	0.898789	1.70801	1.05528	0.260505
GOBP	positive regulation of cellular metabolic process	4162	112	749	36	1.7861	0.00010123	0.0087417	0.836813	2.0584	1.04798	0.258704
GOBP	positive regulation of metabolic process	4162	112	786	37	1.7493	0.00012082	0.010153	0.806778	1.99341	1.0115	0.249697
GOCC	cytosol	4162	112	930	42	1.6782	9.25e-05	0.0032902	0.746915	2.48278	1.00853	0.248964
Keywords	Transcriptionregulation	4162	112	1010	41	1.5085	0.0010196	0.017115	0.593115	1.76662	0.779184	0.192349
Keywords	3D-structure	4162	112	1629	62	1.4143	0.00016069	0.0035681	0.500088	2.44756	0.743821	0.183619
GOCC	membrane-bounded organelle	4162	112	2763	96	1.2911	1.64e-06	9.25e-05	0.368601	4.03372	0.670415	0.165498
GOCC	organelle	4162	112	3025	100	1.2285	8.62e-06	0.00040219	0.296898	3.39557	0.545988	0.134782
GOCC	intracellular membrane-bounded organelle	4162	112	2523	85	1.2519	0.00022025	0.0068711	0.324119	2.16297	0.520945	0.1286
GOCC	intracellular organelle	4162	112	2838	93	1.2177	0.00014708	0.0048253	0.284159	2.31648	0.480151	0.11853
