# Supplementary material for: Site-specific characterization of endogenous SUMOylation across species and organs
Source: Nat Commun. 2018 Jun 25;9:2456. doi: 10.1038/s41467-018-04957-4 (PMC6018634; doi:10.1038/s41467-018-04957-4)
Supplement: Supplementary file 15 — Supplementary Data 12 [file 41467_2018_4957_MOESM15_ESM.xlsx]

## Sheet: Hendriks_Data_S12
Leading razor protein	Protein names	Gene names	Modified sequence (best)	Combined score (best)	SUMO (residue number)	SUMO (51 AA sequence window)	Phospho (residue number)	Phospho (51 AA sequence window)	Spacing (Phospho - SUMO)	SUMO +2	Phos 0	Phos +1	kidney	liver	lung	muscle	spleen	testis	Intensity	Intensity kidney	Intensity liver	Intensity lung	Intensity muscle	Intensity spleen	Intensity testis	Modified sequences (all)	Experiment	Intensity	Replicates	MS/MS Count	Modified sequence	Phospho (STY) Probabilities	SUMO2 (Kc) Probabilities	Phospho (STY) Max Score Diff	SUMO2 (Kc) Max Score Diff	Missed cleavages	Raw file	Fraction	Experiment (best score)	MS/MS m/z	Charge	m/z	Mass	Mass Error [ppm]	PEP	MS/MS Scan Number	Score	Delta score	id
Q3UNW5	Transcription factor CP2-like protein 1	Tfcp2l1	_DVLALPIFK(su)QEEPQLS(ph)PENGARLPPLQYVLCAATSPAVK_	151.849	30	HTQPEHYNQHNSGSYLRDVLALPIFKQEEPQLSPENGARLPPLQYVLCAAT	37	NQHNSGSYLRDVLALPIFKQEEPQLSPENGARLPPLQYVLCAATSPAVKLH	7	E	S	P	+						6546000	6546000	0	0	0	0	0	_DVLALPIFK(su)QEEPQLS(ph)PENGARLPPLQYVLCAATSPAVK_	kidney_4	6546000	1	1	_DVLALPIFK(su)QEEPQLS(ph)PENGARLPPLQYVLCAATSPAVK_	DVLALPIFKQEEPQLS(1)PENGARLPPLQYVLCAATSPAVK	DVLALPIFK(1)QEEPQLSPENGARLPPLQYVLCAATSPAVK	81.99	170.8	4	QE4_LC12_IAH_SUMO_M4_kidney_F6	6	kidney_4	1326.43	4	1325.92	5299.66	-0.275	2.66e-97	26798	224.88	197.72	668516
E9QK89	Mediator of DNA damage checkpoint protein 1	Mdc1	_TVVIK(su)EEPVETEVK(su)EEPQETAIPT(ph)PEK_	135.072	1471	RQKRPRRQASQKTVVIKEEPVETEVKEEPQETAIPTPEKRKRDHAEEVTQG	1481	QKTVVIKEEPVETEVKEEPQETAIPTPEKRKRDHAEEVTQGKPTRSRRTKP	10	E	T	P					+	+	534467510	0	0	0	0	15697910	518769600	_EEPVETEVK(su)EEPQETAIPT(ph)PEK_;_TVVIK(su)EEPVETEVK(su)EEPQETAIPT(ph)PEK_;_TVVIKEEPVETEVK(su)EEPQETAIPT(ph)PEK_	spleen_2;testis_1;testis_2;testis_4;testis_5	534000000	5	29	_TVVIK(su)EEPVETEVK(su)EEPQETAIPT(ph)PEK_	TVVIKEEPVETEVKEEPQET(0.007)AIPT(0.993)PEK	TVVIK(1)EEPVETEVK(1)EEPQETAIPTPEK	21.64	218.03	8	QE4_LC12_IAH_SUMO_M1_testis_F6_R2	6	testis_1	1264.12	4	1263.36	5049.4	0.41743	4.03e-93	8790	252.44	180.76	1241475
E9QK89	Mediator of DNA damage checkpoint protein 1	Mdc1	_TVVIK(su)EEPVETEVK(su)EEPQETAIPT(ph)PEK_	135.072	1462	SGASEADSPRQKRPRRQASQKTVVIKEEPVETEVKEEPQETAIPTPEKRKR	1481	QKTVVIKEEPVETEVKEEPQETAIPTPEKRKRDHAEEVTQGKPTRSRRTKP	19	E	T	P					+	+	450088900	0	0	0	0	14744900	435344000	_TVVIK(su)EEPVETEVK(su)EEPQETAIPT(ph)PEK_;_TVVIK(su)EEPVETEVKEEPQETAIPT(ph)PEK_	spleen_2;testis_1;testis_2;testis_4;testis_5	450000000	5	15	_TVVIK(su)EEPVETEVK(su)EEPQETAIPT(ph)PEK_	TVVIKEEPVETEVKEEPQET(0.007)AIPT(0.993)PEK	TVVIK(1)EEPVETEVK(1)EEPQETAIPTPEK	21.64	218.03	8	QE4_LC12_IAH_SUMO_M1_testis_F6_R2	6	testis_1	1264.12	4	1263.36	5049.4	0.41743	4.03e-93	8790	252.44	180.76	1241475
E9QK89	Mediator of DNA damage checkpoint protein 1	Mdc1	_DLK(su)PPVPIAQPVT(ph)PEPIPQANHQRK_	134.681	1380	KVTDQSLTLQSSPLSASPVSSTPDLKPPVPIAQPVTPEPIPQANHQRKRRA	1390	SSPLSASPVSSTPDLKPPVPIAQPVTPEPIPQANHQRKRRAAGKQGSRTVP	10	P	T	P		+				+	405435000	0	7140700	0	0	0	398294300	_DLK(su)PPVPIAQPVT(ph)PEPIPQANHQRK_	liver_1;liver_5;testis_1;testis_2;testis_3;testis_4;testis_5	405000000	7	24	_DLK(su)PPVPIAQPVT(ph)PEPIPQANHQRK_	DLKPPVPIAQPVT(1)PEPIPQANHQRK	DLK(1)PPVPIAQPVTPEPIPQANHQRK	220.94	198.99	2	QE4_LC12_IAH_SUMO_M3_testis_F4	4	testis_3	763.2	5	762.992	3809.93	-1.2197	7.88e-40	16208	220.94	144.56	341281
Q9JI57-10	General transcription factor II-I repeat domain-containing protein 1	Gtf2ird1	_ELK(su)QEVPTCPLT(ph)PS_	130.225	271	PTATPSSMANFLYSTSMPNHTIRELKQEVPTCPLTPSDLGMGWPVPEPHVP	280	NFLYSTSMPNHTIRELKQEVPTCPLTPSDLGMGWPVPEPHVPSTQDFSDCC	9	E	T	P	+	+		+			100743590	1069500	99209900	0	464190	0	0	_ELK(su)QEVPTCPLT(ph)PS_	kidney_5;liver_1;liver_2;liver_4;liver_5;muscle_1	101000000	6	15	_ELK(su)QEVPTCPLT(ph)PS_	ELKQEVPTCPLT(0.968)PS(0.032)	ELK(1)QEVPTCPLTPS	14.77	248.23	2	QE4_LC12_IAH_SUMO_M4_liver_F2	2	liver_4	1320.62	2	1320.11	2638.2	-0.24663	1.6e-22	19174	248.23	176.29	862268
Q8BTI8-3	Serine/arginine repetitive matrix protein 2	Srrm2	_DQNLSGSKS(ph)PCPQK(su)SR_	117.296	989	SPYLKSMLQTPPDQNLSGSKSPCPQKSRDSPTGSSGSFHLCPGVTPSSIVP	984	HSGSTSPYLKSMLQTPPDQNLSGSKSPCPQKSRDSPTGSSGSFHLCPGVTP	-5	R	S	P	+	+			+		37492700	3038900	31170000	0	0	3283800	0	_DQNLSGSKS(ph)PCPQK(su)SR_	kidney_4;liver_4;liver_5;spleen_4	37500000	4	6	_DQNLSGSKS(ph)PCPQK(su)SR_	DQNLSGS(0.014)KS(0.986)PCPQKSR	DQNLSGSKSPCPQK(1)SR	18.34	45.41	2	QE4_LC12_IAH_SUMO_M4_liver_F1	1	liver_4	944.1	3	943.759	2828.25	1.2896	0.0016674	6957	175.8	175.8	498762
A0A0A0MQ73	Histone-lysine N-methyltransferase;Histone-lysine N-methyltransferase 2D	Kmt2d	_EIK(su)LEGPAS(ph)PDVELGK_	110.865	1621	KKDGDLDTDDLLKGEGGVEQMECEIKLEGPASPDVELGKEETEESKKRKRK	1627	DTDDLLKGEGGVEQMECEIKLEGPASPDVELGKEETEESKKRKRKPYRPGI	6	E	S	P	+	+	+		+		10745100	1035500	6129000	1132000	0	2448600	0	_EIK(su)LEGPAS(ph)PDVELGK_	kidney_2;liver_2;liver_5;lung_2;spleen_2	10700000	5	5	_EIK(su)LEGPAS(ph)PDVELGK_	EIKLEGPAS(1)PDVELGK	EIK(1)LEGPASPDVELGK	142.23	103.24	4	QE4_LC12_IAH_SUMO_M2_spleen_F1	1	spleen_2	908.45	3	908.104	2721.29	1.2705	0.00011587	22372	142.23	142.23	830314
A0A1L1SSL7	Zinc finger and BTB domain-containing protein 44	Zbtb44	_DVRVK(su)VERLS(ph)DEEVHEEVSQPVSASQSSLS_	110.713	290	RVADYVTCESTKPTLPLGTEEDVRVKVERLSDEEVHEEVSQPVSASQSSLS	295	VTCESTKPTLPLGTEEDVRVKVERLSDEEVHEEVSQPVSASQSSLSDQQTV	5	E	S	D		+					36399900	0	36399900	0	0	0	0	_DVRVK(su)VERLS(ph)DEEVHEEVSQPVSASQSSLS_	liver_2;liver_4	36400000	2	3	_DVRVK(su)VERLS(ph)DEEVHEEVSQPVSASQSSLS_	DVRVKVERLS(1)DEEVHEEVSQPVSASQSSLS	DVRVK(1)VERLSDEEVHEEVSQPVSASQSSLS	51.91	177.53	7	QE4_LC12_IAH_SUMO_M4_liver_F5	5	liver_4	1092.77	4	1092.27	4365.04	-0.17463	7.66e-41	15931	177.53	155.35	686585
G5E8H3	DNA-binding protein Ikaros	Ikzf1	_SDRGMASNVK(su)VETQS(ph)_	106.564	58	VPEDLSTTSGAQQNSKSDRGMASNVKVETQSDEENGRACEMNGEECAEDLR	63	STTSGAQQNSKSDRGMASNVKVETQSDEENGRACEMNGEECAEDLRMLDAS	5	E	S	D		+			+		94423000	0	4551600	0	0	89871400	0	_SDRGMASNVK(su)VETQS(ph)_;_SDRGMASNVK(su)VETQS(ph)DEENGRAC_	liver_4;spleen_4;spleen_5	94400000	3	10	_SDRGMASNVK(su)VETQS(ph)_	SDRGMASNVKVETQS(1)	SDRGMASNVK(1)VETQS	41.92	157.28	3	QE4_LC12_IAH_SUMO_M4_spleen_F1	1	spleen_4	884.06	3	883.725	2648.15	0.24499	0.0013266	12987	157.28	157.28	1198081
G5E866	Splicing factor 3B subunit 1	Sf3b1	_DAMFPEGYK(su)VLPPPAGYVPIRT(ph)PARK_	104.234	413	WEREIDERNRPLSDEELDAMFPEGYKVLPPPAGYVPIRTPARKLTATPTPL	426	DEELDAMFPEGYKVLPPPAGYVPIRTPARKLTATPTPLGGMTGFHMQTEDR	13	L	T	P	+	+		+			125131300	8548200	115203700	0	1379400	0	0	_DAMFPEGYK(su)VLPPPAGYVPIRT(ph)PARK_	kidney_4;kidney_5;liver_1;liver_2;liver_3;liver_4;liver_5;muscle_4	125000000	8	17	_DAM(ox)FPEGYK(su)VLPPPAGYVPIRT(ph)PARK_	DAMFPEGYKVLPPPAGYVPIRT(1)PARK	DAMFPEGYK(1)VLPPPAGYVPIRTPARK	46.64	122.04	2	QE4_LC12_IAH_SUMO_M5_liver_F5	5	liver_5	982.99	4	982.488	3925.92	0.75357	1.9e-34	20094	203.52	140.42	61376
E9PUR6	Glucocorticoid receptor	Nr3c1	_DTILSS(ph)PSSVALPQVK(su)TEK_	102.565	294	DTKPKIQDTGDTILSSPSSVALPQVKTEKDDFIELCTPGVIKQEKLGPVYC	284	NEDCKPLILPDTKPKIQDTGDTILSSPSSVALPQVKTEKDDFIELCTPGVI	-10	E	S	P		+					97770900	0	97770900	0	0	0	0	_DTILSS(ph)PSSVALPQVK(su)TEK_	liver_2;liver_4;liver_5	97800000	3	6	_DTILSS(ph)PSSVALPQVK(su)TEK_	DTILS(0.016)S(0.972)PS(0.009)S(0.002)VALPQVKTEK	DTILSSPSSVALPQVK(0.979)TEK(0.021)	17.77	16.62	2	QE4_LC12_IAH_SUMO_M5_liver_F2	2	liver_5	1014.5	3	1014.17	3039.48	0.70944	7.99e-34	23778	226.03	139.47	619579
Q9JI57-10	General transcription factor II-I repeat domain-containing protein 1	Gtf2ird1	_DPMK(su)LEPAS(ph)PPE_	98.1649	443	SIHFIIKRMFDERIFTGNKFTKDPMKLEPASPPEDTSTEVCRDSMLDLAGT	448	IKRMFDERIFTGNKFTKDPMKLEPASPPEDTSTEVCRDSMLDLAGTAWSDM	5	E	S	P		+					826530	0	826530	0	0	0	0	_DPMK(su)LEPAS(ph)PPE_	liver_4	826530	1	2	_DPMK(su)LEPAS(ph)PPE_	DPMKLEPAS(1)PPE	DPMK(1)LEPASPPE	172.91	172.91	3	QE4_LC12_IAH_SUMO_M4_liver_F1	1	liver_4	1176.02	2	1176.02	2350.02	1.5129	1.54e-10	23675	172.91	113.5	463948
Q9DCM7	Nucleus accumbens-associated protein 2	Nacc2	_DASSEPQSPCNQLQPATAAYVTS(ph)PSVPIPLLTRVK(su)H_	96.6389	171	CNQLQPATAAYVTSPSVPIPLLTRVKHEAMEMPPASGPGLASKRPLETGPR	159	MIEDASSEPQSPCNQLQPATAAYVTSPSVPIPLLTRVKHEAMEMPPASGPG	-12	E	S	P		+					8446400	0	8446400	0	0	0	0	_DASSEPQSPCNQLQPATAAYVTS(ph)PSVPIPLLTRVK(su)H_	liver_4	8446400	1	1	_DASSEPQSPCNQLQPATAAYVTS(ph)PSVPIPLLTRVK(su)H_	DASSEPQSPCNQLQPATAAY(0.002)VT(0.084)S(0.903)PS(0.012)VPIPLLTRVKH	DASSEPQSPCNQLQPATAAYVTSPSVPIPLLTRVK(1)H	10.34	167.76	2	QE4_LC12_IAH_SUMO_M4_liver_F5	5	liver_4	1226.35	4	1225.85	4899.35	0.0057522	1.35e-51	25437	167.76	147.8	74534
D3YV17	Trinucleotide repeat-containing gene 18 protein	Tnrc18	_ELGT(ph)QLTPEPLVETK(su)_	95.5183	1184	PSKTEHRMTALELGTQLTPEPLVETKEEPVEVPLDVPMEEPTTEAGPEDSL	1173	FAQVAEPQIELPSKTEHRMTALELGTQLTPEPLVETKEEPVEVPLDVPMEE	-11	E	T	Q		+					5574600	0	5574600	0	0	0	0	_ELGT(ph)QLTPEPLVETK(su)_	liver_5	5574600	1	1	_ELGT(ph)QLTPEPLVETK(su)_	ELGT(0.997)QLT(0.003)PEPLVETK	ELGTQLTPEPLVETK(1)	24.74	210.14	2	QE4_LC12_IAH_SUMO_M5_liver_F1	1	liver_5	899.1	3	899.1	2694.28	0.43631	4.96e-17	25942	210.14	131.21	858402
P48437	Prospero homeobox protein 1	Prox1	_MSSHHLSHHPCS(ph)PAHPPSTAEGLSLSLIK(su)SECG_	95.2356	556	HHLSHHPCSPAHPPSTAEGLSLSLIKSECGDLQDMSDISPYSGSAMQEGLS	539	SLDLTRDTTSLRTKMSSHHLSHHPCSPAHPPSTAEGLSLSLIKSECGDLQD	-17	E	S	P		+		+			1634415600	0	1627558000	0	6857600	0	0	_MSSHHLSHHPCS(ph)PAHPPSTAEGLSLSLIK(su)_;_MSSHHLSHHPCS(ph)PAHPPSTAEGLSLSLIK(su)SECG_	liver_2;liver_3;liver_4;liver_5;muscle_2	1630000000	5	53	_MSSHHLSHHPCS(ph)PAHPPSTAEGLSLSLIK(su)SECG_	MS(0.001)S(0.002)HHLS(0.016)HHPCS(0.971)PAHPPS(0.005)T(0.005)AEGLSLSLIKSECG	MSSHHLSHHPCSPAHPPSTAEGLSLSLIK(1)SECG	17.84	181.56	3	QE4_LC12_IAH_SUMO_M2_liver_F5	5	liver_2	919.02	5	918.614	4588.04	-0.85085	5.87e-45	16449	181.56	139.65	1148617
Q7TSZ8	Nucleus accumbens-associated protein 1	Nacc1	_DSQGLHPEEAPSSEPQS(ph)PVAQTLGWPACSTPLPLVSRVK(su)TEQEL_	95.0968	167	EPQSPVAQTLGWPACSTPLPLVSRVKTEQELDSVQCTPMAKRLWDSSQKEA	145	FLKVSSPSCDSQGLHPEEAPSSEPQSPVAQTLGWPACSTPLPLVSRVKTEQ	-22	E	S	P	+	+					5649600	3108900	2540700	0	0	0	0	_DSQGLHPEEAPSSEPQS(ph)PVAQTLGWPACSTPLPLVSRVK(su)TEQEL_	kidney_4;liver_4	5649600	2	2	_DSQGLHPEEAPSSEPQS(ph)PVAQTLGWPACSTPLPLVSRVK(su)TEQEL_	DSQGLHPEEAPS(0.002)S(0.012)EPQS(0.986)PVAQTLGWPACSTPLPLVSRVKTEQEL	DSQGLHPEEAPSSEPQSPVAQTLGWPACSTPLPLVSRVK(1)TEQEL	19.24	180	6	QE4_LC12_IAH_SUMO_M4_liver_F3	3	liver_4	1449.96	4	1449.19	5792.73	0.61585	1.96e-83	25770	180	139.48	582934
Q8BTI8-3	Serine/arginine repetitive matrix protein 2	Srrm2	_NSGPVSEVNTGFS(ph)PEVK(su)_	93.2077	1309	SFESSLEFKNSGPVSEVNTGFSPEVKEELNGSFLNQTEADPSVDMKEQSRS	1305	PRENSFESSLEFKNSGPVSEVNTGFSPEVKEELNGSFLNQTEADPSVDMKE	-4	E	S	P	+	+					104883600	5394000	99489600	0	0	0	0	_EVNTGFS(ph)PEVK(su)_;_NSGPVSEVNTGFS(ph)PEVK(su)_	kidney_4;liver_2;liver_3;liver_4;liver_5	105000000	5	12	_NSGPVSEVNTGFS(ph)PEVK(su)_	NSGPVSEVNT(0.004)GFS(0.996)PEVK	NSGPVSEVNTGFSPEVK(1)	24.35	144.97	2	QE4_LC12_IAH_SUMO_M2_liver_F1	1	liver_2	930.43	3	930.087	2787.24	0.45054	7.53e-06	25285	144.97	144.97	1161844
Q6DFW4	Nucleolar protein 58	Nop58	_HIK(su)EEPLS(ph)EEEPCTSTAVPSPEK_	85.0887	504	AEEEQVVEEEPTVKKKKKKDKKKHIKEEPLSEEEPCTSTAVPSPEKKKKKK	509	VVEEEPTVKKKKKKDKKKHIKEEPLSEEEPCTSTAVPSPEKKKKKKKKKDA	5	E	S	E	+	+		+	+	+	616876100	9131200	514537100	0	3007800	57913000	32287000	_HIK(su)EEPLS(ph)EEEPCTSTAVPSPEK_;_KHIK(su)EEPLS(ph)EEEPCTSTAVPSPEK_	kidney_4;liver_2;liver_4;liver_5;muscle_4;spleen_2;spleen_4;testis_2;testis_4	617000000	9	39	_HIK(su)EEPLS(ph)EEEPCTSTAVPSPEK_	HIKEEPLS(1)EEEPCTSTAVPSPEK	HIK(1)EEPLSEEEPCTSTAVPSPEK	57.11	144.14	6	QE4_LC12_IAH_SUMO_M5_liver_F1	1	liver_5	1212.55	3	1212.21	3633.62	-0.71635	1.36e-14	19282	178.35	116.07	1075389
H3BL37	Treacle protein	Tcof1	_TSQVRAASAPAK(su)ES(ph)PKK_	79.817	792	SEEETPAQIKPVGKTSQVRAASAPAKESPKKGAHPGTPGKTGSSATQAQPG	794	EETPAQIKPVGKTSQVRAASAPAKESPKKGAHPGTPGKTGSSATQAQPGKT	2	S-p	S	P					+		4289200	0	0	0	0	4289200	0	_TSQVRAASAPAK(su)ES(ph)PKK_	spleen_2	4289200	1	1	_TSQVRAASAPAK(su)ES(ph)PKK_	TSQVRAASAPAKES(1)PKK	TSQVRAASAPAK(0.999)ESPK(0.001)K(0.001)	80.12	30.67	2	QE4_LC12_IAH_SUMO_M2_spleen_F2	2	spleen_2	700.1	4	699.847	2795.36	-0.23842	0.017759	4846	164.19	106.99	1237031
Q8BIZ6	Smad nuclear-interacting protein 1	Snip1	_DALTTVVVK(su)QERLS(ph)PEPVAHRRP_	76.5815	28	AGKSERERSGRRRHRSGDALTTVVVKQERLSPEPVAHRRPDAPAASLSPPA	33	RERSGRRRHRSGDALTTVVVKQERLSPEPVAHRRPDAPAASLSPPAAEPGH	5	E	S	P		+					22254300	0	22254300	0	0	0	0	_DALTTVVVK(su)QERLS(ph)PEPVAHRRP_	liver_4;liver_5	22300000	2	3	_DALTTVVVK(su)QERLS(ph)PEPVAHRRP_	DALTTVVVKQERLS(1)PEPVAHRRP	DALTTVVVK(1)QERLSPEPVAHRRP	41.54	120.93	3	QE4_LC12_IAH_SUMO_M4_liver_F3	3	liver_4	910.72	4	910.466	3637.84	0.37543	0.0075535	14949	120.93	120.93	60385
A2AGX3	PR domain-containing protein 11	Prdm11	_DMVTVVK(su)TEVCS(ph)PLR_	75.5322	24	__MTENMKECLAHTKAAVGDMVTVVKTEVCSPLRDQEYGQPCSRRLEPSSM	29	NMKECLAHTKAAVGDMVTVVKTEVCSPLRDQEYGQPCSRRLEPSSMEVEPK	5	E	S	P	+		+		+	+	7798560	803840	0	3368100	0	2486320	1140300	_DMVTVVK(su)TEVCS(ph)PLR_	kidney_2;lung_2;spleen_2;spleen_4;testis_2	7798560	5	5	_DMVTVVK(su)TEVCS(ph)PLR_	DMVTVVKTEVCS(1)PLR	DMVTVVK(1)TEVCSPLR	34.88	165.49	2	QE4_LC12_IAH_SUMO_M2_lung_F2	2	lung_2	925.78	3	925.434	2773.28	0.17837	0.0065875	21265	165.49	110.03	415383
P59178	Lethal(3)malignant brain tumor-like protein 2	L3mbtl2	_DRSPS(ph)PQLPLPIESIK(su)QERNN_	74.9494	698	KEEHQDISSLDRSPSPQLPLPIESIKQERNN____________________	687	PVPDDIIAVCVKEEHQDISSLDRSPSPQLPLPIESIKQERNN_________	-11	E	S	P	+	+	+	+			110225070	11078500	72858300	13478570	12809700	0	0	_DRSPS(ph)PQLPLPIESIK(su)Q_;_DRSPS(ph)PQLPLPIESIK(su)QERNN_	kidney_4;kidney_5;liver_2;liver_3;liver_4;liver_5;lung_2;lung_4;muscle_2;muscle_5	110000000	10	13	_DRSPS(ph)PQLPLPIESIK(su)QERNN_	DRS(0.14)PS(0.86)PQLPLPIESIKQERNN	DRSPSPQLPLPIESIK(1)QERNN	7.87	163.01	3	QE4_LC12_IAH_SUMO_M4_liver_F2	2	liver_4	865.68	4	865.423	3457.66	-0.28181	4.5e-08	24419	163.01	116.22	540124
E9PV80	Nuclear receptor coactivator 2	Ncoa2	_ELSQESSSTAPGSEVTVK(su)QEPAS(ph)PK_	72.3366	731	LTAEATGKELSQESSSTAPGSEVTVKQEPASPKKKENALLRYLLDKDDTKD	736	TGKELSQESSSTAPGSEVTVKQEPASPKKKENALLRYLLDKDDTKDIGLPE	5	E	S	P	+	+		+		+	81828000	8766900	66596100	0	4461900	0	2003100	_ELSQESSSTAPGSEVTVK(su)QEPAS(ph)PK_	kidney_4;kidney_5;liver_2;liver_4;liver_5;muscle_2;muscle_4;testis_4	81800000	8	16	_ELSQESSSTAPGSEVTVK(su)QEPAS(ph)PK_	ELSQESSSTAPGSEVTVKQEPAS(1)PK	ELSQESSSTAPGSEVTVK(1)QEPASPK	44.61	39.81	4	QE4_LC12_IAH_SUMO_M4_kidney_F2	2	kidney_4	1205.9	3	1205.22	3612.65	0.64602	4.04e-14	12751	149	106.93	883649
P97360	Transcription factor ETV6	Etv6	_S(ph)ETPAQSSIK(su)Q_	67.3595	11	_______________MSETPAQSSIKQERISYTPPESPVASHRSSTPLHVH	2	________________________MSETPAQSSIKQERISYTPPESPVASH	-9	E	S	E	+						4850800	4850800	0	0	0	0	0	_S(ph)ETPAQSSIK(su)Q_	kidney_4	4850800	1	2	_(ac)S(ph)ETPAQSSIK(su)Q_	S(0.809)ET(0.191)PAQSSIKQ	SETPAQSSIK(1)Q	6.26	187.78	2	QE4_LC12_IAH_SUMO_M4_kidney_F1	1	kidney_4	1130.01	2	1129.5	2256.99	2.1291	1.08e-10	15943	187.78	99.755	1200174
Q3TIX9	U4/U6.U5 tri-snRNP-associated protein 2	Usp39	_EPEAASSRGS(ph)PVRVK(su)REAEPAAR_	66.3143	51	GRIKKERDREKEPEAASSRGSPVRVKREAEPAAREVPAPALPVVRVKRERE	46	SRGSSGRIKKERDREKEPEAASSRGSPVRVKREAEPAAREVPAPALPVVRV	-5	E	S	P		+					89873300	0	89873300	0	0	0	0	_DREKEPEAASSRGS(ph)PVRVK(su)R_;_EPEAASSRGS(ph)PVRVK(su)R_;_EPEAASSRGS(ph)PVRVK(su)REAEPAAR_	liver_4;liver_5	89900000	2	4	_EPEAASSRGS(ph)PVRVK(su)REAEPAAR_	EPEAAS(0.004)S(0.167)RGS(0.83)PVRVKREAEPAAR	EPEAASSRGSPVRVK(1)REAEPAAR	6.96	148.75	4	QE4_LC12_IAH_SUMO_M4_liver_F3	3	liver_4	873.68	4	873.426	3489.68	1.1495	8.45e-14	5391	148.75	107.05	916612
A0A0N4SVF8	Peroxisome proliferator-activated receptor gamma	Pparg	_LQEYQSAIK(su)VEPAS(ph)PPYYSEK_	61.9281	77	PFTRADPMVADYKYDLKLQEYQSAIKVEPASPPYYSEKTQLYNRP______	82	DPMVADYKYDLKLQEYQSAIKVEPASPPYYSEKTQLYNRP___________	5	E	S	P		+	+				26053050	0	25385600	667450	0	0	0	_LQEYQSAIK(su)VEPAS(ph)PPYYSEK_	liver_3;liver_4;liver_5;lung_2	26100000	4	7	_LQEYQSAIK(su)VEPAS(ph)PPYYSEK_	LQEYQSAIKVEPAS(0.997)PPY(0.001)YS(0.002)EK	LQEYQSAIK(1)VEPASPPYYSEK	27.07	79.25	4	QE4_LC12_IAH_SUMO_M5_liver_F4	4	liver_5	1157.21	3	1156.54	3466.6	-0.14199	8.11e-10	17363	144.4	96.863	1129125
O08750	Nuclear factor interleukin-3-regulated protein	Nfil3	_ESPAQGGCRS(ph)PENKFPVIK(su)QEPVELESFAR_	58.7085	219	SSVEHTQESPAQGGCRSPENKFPVIKQEPVELESFAREAREERGTYSTSIY	210	SSLSDVSEVSSVEHTQESPAQGGCRSPENKFPVIKQEPVELESFAREAREE	-9	E	S	P		+					10429600	0	10429600	0	0	0	0	_ESPAQGGCRS(ph)PENKFPVIK(su)QEPVELESFAR_	liver_4	10400000	1	2	_ESPAQGGCRS(ph)PENKFPVIK(su)QEPVELESFAR_	ES(0.045)PAQGGCRS(0.955)PENKFPVIKQEPVELESFAR	ESPAQGGCRSPENKFPVIK(1)QEPVELESFAR	13.28	60.83	6	QE4_LC12_IAH_SUMO_M4_liver_F4	4	liver_4	1108.03	4	1107.52	4426.07	-2.2088	1.72e-14	19579	136.49	97.152	977829
Q5RIM6	Nuclear receptor corepressor 1	Ncor1	_AAPLTYIK(su)QEEFS(ph)PRSQNSQPEGLLVRAQHEGVVRGTAGAVQ_	58.4928	1118	PSVGSISLGLPRQQESTKAAPLTYIKQEEFSPRSQNSQPEGLLVRAQHEGV	1123	ISLGLPRQQESTKAAPLTYIKQEEFSPRSQNSQPEGLLVRAQHEGVVRGTA	5	E	S	P		+					37509400	0	37509400	0	0	0	0	_AAPLTYIK(su)QEEFS(ph)PRSQNSQPEGLLVRAQHEGVVRGTAGAVQ_	liver_2;liver_4;liver_5	37500000	3	3	_AAPLTYIK(su)QEEFS(ph)PRSQNSQPEGLLVRAQHEGVVRGTAGAVQ_	AAPLTYIKQEEFS(0.672)PRS(0.164)QNS(0.164)QPEGLLVRAQHEGVVRGTAGAVQ	AAPLTYIK(1)QEEFSPRSQNSQPEGLLVRAQHEGVVRGTAGAVQ	6.12	158.23	5	QE4_LC12_IAH_SUMO_M5_liver_F6	6	liver_5	1113.16	5	1112.75	5558.73	0.73052	4.9e-56	17997	158.23	93.501	2215
Q8CBD1	Nuclear receptor-interacting protein 1	Nrip1	_DFK(su)SEPAS(ph)PQ_	56.2821	803	KSAPFLGVTPAIHRSTAALPVSEDFKSEPASPQDFSFSKNGLLSRLLRQNQ	808	LGVTPAIHRSTAALPVSEDFKSEPASPQDFSFSKNGLLSRLLRQNQESYPA	5	E	S	P		+					15507000	0	15507000	0	0	0	0	_DFK(su)SEPAS(ph)PQ_	liver_4;liver_5	15500000	2	3	_DFK(su)SEPAS(ph)PQ_	DFKSEPAS(1)PQ	DFK(1)SEPASPQ	91.93	185.02	2	QE4_LC12_IAH_SUMO_M4_liver_F1	1	liver_4	1073.96	2	1073.46	2144.91	1.0885	0.00035318	15520	185.02	73.418	162970
Q9DCM7	Nucleus accumbens-associated protein 2	Nacc2	_DASSEPQS(ph)PCNQLQPATAAYVTSPSVPIPLLTRVK(su)H_	55.9736	171	CNQLQPATAAYVTSPSVPIPLLTRVKHEAMEMPPASGPGLASKRPLETGPR	144	LMFKVSSPHCDSQTAMIEDASSEPQSPCNQLQPATAAYVTSPSVPIPLLTR	-27	E	S	P		+		+			15047300	0	12777000	0	2270300	0	0	_DASSEPQS(ph)PCNQLQPATAAYVTSPSVPIPLLTRVK(su)H_	liver_4;muscle_4	15000000	2	2	_DASSEPQS(ph)PCNQLQPATAAYVTSPSVPIPLLTRVK(su)H_	DAS(0.074)S(0.065)EPQS(0.861)PCNQLQPATAAYVTSPSVPIPLLTRVKH	DASSEPQSPCNQLQPATAAYVTSPSVPIPLLTRVK(1)H	10.64	107.6	2	QE4_LC12_IAH_SUMO_M4_liver_F6	6	liver_4	1226.35	4	1225.85	4899.35	-0.89216	1.45e-12	23919	107.6	101.24	74535
E9QKA4	Serine/arginine repetitive matrix protein 1	Srrm1	_APK(su)PEPVPEPKEPS(ph)PEK_	54.7535	249	PEPSVRMKDSSVQEATSTSDILKAPKPEPVPEPKEPSPEKNSKKEKEKTRP	260	VQEATSTSDILKAPKPEPVPEPKEPSPEKNSKKEKEKTRPRSRSRSKSRSR	11	E	S	P	+	+					58936400	5334600	53601800	0	0	0	0	_APK(su)PEPVPEPKEPS(ph)PEK_	kidney_5;liver_1;liver_4	58900000	3	4	_APK(su)PEPVPEPKEPS(ph)PEK_	APKPEPVPEPKEPS(1)PEK	APK(1)PEPVPEPKEPSPEK	86.49	51.56	5	QE4_LC12_IAH_SUMO_M5_kidney_F1	1	kidney_5	966.41	3	966.13	2895.37	7.97e-05	0.0039068	14060	86.488	86.488	22133
Q8BID6-2	Zinc finger and BTB domain-containing protein 46	Zbtb46	_DVGYGSLRIK(su)EEQIS(ph)PSHYGGSELPSSK_	54.2147	229	KADGPDDVSSQSLWPGDVGYGSLRIKEEQISPSHYGGSELPSSKDTAIQNS	234	DDVSSQSLWPGDVGYGSLRIKEEQISPSHYGGSELPSSKDTAIQNSLSEQG	5	E	S	P		+					15981000	0	15981000	0	0	0	0	_DVGYGSLRIK(su)EEQIS(ph)PSHYGGSELPSSK_	liver_4	16000000	1	1	_DVGYGSLRIK(su)EEQIS(ph)PSHYGGSELPSSK_	DVGYGSLRIKEEQIS(0.96)PS(0.04)HYGGSELPSSK	DVGYGSLRIK(1)EEQISPSHYGGSELPSSK	13.85	111.58	3	QE4_LC12_IAH_SUMO_M4_liver_F5	5	liver_4	1016.49	4	1015.98	4059.89	1.1277	1.27e-24	17528	162.08	85.191	662242
Q04750	DNA topoisomerase 1	Top1	_ENGFS(ph)SPPRIK(su)_	53.2872	119	EKIRAAGDAKIKKEKENGFSSPPRIKDEPEDDGYFAPPKEDIKPLKRLRDE	113	KERRKEEKIRAAGDAKIKKEKENGFSSPPRIKDEPEDDGYFAPPKEDIKPL	-6	E	S	S		+				+	141809500	0	110285000	0	0	0	31524500	_ENGFS(ph)SPPRIK(su)_	liver_2;liver_4;liver_5;testis_1;testis_2;testis_3;testis_4	142000000	7	7	_ENGFS(ph)SPPRIK(su)_	ENGFS(0.981)S(0.019)PPRIK	ENGFSSPPRIK(1)	17.15	154.47	0	QE4_LC12_IAH_SUMO_M5_liver_F2	2	liver_5	758.35	3	758.018	2271.03	0.24129	0.0005494	17143	154.47	84.748	903720
Q5SQA2	Transducin-like enhancer protein 1	Tle1	_ANTPVLK(su)SST(ph)PTPRS_	49.6374	314	ASSGSSSSLKSKEVSLHEKANTPVLKSSTPTPRSDMPTPGTSATPGLRPGL	317	GSSSSLKSKEVSLHEKANTPVLKSSTPTPRSDMPTPGTSATPGLRPGLGKP	3	S	T	P		+					1319500	0	1319500	0	0	0	0	_ANTPVLK(su)SST(ph)PTPRS_	liver_5	1319500	1	1	_ANTPVLK(su)SST(ph)PTPRS_	ANTPVLKS(0.019)S(0.104)T(0.754)PT(0.104)PRS(0.019)	ANTPVLK(1)SSTPTPRS	8.61	135.38	1	QE4_LC12_IAH_SUMO_M5_liver_F2	2	liver_5	866.08	3	866.085	2595.23	1.7124	0.012325	12304	135.38	85.274	21440
Q6NV66	Zinc finger protein 646	Zfp646	_DPGTEGSPS(ph)PVK(su)K_	45.6421	526	NHVRVHCKATRRSTDPGTEGSPSPVKKEQHDPVGMEAAFHGDEEHACKREE	523	ALRNHVRVHCKATRRSTDPGTEGSPSPVKKEQHDPVGMEAAFHGDEEHACK	-3	E	S	P						+	7239900	0	0	0	0	0	7239900	_DPGTEGSPS(ph)PVK(su)K_	testis_4;testis_5	7239900	2	2	_DPGTEGSPS(ph)PVK(su)K_	DPGTEGS(0.013)PS(0.987)PVKK	DPGTEGSPSPVK(0.898)K(0.102)	18.73	9.47	2	QE4_LC12_IAH_SUMO_M4_testis_F1	1	testis_4	780.7	3	780.357	2338.05	0.16428	1.02e-07	9200	165.58	72.716	456574
Q5SWT9	DNA-binding protein Ikaros	Ikzf1	_SFS(ph)PSNVK(su)VETQS_	44.9719	78	MVAYGADGFRDFHAIIPKSFSPSNVKVETQSDEENGRACEMNGEECAEDLR	73	KSDRGMVAYGADGFRDFHAIIPKSFSPSNVKVETQSDEENGRACEMNGEEC	-5	E	S	P					+		2493100	0	0	0	0	2493100	0	_SFS(ph)PSNVK(su)VETQS_	spleen_4	2493100	1	1	_SFS(ph)PSNVK(su)VETQS_	S(0.131)FS(0.695)PS(0.174)NVKVETQS	SFSPSNVK(1)VETQS	6	129.76	2	QE4_LC12_IAH_SUMO_M4_spleen_F1	1	spleen_4	817.71	3	817.367	2449.08	1.3919	0.0073983	20880	129.76	80.405	1201072
Q810V0	U3 small nucleolar ribonucleoprotein protein MPP10	Mphosph10	_RVTFALPDDEAEDTS(ph)PLAVK(su)QES_	38.2	351	HKGSLKRVTFALPDDEAEDTSPLAVKQESDEVKSSFEKRQEKMNEKIASLE	346	ENSDQHKGSLKRVTFALPDDEAEDTSPLAVKQESDEVKSSFEKRQEKMNEK	-5	E	S	P					+		860270	0	0	0	0	860270	0	_RVTFALPDDEAEDTS(ph)PLAVK(su)QES_	spleen_2	860270	1	1	_RVTFALPDDEAEDTS(ph)PLAVK(su)QES_	RVTFALPDDEAEDT(0.182)S(0.818)PLAVKQES	RVTFALPDDEAEDTSPLAVK(1)QES	6.52	113.73	7	QE4_LC12_IAH_SUMO_M2_spleen_F1	1	spleen_2	1187.23	3	1186.88	3557.62	1.0311	0.00049108	22958	113.73	74.106	1194864
Q9JIX8-4	Apoptotic chromatin condensation inducer in the nucleus	Acin1	_DTK(su)AES(ph)PAGRVS_	36.405	448	REPLASPHPAQLLRSLSPLSGTTDTKAESPAGRVSDESVLPLAQKSSLPEC	451	LASPHPAQLLRSLSPLSGTTDTKAESPAGRVSDESVLPLAQKSSLPECSTQ	3	E	S	P		+					4485200	0	4485200	0	0	0	0	_DTK(su)AES(ph)PAGRVS_	liver_2	4485200	1	1	_DTK(su)AES(ph)PAGRVS_	DTKAES(1)PAGRVS	DTK(1)AESPAGRVS	35.1	130.29	2	QE4_LC12_IAH_SUMO_M2_liver_F1	1	liver_2	753.68	3	753.341	2257	0.34973	0.010013	9977	130.29	64.291	620554
Q6GSS7	Histone H2A type 2-A;Histone H2A type 2-C;Histone H2A.J;Histone H2A type 2-B;Histone H2A type 1-F	Hist2h2aa1;Hist2h2ac;H2afj;Hist2h2ab;Hist1h2af	_S(ph)GRGK(su)QGGK_	34.7842	6	____________________MSGRGKQGGKARAKAKSRSSRAGLQFPVGRV	2	________________________MSGRGKQGGKARAKAKSRSSRAGLQFP	-4	G	S	G	+	+			+	+	193066400	16397000	33620000	0	0	59624400	83425000	_S(ph)GRGK(su)QGGK_	kidney_4;liver_4;liver_5;spleen_2;spleen_4;testis_3;testis_4;testis_5	193000000	8	8	_(ac)S(ph)GRGK(su)QGGK_	S(1)GRGKQGGK	SGRGK(1)QGGK	138.24	54.45	1	QE4_LC12_IAH_SUMO_M3_testis_F1	1	testis_3	979.46	2	978.95	1955.89	1.6321	0.0013689	5324	138.24	53.738	1202028
G3UWS7	Coiled-coil alpha-helical rod protein 1	Cchcr1	_ELEAQVT(ph)LVES(ph)LRK(su)_	33.8267	334	DMLRNQLSKTQEELEAQVTLVESLRKYVGEQVLPEFPSQEWELERKELLDT	327	AMAQKEADMLRNQLSKTQEELEAQVTLVESLRKYVGEQVLPEFPSQEWELE	-7	V	T	L						+	6743100	0	0	0	0	0	6743100	_ELEAQVT(ph)LVES(ph)LRK(su)_	testis_4	6743100	1	1	_ELEAQVT(ph)LVES(ph)LRK(su)_	ELEAQVT(1)LVES(1)LRK	ELEAQVTLVESLRK(1)	66	66	2	QE4_LC12_IAH_SUMO_M4_testis_F4	4	testis_4	685.08	4	684.573	2734.26	0.87689	0.027864	7984	66.004	66.004	853533
G3UWS7	Coiled-coil alpha-helical rod protein 1	Cchcr1	_ELEAQVT(ph)LVES(ph)LRK(su)_	33.8267	334	DMLRNQLSKTQEELEAQVTLVESLRKYVGEQVLPEFPSQEWELERKELLDT	331	KEADMLRNQLSKTQEELEAQVTLVESLRKYVGEQVLPEFPSQEWELERKEL	-3	V	S	L						+	6743100	0	0	0	0	0	6743100	_ELEAQVT(ph)LVES(ph)LRK(su)_	testis_4	6743100	1	1	_ELEAQVT(ph)LVES(ph)LRK(su)_	ELEAQVT(1)LVES(1)LRK	ELEAQVTLVESLRK(1)	66	66	2	QE4_LC12_IAH_SUMO_M4_testis_F4	4	testis_4	685.08	4	684.573	2734.26	0.87689	0.027864	7984	66.004	66.004	853533
G3UW39	Cytidine and dCMP deaminase domain-containing protein 1	Cdadc1	_DVGKKKADISY(ph)MK(su)_	31.2533	460	KGAGIKQIYAGDVDVGKKKADISYMKFGELEGVRKFTWQLNPSEAYSLDPN	458	LIKGAGIKQIYAGDVDVGKKKADISYMKFGELEGVRKFTWQLNPSEAYSLD	-2	G	Y	M	+	+		+	+		5230840	1598000	1616700	0	1722600	293540	0	_DVGKKKADISY(ph)MK(su)_	kidney_4;liver_3;muscle_2;spleen_1	5230840	4	4	_DVGKKKADISY(ph)M(ox)K(su)_	DVGKKKADIS(0.016)Y(0.984)MK	DVGK(0.007)K(0.007)K(0.007)ADISYMK(0.979)	23.21	24.02	4	QE4_LC12_IAH_SUMO_M2_muscle_F1	1	muscle_2	635.33	4	635.553	2538.18	-0.42817	0.019816	10175	70.089	70.089	660488
Q8BIZ6	Smad nuclear-interacting protein 1	Snip1	_DALTT(ph)VVVK(su)QERLSPEPVAHRRP_	29.3897	28	AGKSERERSGRRRHRSGDALTTVVVKQERLSPEPVAHRRPDAPAASLSPPA	24	__MKAGKSERERSGRRRHRSGDALTTVVVKQERLSPEPVAHRRPDAPAASL	-4	E	T	V		+					4062600	0	4062600	0	0	0	0	_DALTT(ph)VVVK(su)QERLSPEPVAHRRP_	liver_4	4062600	1	1	_DALTT(ph)VVVK(su)QERLSPEPVAHRRP_	DALT(0.052)T(0.887)VVVKQERLS(0.06)PEPVAHRRP	DALTTVVVK(1)QERLSPEPVAHRRP	11.67	70.14	3	QE4_LC12_IAH_SUMO_M4_liver_F2	2	liver_4	728.98	5	728.575	3637.84	0.17164	0.0020011	17228	70.145	70.145	60384
Q8BTI8-3	Serine/arginine repetitive matrix protein 2	Srrm2	_AAETPAVASCWSGPQVS(ph)PEHK(su)_	28.5822	1273	SQPSKAAETPAVASCWSGPQVSPEHKELSHSPPRENSFESSLEFKNSGPVS	1269	DQSQSQPSKAAETPAVASCWSGPQVSPEHKELSHSPPRENSFESSLEFKNS	-4	L	S	P		+					7157400	0	7157400	0	0	0	0	_AAETPAVASCWSGPQVS(ph)PEHK(su)_	liver_4;liver_5	7157400	2	2	_AAETPAVASCWSGPQVS(ph)PEHK(su)_	AAETPAVASCWS(0.007)GPQVS(0.992)PEHK	AAETPAVASCWSGPQVSPEHK(1)	21.41	104.84	2	QE4_LC12_IAH_SUMO_M5_liver_F2	2	liver_5	1084.15	3	1083.82	3248.42	0.010653	0.017206	19278	104.84	60.326	694
Q8BTI8-3	Serine/arginine repetitive matrix protein 2	Srrm2	_LK(su)SGMS(ph)PEQSK_	27.9985	1093	SPVTELTARSPVKQDKSEISTDPKLKSGMSPEQSKTKPDSSIYPLVDSKSF	1097	ELTARSPVKQDKSEISTDPKLKSGMSPEQSKTKPDSSIYPLVDSKSFLVQS	4	G	S	P		+					1903700	0	1903700	0	0	0	0	_LK(su)SGMS(ph)PEQSK_	liver_4	1903700	1	1	_LK(su)SGMS(ph)PEQSK_	LKS(0.004)GMS(0.996)PEQSK	LK(1)SGMSPEQSK	23.66	100	2	QE4_LC12_IAH_SUMO_M4_liver_F1	1	liver_4	1117.01	2	1116.5	2230.99	1.2549	1.57e-06	10671	146.36	54.807	1121592
P47930-2	Fos-related antigen 2	Fosl2	_IS(ph)PEERRSPPTSGLQSLRGTGSAVGPVVVK(su)QEPPEE_	27.4378	195	ERRSPPTSGLQSLRGTGSAVGPVVVKQEPPEEDSPSSSAGMDKTQRSVIKP	167	EIAELQKEKEKLEFMLVAHGPVCKISPEERRSPPTSGLQSLRGTGSAVGPV	-28	E	S	P		+					5049100	0	5049100	0	0	0	0	_IS(ph)PEERRSPPTSGLQSLRGTGSAVGPVVVK(su)QEPPEE_	liver_5	5049100	1	1	_IS(ph)PEERRSPPTSGLQSLRGTGSAVGPVVVK(su)QEPPEE_	IS(0.718)PEERRS(0.172)PPT(0.048)S(0.048)GLQS(0.004)LRGT(0.005)GS(0.005)AVGPVVVKQEPPEE	ISPEERRSPPTSGLQSLRGTGSAVGPVVVK(1)QEPPEE	6.21	99.97	6	QE4_LC12_IAH_SUMO_M5_liver_F5	5	liver_5	963.28	5	963.079	4810.36	1.3314	1.21e-08	15998	99.969	62.085	1096560
A0A0R4J1K2	Otoferlin	Otof	_EQLRQHETSGT(ph)DLEEK(su)_	27.2519	1351	KYFASIDTMKEQLRQHETSGTDLEEKEEMESAEGLKGPMKSKEKSRAAKEE	1346	LDWWSKYFASIDTMKEQLRQHETSGTDLEEKEEMESAEGLKGPMKSKEKSR	-5	E	T	D					+		27085000	0	0	0	0	27085000	0	_EQLRQHETSGT(ph)DLEEK(su)_	spleen_4	27100000	1	1	_EQLRQHETSGT(ph)DLEEK(su)_	EQLRQHET(0.001)S(0.011)GT(0.988)DLEEK	EQLRQHETSGTDLEEK(1)	19.38	66.06	4	QE4_LC12_IAH_SUMO_M4_spleen_F1	1	spleen_4	735.85	4	735.831	2939.29	-1.7528	0.029556	11281	66.059	66.059	935820
Q5NCH7	Zinc finger protein 454	Zfp454	_LQQVVLT(ph)QQNT(ph)PSK(su)_	21.762	54	FNWQCQEGQEVKLQQVVLTQQNTPSKLSEQRVRAESSSPIQSQRSQASKTA	47	ERACANLFNWQCQEGQEVKLQQVVLTQQNTPSKLSEQRVRAESSSPIQSQR	-7	S	T	Q		+					2349000	0	2349000	0	0	0	0	_LQQVVLT(ph)QQNT(ph)PSK(su)_	liver_4	2349000	1	1	_LQQVVLT(ph)QQNT(ph)PSK(su)_	LQQVVLT(1)QQNT(0.5)PS(0.5)K	LQQVVLTQQNTPSK(1)	38.61	56.57	0	QE4_LC12_IAH_SUMO_M4_liver_F4	4	liver_4	676.34	4	676.815	2703.23	4.1284	0.029847	8043	56.569	56.569	1130225
Q5NCH7	Zinc finger protein 454	Zfp454	_LQQVVLT(ph)QQNT(ph)PSK(su)_	21.762	54	FNWQCQEGQEVKLQQVVLTQQNTPSKLSEQRVRAESSSPIQSQRSQASKTA	51	ANLFNWQCQEGQEVKLQQVVLTQQNTPSKLSEQRVRAESSSPIQSQRSQAS	-3	S	T	P		+					2349000	0	2349000	0	0	0	0	_LQQVVLT(ph)QQNT(ph)PSK(su)_	liver_4	2349000	1	1	_LQQVVLT(ph)QQNT(ph)PSK(su)_	LQQVVLT(1)QQNT(0.5)PS(0.5)K	LQQVVLTQQNTPSK(1)	38.61	56.57	0	QE4_LC12_IAH_SUMO_M4_liver_F4	4	liver_4	676.34	4	676.815	2703.23	4.1284	0.029847	8043	56.569	56.569	1130225
